# Supplementary material for: Cellular and transcriptional diversity over the course of human lactation
Source: Proc Natl Acad Sci U S A. 2022 Apr 4;119(15):e2121720119. doi: 10.1073/pnas.2121720119 (PMC9169737; doi:10.1073/pnas.2121720119)
Supplement: Supplementary File [file pnas.2121720119.sd01.xlsx]

## Sheet: Supplemental Table 2 Metadata_B
Dataset 1: Sample-level metadata
Sample	time_post_partum_days	time_post_partum_weeks	milk_stage	donor	infant_sick_YN	weaning_YN	mastisis_YN	breast_soreness_YN	directly_breastfeeding_YN	any_formula_YN	sample_origin_left_right_na_both	donor_reported_favored_breast	mother_medications_YN	medications_list	reported_menstruating_YN	maternal_medical_event_YN	maternal_medical_event_description	hormonal_birthcontrol_YN	daycare_YN	vaccines_reported_YN	vaccines_list	solid_foods_YN	reported_infant_medical_events_YN	reported_infant_medical_events_description	health_issues_reported_notes	sample_volume_mL	live_per_mL	dead_per_mL	sample_collection_time	time_to_sealing_h_mm	sample_provided_in
BM19_4dpp_r1	3	0.43	1_early	BM19	no	no	no	no	yes	no	left	no	yes	motrin/ tylenol	na	no	no	no	no	no	na	no	no	na	no	50	0.0388	0.0032	06:55:00	na	Lanishoh
BM03_5dpp_r1	5	0.71	1_early	BM03	no	no	no	yes	yes	yes	both	left	yes	mini-pill	no	no	na	yes	no	no	no	no	no	na	sore nipples	2	3	na	09:30:00	01:30:00	Syringe
BM07_5dpp_r1	5	0.71	1_early	BM07	yes	na	no	no	yes	yes	right	left	yes	ibuprofin	no	no	no	no	no	yes	HepB	no	yes	jaundice	jaundice	12	0.535	0.015	08:45:00	05:00:00	Lanishoh
BM02_5dpp_r1	5	0.71	1_early	BM02	no	na	no	no	yes	no	na	no	no	na	no	no	no	no	no	no	na	no	no	na	no	2	0.585	0.125	06:30:00	05:00:00	Lanishoh
BM02_5dpp_r2	5	0.71	1_early	BM02	no	na	no	no	yes	no	na	no	no	na	no	no	no	no	no	no	na	no	no	na	no	2	0.585	0.125	06:30:00	05:00:00	Lanishoh
BM13_6dpp_r1	6	0.86	1_early	BM13	no	no	no	yes	yes	yes	left	no	yes	synthroid, zoloft	no	no	na	no	no	na	na	na	no	na	no	10	0.594	0.03	10:00:00	03:00:00	Lanishoh
BM01_5dpp_r1	6	0.86	1_early	BM01	no	na	no	no	yes	no	na	na	no	na	no	no	na	no	no	no	na	no	no	na	no	1	0.89	na	08:15:00	02:45:00	Lanishoh
BM11_5dpp_r1	6	0.86	1_early	BM11	no	no	no	no	yes	no	left	na	no	na	no	no	na	no	no	no	na	no	yes	jaundice	yes	2.5	1.468	0.104	09:00:00	02:30:00	Lanishoh
BM05_6dpp_r1	6	0.86	1_early	BM05	no	na	no	no	yes	no	left	left	yes	prenatal vitamin, stool softner.	no	no	na	no	no	yes	4/3/19 Hepatitis B (at birth)	no	yes	jaundice	no	4.5	0.0266667	0.00222222	10:00:00	04:00:00	Lanishoh
BM03_10dpp_r1	10	1.43	2_transitional	BM03	no	na	no	no	yes	no	both	no	yes	mini-pill	no	no	na	yes	no	no	no	no	no	na	no	3	3	0.04	09:00:00	03:30:00	Syringe
BM03_10dpp_r2	10	1.43	2_transitional	BM03	no	na	no	no	yes	no	both	no	yes	mini-pill	no	no	na	yes	no	no	no	no	no	na	no	3	3	0.04	09:00:00	03:30:00	Syringe
BM02_10dpp_r1	10	1.43	2_transitional	BM02	no	na	no	yes	yes	no	na	no	no	na	no	no	no	no	no	no	na	no	no	na	mom UTI, on cephalexin	0.5	2.77	0.1	06:15:00	05:25:00	Lanishoh
BM13_13dpp_r1	13	1.86	2_transitional	BM13	no	no	no	no	yes	no	both	no	yes	synthroid, zoloft	no	no	na	no	no	na	na	na	no	na	no	27.5	0.129455	0.00581818	09:00:00	04:30:00	Lanishoh
BM07_10dpp_r1	13	1.86	2_transitional	BM07	yes	na	no	no	yes	no	na	no	yes	ibuprofin (occasional)	no	no	no	no	no	no	no	no	yes	maybe still jaundice	jaundice, mom stomach bug	10	0.2	0.011	08:45:00	03:15:00	Lanishoh
BM01_12dpp_r1	13	1.86	2_transitional	BM01	no	na	no	yes	yes	no	left	right	no	na	no	no	na	no	no	no	na	no	no	na	no	6.5	0.36	na	08:30:00	02:30:00	Lanishoh
BM02_14dpp_r1	14	2	2_transitional	BM02	no	na	no	no	yes	no	na	no	no	na	no	no	no	no	no	no	na	no	no	na	no	5	0.132	0.012	06:45:00	05:30:00	Lanishoh
BM03_15dpp_r1	15	2.14	3_mature	BM03	no	na	no	no	yes	no	both	left	yes	mini-pill	no	no	na	yes	no	yes	HepB	no	yes	hot and sleepy	no	5	0.942	0.042	09:30:00	02:30:00	Syringe
BM08_15dpp_r1	15	2.14	3_mature	BM08	no	na	no	yes	yes	no	left	left	no	prenatal vitamin, fish oil, folic acid	no	yes	received MMR booster ~4/22	no	no	yes	hepB (says 4/22 but probably 5/22?)	no	no	na	using nipple sheild	3	0.506667	0.01	10:20:00	03:25:00	Lanishoh
BM01_16dpp_r3	17	2.43	3_mature	BM01	no	na	no	no	yes	no	na	no	no	na	no	no	na	no	no	no	na	no	no	na	no	4	0.1125	na	08:30:00	02:30:00	Lanishoh
BM07_17dpp_r2	18	2.57	3_mature	BM07	no	na	no	no	yes	no	na	no	no	na	no	no	no	no	no	no	no	no	no	no	no	45	0.146667	0.00733333	08:00:00	03:30:00	Lanishoh
BM02_6wkpp_r1	40	5.71	4_late	BM02	no	na	no	no	yes	no	na	no	no	na	no	no	no	no	no	no	na	no	no	na	no	3	0.316667	0.00333333	07:30:00	05:00:00	Lanishoh
BM12_6wk	45	6.43	4_late	BM12	no	na	no	yes	yes	no	na	no	yes	duloxetine, prenatal vitamin	no	no	no	no	no	yes	9/3 and 9/10 äóñ a hep B booster in the hospital	no	no	no	no	20	0.213	0.018	07:45:00	06:45:00	Lanishoh
BM03_6wkpp_r1	46	6.57	4_late	BM03	no	na	no	no	yes	no	both	left	yes	mini-pill	no	no	na	yes	no	no	no	no	no	na	no	12	0.0946667	0.002	08:00:00	05:00:00	Syringe
BM13_6wk_r1	46	6.57	4_late	BM13	no	no	no	no	yes	no	left	yes	yes	synthroid	no	no	na	no	no	na	na	na	no	na	no	5	0.176	0.008	09:30:00	03:30:00	Lanishoh
BM13_6wk_r3	46	6.57	4_late	BM13	no	no	no	no	yes	no	left	yes	yes	synthroid	no	no	na	no	no	na	na	na	no	na	no	5	0.176	0.008	09:30:00	03:30:00	Lanishoh
BM08_6wk_r1	46	6.57	4_late	BM08	no	na	no	no	yes	no	left	no	no	prenatal vitamin, fish oil, folic acid	no	no	no	no	no	no	no	no	no	na	no	18	0.896667	0.00333333	09:45:00	02:15:00	Lanishoh
BM08_6wkpp_r2	46	6.57	4_late	BM08	no	na	no	no	yes	no	left	no	no	prenatal vitamin, fish oil, folic acid	no	no	no	no	no	no	no	no	no	na	no	18	0.896667	0.00333333	09:45:00	02:15:00	Lanishoh
BM05_6wkpp	46	6.57	4_late	BM05	no	na	no	no	yes	no	left	left	yes	prenatal vitamin, lecithin	no	no	na	no	no	yes	5/9/19 hepatitis B	no	no		no	20	0.01875	0.00325	10:00:00	02:30:00	Lanishoh
BM07_7wkpp_r1	47	6.71	4_late	BM07	no	na	no	no	yes	no	na	no	no	na	no	no	no	no	no	no	no	no	yes	maybe a stomache bug	no	44	0.0165909	0.00159091	08:15:00	05:45:00	Lanishoh
BM11_6wk_r1	48	6.86	4_late	BM11	no	no	yes	yes	yes	no	left	no	yes	sunflower lecithin	no	no	na	no	no	yes	hepB	no	no	na	no	2.5	0.104	0.001	09:30:00	04:00:00	Lanishoh
BM01_7wkpp_r1	50	7.14	4_late	BM01	no	na	no	no	yes	no	right	right	no	na	no	no	na	no	no	no	na	no	no	na	no	4	0.0525	0.0025	08:00:00	04:30:00	Lanishoh
BM02_13wkpp_t1	84	12	4_late	BM02	no	na	no	yes	yes	no	na	no	no	na	no	yes	IUD inserted (local hormones) around 5/15	yes	no	yes	vaccines on 5/15	no	no	na	clogged ducts	5	0.102	0.014	09:30:00	04:00:00	Lanishoh
BM08_13wk_r1	89	12.71	4_late	BM08	no	no	no	no	yes	no	right	no	no	womens vitamin, fish oil, folic acid	no	yes	IUD (merena) inserted 7/10, some spotting	yes	no	yes	(6/11) Dtap-hep, BIPV, rotavirus, pentavalent, big (PRP-T)	no	no	na	no	10	0.178	0.006	09:30:00	04:00:00	Lanishoh
BM05_12wk_r2	90	12.86	4_late	BM05	na	no	no	no	yes	no	na	na	yes	prenatal vitamin, lecithin, legendairy milk liquid gold	no	yes	weekly allergy shot	no	no	no	na	no	no		no	22	0.109545	0.00590909	09:30:00	02:00:00	Lanishoh
BM03_13wk_r1	91	13	4_late	BM03	no	na	no	no	yes	yes	both	no	yes	mini-pill	no	no	na	yes	no	no	no	no	no	na	no	6.5	0.0784615	0.00307692	08:15:00	05:45:00	Modela Bag
BM03_13wkpp_r2	91	13	4_late	BM03	no	na	no	no	yes	yes	both	no	yes	mini-pill	no	no	na	yes	no	no	no	no	no	na	no	6.5	0.0784615	0.00307692	08:15:00	05:45:00	Modela Bag
BM13_12wk	94	13.43	4_late	BM13	no	na	no	no	na	no	na	no	yes	synthroid	no	no	na	no	no	na	na	na	no	na	no	10	0.147	0.009	10:00:00	04:30:00	Lanishoh
BM01_13wkpp_r2	94	13.43	4_late	BM01	no	na	no	no	yes	no	na	no	no	na	no	no	na	no	no	no	na	no	no	na	no	7	0.0371429	0.00285714	08:00:00	05:30:00	Lanishoh
BM07_13wk_r1	98	14	5_late	BM07	yes	no	no	no	yes	no	na	no	no	na	no	no	no	no	no	yes	2 month vaccines	no	no	no	baby has allergies	15	0.192667	0.00266667	08:45:00	04:45:00	Lanishoh
BM01_23wk_r1	155	22.14	5_late	BM01	no	no	no	no	yes	no	na	no	no	na	no	no	na	no	no	yes	no	no	yes	lounge tie removal mid july, vaccinations a few weeks prior	no	4.4	0.301136	0.00454546	07:30:00	06:00:00	Lanishoh
BM03_24wk_r1	169	24.14	5_late	BM03	yes	no	no	no	yes	yes	left	left	yes	IUD	no	yes	IUD	yes	yes	no	no	no	yes	runny nose	no	8	0.235	0.0225	09:00:00	04:00:00	Modela Bag
BM03_24wk_r2	169	24.14	5_late	BM03	yes	no	no	no	yes	yes	left	left	yes	IUD	no	yes	IUD	yes	yes	no	no	no	yes	runny nose	no	8	0.235	0.0225	09:00:00	04:00:00	Modela Bag
BM08_24wk	170	24.29	5_late	BM08	no	no	no	no	yes	no	right	no	no	prenatal vitamin, fish oil, folic acid	no	no	IUD (merena)	yes	yes	yes	Dtap, Gib, IPV, PCU13, Rotavirus (8/16/19)	yes	no	na	no	10	0.067	0.008	10:30:00	04:00:00	Lanishoh
BM02_24wk_r2	172	24.57	5_late	BM02	yes	no	no	no	yes	no	left	left	no	na	no	no	no	yes	yes	yes	vaccines on 7/15	no	yes	runny nose, diarrhea, vomitting, no fever	no	5.5	0.00636364	0	07:00:00	06:00:00	Lanishoh
BM07_25wk_lot711	184	26.29	6_late	BM07	yes	na	no	no	yes	no	right	no	no	no	no	no	no	no	yes	yes	na	yes	yes	stomach bug (August), runny nose (October/ currently)	no	25	0.0072	0.0016	08:30:00	04:00:00	Lanishoh
B2_	191	27.29	6_late	BM16	no	no	no	no	yes	yes	na	na	yes	mini-pill	no	no	na	yes	yes	no	na	no	no	na	no	na	na	na	na	na	WillowBag
BM5_	191	27.29	6_late	BM16	no	no	no	no	yes	yes	na	na	yes	mini-pill	no	no	na	yes	yes	no	na	no	no	na	no	na	na	na	na	na	WillowBag
BM06_t1_r1	223	31.86	6_late	BM06	no	no	no	yes	yes	no	left	no	no	na	no	yes	surgery to remove scar tissue on left breast	no	no	yes	influenza (day prior to sample)	yes	yes	influenza vaccine received on 4/8/19	baby had flu booster day prior; had surgery on left breast to remove scar tissue	20	0.00285	0.0015	10:45:00	03:15:00	Lanishoh
Bfresh_	231	33	6_late	BM16	yes	no	no	no	yes	yes	both	na	yes	mini-pill	no	no	na	yes	yes	no	na	yes	no	na	no	na	na	na	na	na	WillowBag
BM05_26wk_r1	231	33	6_late	BM05	na	na	na	na	na	na	na	na	yes	prenatal vitamin	no	yes	weekly allergy shot	no	yes	na	na	yes	na	na	na	9	0.0533333	0.0166667	09:15:00	na	Lanishoh
BM04_t1_r2	267	38.14	7_late	BM04	no	na	no	na	yes	no	na	no	no	na	no	no	na	na	no	na	na	yes	no	na	na	6	0.00166667	na	na	na	Falcon Tube
BM10_t1_r1	272	38.86	7_late	BM10	na	na	na	na	yes	no	na	na	na	na	na	na	na	na	na	na	na	na	na	na	na	15	0.12	0.0393333	09:00:00	02:30:00	Lanishoh
BM06_t3	317	45.29	7_late	BM06	no	yes	no	yes	yes	no	right	no	no	na	no	no	na	no	no	no	na	yes	no	na	no	50	0.0142	0.0006	10:00:00	na	Lanishoh
BM04_t3_r1	323	46.14	7_late	BM04	no	na	na	no	yes	no	na	no	no	na	no	no	na	na	no	na	na	yes	no	na	no	14	0.0192857	0.00171429	08:30:00	04:30:00	Falcon Tube
BT_t3_lot1_	324	46.29	7_late	BM16	no	yes	no	no	yes	yes	both	no	yes	mini-pill	no	no	na	yes	yes	no	na	yes	no	na	no	na	na	na	na	na	WillowBag
BT_t3_old_	324	46.29	7_late	BM16	no	yes	no	no	yes	yes	both	no	yes	mini-pill	no	no	na	yes	yes	no	na	yes	no	na	no	na	na	na	na	na	WillowBag
K1_	592	84.57	7_late	BM17	no	no	no	no	yes	no	na	na	na	na	na	na	na	na	na	na	na	na	na	na	no	na	na	na	na	na	Modelabottle
K2_	592	84.57	7_late	BM17	no	no	no	no	yes	no	na	na	na	na	na	na	na	na	na	na	na	na	na	na	no	na	na	na	na	na	Modelabottle
Kfresh_	632	90.29	7_late	BM17	no	yes	no	no	yes	na	na	na	na	na	na	na	na	na	na	na	na	na	na	na	no	na	na	na	na	na	Modelabottle
