# Supplementary material for: Cellular and transcriptional diversity over the course of human lactation
Source: Proc Natl Acad Sci U S A. 2022 Apr 4;119(15):e2121720119. doi: 10.1073/pnas.2121720119 (PMC9169737; doi:10.1073/pnas.2121720119)
Supplement: Supplementary File [file pnas.2121720119.sd02.xlsx]

## Sheet: T cells
Supplemental Dataset 2
Related to Figure 1C, pseudobulk marker genes for general celltypes
Marker Genes for T cells (DESeq2 Wald test T cells vs others, donor as covariate, adjusted p-value < 0.05 average log fold change > 0.4 or < -0.4, percent in celltype expressing > 0.3, ordered by percent difference)
	baseMean	log2FoldChange	lfcSE	stat	pvalue	padj	pts	pts_rest	pts_diff
ETS1	97.1314	6.02064	0.367188	16.3966	2.02279e-60	1.36913e-57	0.967172	0.0421927	0.924979
SPOCK2	45.3215	7.87645	0.567616	13.8764	8.80898e-44	2.51538e-41	0.871212	0.00608145	0.865131
TRBC2	52.0851	8.56738	0.650256	13.1754	1.21607e-39	2.44216e-37	0.856061	0.00499098	0.85107
PTPRC	310.131	2.03458	0.65725	3.09559	0.00196422	0.0060198	0.986111	0.159774	0.826337
FYN	33.9257	5.01485	0.48751	10.2867	8.09325e-25	4.38885e-23	0.772727	0.0365097	0.736218
LTB	63.9987	6.71587	0.690335	9.72842	2.28107e-22	1.00692e-20	0.744949	0.0126452	0.732304
CD2	20.8669	7.5766	0.616172	12.2962	9.48846e-35	1.29404e-32	0.710859	0.00396343	0.706895
CXCR4	157.942	1.71737	0.577428	2.97418	0.00293776	0.00865788	0.813131	0.111228	0.701904
ITK	17.7953	8.28542	0.591822	13.9998	1.56219e-44	4.68017e-42	0.70202	0.00335528	0.698665
PTPRCAP	26.4171	6.57641	0.464038	14.1722	1.36253e-45	4.52732e-43	0.713384	0.0153714	0.698012
CD247	16.898	7.79744	0.571728	13.6384	2.3676e-42	5.69314e-40	0.700758	0.0032714	0.697486
ARL4C	85.7358	2.70087	0.351036	7.69399	1.42615e-14	2.5856e-13	0.82197	0.153441	0.668528
RASGRP1	25.3905	5.2488	0.315214	16.6515	2.95047e-62	2.1568e-59	0.719697	0.0539362	0.665761
TRAC	16.3988	7.87596	0.705266	11.1674	5.89097e-29	5.07818e-27	0.661616	0.0023487	0.659267
CD3D	19.3069	8.03521	0.677437	11.8612	1.88289e-32	2.11103e-30	0.660354	0.00299878	0.657355
BCL11B	14.7296	7.78126	0.691306	11.2559	2.16643e-29	1.90344e-27	0.659091	0.00211802	0.656973
RASSF5	84.2103	1.76241	0.536104	3.28744	0.00101102	0.00330349	0.753788	0.0968418	0.656946
BCL2	39.7394	4.45007	0.538852	8.25842	1.47607e-16	3.46726e-15	0.713384	0.0566833	0.656701
CCND2	41.3486	3.7768	0.660634	5.71694	1.08461e-08	8.90044e-08	0.674242	0.0279537	0.646289
PAG1	69.3528	2.83693	0.581702	4.87695	1.0774e-06	6.27256e-06	0.731061	0.085371	0.64569
IL2RB	20.0427	7.71792	0.694337	11.1155	1.05424e-28	8.83774e-27	0.646465	0.00260034	0.643864
ITGA4	44.0092	4.38883	0.670308	6.54748	5.85159e-11	6.61335e-10	0.686869	0.0456109	0.641258
CYFIP2	26.6264	3.78817	0.385765	9.8199	9.24325e-23	4.202e-21	0.684343	0.0513778	0.632966
LCK	14.3822	7.7819	0.358052	21.734	9.79591e-105	3.58041e-101	0.635101	0.00492807	0.630173
CD3E	10.7369	7.693	0.648744	11.8583	1.94912e-32	2.17196e-30	0.621212	0.00186638	0.619346
AKNA	36.431	2.82149	0.39316	7.17643	7.1554e-13	1.04528e-11	0.684343	0.0797509	0.604593
IL32	24.3262	4.05257	0.393841	10.2899	7.82857e-25	4.25795e-23	0.662879	0.0625341	0.600345
CORO1A	39.954	2.82703	0.609077	4.64149	3.45898e-06	1.83972e-05	0.675505	0.0756406	0.599864
IKZF1	56.9357	2.86048	0.256576	11.1487	7.26988e-29	6.1794e-27	0.804293	0.207881	0.596412
GNG2	28.2058	3.1256	0.638868	4.8924	9.96138e-07	5.84036e-06	0.636364	0.0400537	0.59631
GPRIN3	46.1008	3.12889	0.525924	5.94931	2.69271e-09	2.40515e-08	0.683081	0.0913266	0.591754
CD6	12.8809	7.87835	0.411911	19.1263	1.52452e-81	1.99004e-78	0.593434	0.00343916	0.589995
FAM65B	37.9181	4.01103	0.412776	9.71722	2.54645e-22	1.11866e-20	0.662879	0.0750325	0.587846
GBP5	89.2336	1.68551	0.647926	2.60139	0.00928458	0.0240266	0.643939	0.0563268	0.587613
RUNX3	23.1477	4.06815	0.58377	6.96875	3.19767e-12	4.30319e-11	0.617424	0.0339932	0.583431
WIPF1	83.823	1.43354	0.374277	3.83015	0.000128067	0.000505054	0.787879	0.208216	0.579663
AHNAK	247.826	1.3775	0.42767	3.22095	0.00127768	0.00407996	0.820707	0.243237	0.57747
STK4	112.411	1.791	0.271986	6.58489	4.55209e-11	5.20911e-10	0.848485	0.271589	0.576896
PPP1R16B	16.4551	6.11511	0.789636	7.74421	9.61742e-15	1.77713e-13	0.580808	0.00721386	0.573594
ARHGDIB	79.3141	2.0946	0.357185	5.8642	4.51312e-09	3.89595e-08	0.800505	0.227446	0.573059
IL2RG	34.3074	2.38133	0.66022	3.60687	0.000309914	0.00112486	0.635101	0.0631422	0.571959
CD5	12.968	7.14169	0.735033	9.71614	2.57357e-22	1.12787e-20	0.568182	0.00322946	0.564952
EMB	16.6611	3.86051	0.685283	5.63345	1.76636e-08	1.39319e-07	0.603535	0.0411651	0.56237
TNFAIP3	191.932	1.3835	0.450675	3.06984	0.00214172	0.00648764	0.710859	0.151743	0.559116
MACF1	162.799	1.7716	0.309102	5.73144	9.95844e-09	8.2237e-08	0.808081	0.251814	0.556267
ARHGAP30	75.0081	1.31624	0.554644	2.37313	0.0176379	0.0423565	0.685606	0.133247	0.552359
PIP4K2A	44.3832	2.38761	0.233652	10.2186	1.63644e-24	8.69359e-23	0.72601	0.180053	0.545957
RHOH	16.9228	4.62027	0.716278	6.45038	1.11569e-10	1.21654e-09	0.559343	0.013505	0.545838
PIM1	54.2099	2.24639	0.294027	7.64007	2.17103e-14	3.85948e-13	0.685606	0.140838	0.544768
P2RY8	14.408	5.29805	0.613512	8.6356	5.84184e-18	1.63241e-16	0.555556	0.0132953	0.54226
SMCHD1	123.24	2.04659	0.256742	7.9714	1.56884e-15	3.1927e-14	0.820707	0.284486	0.536221
CD69	21.6054	5.07759	0.808315	6.2817	3.34901e-10	3.41917e-09	0.544192	0.0109886	0.533203
GIMAP7	11.92	5.88474	0.699534	8.41237	4.01799e-17	1.02986e-15	0.541667	0.0127291	0.528938
PDE4B	108.68	1.71801	0.29908	5.74434	9.22798e-09	7.669e-08	0.766414	0.238896	0.527518
CYTH1	84.7787	1.64524	0.259492	6.34026	2.29385e-10	2.40367e-09	0.776515	0.249235	0.527281
IL10RA	47.2373	2.20566	0.596462	3.6979	0.000217389	0.000815098	0.633838	0.106992	0.526847
TMEM123	91.4991	1.41341	0.35824	3.94542	7.96601e-05	0.000327144	0.741162	0.21434	0.526822
BTG1	259.776	1.69317	0.268667	6.30212	2.93611e-10	3.01277e-09	0.929293	0.408401	0.520892
CDC42SE2	63.0603	2.6749	0.169198	15.8093	2.68407e-56	1.22628e-53	0.82702	0.310259	0.516761
KIAA1551	170.083	1.05616	0.344518	3.06562	0.00217221	0.00656585	0.781566	0.264837	0.516729
SMAP2	64.1958	1.78382	0.31656	5.63501	1.75044e-08	1.38242e-07	0.705808	0.189364	0.516444
CD96	14.59	7.84939	0.724102	10.8402	2.22062e-27	1.6168e-25	0.516414	0.00228579	0.514128
FYB	101.013	1.05682	0.407718	2.59204	0.00954074	0.0246232	0.688131	0.177893	0.510238
DOCK10	36.8679	2.70183	0.657498	4.10925	3.96947e-05	0.000174087	0.584596	0.0778845	0.506711
XIST	106.529	1.13857	0.480367	2.3702	0.0177784	0.0426386	0.662879	0.1586	0.504279
SEMA4D	35.1222	2.50803	0.272183	9.21452	3.12683e-20	1.11173e-18	0.608586	0.114981	0.493605
STK10	57.5212	1.26319	0.401545	3.14584	0.00165612	0.00516653	0.638889	0.14801	0.490879
SPN	25.4726	3.40989	0.702654	4.85288	1.21681e-06	7.03042e-06	0.550505	0.0626389	0.487866
SELPLG	17.4204	3.09762	0.480884	6.44152	1.18281e-10	1.2836e-09	0.52904	0.041228	0.487812
SYNE2	206.543	2.43533	0.447126	5.44663	5.13342e-08	3.74953e-07	0.862374	0.375477	0.486897
PBXIP1	39.9071	3.24761	0.196269	16.5467	1.69158e-61	1.18899e-58	0.69697	0.210313	0.486656
ZAP70	8.17003	7.55645	0.587793	12.8556	7.99816e-38	1.40545e-35	0.487374	0.00180346	0.48557
BIN2	23.1785	2.97849	0.668893	4.45287	8.47299e-06	4.19517e-05	0.539141	0.0543556	0.484786
SYNE1	35.4571	3.51499	0.24076	14.5996	2.8261e-48	1.12276e-45	0.606061	0.127228	0.478832
STK17A	29.4327	2.60749	0.270989	9.62213	6.44788e-22	2.71509e-20	0.574495	0.0975129	0.476982
CD3G	7.84735	7.34919	0.601994	12.2081	2.81453e-34	3.59689e-32	0.478535	0.00176152	0.476774
DIAPH1	97.8873	1.24862	0.204919	6.09324	1.10645e-09	1.04552e-08	0.782828	0.311056	0.471773
CD48	34.5772	1.67122	0.669274	2.49706	0.0125227	0.0313111	0.563131	0.0914944	0.471637
RAC2	42.096	1.80185	0.47354	3.80507	0.000141762	0.00055537	0.583333	0.111983	0.471351
SH3KBP1	38.3073	1.80332	0.474652	3.79924	0.000145138	0.00056651	0.570707	0.100134	0.470573
CLEC2D	10.3189	5.57903	0.446633	12.4913	8.3294e-36	1.2477e-33	0.481061	0.0150778	0.465983
TNFAIP8	25.5959	2.39225	0.388643	6.15539	7.48906e-10	7.24266e-09	0.537879	0.0720757	0.465803
ATP8B2	8.5365	5.82999	0.413944	14.084	4.76445e-45	1.50121e-42	0.473485	0.00790588	0.465579
CCL5	38.1268	7.5878	0.597436	12.7006	5.86719e-37	9.57348e-35	0.465909	0.00780103	0.458108
CYLD	110.687	2.48118	0.129533	19.1548	8.81981e-82	1.23986e-78	0.835859	0.378035	0.457823
EVL	36.2611	2.57239	0.177449	14.4965	1.27568e-47	4.85688e-45	0.676768	0.219645	0.457122
FOXP1	24.9736	2.98894	0.277255	10.7805	4.25633e-27	2.99171e-25	0.532828	0.0760601	0.456768
ATP2B4	26.325	2.74291	0.340924	8.04552	8.58819e-16	1.80401e-14	0.530303	0.074697	0.455606
IL16	17.5886	2.98586	0.639402	4.66977	3.0154e-06	1.62508e-05	0.493687	0.0389422	0.454745
KLF13	35.5483	1.90943	0.2865	6.6647	2.65211e-11	3.15954e-10	0.593434	0.138783	0.454651
PRKCH	26.2682	2.92018	0.14799	19.7323	1.13943e-86	1.89301e-83	0.60101	0.15147	0.44954
GIMAP4	23.244	3.02179	0.638583	4.73203	2.22285e-06	1.22542e-05	0.498737	0.0499308	0.448807
PIK3CD	19.8096	2.43738	0.447732	5.44384	5.21436e-08	3.80409e-07	0.506313	0.0599337	0.446379
CD99	30.9873	2.00398	0.61568	3.25491	0.00113428	0.00366755	0.540404	0.096737	0.443667
CYTIP	45.4932	1.92478	0.304731	6.31631	2.67877e-10	2.7752e-09	0.625	0.183136	0.441864
FMNL1	44.6333	1.32866	0.562048	2.36396	0.0180806	0.0432717	0.535354	0.0950384	0.440315
STK17B	129.265	2.3641	0.135605	17.4337	4.58203e-68	4.18683e-65	0.906566	0.467705	0.43886
PARP8	21.8274	2.76943	0.455062	6.08584	1.1588e-09	1.08992e-08	0.501263	0.0629325	0.43833
ITGAL	19.4227	2.958	0.626913	4.71836	2.37754e-06	1.30401e-05	0.489899	0.0531603	0.436739
KAT6A	68.5052	1.65711	0.154931	10.6958	1.0649e-26	7.26156e-25	0.712121	0.27637	0.435751
DGKA	29.233	2.72886	0.221527	12.3184	7.21132e-35	9.90878e-33	0.559343	0.128402	0.430941
SLC38A1	105.324	2.34792	0.377875	6.21348	5.18244e-10	5.12495e-09	0.854798	0.425093	0.429705
2021-09-06	33.3092	2.72919	0.280662	9.72411	2.37981e-22	1.04797e-20	0.574495	0.145305	0.42919
ACAP1	9.53712	4.88344	0.399274	12.2308	2.12861e-34	2.7786e-32	0.440657	0.0123097	0.428347
TBC1D10C	9.29121	4.59801	0.613342	7.49665	6.54719e-14	1.09871e-12	0.441919	0.0144697	0.42745
LBH	10.8283	5.10279	0.512269	9.96117	2.25401e-23	1.09263e-21	0.441919	0.0152456	0.426674
PIM2	15.7212	3.60528	0.360972	9.98771	1.72523e-23	8.52123e-22	0.458333	0.0336577	0.424676
TRAF3IP3	11.7124	3.60947	0.581267	6.20965	5.31031e-10	5.24573e-09	0.441919	0.0178249	0.424094
MBNL1	91.7493	1.78263	0.157629	11.309	1.18389e-29	1.08178e-27	0.808081	0.384243	0.423838
CNOT6L	55.4247	2.7284	0.116016	23.5174	2.70728e-122	1.23689e-118	0.704545	0.281047	0.423499
SLFN5	133.448	2.36024	0.212498	11.1071	1.15835e-28	9.6222e-27	0.814394	0.393218	0.421176
PIK3R1	118.779	2.39689	0.216635	11.0642	1.87154e-28	1.5201e-26	0.758838	0.338359	0.420479
KMT2E	90.2955	1.20929	0.2099	5.76127	8.34848e-09	6.97615e-08	0.700758	0.282263	0.418494
PHF15	19.3103	2.7575	0.21284	12.9557	2.18092e-38	3.98563e-36	0.502525	0.0844483	0.418077
AKAP13	161.237	0.974178	0.21637	4.50238	6.71968e-06	3.38858e-05	0.784091	0.366628	0.417463
CCDC88C	24.7092	2.79625	0.145035	19.2798	7.93687e-83	1.20872e-79	0.54798	0.130667	0.417313
KMT2A	85.2755	1.56696	0.258047	6.07239	1.26022e-09	1.17622e-08	0.684343	0.2688	0.415543
ARID4B	60.5203	1.52981	0.229679	6.66065	2.72625e-11	3.23521e-10	0.614899	0.20354	0.411359
CAMK4	8.61479	7.43558	0.746213	9.96442	2.18143e-23	1.06448e-21	0.410354	0.00205511	0.408298
ARHGEF3	21.7751	2.90009	0.226653	12.7953	1.74168e-37	2.89356e-35	0.502525	0.0948706	0.407655
MDFIC	22.176	2.65027	0.591079	4.48379	7.333e-06	3.67656e-05	0.487374	0.0798138	0.40756
TMC8	12.0511	3.43114	0.519057	6.61033	3.83462e-11	4.42689e-10	0.440657	0.0335109	0.407146
PDE4D	29.979	3.79559	0.234168	16.2089	4.36626e-59	2.49355e-56	0.501263	0.0941996	0.407063
CELF2	39.5971	1.80123	0.226304	7.95934	1.72958e-15	3.49648e-14	0.575758	0.170742	0.405016
PRDM1	28.8103	2.24459	0.484149	4.63616	3.54944e-06	1.88236e-05	0.450758	0.049763	0.400995
RCAN3	36.2959	2.3783	0.195871	12.1422	6.31232e-34	7.84746e-32	0.633838	0.233024	0.400814
NFATC2	12.1169	4.76978	0.332005	14.3666	8.38623e-47	3.06517e-44	0.421717	0.0216206	0.400097
PRRC2C	167.175	1.13477	0.157123	7.22216	5.11668e-13	7.63949e-12	0.818182	0.420081	0.3981
ID2	61.7156	1.92912	0.518118	3.72331	0.000196625	0.000743189	0.5	0.101959	0.398041
KIAA0040	17.105	2.56889	0.33201	7.73739	1.01478e-14	1.87325e-13	0.44697	0.051231	0.395739
SPTAN1	71.1039	1.62701	0.20915	7.77915	7.30144e-15	1.36996e-13	0.681818	0.287925	0.393893
CDKN1B	49.3279	1.99036	0.192181	10.3567	3.90261e-25	2.20805e-23	0.641414	0.249193	0.392222
UTRN	75.2067	1.70544	0.215619	7.90952	2.58381e-15	5.13252e-14	0.645202	0.253953	0.391249
CLK1	59.232	0.88577	0.34937	2.53533	0.011234	0.0284666	0.550505	0.159649	0.390857
SNRK	30.6533	1.82199	0.228103	7.98756	1.37636e-15	2.82617e-14	0.518939	0.128465	0.390474
RASAL3	9.44018	4.29994	0.546504	7.8681	3.60075e-15	7.00784e-14	0.406566	0.0164619	0.390104
RASA3	17.0299	3.04793	0.413252	7.37546	1.63774e-13	2.61623e-12	0.441919	0.052657	0.389262
GIMAP5	11.2679	4.38474	0.671004	6.53461	6.37766e-11	7.17241e-10	0.414141	0.0252695	0.388872
MAF	31.4192	3.29014	0.33281	9.88595	4.79017e-23	2.22749e-21	0.503788	0.115233	0.388555
PDE3B	15.9319	3.77964	0.554866	6.8118	9.63866e-12	1.21648e-10	0.430556	0.043388	0.387168
TRAT1	6.35869	7.33559	1.06687	6.87578	6.165e-12	7.99613e-11	0.386364	0.000754939	0.385609
RNF125	12.6955	3.86898	0.180613	21.4214	8.44784e-102	2.57307e-98	0.438131	0.0544604	0.383671
JAK1	177.472	1.3765	0.151756	9.07047	1.18508e-19	3.95929e-18	0.895202	0.511576	0.383626
LBR	36.6666	1.44878	0.31213	4.64158	3.4575e-06	1.83972e-05	0.518939	0.135742	0.383197
NLRP1	18.7341	2.74397	0.31323	8.76024	1.94829e-18	5.65158e-17	0.441919	0.0593046	0.382615
CD28	9.64563	5.4038	0.693652	7.79037	6.68142e-15	1.26009e-13	0.390152	0.00939479	0.380757
SAMD9	45.2083	1.71581	0.34666	4.94954	7.4388e-07	4.46157e-06	0.494949	0.116344	0.378605
HMGB2	23.1212	2.56101	0.251024	10.2022	1.93745e-24	1.02332e-22	0.472222	0.0943463	0.377876
TNIK	13.2061	3.86447	0.361524	10.6894	1.14125e-26	7.72458e-25	0.417929	0.0409764	0.376953
INPP5D	20.5339	2.33672	0.42321	5.52143	3.36256e-08	2.53929e-07	0.433081	0.0570398	0.376041
ADAM19	13.7767	4.84209	0.623901	7.76099	8.42663e-15	1.573e-13	0.385101	0.0101078	0.374993
ARAP2	55.2941	1.92848	0.2173	8.87473	7.01022e-19	2.14234e-17	0.593434	0.219645	0.373789
PTGER4	31.6049	1.81499	0.529023	3.43083	0.000601742	0.00206204	0.443182	0.0703561	0.372826
FGD3	16.3481	2.14304	0.584282	3.66782	0.000244629	0.000907919	0.405303	0.0326511	0.372652
ST3GAL1	72.0345	1.26595	0.289208	4.37728	1.20167e-05	5.76544e-05	0.57197	0.200981	0.370988
LIMD2	10.4678	3.63211	0.476868	7.6166	2.60446e-14	4.58099e-13	0.393939	0.0231095	0.37083
KIF21B	8.69659	4.19267	0.482445	8.69046	3.60979e-18	1.02277e-16	0.385101	0.015665	0.369436
CHD1	85.2032	1.02751	0.257672	3.98765	6.67307e-05	0.000278616	0.598485	0.230088	0.368396
ZFP36L2	153.157	1.12726	0.260492	4.32745	1.50846e-05	7.1233e-05	0.755051	0.386759	0.368291
ICAM3	33.3742	1.75016	0.357227	4.89929	9.61823e-07	5.64855e-06	0.492424	0.124712	0.367713
CHD2	119.467	0.901562	0.252717	3.56748	0.000360436	0.00129283	0.652778	0.286289	0.366488
ARGLU1	46.7357	1.35153	0.189814	7.12029	1.07697e-12	1.53164e-11	0.598485	0.232165	0.36632
TNFRSF25	5.83456	6.6661	0.591483	11.2701	1.84291e-29	1.64289e-27	0.368687	0.0025584	0.366128
FLI1	16.8482	2.00084	0.640583	3.12347	0.0017873	0.00552859	0.42298	0.0570398	0.36594
RGS1	63.6396	1.94582	0.732409	2.65674	0.00789002	0.0207857	0.425505	0.0611081	0.364397
BTN3A1	31.5801	2.21448	0.185517	11.9368	7.61192e-33	8.91717e-31	0.563131	0.199094	0.364037
ARHGEF1	19.8098	2.3823	0.19325	12.3275	6.43896e-35	8.91455e-33	0.463384	0.0994212	0.363963
SH2D1A	6.50873	7.4279	0.882282	8.41897	3.7982e-17	9.76259e-16	0.364899	0.000985614	0.363913
FNBP4	43.7919	1.38341	0.273621	5.05596	4.2824e-07	2.67011e-06	0.52904	0.165982	0.363059
KLF2	13.5195	2.92615	0.393977	7.42722	1.10906e-13	1.81613e-12	0.396465	0.0335109	0.362954
PTPN22	12.4143	3.71342	0.598685	6.20262	5.55314e-10	5.47376e-09	0.391414	0.0300507	0.361363
MLLT6	46.4037	1.54107	0.174567	8.82797	1.0659e-18	3.18289e-17	0.597222	0.236505	0.360717
S100A4	31.7611	1.95376	0.547306	3.56979	0.000357274	0.00128275	0.434343	0.0742566	0.360087
TSPYL2	23.1109	3.23111	0.429235	7.52761	5.1679e-14	8.76912e-13	0.405303	0.0454431	0.35986
BIRC3	70.9201	1.38276	0.350983	3.93968	8.15895e-05	0.000334241	0.487374	0.128507	0.358866
ARHGAP4	22.7004	1.98302	0.509778	3.88996	0.00010026	0.000403641	0.438131	0.0798557	0.358276
PRKCQ	5.99072	5.55506	0.302417	18.3689	2.33172e-75	2.66327e-72	0.371212	0.0144697	0.356742
STAT4	9.15796	4.53833	0.703833	6.44802	1.13324e-10	1.23346e-09	0.369949	0.0133792	0.35657
WDR82	69.1797	1.40937	0.128303	10.9847	4.52866e-28	3.58274e-26	0.691919	0.335738	0.356181
ZC3HAV1	65.6633	1.84523	0.169389	10.8934	1.23932e-27	9.35889e-26	0.680556	0.324393	0.356163
MYCBP2	74.0349	1.50062	0.159988	9.37957	6.62435e-21	2.54328e-19	0.632576	0.276853	0.355723
ARHGAP15	10.8383	3.20012	0.505107	6.33552	2.36535e-10	2.4701e-09	0.387626	0.0327979	0.354828
CCNL2	59.4087	1.14863	0.247466	4.64157	3.45767e-06	1.83972e-05	0.590909	0.236128	0.354781
CDC14A	11.0833	3.82821	0.341599	11.2068	3.77804e-29	3.27221e-27	0.382576	0.0297362	0.35284
HMHA1	40.7802	1.59412	0.189542	8.41037	4.08729e-17	1.04615e-15	0.592172	0.240175	0.351996
DOCK8	61.7072	1.17067	0.254587	4.59832	4.25906e-06	2.22702e-05	0.594697	0.244915	0.349782
PIK3IP1	51.1124	1.59438	0.334175	4.77109	1.83233e-06	1.0256e-05	0.578283	0.228537	0.349746
IKZF3	5.85304	6.72059	0.65659	10.2356	1.37365e-24	7.31879e-23	0.35101	0.00213899	0.348871
RAD21	106.216	0.859627	0.156524	5.49197	3.97472e-08	2.95878e-07	0.748737	0.400935	0.347802
PRPF38B	47.8879	1.21874	0.252777	4.82142	1.42538e-06	8.11237e-06	0.534091	0.186491	0.3476
RNF213	237.596	1.36253	0.191578	7.11216	1.14242e-12	1.61467e-11	0.887626	0.540809	0.346818
KIF2A	32.1008	2.05589	0.143765	14.3004	2.17687e-46	7.65043e-44	0.54798	0.20377	0.344209
TMEM2	32.6472	2.3816	0.20738	11.4842	1.58362e-30	1.5394e-28	0.473485	0.129703	0.343782
PRF1	18.7001	7.94097	0.755809	10.5066	8.05621e-26	4.92399e-24	0.344697	0.00174055	0.342956
SRSF5	89.4403	1.12297	0.131094	8.56619	1.06966e-17	2.90461e-16	0.752525	0.413224	0.339301
RBM25	74.9569	0.963324	0.191306	5.03551	4.76568e-07	2.95531e-06	0.604798	0.266409	0.338389
FAM129A	116.414	1.22584	0.317825	3.85695	0.000114809	0.000457309	0.594697	0.256448	0.338249
CERK	33.085	2.01417	0.146174	13.7792	3.39905e-43	9.27129e-41	0.527778	0.189783	0.337995
CD8A	25.7083	7.7146	0.728349	10.5919	3.24913e-26	2.06173e-24	0.340909	0.00295684	0.337952
PPP1R12A	64.8761	0.99359	0.202439	4.9081	9.1965e-07	5.42149e-06	0.583333	0.245565	0.337769
SUN2	96.6979	1.38499	0.132055	10.488	9.80816e-26	5.91565e-24	0.776515	0.439102	0.337414
IRF4	22.2173	4.74239	0.780701	6.07453	1.24355e-09	1.16245e-08	0.348485	0.0123307	0.336154
S1PR1	6.62364	5.6746	0.596196	9.51801	1.7652e-21	7.13697e-20	0.342172	0.00612339	0.336048
MSL2	30.1883	1.86502	0.221927	8.40376	4.32424e-17	1.10217e-15	0.473485	0.13893	0.334555
TIGIT	10.4215	7.22809	0.782142	9.2414	2.43286e-20	8.80406e-19	0.335859	0.00167764	0.334181
CNTRL	22.4258	2.5249	0.285446	8.84546	9.11549e-19	2.73989e-17	0.412879	0.0791218	0.333757
ITGB7	8.53507	4.60788	0.59853	7.69866	1.37502e-14	2.50035e-13	0.347222	0.0136099	0.333612
RSBN1	24.1057	2.14199	0.155569	13.7687	3.93278e-43	1.05694e-40	0.473485	0.140502	0.332982
PSIP1	19.6587	2.31323	0.174189	13.28	3.02313e-40	6.35031e-38	0.454545	0.121839	0.332707
KCNA3	6.26213	5.35879	0.426016	12.5788	2.7611e-36	4.27619e-34	0.340909	0.00998197	0.330927
ATP2A3	13.0654	2.47408	0.558819	4.42733	9.54072e-06	4.68197e-05	0.368687	0.0387745	0.329912
SLAMF1	10.9321	3.98769	0.322503	12.3648	4.05222e-35	5.74065e-33	0.368687	0.0391939	0.329493
ATRX	59.0623	1.37115	0.125175	10.9539	6.36707e-28	4.95141e-26	0.584596	0.255484	0.329112
SRSF7	62.9627	1.27301	0.207993	6.12041	9.33336e-10	8.9069e-09	0.604798	0.276832	0.327966
FRYL	29.7689	1.73913	0.302929	5.74107	9.40811e-09	7.8116e-08	0.431818	0.105377	0.326441
ARHGEF6	20.3624	2.4421	0.462627	5.27877	1.30053e-07	8.86501e-07	0.391414	0.0657216	0.325693
IRF1	63.3422	0.841331	0.337241	2.49475	0.0126047	0.031491	0.472222	0.147716	0.324506
FXYD5	25.1096	1.56719	0.342781	4.57197	4.83149e-06	2.49954e-05	0.449495	0.126096	0.323399
DDX39B	19.4794	1.89358	0.330368	5.73173	9.94092e-09	8.21294e-08	0.396465	0.0735436	0.322921
DDX6	67.3983	1.31384	0.106952	12.2843	1.09984e-34	1.46713e-32	0.688131	0.36604	0.322091
GPR171	6.92506	7.01003	0.74571	9.40048	5.43139e-21	2.09849e-19	0.323232	0.001426	0.321806
2021-09-01	5.66285	5.99589	0.252485	23.7475	1.16649e-124	7.10588e-121	0.330808	0.00941576	0.321392
OAS2	53.1617	1.35966	0.522831	2.60057	0.00930694	0.0240742	0.438131	0.116806	0.321326
DPP4	12.2864	5.66496	0.439399	12.8925	4.96065e-38	8.88783e-36	0.340909	0.0196703	0.321239
C6orf48	48.9791	1.54624	0.209203	7.39112	1.45597e-13	2.33608e-12	0.613636	0.292665	0.320972
ARHGAP9	21.834	1.78043	0.506705	3.51375	0.000441833	0.00155488	0.376263	0.0554251	0.320838
NLRC5	19.6483	1.95631	0.257271	7.60409	2.86922e-14	5.01291e-13	0.410354	0.089586	0.320767
SNHG6	30.3354	1.89341	0.177072	10.6928	1.09962e-26	7.47047e-25	0.554293	0.233821	0.320472
RORA	77.9056	2.00026	0.461305	4.33609	1.4504e-05	6.85974e-05	0.659091	0.3388	0.320291
TGFB1	27.4713	1.2028	0.495003	2.42989	0.0151035	0.0369005	0.410354	0.0927945	0.317559
PITPNC1	18.3555	2.24042	0.213995	10.4695	1.19267e-25	7.12292e-24	0.424242	0.10783	0.316412
LEPROTL1	22.1783	2.3795	0.190724	12.4762	1.00736e-35	1.48463e-33	0.468434	0.15212	0.316314
DEF6	13.8908	2.76093	0.259932	10.6217	2.36177e-26	1.53054e-24	0.388889	0.0731871	0.315702
IFITM1	11.3141	3.43586	0.598895	5.737	9.63656e-09	7.99039e-08	0.332071	0.0166296	0.315441
TRANK1	24.6366	2.17215	0.300041	7.2395	4.50354e-13	6.81873e-12	0.391414	0.0782829	0.313131
ARID5B	111.957	1.25793	0.297954	4.22188	2.42278e-05	0.000110304	0.641414	0.328314	0.3131
SELL	30.5315	2.38396	0.672757	3.54357	0.000394752	0.00140489	0.348485	0.0353982	0.313087
CREM	51.6104	1.90488	0.276553	6.88795	5.66015e-12	7.38324e-11	0.493687	0.181542	0.312145
FAM78A	14.6444	2.26955	0.558126	4.06638	4.77495e-05	0.000206147	0.372475	0.061171	0.311304
PLCG1	7.0966	4.02591	0.276154	14.5785	3.84909e-48	1.49664e-45	0.337121	0.0281215	0.309
GIMAP1	6.81035	4.12977	0.676046	6.10871	1.0044e-09	9.53523e-09	0.32702	0.0183492	0.308671
HIVEP2	63.3953	1.1258	0.285969	3.93681	8.25722e-05	0.000337737	0.474747	0.166359	0.308388
FAM101B	18.2203	2.20469	0.275482	8.00303	1.21397e-15	2.5081e-14	0.400253	0.0922912	0.307961
PLEKHA2	63.4989	0.762701	0.282187	2.70283	0.00687529	0.0184262	0.540404	0.232899	0.307505
EML4	94.1188	1.53933	0.11238	13.6975	1.05061e-42	2.74285e-40	0.727273	0.420165	0.307107
GZMA	12.1544	7.80396	0.780161	10.003	1.47836e-23	7.3416e-22	0.308081	0.00130017	0.306781
ANKRD44	15.0608	2.15157	0.504791	4.2623	2.02336e-05	9.34468e-05	0.352273	0.0455899	0.306683
CD97	40.7282	1.40491	0.210721	6.66714	2.60831e-11	3.11345e-10	0.497475	0.191419	0.306056
KLF12	6.2618	5.8331	0.542327	10.7557	5.57187e-27	3.87171e-25	0.310606	0.00476031	0.305846
CDK6	36.8938	2.58674	0.275411	9.3923	5.87041e-21	2.26333e-19	0.440657	0.135616	0.30504
PNISR	50.6707	1.082	0.219762	4.92351	8.50071e-07	5.04877e-06	0.506313	0.201694	0.304619
XAF1	57.2978	1.42546	0.376481	3.78627	0.000152924	0.000593476	0.449495	0.145053	0.304442
SON	146.663	0.813428	0.122401	6.64558	3.02034e-11	3.54734e-10	0.808081	0.50367	0.304411
FAM46C	28.2504	2.99324	0.356759	8.39008	4.8581e-17	1.22966e-15	0.496212	0.191838	0.304374
HERC1	59.4027	1.53882	0.140581	10.9461	6.93369e-28	5.34654e-26	0.568182	0.264082	0.3041
S1PR4	5.89634	3.69333	0.665261	5.55171	2.82887e-08	2.15676e-07	0.315657	0.0124984	0.303158
GBP4	30.288	1.20229	0.486135	2.47317	0.0133922	0.0332124	0.359848	0.0571447	0.302704
GIMAP6	6.68917	4.33508	0.713389	6.07674	1.22654e-09	1.15008e-08	0.319444	0.0168603	0.302584
CARD8	22.9756	1.4869	0.293635	5.06377	4.11045e-07	2.57163e-06	0.411616	0.109361	0.302255
SPATA13	29.2391	1.46805	0.305326	4.80815	1.52333e-06	8.62954e-06	0.429293	0.128444	0.300849
HIST1H1E	30.6841	1.52522	0.300694	5.07235	3.92937e-07	2.47045e-06	0.426768	0.126159	0.300609
SPTBN1	97.4303	0.786842	0.256099	3.07241	0.00212337	0.00644488	0.570707	0.270499	0.300208
PTGER2	12.4806	3.37743	0.732971	4.60786	4.06832e-06	2.13461e-05	0.34596	0.0457577	0.300202
SAMD3	4.90964	6.37549	0.319712	19.9413	1.78243e-88	3.25738e-85	0.305556	0.00543136	0.300124
CARD11	6.29564	5.80399	0.549113	10.5698	4.11588e-26	2.57595e-24	0.305556	0.00595563	0.2996
RNF19A	46.3609	1.72688	0.196808	8.77446	1.7172e-18	5.0211e-17	0.526515	0.227111	0.299404
CD37	23.8196	1.4493	0.467248	3.10178	0.00192358	0.00590715	0.401515	0.102231	0.299284
P2RY10	5.23896	5.69369	1.07849	5.2793	1.29676e-07	8.84267e-07	0.30303	0.00408925	0.298941
CEP85L	10.832	3.27999	0.304704	10.7645	5.06385e-27	3.53213e-25	0.334596	0.0356918	0.298904
CCR5	33.0028	2.0602	0.751865	2.74012	0.00614171	0.016685	0.375	0.0762069	0.298793
EPC1	43.6718	0.885899	0.28088	3.15401	0.00161044	0.00503781	0.465909	0.167995	0.297914
SF3B1	216.792	0.866967	0.114602	7.56502	3.87795e-14	6.66066e-13	0.911616	0.614205	0.297411
SMEK1	59.919	1.00526	0.153479	6.54981	5.76092e-11	6.52702e-10	0.599747	0.302814	0.296933
JAK3	12.6841	3.04736	0.550666	5.53395	3.1309e-08	2.37416e-07	0.316919	0.0205721	0.296347
RBM39	168.284	0.80302	0.156566	5.12895	2.91365e-07	1.87688e-06	0.832071	0.536321	0.29575
USP36	34.9431	1.76462	0.189455	9.31418	1.22897e-20	4.60233e-19	0.460859	0.165143	0.295716
ANP32B	64.9891	1.18191	0.158929	7.43671	1.03224e-13	1.69947e-12	0.651515	0.35631	0.295205
C1orf63	36.4632	0.843666	0.346923	2.43185	0.0150217	0.0367401	0.411616	0.116932	0.294685
RANBP2	79.0541	0.620318	0.204652	3.03109	0.00243674	0.00729545	0.569444	0.275049	0.294395
ATF7IP	34.9539	1.70058	0.171848	9.89586	4.33884e-23	2.05421e-21	0.487374	0.193558	0.293816
ATXN1	35.9666	1.56312	0.231185	6.76134	1.36723e-11	1.69168e-10	0.440657	0.148052	0.292605
ELF1	125.062	0.548157	0.17988	3.04734	0.00230874	0.00694865	0.719697	0.429644	0.290053
MLLT3	7.11933	4.36644	0.338663	12.8932	4.91922e-38	8.88783e-36	0.311869	0.0218303	0.290038
SYNRG	41.6873	1.63838	0.0999808	16.3869	2.37165e-60	1.54792e-57	0.52904	0.239651	0.289389
FOXO1	27.1361	1.95465	0.200007	9.77291	1.47161e-22	6.57545e-21	0.435606	0.146584	0.289022
MSN	155.036	0.819236	0.155398	5.27184	1.35062e-07	9.17908e-07	0.800505	0.512142	0.288363
MYBL1	10.6505	4.3648	0.326934	13.3507	1.17362e-40	2.52328e-38	0.337121	0.0487984	0.288323
ZNF217	50.5786	0.959348	0.249706	3.84192	0.000122077	0.000483413	0.463384	0.175314	0.28807
WHSC1L1	70.7142	1.66883	0.104321	15.9971	1.33859e-57	6.98933e-55	0.675505	0.388647	0.286858
ZNF101	10.1363	3.22113	0.157566	20.4431	6.92351e-93	1.40586e-89	0.342172	0.0554041	0.286768
TPR	77.4964	1.14701	0.14878	7.70948	1.26329e-14	2.30406e-13	0.575758	0.289708	0.28605
CBFB	24.2993	1.76926	0.170138	10.399	2.50508e-25	1.43512e-23	0.438131	0.15233	0.285801
PSTPIP1	9.87739	2.72195	0.615096	4.42524	9.63361e-06	4.72248e-05	0.314394	0.0297991	0.284595
EPB41	62.5674	1.93139	0.148603	12.997	1.2724e-38	2.37276e-36	0.628788	0.344441	0.284347
TTC39C	21.6679	2.34827	0.200359	11.7203	1.0034e-31	1.03248e-29	0.467172	0.183303	0.283868
DOK2	16.9801	1.93539	0.702547	2.75482	0.00587242	0.0160273	0.344697	0.0610032	0.283694
SMAD3	11.1526	3.17005	0.340025	9.32297	1.13125e-20	4.2451e-19	0.314394	0.0318542	0.28254
TRIB2	13.7019	3.06046	0.379644	8.0614	7.54258e-16	1.59538e-14	0.339646	0.0577528	0.281894
RBM6	54.1896	1.1759	0.193678	6.07144	1.26769e-09	1.18199e-08	0.518939	0.237135	0.281805
APOBEC3G	11.3777	3.41845	0.566686	6.03236	1.61584e-09	1.48315e-08	0.318182	0.0365097	0.281672
SMG1	62.8006	0.859571	0.174918	4.91413	8.91788e-07	5.27424e-06	0.544192	0.263264	0.280928
PTPN1	63.6284	0.834954	0.242982	3.43629	0.000589749	0.00202397	0.54798	0.267458	0.280522
FOSL2	82.8079	1.08801	0.26404	4.12061	3.7787e-05	0.000166238	0.518939	0.238791	0.280148
BOD1L1	90.2524	0.69128	0.237995	2.9046	0.00367722	0.0105996	0.521465	0.242901	0.278563
TMPO	24.3816	1.8838	0.158112	11.9143	9.96437e-33	1.14528e-30	0.449495	0.17135	0.278145
DUSP16	29.0293	1.9604	0.216043	9.07413	1.14591e-19	3.83543e-18	0.435606	0.157551	0.278055
CCDC64	7.75841	3.51403	0.429579	8.18017	2.83449e-16	6.35587e-15	0.313131	0.0350837	0.278048
LRRC8C	8.55671	3.17943	0.436053	7.29139	3.06765e-13	4.71499e-12	0.304293	0.0262761	0.278017
RPS27	26.1442	1.8238	0.221867	8.22026	2.03066e-16	4.65042e-15	0.489899	0.212347	0.277552
RCSD1	41.993	1.25843	0.219019	5.74577	9.15039e-09	7.60798e-08	0.474747	0.197312	0.277436
HIPK1	45.6961	1.27055	0.131747	9.64385	5.21908e-22	2.20784e-20	0.527778	0.251038	0.27674
RBL2	76.6076	1.84931	0.156638	11.8063	3.6207e-32	3.89225e-30	0.734848	0.458269	0.27658
CISH	22.6069	2.32532	0.257726	9.02246	1.83911e-19	6.03405e-18	0.431818	0.156671	0.275147
DYRK2	21.5979	1.94061	0.211663	9.16842	4.79998e-20	1.67085e-18	0.407828	0.132806	0.275022
TMSB4X	264.159	0.589908	0.192169	3.06974	0.00214246	0.00648774	0.875	0.600407	0.274593
ZC3H13	64.3645	0.693542	0.243289	2.8507	0.00436236	0.0123543	0.492424	0.218429	0.273995
ARID5A	48.2341	1.03881	0.22952	4.52602	6.01049e-06	3.0571e-05	0.487374	0.213459	0.273915
MCM6	14.9187	2.50968	0.195264	12.8528	8.29791e-38	1.44423e-35	0.359848	0.0861049	0.273744
HNRNPDL	128.349	0.792079	0.15558	5.09114	3.55911e-07	2.25671e-06	0.791667	0.518559	0.273108
ATM	41.5852	1.90744	0.139581	13.6654	1.63385e-42	4.14704e-40	0.527778	0.254687	0.273091
ROCK1	68.2738	0.708019	0.162268	4.36328	1.28129e-05	6.11052e-05	0.570707	0.298452	0.272255
ATP11B	36.1884	1.37676	0.138098	9.96944	2.07404e-23	1.0189e-21	0.481061	0.208992	0.272068
ANKRD11	63.5345	1.1242	0.157344	7.14481	9.01199e-13	1.29578e-11	0.54798	0.276538	0.271442
SACS	19.3705	2.01093	0.271296	7.41231	1.24114e-13	2.01258e-12	0.359848	0.0892086	0.27064
FNBP1	125.31	1.14152	0.123136	9.27035	1.85533e-20	6.82105e-19	0.799242	0.529275	0.269968
SNRNP70	57.2518	1.15825	0.15216	7.61207	2.69737e-14	4.72622e-13	0.598485	0.328713	0.269772
SYTL3	16.6067	3.12843	0.224222	13.9524	3.04356e-44	8.82873e-42	0.340909	0.0712159	0.269693
RAB27A	21.3585	2.0925	0.175411	11.9291	8.3423e-33	9.71054e-31	0.405303	0.135847	0.269456
TNRC6B	64.1291	1.45906	0.135341	10.7806	4.25165e-27	2.99171e-25	0.550505	0.281487	0.269018
RNF166	9.68293	2.55788	0.270041	9.47218	2.7406e-21	1.08643e-19	0.320707	0.0533909	0.267316
RFTN1	22.2684	1.83437	0.586839	3.12585	0.00177291	0.00548965	0.32197	0.0546911	0.267279
SETD2	77.2991	0.948189	0.161409	5.87446	4.24223e-09	3.67774e-08	0.578283	0.311035	0.267248
GRAP2	9.22783	3.48461	0.404329	8.61824	6.79893e-18	1.88831e-16	0.335859	0.0695802	0.266278
ZBTB1	29.0378	1.29024	0.197902	6.51957	7.05074e-11	7.89053e-10	0.425505	0.160445	0.26506
ATHL1	24.5582	1.87205	0.387363	4.83282	1.34616e-06	7.69262e-06	0.330808	0.0663088	0.264499
APOL6	91.7081	0.839565	0.193972	4.32827	1.50283e-05	7.09853e-05	0.640152	0.376714	0.263437
FGFR1OP2	27.5459	1.41856	0.152824	9.28233	1.65809e-20	6.10918e-19	0.439394	0.176194	0.2632
CDC25B	16.434	2.10065	0.272275	7.71516	1.20828e-14	2.21034e-13	0.343434	0.0818689	0.261565
PSMB9	43.5133	1.01164	0.273927	3.69312	0.000221523	0.000828558	0.474747	0.213396	0.261352
HERPUD2	26.5453	1.3679	0.171018	7.99858	1.25858e-15	2.59307e-14	0.42298	0.161725	0.261255
SRSF11	94.3132	0.86557	0.170659	5.07194	3.93785e-07	2.4747e-06	0.680556	0.419557	0.260998
FAIM3	14.801	2.47773	0.47649	5.19995	1.99338e-07	1.3137e-06	0.320707	0.0615065	0.259201
AKAP9	69.8943	0.954625	0.270113	3.53417	0.000409063	0.00145158	0.455808	0.196787	0.259021
APOL3	18.571	2.32606	0.257665	9.02747	1.75692e-19	5.79561e-18	0.362374	0.103364	0.25901
PCF11	59.7829	0.792684	0.209843	3.77751	0.000158402	0.000612786	0.487374	0.228558	0.258816
PRDM2	46.2729	1.28244	0.142135	9.02268	1.8354e-19	6.03273e-18	0.5	0.241266	0.258734
BHLHE40	167.757	0.565711	0.242281	2.33494	0.0195466	0.0462832	0.630051	0.373464	0.256587
IL27RA	11.9122	2.25145	0.35451	6.35089	2.14079e-10	2.25493e-09	0.320707	0.0645472	0.25616
BUB3	32.3852	1.44976	0.105434	13.7504	5.06644e-43	1.34187e-40	0.513889	0.258042	0.255847
FURIN	33.2608	2.11522	0.234828	9.00751	2.10788e-19	6.8422e-18	0.410354	0.154574	0.25578
MGAT4A	26.4133	1.81766	0.276689	6.56932	5.0544e-11	5.75942e-10	0.393939	0.138531	0.255408
TMX4	43.2173	1.47036	0.159299	9.23018	2.70168e-20	9.68104e-19	0.505051	0.249906	0.255145
PRNP	60.6127	1.0482	0.217133	4.82746	1.38284e-06	7.88744e-06	0.537879	0.283249	0.25463
PLCL2	11.4524	2.63287	0.289889	9.08233	1.06276e-19	3.57678e-18	0.314394	0.0612968	0.253097
ANP32E	30.792	1.52091	0.122421	12.4236	1.94653e-35	2.84582e-33	0.462121	0.209328	0.252794
GPBP1	64.6586	0.92771	0.14255	6.50797	7.61736e-11	8.48307e-10	0.587121	0.334375	0.252746
MAP3K1	53.3347	1.05163	0.205164	5.12581	2.96257e-07	1.9057e-06	0.488636	0.235939	0.252697
TES	34.4859	0.963959	0.262168	3.67687	0.000236109	0.000879335	0.411616	0.158977	0.252639
LPIN2	63.4655	1.64092	0.126479	12.9738	1.72254e-38	3.17973e-36	0.578283	0.325819	0.252464
BDP1	46.7007	1.14468	0.25815	4.43416	9.24329e-06	4.547e-05	0.436869	0.184541	0.252328
HEXIM1	47.3263	0.921939	0.203135	4.53854	5.66437e-06	2.89314e-05	0.469697	0.21803	0.251667
CEP350	92.63	0.702488	0.173245	4.05489	5.01586e-05	0.000215479	0.574495	0.323072	0.251423
AC013394.2	31.1515	0.847903	0.27494	3.08396	0.00204266	0.00622887	0.402778	0.152288	0.25049
RBM5	56.5775	0.675335	0.21681	3.11488	0.00184021	0.00567265	0.496212	0.245921	0.250291
HIST1H4C	32.1696	1.33593	0.28783	4.64138	3.46096e-06	1.84024e-05	0.397727	0.150694	0.247033
VPS13C	80.037	1.17098	0.170164	6.88146	5.92417e-12	7.71662e-11	0.597222	0.350627	0.246595
STK38	23.101	1.7145	0.142974	11.9917	3.92868e-33	4.732e-31	0.401515	0.155014	0.246501
ITPKB	22.892	1.2635	0.318667	3.96496	7.34085e-05	0.000303722	0.352273	0.106488	0.245784
TRAF5	16.4525	1.81399	0.269704	6.72587	1.74544e-11	2.13363e-10	0.329545	0.083945	0.2456
TBC1D2B	13.5468	1.90164	0.335747	5.66389	1.47976e-08	1.18038e-07	0.306818	0.0621985	0.24462
CLEC2B	24.1121	1.05342	0.446917	2.35708	0.0184195	0.0439618	0.325758	0.0818689	0.243889
PHF12	24.1672	1.6211	0.196226	8.26137	1.44012e-16	3.38714e-15	0.375	0.131527	0.243473
ASXL1	27.1176	1.45409	0.165194	8.80232	1.34015e-18	3.9316e-17	0.405303	0.162249	0.243054
HUWE1	88.7953	1.03498	0.14396	7.18938	6.50883e-13	9.56181e-12	0.630051	0.387535	0.242515
JMY	39.7107	1.38586	0.259513	5.34026	9.28156e-08	6.49638e-07	0.430556	0.188944	0.241611
LUC7L	20.3081	1.53665	0.303835	5.0575	4.24797e-07	2.65135e-06	0.338384	0.0969048	0.241479
SETX	107.171	0.77319	0.119732	6.45768	1.06318e-10	1.16206e-09	0.65404	0.41293	0.24111
PHF3	78.5257	0.75058	0.170217	4.40956	1.03583e-05	5.03854e-05	0.573232	0.332823	0.240409
ERN1	40.6713	1.54034	0.236742	6.50643	7.69592e-11	8.56013e-10	0.425505	0.18517	0.240335
2021-09-09	74.1995	1.24693	0.139319	8.9502	3.5483e-19	1.1161e-17	0.675505	0.435369	0.240136
BRD1	24.4235	1.67035	0.213997	7.80546	5.92865e-15	1.12626e-13	0.375	0.135197	0.239803
TRA2B	94.1133	0.490555	0.187052	2.62255	0.00872741	0.0227263	0.638889	0.399803	0.239086
WNK1	120.569	0.861598	0.113312	7.60375	2.87678e-14	5.01653e-13	0.717172	0.479176	0.237995
SOS1	53.5792	2.03119	0.127717	15.9038	5.96709e-57	2.94726e-54	0.531566	0.293692	0.237874
GATAD2B	23.7175	1.23304	0.17903	6.88735	5.68427e-12	7.40942e-11	0.380051	0.142516	0.237535
ANKRD12	144.447	0.839487	0.15353	5.4679	4.55398e-08	3.36531e-07	0.752525	0.514994	0.237531
CREBBP	68.2511	0.877832	0.156762	5.59977	2.14636e-08	1.67056e-07	0.549242	0.311853	0.23739
PTPN4	15.2379	2.43878	0.256126	9.52178	1.70243e-21	6.89841e-20	0.354798	0.117833	0.236965
MIER1	39.2458	0.874088	0.156912	5.57056	2.53921e-08	1.95139e-07	0.469697	0.232982	0.236715
YTHDC1	53.8588	0.721343	0.214778	3.35855	0.000783528	0.00261582	0.468434	0.2325	0.235934
SRRM2	183.423	0.442564	0.14728	3.00491	0.00265658	0.00789416	0.794192	0.558738	0.235454
GLG1	80.0388	0.835442	0.133671	6.25	4.10465e-10	4.14434e-09	0.661616	0.426855	0.234761
KDM5A	63.2931	1.00444	0.135412	7.41771	1.19166e-13	1.94096e-12	0.52399	0.291113	0.232877
BAZ1B	75.0778	0.976434	0.197919	4.9335	8.07678e-07	4.80949e-06	0.541667	0.310427	0.23124
AKAP17A	28.2918	0.997843	0.229077	4.35593	1.32506e-05	6.30117e-05	0.372475	0.141803	0.230672
IL7R	215.676	2.84778	0.339848	8.37955	5.31283e-17	1.3392e-15	0.710859	0.480204	0.230655
DNMT1	39.9056	1.2696	0.16879	7.52182	5.40206e-14	9.14945e-13	0.450758	0.221092	0.229665
CEP120	12.5017	2.21581	0.197688	11.2086	3.69899e-29	3.219e-27	0.310606	0.0809881	0.229618
MPRIP	31.4888	1.47441	0.23245	6.34291	2.25468e-10	2.36398e-09	0.435606	0.206056	0.22955
SIN3A	35.7898	1.18654	0.160077	7.41232	1.24112e-13	2.01258e-12	0.424242	0.195466	0.228776
PRKX	57.5407	2.28859	0.210511	10.8716	1.5743e-27	1.16953e-25	0.598485	0.370276	0.228208
JOSD1	52.7915	0.889778	0.162009	5.49216	3.97039e-08	2.95676e-07	0.506313	0.278698	0.227615
CCDC69	25.7307	1.6613	0.261747	6.34696	2.19605e-10	2.30781e-09	0.385101	0.157614	0.227487
CCDC109B	15.4219	1.60109	0.404296	3.96019	7.48886e-05	0.000309286	0.314394	0.0873212	0.227073
CBLB	17.9776	2.06429	0.211154	9.77622	1.42434e-22	6.39552e-21	0.335859	0.108942	0.226917
TRAPPC10	28.5191	1.41841	0.110476	12.8391	9.90771e-38	1.70815e-35	0.431818	0.205134	0.226685
G3BP2	91.7758	1.41657	0.0895255	15.8231	2.15639e-56	1.03705e-53	0.707071	0.480476	0.226594
DDX5	332.553	0.727997	0.135967	5.35421	8.59333e-08	6.0378e-07	0.933081	0.706916	0.226165
ZCCHC11	22.8878	1.57321	0.160364	9.81023	1.01734e-22	4.60195e-21	0.366162	0.140104	0.226058
RBM33	28.2078	1.25095	0.193985	6.44871	1.12804e-10	1.22928e-09	0.381313	0.155475	0.225838
MFHAS1	35.9719	1.45131	0.252396	5.75012	8.91793e-09	7.42146e-08	0.425505	0.200478	0.225027
PHC3	27.5406	1.68113	0.141845	11.8519	2.10308e-32	2.31529e-30	0.402778	0.179172	0.223606
ZNF276	20.0166	1.54625	0.286314	5.40053	6.64437e-08	4.76554e-07	0.314394	0.0913476	0.223046
BPTF	84.5317	1.27549	0.103032	12.3796	3.37036e-35	4.81198e-33	0.635101	0.413392	0.221709
PCNX	32.1972	0.736293	0.264778	2.78079	0.00542264	0.0149651	0.362374	0.141111	0.221263
SMARCA5	92.4209	0.830322	0.0890214	9.32722	1.08682e-20	4.09517e-19	0.681818	0.460596	0.221222
MGAT5	18.5194	2.05012	0.344875	5.94452	2.77266e-09	2.46571e-08	0.30303	0.082519	0.220511
NOP58	40.547	1.28826	0.193344	6.66306	2.68175e-11	3.19268e-10	0.483586	0.263515	0.22007
ITGB1	117.614	1.26469	0.220525	5.73489	9.75761e-09	8.07244e-08	0.69697	0.476974	0.219995
SKAP1	10.0204	2.98961	0.450498	6.63622	3.21826e-11	3.7677e-10	0.305556	0.0859372	0.219618
APOBEC3C	15.4777	2.27576	0.26453	8.60303	7.7641e-18	2.14658e-16	0.32197	0.102672	0.219298
RC3H1	41.2397	0.763246	0.247304	3.08627	0.00202688	0.00618488	0.381313	0.162081	0.219232
SBF1	22.652	1.3869	0.185744	7.46672	8.22211e-14	1.36973e-12	0.380051	0.161033	0.219018
HECA	68.7789	1.18127	0.158425	7.45636	8.89478e-14	1.47239e-12	0.645202	0.427421	0.217781
TERF2IP	71.3491	0.895566	0.126806	7.06247	1.63567e-12	2.28881e-11	0.616162	0.399845	0.216317
GOLGB1	105.06	0.645768	0.232891	2.77283	0.00555705	0.0152875	0.481061	0.265298	0.215763
CHD3	51.9913	1.38278	0.184095	7.51121	5.85824e-14	9.86722e-13	0.498737	0.283081	0.215656
NOP56	48.0874	1.16352	0.186183	6.24932	4.12249e-10	4.16005e-09	0.497475	0.282494	0.214981
2021-09-07	58.9305	0.933005	0.145376	6.41787	1.38193e-10	1.48908e-09	0.566919	0.352514	0.214405
TAF1D	50.0484	0.68763	0.232368	2.95923	0.00308409	0.00904103	0.479798	0.266032	0.213766
SP100	89.4531	1.01922	0.132819	7.6737	1.67108e-14	3.00581e-13	0.643939	0.430776	0.213163
UXS1	21.2481	1.30727	0.200865	6.50822	7.60441e-11	8.47382e-10	0.367424	0.155182	0.212242
CHD8	46.6544	1.24886	0.129227	9.66408	4.28472e-22	1.81678e-20	0.444444	0.23357	0.210875
FBXW7	32.2861	1.14638	0.167816	6.83119	8.42122e-12	1.07022e-10	0.411616	0.201002	0.210614
RSF1	54.6209	0.842847	0.149871	5.6238	1.86804e-08	1.46832e-07	0.473485	0.264103	0.209382
RASA2	32.362	0.869849	0.308512	2.81949	0.00480994	0.0134468	0.335859	0.127144	0.208714
NIPBL	127.866	0.553111	0.118164	4.68088	2.85644e-06	1.54579e-05	0.666667	0.457954	0.208713
ZC3H11A	59.5317	0.518425	0.161685	3.20639	0.00134413	0.00427645	0.508838	0.301011	0.207828
DDX24	76.0248	0.889409	0.143508	6.19765	5.73137e-10	5.63728e-09	0.637626	0.429812	0.207815
DDX46	42.8408	1.11823	0.119579	9.35141	8.6491e-21	3.30674e-19	0.457071	0.249738	0.207333
ST6GAL1	21.9777	1.74052	0.281937	6.17342	6.68268e-10	6.51338e-09	0.373737	0.166632	0.207106
VCPIP1	33.1188	1.24187	0.124722	9.9571	2.34809e-23	1.13522e-21	0.42298	0.215975	0.207004
IRF3	14.2662	1.72888	0.187261	9.23244	2.64536e-20	9.49785e-19	0.308081	0.101413	0.206667
KDM2A	59.5295	0.755319	0.141374	5.34271	9.15682e-08	6.41891e-07	0.517677	0.311454	0.206223
OGT	44.673	1.16467	0.216908	5.36942	7.89924e-08	5.59096e-07	0.465909	0.260013	0.205896
TAB2	102.217	1.03314	0.104807	9.85751	6.36081e-23	2.94288e-21	0.700758	0.495701	0.205057
MBP	71.033	0.629987	0.199048	3.165	0.0015508	0.00486958	0.515152	0.310468	0.204683
ZC3H18	34.599	1.26196	0.132321	9.53716	1.46803e-21	6.00186e-20	0.409091	0.204756	0.204335
SLC4A7	21.6512	1.59056	0.2099	7.57772	3.51678e-14	6.08033e-13	0.324495	0.120769	0.203726
TRIM22	45.5392	1.21458	0.197231	6.15816	7.35947e-10	7.13497e-09	0.503788	0.300696	0.203092
DAXX	23.6056	1.29386	0.107898	11.9915	3.93578e-33	4.732e-31	0.378788	0.176089	0.202698
ELK4	38.6343	1.32208	0.146775	9.00752	2.10762e-19	6.8422e-18	0.468434	0.265927	0.202507
NKTR	43.749	1.27469	0.188121	6.77593	1.23611e-11	1.53673e-10	0.397727	0.195319	0.202408
MDN1	25.8623	1.59702	0.210567	7.58436	3.34133e-14	5.78246e-13	0.344697	0.143082	0.201615
MADD	33.2491	1.05579	0.215932	4.88946	1.01112e-06	5.92438e-06	0.391414	0.19037	0.201044
HNRNPH1	66.3147	0.795684	0.149234	5.33179	9.72491e-08	6.78072e-07	0.583333	0.382838	0.200496
MCM7	19.4843	1.55668	0.221966	7.01312	2.33058e-12	3.19515e-11	0.306818	0.10804	0.198778
JHDM1D	31.1381	0.984074	0.257176	3.82646	0.000129998	0.000512337	0.328283	0.129975	0.198308
LUC7L3	38.0356	1.14945	0.176473	6.51346	7.34373e-11	8.19333e-10	0.430556	0.232269	0.198286
SKI	24.4314	1.4047	0.18	7.80388	6.00316e-15	1.13687e-13	0.393939	0.196053	0.197886
STIM1	14.5841	1.69522	0.215473	7.86742	3.62038e-15	7.03855e-14	0.30303	0.10523	0.1978
PCSK7	15.2903	1.7778	0.170394	10.4335	1.74317e-25	1.02104e-23	0.313131	0.115841	0.19729
SSH2	22.5748	1.26301	0.253839	4.97562	6.50406e-07	3.94103e-06	0.301768	0.104874	0.196894
SAFB2	31.7685	1.05085	0.160562	6.54482	5.95685e-11	6.72399e-10	0.400253	0.204064	0.196188
UHMK1	57.6048	0.978627	0.159221	6.14635	7.92875e-10	7.63979e-09	0.57702	0.380929	0.196091
CRKL	26.5583	1.0358	0.147274	7.03319	2.0187e-12	2.7906e-11	0.380051	0.183974	0.196076
BIRC6	70.5103	0.941799	0.111777	8.42569	3.58642e-17	9.24427e-16	0.589646	0.394791	0.194856
PTMA	153.641	0.791591	0.17138	4.61892	3.85749e-06	2.03509e-05	0.805556	0.611332	0.194223
SMC4	50.4193	1.52391	0.18314	8.32102	8.72091e-17	2.12217e-15	0.469697	0.27572	0.193977
BCL2L11	35.3251	1.15393	0.28689	4.02219	5.76607e-05	0.000244489	0.324495	0.130604	0.193891
PHF17	21.0096	1.56764	0.23312	6.72461	1.76058e-11	2.14927e-10	0.309343	0.116407	0.192936
ITSN2	64.9752	0.532234	0.139454	3.81655	0.000135333	0.000532102	0.5	0.307784	0.192216
REST	58.0129	0.829772	0.134746	6.15805	7.36481e-10	7.13637e-09	0.486111	0.295412	0.190699
TAF15	30.7521	1.01546	0.138047	7.35595	1.89576e-13	2.99438e-12	0.412879	0.222686	0.190193
ARID4A	36.502	0.931339	0.257033	3.62342	0.000290736	0.00106221	0.329545	0.139412	0.190133
PPP2R5C	79.9331	1.29456	0.134341	9.63635	5.61513e-22	2.3699e-20	0.722222	0.534098	0.188124
GAS5	63.0696	0.934528	0.226774	4.12096	3.7729e-05	0.000166104	0.609848	0.421948	0.187901
NAP1L4	55.6969	1.43616	0.168916	8.50224	1.85961e-17	4.90396e-16	0.618687	0.431322	0.187365
KDM3A	39.014	0.70183	0.207345	3.38484	0.000712193	0.00239958	0.381313	0.19404	0.187273
PNN	39.8421	0.69631	0.194497	3.58006	0.000343518	0.00123822	0.393939	0.207252	0.186688
CSNK1G3	19.1687	1.55736	0.180651	8.6208	6.64873e-18	1.85222e-16	0.32702	0.140356	0.186665
RECQL	30.7278	1.23668	0.283902	4.356	1.32459e-05	6.3006e-05	0.344697	0.158537	0.18616
NCOR1	98.2951	0.852098	0.106546	7.9975	1.2697e-15	2.61303e-14	0.609848	0.423982	0.185867
PAK2	64.2698	0.560109	0.123104	4.54987	5.36786e-06	2.754e-05	0.558081	0.372835	0.185246
NIN	84.5821	0.653789	0.184138	3.55053	0.00038446	0.00137227	0.536616	0.352347	0.18427
XRN1	55.3585	0.919296	0.127509	7.20966	5.60897e-13	8.33366e-12	0.473485	0.28933	0.184155
CSK	21.7466	1.02596	0.231753	4.42695	9.5577e-06	4.68905e-05	0.330808	0.146794	0.184014
ABLIM1	33.8309	2.14273	0.434239	4.93444	8.03807e-07	4.7894e-06	0.441919	0.258755	0.183164
ZNF638	51.3794	0.570267	0.200361	2.8462	0.00442442	0.0125029	0.412879	0.230319	0.18256
RABGAP1L	28.2357	1.4116	0.171899	8.21178	2.17938e-16	4.9661e-15	0.381313	0.199031	0.182282
TLK1	47.5508	0.980874	0.147983	6.62828	3.39623e-11	3.96843e-10	0.502525	0.320849	0.181676
CDV3	146.108	0.413825	0.128285	3.22583	0.00125608	0.00401801	0.739899	0.558277	0.181622
ACIN1	82.5286	0.502055	0.123959	4.05016	5.11823e-05	0.00021931	0.566919	0.385648	0.181271
CDC42SE1	60.0221	0.601207	0.136538	4.40323	1.06649e-05	5.17526e-05	0.550505	0.369794	0.180711
LNPEP	84.0793	1.01749	0.168947	6.02251	1.71737e-09	1.56846e-08	0.640152	0.459611	0.180541
SMARCC1	66.5005	0.643177	0.104836	6.13506	8.51245e-10	8.17043e-09	0.549242	0.368955	0.180287
ARID1A	48.9181	0.79799	0.131199	6.0823	1.18472e-09	1.11258e-08	0.477273	0.298285	0.178988
NFATC3	16.0897	1.58615	0.146891	10.7981	3.51412e-27	2.50862e-25	0.314394	0.135784	0.17861
KIAA0430	35.81	1.12207	0.174436	6.43256	1.25469e-10	1.35758e-09	0.372475	0.194334	0.178141
PRPF4B	51.6067	0.788115	0.111615	7.06101	1.65301e-12	2.30954e-11	0.491162	0.313362	0.177799
TAF7	66.195	0.663486	0.184151	3.60295	0.000314632	0.0011404	0.505051	0.327643	0.177407
UBR4	78.7131	0.50043	0.136696	3.66089	0.000251343	0.00093076	0.551768	0.374974	0.176794
ATXN7	28.1799	1.16722	0.184203	6.33661	2.34879e-10	2.45702e-09	0.333333	0.156713	0.176621
MSI2	24.87	1.66609	0.313933	5.30713	1.11364e-07	7.69472e-07	0.39899	0.224322	0.174668
CPNE1	42.3482	0.947233	0.113632	8.33598	7.68621e-17	1.89307e-15	0.478535	0.304932	0.173603
SPEN	76.7105	0.610421	0.178952	3.41109	0.000647031	0.00220032	0.462121	0.288533	0.173588
SRSF2	67.3312	0.619718	0.122439	5.06146	4.16066e-07	2.60041e-06	0.569444	0.39693	0.172515
BTN3A2	36.5346	1.44733	0.222578	6.50258	7.89541e-11	8.75007e-10	0.473485	0.301262	0.172222
HNRNPA0	48.6924	0.721771	0.117403	6.14781	7.85614e-10	7.58431e-09	0.512626	0.340582	0.172044
DYRK1A	38.4806	0.7726	0.166644	4.63622	3.54838e-06	1.88236e-05	0.402778	0.23076	0.172018
MECP2	33.8428	0.925277	0.145122	6.37586	1.81935e-10	1.93082e-09	0.385101	0.213627	0.171474
USP34	78.1109	0.762339	0.104469	7.2973	2.93601e-13	4.5279e-12	0.574495	0.403494	0.171001
CHD6	31.1373	1.09743	0.188161	5.83241	5.46335e-09	4.67429e-08	0.352273	0.181814	0.170458
RSBN1L	26.7914	1.02858	0.153919	6.68258	2.34774e-11	2.8227e-10	0.354798	0.184352	0.170446
ZFC3H1	30.9052	0.989639	0.193507	5.11422	3.15034e-07	2.02151e-06	0.323232	0.152833	0.170399
MED13	73.4624	0.527701	0.119362	4.42102	9.82382e-06	4.80542e-05	0.531566	0.361511	0.170055
TUBA4A	20.1031	1.58532	0.290456	5.45803	4.81437e-08	3.54055e-07	0.329545	0.160362	0.169184
PHF20L1	66.6995	0.524284	0.170664	3.07202	0.00212617	0.00645015	0.474747	0.30617	0.168578
WDR26	55.2774	0.548865	0.123219	4.4544	8.413e-06	4.17112e-05	0.496212	0.328147	0.168065
UBR5	62.2005	0.577873	0.130131	4.44068	8.96739e-06	4.41961e-05	0.491162	0.323701	0.167461
TCF20	35.6877	0.945965	0.122577	7.7173	1.1882e-14	2.17579e-13	0.378788	0.212285	0.166503
CDR2	19.1457	1.62478	0.206909	7.85264	4.07384e-15	7.89496e-14	0.323232	0.157132	0.1661
ZNF655	23.7581	0.820991	0.183946	4.46322	8.0737e-06	4.0116e-05	0.324495	0.158684	0.165811
TPP2	27.8043	1.11434	0.162045	6.8767	6.12544e-12	7.95611e-11	0.368687	0.203393	0.165294
CCSER2	45.9002	1.21763	0.169333	7.19072	6.44517e-13	9.47591e-12	0.501263	0.33622	0.165042
SP110	44.1062	0.673284	0.230518	2.92074	0.00349199	0.0101199	0.410354	0.245586	0.164768
SMC1A	48.3499	0.764756	0.167208	4.57367	4.79256e-06	2.48114e-05	0.42803	0.263369	0.164662
PPP6R1	20.0325	1.16297	0.162113	7.17383	7.29263e-13	1.06109e-11	0.32197	0.158977	0.162992
RBM26	28.7396	0.823122	0.183427	4.48745	7.20808e-06	3.62088e-05	0.329545	0.167198	0.162348
BRWD1	43.5711	0.800969	0.160752	4.98265	6.27184e-07	3.8117e-06	0.405303	0.244411	0.160892
KIAA1109	86.0378	0.965431	0.130021	7.42519	1.1262e-13	1.83927e-12	0.536616	0.37575	0.160866
BAZ2A	68.9295	0.535947	0.139658	3.83757	0.000124256	0.000491414	0.497475	0.336619	0.160856
TRABD	17.2029	1.3924	0.148652	9.36688	7.47093e-21	2.86229e-19	0.305556	0.144718	0.160838
STX16	30.4954	0.838508	0.150154	5.58432	2.3462e-08	1.81604e-07	0.386364	0.226083	0.160281
AIP	19.4814	1.29375	0.156997	8.24056	1.7141e-16	3.97024e-15	0.32197	0.162668	0.159301
SRRT	37.7698	0.831128	0.14003	5.93537	2.93191e-09	2.59596e-08	0.409091	0.250052	0.159038
RIF1	50.8315	0.992331	0.124364	7.97922	1.47261e-15	3.01704e-14	0.429293	0.270289	0.159004
NUP50	29.6811	1.03377	0.107491	9.61733	6.75611e-22	2.83834e-20	0.377525	0.219058	0.158467
MORC3	39.242	0.461789	0.200088	2.30793	0.0210032	0.0492677	0.369949	0.211488	0.158462
SFT2D2	24.0267	0.946641	0.259508	3.64783	0.000264466	0.0009756	0.309343	0.151491	0.157852
DIDO1	31.0525	0.98786	0.121661	8.1198	4.66934e-16	1.02194e-14	0.369949	0.212285	0.157665
MRFAP1L1	22.8816	1.39	0.139296	9.9787	1.88921e-23	9.30603e-22	0.362374	0.204714	0.15766
SART3	29.5528	1.05173	0.136102	7.72755	1.09639e-14	2.01574e-13	0.342172	0.184582	0.157589
NASP	35.0488	1.05587	0.159566	6.61709	3.66333e-11	4.25062e-10	0.415404	0.25842	0.156984
SUPT5H	48.5434	0.775887	0.109346	7.09574	1.28663e-12	1.81009e-11	0.474747	0.317766	0.156981
MPHOSPH8	41.2348	0.930792	0.121413	7.66635	1.76956e-14	3.17357e-13	0.426768	0.269807	0.156961
HNRNPA1	53.83	0.883191	0.216615	4.07724	4.55732e-05	0.000197451	0.565657	0.410246	0.15541
XPO1	60.7956	0.55753	0.183062	3.04558	0.00232235	0.00698272	0.486111	0.331481	0.15463
KAT2B	48.1173	1.30899	0.224515	5.83029	5.533e-09	4.72748e-08	0.52399	0.369878	0.154112
SLTM	73.7527	0.519116	0.129085	4.02152	5.78245e-05	0.000245127	0.525253	0.371744	0.153508
HTATSF1	28.4444	1.12799	0.155935	7.23373	4.69919e-13	7.06232e-12	0.353535	0.20096	0.152575
ZNF800	25.3169	1.02845	0.159396	6.45214	1.10281e-10	1.20394e-09	0.328283	0.175817	0.152466
TMF1	85.2415	1.10893	0.134634	8.23658	1.77209e-16	4.08385e-15	0.57197	0.419662	0.152308
AES	70.9535	1.20617	0.251968	4.78701	1.69285e-06	9.5337e-06	0.688131	0.535943	0.152188
GLTSCR2	210.38	1.10302	0.244504	4.51127	6.44414e-06	3.26043e-05	0.931818	0.779768	0.152051
SBNO1	54.0817	0.88935	0.11026	8.06592	7.26874e-16	1.54461e-14	0.467172	0.316172	0.150999
DIP2A	27.1905	1.21317	0.160861	7.54172	4.63817e-14	7.93656e-13	0.32197	0.171769	0.1502
KAT6B	31.485	1.06544	0.242419	4.39503	1.10755e-05	5.36027e-05	0.306818	0.156734	0.150085
FRMD4B	46.3112	1.52178	0.233463	6.51832	7.1098e-11	7.94688e-10	0.35101	0.201044	0.149966
GCC2	67.1346	0.990906	0.156042	6.35025	2.14964e-10	2.26294e-09	0.525253	0.37554	0.149713
MGEA5	84.2119	0.740146	0.146411	5.05527	4.29793e-07	2.67705e-06	0.579545	0.430504	0.149042
TRRAP	21.9274	1.41909	0.16953	8.37074	5.72595e-17	1.43541e-15	0.308081	0.159334	0.148747
USP7	73.4343	0.647699	0.0827103	7.83093	4.84258e-15	9.30579e-14	0.569444	0.421403	0.148042
HELZ	39.4565	0.86909	0.182109	4.77235	1.82088e-06	1.01981e-05	0.386364	0.238372	0.147992
KIAA2026	31.1898	0.912783	0.139669	6.53535	6.34607e-11	7.14568e-10	0.342172	0.194481	0.147691
MGA	36.5625	0.938953	0.160399	5.85385	4.8033e-09	4.13278e-08	0.325758	0.178543	0.147215
USP1	37.1072	0.886578	0.148651	5.96416	2.45893e-09	2.20572e-08	0.407828	0.261565	0.146263
PTBP3	84.705	0.414286	0.113776	3.64126	0.000271311	0.000997227	0.626263	0.480057	0.146206
C9orf78	42.6658	1.07331	0.139556	7.69085	1.46157e-14	2.64719e-13	0.482323	0.336199	0.146124
RNF168	25.0455	1.08546	0.159707	6.79655	1.07152e-11	1.34677e-10	0.315657	0.169903	0.145753
KIAA0947	34.4021	1.033	0.13478	7.66431	1.79797e-14	3.21822e-13	0.354798	0.209747	0.145051
LDHA	113.143	0.425778	0.183379	2.32184	0.0202413	0.0477303	0.590909	0.44642	0.144489
BTAF1	31.8671	0.943822	0.199383	4.73372	2.20443e-06	1.2171e-05	0.320707	0.176404	0.144303
SNRNP200	76.3899	1.01392	0.136422	7.43223	1.06783e-13	1.75176e-12	0.625	0.480791	0.144209
TMC6	30.6523	0.865338	0.143181	6.04365	1.5067e-09	1.38855e-08	0.401515	0.257686	0.143829
ESYT1	33.0234	0.893746	0.179731	4.97268	6.60328e-07	3.99586e-06	0.371212	0.227446	0.143766
ADRBK1	43.917	0.648881	0.129518	5.00998	5.44364e-07	3.34395e-06	0.473485	0.329845	0.14364
CDK13	39.8642	0.756391	0.146425	5.16572	2.39518e-07	1.55994e-06	0.385101	0.241496	0.143605
MED1	32.1094	0.984058	0.121234	8.11698	4.77912e-16	1.04223e-14	0.35101	0.207608	0.143402
TMEM259	43.2732	0.598091	0.131997	4.5311	5.8678e-06	2.98869e-05	0.449495	0.307281	0.142214
SUPT16H	47.5171	0.837354	0.140867	5.94428	2.77672e-09	2.46812e-08	0.467172	0.325064	0.142108
FAM111A	28.5409	1.15893	0.151187	7.66553	1.78092e-14	3.19082e-13	0.333333	0.191398	0.141935
KHNYN	25.6492	0.722586	0.181734	3.97606	7.00661e-05	0.000290947	0.309343	0.167617	0.141726
IK	48.1594	0.732274	0.104389	7.01487	2.30165e-12	3.16024e-11	0.487374	0.345804	0.14157
PPTC7	40.2702	0.62559	0.204891	3.05328	0.00226353	0.00682381	0.347222	0.206203	0.141019
DHX36	36.4566	0.932116	0.132715	7.02344	2.16471e-12	2.98792e-11	0.396465	0.255652	0.140813
PRRC2B	72.495	0.707651	0.133451	5.3027	1.14102e-07	7.87469e-07	0.551768	0.411504	0.140263
TOP2B	68.3721	0.900189	0.113997	7.89663	2.86557e-15	5.65532e-14	0.57197	0.431951	0.140019
MTRNR2L1	104.401	1.147	0.335275	3.42108	0.000623726	0.00212859	0.305556	0.166149	0.139406
ASXL2	34.6198	1.15542	0.10708	10.7903	3.82592e-27	2.72057e-25	0.369949	0.23055	0.1394
SIK3	28.3774	0.689183	0.187209	3.68136	0.000231989	0.000865402	0.319444	0.180221	0.139224
IL4R	58.5413	0.837187	0.198998	4.20701	2.58777e-05	0.000117029	0.438131	0.299081	0.13905
UBALD2	89.285	0.642516	0.191413	3.3567	0.000788788	0.00263049	0.587121	0.448538	0.138583
CTCF	48.3975	0.716678	0.107702	6.65426	2.84737e-11	3.35714e-10	0.457071	0.318605	0.138466
DEK	84.8366	0.482703	0.109866	4.39356	1.11508e-05	5.38958e-05	0.611111	0.472864	0.138247
ZNFX1	55.0909	0.412361	0.171937	2.39832	0.0164704	0.0398459	0.400253	0.262131	0.138121
PCGF5	35.9743	1.0684	0.129569	8.2458	1.64059e-16	3.81446e-15	0.440657	0.302814	0.137842
STIM2	28.9489	1.08252	0.199361	5.42996	5.63667e-08	4.09258e-07	0.366162	0.228516	0.137646
MTR	32.1935	1.05498	0.198334	5.31921	1.04219e-07	7.24456e-07	0.323232	0.185799	0.137434
ARIH2	35.734	0.847206	0.11724	7.22625	4.96531e-13	7.42562e-12	0.391414	0.254226	0.137189
GTF3A	47.871	1.05664	0.201636	5.24034	1.60283e-07	1.0773e-06	0.522727	0.385837	0.136891
FKBP5	68.1406	0.982093	0.229537	4.27857	1.88096e-05	8.74671e-05	0.449495	0.312628	0.136867
AMD1	42.5849	0.52405	0.143256	3.65814	0.000254054	0.000940224	0.406566	0.269702	0.136864
TRADD	17.8263	1.24384	0.178058	6.98558	2.83689e-12	3.84887e-11	0.309343	0.17286	0.136483
DCP2	34.1506	0.884928	0.12138	7.29055	3.08686e-13	4.74054e-12	0.364899	0.228704	0.136195
DDX39A	25.7907	0.741799	0.191506	3.87351	0.000107281	0.000429381	0.305556	0.170637	0.134918
BBX	54.3075	0.958162	0.171802	5.57713	2.44522e-08	1.8863e-07	0.453283	0.318836	0.134447
TMEM66	216.033	1.13011	0.127558	8.85954	8.03449e-19	2.435e-17	0.916667	0.782263	0.134404
CASP8	25.9247	1.18574	0.155099	7.64503	2.08904e-14	3.72098e-13	0.352273	0.217926	0.134347
OTUD5	33.9221	0.804797	0.106954	7.52469	5.28475e-14	8.95907e-13	0.383838	0.249675	0.134163
PLP2	25.4167	0.76882	0.212296	3.62146	0.000292948	0.00106944	0.310606	0.176719	0.133888
UBTF	50.4288	0.984092	0.123777	7.9505	1.85762e-15	3.74702e-14	0.47601	0.343078	0.132932
PUM2	58.963	0.642074	0.105055	6.11176	9.85371e-10	9.36436e-09	0.512626	0.379713	0.132913
ISG20	77.7574	0.59377	0.255436	2.32453	0.020097	0.0474268	0.560606	0.428386	0.13222
LGALS8	49.1779	0.754445	0.163428	4.61636	3.90532e-06	2.05676e-05	0.438131	0.306002	0.13213
RPS6KA3	53.6011	0.948567	0.116804	8.12101	4.62325e-16	1.0155e-14	0.489899	0.358155	0.131744
TSPAN14	47.7803	0.604622	0.147987	4.08564	4.39547e-05	0.000191164	0.431818	0.300193	0.131625
AKIRIN1	44.3488	0.625912	0.126015	4.96695	6.80143e-07	4.10896e-06	0.42803	0.297152	0.130878
HMGB1	27.565	0.818664	0.144076	5.68216	1.33007e-08	1.07079e-07	0.372475	0.242335	0.130139
ASH1L	73.2472	0.578734	0.12489	4.63394	3.5877e-06	1.90099e-05	0.481061	0.351466	0.129595
MAT2B	42.2122	0.938264	0.121347	7.73206	1.05817e-14	1.94744e-13	0.47601	0.34658	0.12943
RBM27	39.8937	0.848238	0.130643	6.49278	8.42652e-11	9.32171e-10	0.376263	0.247431	0.128832
POLG	24.9059	0.701579	0.161721	4.33822	1.43644e-05	6.80171e-05	0.305556	0.177138	0.128418
RPS29	152.408	0.981172	0.257324	3.81298	0.000137301	0.000539493	0.816919	0.688546	0.128373
SF1	58.6769	0.518535	0.112357	4.61508	3.92951e-06	2.06891e-05	0.52904	0.400935	0.128105
TRPM7	38.108	0.646664	0.132686	4.87363	1.09566e-06	6.37275e-06	0.358586	0.230571	0.128015
CEBPZ	39.412	0.805295	0.148641	5.41773	6.03589e-08	4.36336e-07	0.393939	0.265927	0.128012
ZBTB44	27.0245	1.17196	0.178567	6.56313	5.269e-11	5.98825e-10	0.376263	0.248501	0.127762
AIM1	58.4258	0.518199	0.215638	2.40309	0.0162572	0.0393874	0.411616	0.284067	0.12755
THUMPD1	41.9188	1.03026	0.139061	7.40873	1.27512e-13	2.06037e-12	0.434343	0.306799	0.127545
NCL	225.018	0.630236	0.130402	4.83303	1.3447e-06	7.68672e-06	0.863636	0.736128	0.127508
TIA1	33.9817	0.654145	0.195813	3.34066	0.000835802	0.00277563	0.354798	0.227341	0.127457
RBM17	31.7484	0.862337	0.0973612	8.85709	8.21288e-19	2.48083e-17	0.378788	0.251604	0.127184
TCOF1	26.6933	1.14269	0.125355	9.11562	7.82185e-20	2.67186e-18	0.316919	0.189783	0.127136
SHISA5	37.0442	0.494553	0.197576	2.50311	0.0123109	0.0308358	0.382576	0.256365	0.126211
CCND3	31.6452	0.957077	0.199968	4.78614	1.70017e-06	9.56544e-06	0.431818	0.305918	0.1259
NIPAL3	22.7725	1.50407	0.24694	6.09083	1.12329e-09	1.05988e-08	0.300505	0.174663	0.125842
FAM13B	30.0395	0.620695	0.182709	3.39717	0.000680863	0.00230123	0.300505	0.174894	0.125611
ILF3	108.369	0.5939	0.118709	5.003	5.64463e-07	3.45464e-06	0.683081	0.558906	0.124175
PHACTR2	43.5063	1.22014	0.153036	7.97292	1.54971e-15	3.16082e-14	0.383838	0.25972	0.124119
ZFAS1	94.0803	0.433208	0.161564	2.68133	0.00733295	0.0195207	0.597222	0.474059	0.123163
HNRNPA3	32.3903	0.804509	0.176306	4.56314	5.03954e-06	2.59942e-05	0.390152	0.267311	0.12284
GRK6	26.9004	0.916622	0.182121	5.03304	4.82762e-07	2.98877e-06	0.320707	0.198675	0.122032
CAB39	77.8687	0.493952	0.107542	4.59311	4.36688e-06	2.27818e-05	0.590909	0.469278	0.121631
NAP1L1	128.455	0.605044	0.19954	3.03219	0.00242783	0.00727353	0.762626	0.641677	0.120949
RAP1A	76.6354	0.465479	0.11328	4.10908	3.9723e-05	0.000174132	0.630051	0.510443	0.119607
SPSB3	28.9115	0.968076	0.213185	4.54101	5.5986e-06	2.86194e-05	0.352273	0.233129	0.119144
OPTN	73.8587	0.781825	0.273437	2.85925	0.00424646	0.0120672	0.561869	0.444009	0.11786
SRRM1	59.9065	0.455705	0.120592	3.77891	0.000157519	0.000609757	0.493687	0.377176	0.116511
GSDMD	23.5347	0.978825	0.160666	6.0923	1.11299e-09	1.05116e-08	0.335859	0.219456	0.116402
GGNBP2	61.5705	0.402854	0.133643	3.0144	0.00257491	0.00767768	0.481061	0.365306	0.115754
MATR3	129.032	0.486243	0.133779	3.63468	0.000278321	0.00102053	0.753788	0.638301	0.115487
SAMD9L	68.5808	0.724792	0.249362	2.90658	0.00365404	0.0105377	0.393939	0.278551	0.115388
SFSWAP	29.9489	0.57297	0.164492	3.48328	0.000495312	0.00172482	0.304293	0.18949	0.114803
SAFB	51.8641	0.558284	0.124511	4.48381	7.33213e-06	3.67656e-05	0.424242	0.309525	0.114718
SRSF4	53.213	0.430212	0.151183	2.84563	0.00443242	0.0125216	0.431818	0.317116	0.114702
PIK3CA	27.7007	0.753611	0.131532	5.72951	1.00721e-08	8.31006e-08	0.310606	0.196536	0.11407
LSM14A	63.4433	0.518055	0.111378	4.65133	3.29796e-06	1.76126e-05	0.578283	0.464371	0.113912
MALT1	29.4609	0.728979	0.224785	3.243	0.00118277	0.00380547	0.310606	0.196724	0.113882
KDM6A	32.9554	0.557379	0.17479	3.18885	0.00142839	0.00451859	0.311869	0.198025	0.113844
EPS15	33.5183	0.782555	0.137421	5.69457	1.23682e-08	1.00279e-07	0.383838	0.270121	0.113717
SUPT6H	51.024	0.41247	0.134146	3.07478	0.00210654	0.00639593	0.39899	0.285304	0.113686
AKAP11	31.8881	1.20225	0.151997	7.90967	2.58067e-15	5.13185e-14	0.333333	0.219897	0.113437
UBE2G2	35.3149	0.870521	0.162034	5.37246	7.76695e-08	5.50372e-07	0.39899	0.286583	0.112407
HNRNPUL2	32.6554	0.634336	0.13884	4.56881	4.90491e-06	2.53427e-05	0.420455	0.308183	0.112272
CEP57	26.9645	0.882124	0.15022	5.8722	4.3006e-09	3.72481e-08	0.339646	0.227404	0.112242
ZNF451	34.1391	0.72721	0.1597	4.55359	5.27374e-06	2.70799e-05	0.352273	0.240888	0.111384
HNRNPUL1	103.719	0.782568	0.1154	6.78138	1.19036e-11	1.48618e-10	0.704545	0.59334	0.111206
TMEM43	34.1707	0.449452	0.168436	2.66838	0.00762177	0.020175	0.324495	0.213606	0.110889
C17orf62	27.2237	0.715778	0.188237	3.80254	0.000143221	0.000560345	0.300505	0.189867	0.110638
SYF2	37.6863	0.523156	0.117611	4.44819	8.65981e-06	4.28303e-05	0.406566	0.296083	0.110483
POLR2A	37.4248	0.574809	0.16948	3.3916	0.000694854	0.00234549	0.35101	0.241119	0.109891
WBP11	31.8151	0.54636	0.130351	4.19144	2.77193e-05	0.000124587	0.372475	0.26318	0.109295
CGGBP1	40.482	0.717886	0.103372	6.94467	3.79349e-12	5.0566e-11	0.426768	0.317536	0.109232
ZZEF1	36.8948	0.828419	0.165316	5.01113	5.41112e-07	3.32621e-06	0.333333	0.224196	0.109138
THOC2	43.6499	0.670946	0.124231	5.40081	6.6341e-08	4.76191e-07	0.380051	0.270981	0.10907
RPS15A	109.349	0.894002	0.271068	3.29807	0.000973522	0.00319238	0.728535	0.619616	0.10892
MYH9	399.246	0.481956	0.168714	2.85665	0.00428136	0.0121569	0.934343	0.826553	0.107791
RNF216	32.2221	0.838142	0.164295	5.10145	3.37055e-07	2.14474e-06	0.340909	0.233255	0.107654
ADAR	199.199	0.5154	0.164829	3.12687	0.00176677	0.00547158	0.810606	0.702995	0.107611
SEC16A	35.4992	0.630042	0.136884	4.60274	4.16976e-06	2.18345e-05	0.362374	0.25496	0.107414
FAM208A	46.3825	0.658918	0.115143	5.72262	1.04894e-08	8.63487e-08	0.421717	0.314411	0.107306
RPL28	170.199	0.811579	0.221888	3.65761	0.000254578	0.000941854	0.856061	0.748878	0.107183
GLS	54.3262	0.540414	0.174413	3.09846	0.00194527	0.00596772	0.463384	0.356457	0.106927
RC3H2	24.3149	0.885235	0.125512	7.05297	1.75138e-12	2.43952e-11	0.305556	0.198675	0.106881
DR1	41.4116	0.820055	0.0889926	9.21487	3.11664e-20	1.11026e-18	0.430556	0.324603	0.105953
XPC	41.2359	0.793944	0.159952	4.96363	6.9186e-07	4.17285e-06	0.381313	0.275364	0.105949
QRICH1	33.4535	0.591663	0.132912	4.45154	8.52586e-06	4.21906e-05	0.359848	0.254456	0.105392
ARF6	35.9195	0.534036	0.166013	3.21683	0.00129617	0.00413252	0.361111	0.255756	0.105355
SUB1	49.1978	0.538044	0.13064	4.11853	3.81297e-05	0.000167585	0.484848	0.379818	0.105031
RPSA	47.2919	0.812665	0.279459	2.908	0.00363752	0.010495	0.522727	0.417817	0.104911
RPS19	397.283	1.14302	0.231495	4.93756	7.91071e-07	4.72137e-06	0.972222	0.867341	0.104882
NSD1	57.1003	0.550659	0.147533	3.73246	0.000189619	0.000718938	0.421717	0.317179	0.104538
AP1G2	25.7272	1.04655	0.217252	4.81721	1.45577e-06	8.26996e-06	0.300505	0.196179	0.104326
SESN3	37.7212	2.16304	0.281696	7.67863	1.60801e-14	2.90093e-13	0.337121	0.233003	0.104118
TBCB	25.4041	0.604549	0.196069	3.08334	0.00204692	0.00623874	0.320707	0.21845	0.102257
ZC3H7A	35.1421	0.58793	0.147757	3.97903	6.91957e-05	0.00028779	0.337121	0.235142	0.101979
TBCD	23.1925	1.4283	0.181134	7.88532	3.13719e-15	6.16475e-14	0.314394	0.212536	0.101858
MIA3	47.2716	0.460227	0.122671	3.75172	0.000175624	0.000671589	0.392677	0.291532	0.101145
KLHL36	30.0672	0.870523	0.12432	7.0023	2.51791e-12	3.4468e-11	0.323232	0.223315	0.0999173
PRRC2A	26.1534	0.594709	0.15158	3.9234	8.7307e-05	0.000355637	0.30303	0.203225	0.099805
ATXN2L	36.7665	0.446004	0.127882	3.48761	0.000487356	0.0016997	0.380051	0.280544	0.0995069
CDK12	39.8781	0.819336	0.101215	8.09498	5.7273e-16	1.22848e-14	0.357323	0.258021	0.099302
PFKP	27.465	1.09226	0.203287	5.37298	7.74467e-08	5.49006e-07	0.320707	0.222015	0.0986922
RPS21	318.203	0.968801	0.241479	4.01195	6.02198e-05	0.000253836	0.944444	0.845783	0.0986616
BIN1	19.8005	1.45459	0.266543	5.45724	4.83594e-08	3.55355e-07	0.309343	0.210984	0.0983591
RNF4	26.9222	0.780381	0.114605	6.80932	9.80594e-12	1.23589e-10	0.328283	0.230068	0.0982153
CSNK1G2	53.6206	0.63304	0.124992	5.06466	4.0914e-07	2.56238e-06	0.47096	0.373506	0.0974537
SATB1	73.239	1.52475	0.193221	7.89122	2.99236e-15	5.88649e-14	0.477273	0.380174	0.0970983
U2SURP	54.024	0.58514	0.129423	4.52116	6.15015e-06	3.12379e-05	0.429293	0.332341	0.0969522
MYL12A	128.495	0.526461	0.106911	4.9243	8.46611e-07	5.02985e-06	0.722222	0.625613	0.0966088
SELK	39.403	0.456935	0.130975	3.48872	0.00048533	0.00169328	0.392677	0.296628	0.0960488
RPS27A	143.511	0.611409	0.257136	2.37777	0.0174177	0.0418828	0.780303	0.685841	0.0944623
PPIG	62.3085	0.422899	0.123972	3.41126	0.000646643	0.0021994	0.441919	0.347502	0.0944168
FAM134C	23.4789	0.741475	0.131672	5.63121	1.78953e-08	1.41025e-07	0.314394	0.220169	0.0942245
FMR1	27.632	0.523382	0.128907	4.06016	4.90388e-05	0.000211016	0.301768	0.207734	0.0940338
SMC3	47.4219	0.656674	0.128048	5.12836	2.92284e-07	1.88147e-06	0.40404	0.310133	0.0939075
GIT2	39.1855	0.663129	0.129878	5.1058	3.29397e-07	2.10406e-06	0.343434	0.24999	0.0934448
USP47	56.8736	0.683835	0.161066	4.24567	2.17937e-05	0.00010012	0.455808	0.362643	0.093165
TSC22D3	88.4207	0.680201	0.24201	2.81063	0.00494446	0.0137786	0.505051	0.412364	0.0926863
ZNF609	33.494	0.936994	0.154477	6.06559	1.31473e-09	1.22335e-08	0.324495	0.231892	0.092603
PARP1	50.7016	0.953917	0.206969	4.60898	4.04656e-06	2.12442e-05	0.481061	0.388542	0.0925189
HP1BP3	129.533	0.476085	0.115947	4.10607	4.02449e-05	0.000176204	0.741162	0.648786	0.0923758
CCNDBP1	28.6925	0.614975	0.127404	4.82695	1.38641e-06	7.90533e-06	0.358586	0.266619	0.0919667
CNN2	58.5098	0.67656	0.204864	3.30248	0.000958331	0.00314482	0.483586	0.391834	0.0917518
PRKACB	33.4976	1.20951	0.204509	5.91421	3.33475e-09	2.93134e-08	0.385101	0.296418	0.0886828
PHIP	79.1857	0.409847	0.149836	2.73531	0.00623225	0.0168958	0.47096	0.382817	0.0881428
WDR6	28.4735	0.753431	0.170714	4.41341	1.01756e-05	4.95756e-05	0.320707	0.232584	0.0881231
UBXN7	33.0783	0.795615	0.117624	6.76407	1.34164e-11	1.66114e-10	0.315657	0.228117	0.0875393
YWHAB	230.262	0.839781	0.133329	6.29855	3.00438e-10	3.08109e-09	0.877525	0.790106	0.0874191
MAX	36.6778	0.498908	0.114297	4.365	1.27123e-05	6.06892e-05	0.377525	0.290546	0.0869788
RSL24D1	37.504	0.528546	0.169468	3.11885	0.00181559	0.00560665	0.431818	0.345154	0.0866645
SACM1L	23.5879	0.847423	0.147278	5.75392	8.71974e-09	7.26645e-08	0.309343	0.223588	0.0857558
FIP1L1	33.8919	0.569502	0.132381	4.30199	1.6927e-05	7.94813e-05	0.323232	0.238141	0.0850911
FBXL3	28.5261	0.487505	0.171357	2.84497	0.00444151	0.0125434	0.306818	0.221952	0.0848662
PTPN11	60.431	0.457067	0.115318	3.96355	7.38428e-05	0.000305242	0.454545	0.370297	0.0842481
RBMS1	40.7638	0.440965	0.173312	2.54435	0.0109481	0.0278271	0.325758	0.243552	0.082206
RBM8A	32.2164	0.536823	0.133677	4.01582	5.92383e-05	0.000250655	0.372475	0.290295	0.0821799
SET	100.464	0.534389	0.151686	3.523	0.000426698	0.00150772	0.685606	0.603489	0.0821166
SF3B2	112.333	0.435486	0.0949548	4.58624	4.51296e-06	2.34903e-05	0.67298	0.591893	0.081087
HDAC1	36.0428	0.903589	0.168123	5.37458	7.67616e-08	5.44572e-07	0.416667	0.335675	0.0809916
PCNT	39.9711	0.895771	0.180412	4.96513	6.86562e-07	4.14363e-06	0.311869	0.230906	0.0809623
SMARCC2	39.5315	0.581304	0.130511	4.45408	8.4253e-06	4.17512e-05	0.378788	0.298243	0.0805452
GSPT1	110.1	0.764915	0.151317	5.05505	4.30267e-07	2.67909e-06	0.684343	0.604496	0.0798474
PURA	28.4398	0.510036	0.190881	2.672	0.00753998	0.0199932	0.306818	0.227488	0.07933
USP48	27.9106	0.833676	0.143878	5.79431	6.86032e-09	5.7882e-08	0.304293	0.226293	0.0780001
CALM1	302.056	0.721704	0.162278	4.44734	8.69417e-06	4.29537e-05	0.910354	0.833159	0.077195
DCAF5	51.5009	0.58794	0.122786	4.78833	1.68179e-06	9.47432e-06	0.400253	0.323764	0.0764887
ZNF146	30.1221	0.697314	0.159903	4.36085	1.29558e-05	6.16905e-05	0.353535	0.278048	0.0754873
CELF1	47.3941	0.463887	0.115724	4.00855	6.10936e-05	0.000257255	0.395202	0.319821	0.0753807
SPTY2D1	43.3305	0.567509	0.140116	4.05028	5.11564e-05	0.00021925	0.340909	0.265654	0.0752546
DDX27	34.1193	0.601828	0.131214	4.58663	4.50454e-06	2.34598e-05	0.319444	0.246655	0.0727892
RPL31	362.741	0.693717	0.282907	2.4521	0.0142024	0.0349749	0.929293	0.857338	0.0719553
VPS13D	45.1382	0.482637	0.136593	3.53338	0.000410282	0.00145534	0.349747	0.278153	0.0715946
DDX23	28.6947	0.599707	0.136418	4.3961	1.10212e-05	5.33683e-05	0.311869	0.240301	0.0715676
FAU	243.122	0.576467	0.149002	3.86885	0.000109351	0.000436999	0.883838	0.812272	0.0715664
RPL27A	304.515	0.67506	0.243619	2.77096	0.00558905	0.0153709	0.915404	0.846286	0.0691179
RPL13A	356.135	0.689384	0.293324	2.35025	0.0187609	0.0446563	0.943182	0.875435	0.0677467
RPL36AL	103.698	0.58939	0.173911	3.38903	0.000701409	0.00236586	0.722222	0.654637	0.0675856
NCOA2	40.7518	0.475566	0.147709	3.21961	0.00128365	0.00409617	0.324495	0.258126	0.0663689
BCLAF1	63.8909	0.420766	0.102881	4.08981	4.31719e-05	0.000188073	0.464646	0.398964	0.0656824
TROVE2	36.4463	0.690264	0.114573	6.02467	1.6945e-09	1.54912e-08	0.352273	0.287401	0.0648718
RPS3	489.301	1.02219	0.248095	4.12016	3.78605e-05	0.000166442	0.97601	0.911232	0.0647783
ERAP1	35.0366	0.683717	0.190658	3.58609	0.000335677	0.00121163	0.340909	0.276958	0.0639515
RTF1	49.6283	0.436272	0.115275	3.78463	0.000153939	0.000597121	0.417929	0.354003	0.063926
SF3A3	35.5857	0.478541	0.146391	3.26893	0.00107955	0.00350484	0.363636	0.300088	0.0635483
NOLC1	49.115	0.613082	0.150541	4.07253	4.65048e-05	0.000201059	0.410354	0.347314	0.0630399
FBL	45.345	0.878858	0.220394	3.98767	6.67258e-05	0.000278616	0.488636	0.426142	0.0624945
UBA52	252.355	0.513937	0.180972	2.83986	0.00451327	0.0127225	0.90404	0.843057	0.0609837
UBXN1	54.0957	0.445936	0.127712	3.49172	0.000479921	0.00167633	0.472222	0.413245	0.0589772
ITM2A	40.1526	1.27469	0.489328	2.60499	0.0091877	0.0237961	0.357323	0.298536	0.058787
RPLP2	418.623	0.858288	0.24554	3.49551	0.000473158	0.00165556	0.958333	0.900642	0.0576916
PIEZO1	35.9643	0.801386	0.227309	3.52553	0.000422632	0.0014948	0.315657	0.258734	0.0569223
RPL30	358.492	0.670577	0.23336	2.87357	0.00405858	0.0115819	0.940657	0.884599	0.0560573
NCOA3	54.9155	0.420555	0.143595	2.92877	0.00340309	0.00988423	0.387626	0.331712	0.0559146
PPP2R5A	49.0073	0.704717	0.164408	4.28638	1.81604e-05	8.46637e-05	0.457071	0.402319	0.0547514
CTR9	45.3292	0.658568	0.130873	5.0321	4.85125e-07	3.00124e-06	0.378788	0.324645	0.0541433
ADNP	43.2845	0.528778	0.137849	3.83593	0.000125088	0.000494267	0.357323	0.304198	0.0531249
HINT1	68.3216	0.55074	0.193597	2.84478	0.00444419	0.0125471	0.568182	0.516315	0.0518668
RPL32	292.741	0.606759	0.258327	2.3488	0.018834	0.0448108	0.905303	0.853584	0.0517192
ESYT2	50.2111	0.577214	0.162022	3.56256	0.000367251	0.00131418	0.405303	0.354276	0.0510271
HNRNPR	75.0553	0.535222	0.14226	3.76228	0.000168369	0.000647776	0.54798	0.497022	0.0509576
EFCAB14	67.1203	0.448345	0.142531	3.14561	0.00165743	0.00516885	0.518939	0.469593	0.0493466
SNRPD2	79.8931	0.600769	0.207697	2.89253	0.00382152	0.0109671	0.613636	0.566288	0.0473486
EIF2AK2	59.6897	0.682061	0.199137	3.42508	0.000614615	0.00210221	0.362374	0.3172	0.0451737
RPS16	431.308	0.644813	0.206974	3.11543	0.00183678	0.00566439	0.943182	0.898629	0.0445533
SMARCE1	36.9645	0.514586	0.163715	3.14318	0.00167122	0.00520832	0.364899	0.321772	0.0431274
SURF4	63.8959	0.472571	0.122872	3.84605	0.000120036	0.00047564	0.511364	0.468712	0.0426516
STAT5B	93.8398	0.62376	0.186808	3.33904	0.00084067	0.00278926	0.622475	0.583001	0.0394734
MARS	42.4601	0.494956	0.121796	4.0638	4.82794e-05	0.000208189	0.353535	0.315124	0.0384114
PRPF8	85.568	0.458138	0.147528	3.10543	0.0019	0.00584063	0.580808	0.54408	0.0367281
BRD7	27.3742	0.448707	0.142057	3.15865	0.00158504	0.00496514	0.304293	0.268444	0.0358494
POLR2B	47.4748	0.403614	0.1185	3.40602	0.000659178	0.00223746	0.405303	0.369605	0.0356977
ANKIB1	45.52	0.493152	0.191683	2.57274	0.0100897	0.0258791	0.369949	0.337353	0.0325968
ZNF91	29.7299	0.854566	0.250451	3.41211	0.000644629	0.00219296	0.320707	0.289771	0.0309365
SUZ12	55.584	0.402532	0.157132	2.56175	0.0104147	0.0266194	0.429293	0.400956	0.0283367
MAN1A2	85.0009	0.504604	0.203246	2.48273	0.013038	0.0324368	0.613636	0.586629	0.0270072
PSME1	97.2657	0.414569	0.16832	2.46298	0.0137788	0.0340648	0.625	0.598079	0.0269209
RRP1B	30.6608	0.681653	0.213819	3.18799	0.00143264	0.0045289	0.314394	0.288701	0.0256929
RFC1	41.0154	0.780995	0.202851	3.85008	0.000118077	0.000469099	0.34596	0.320765	0.0251946
MIB1	40.9301	0.679651	0.203536	3.33922	0.000840143	0.00278853	0.328283	0.303276	0.0250072
TMEM245	38.4611	0.53479	0.176165	3.03574	0.00239947	0.00719329	0.313131	0.288303	0.0248287
IMMT	51.8832	0.5286	0.148256	3.56546	0.000363216	0.00130152	0.416667	0.392044	0.0246229
ADD1	74.7721	0.475922	0.13305	3.57701	0.000347547	0.00125102	0.526515	0.503817	0.0226985
ANXA6	62.948	0.556436	0.225444	2.46817	0.0135805	0.0336382	0.467172	0.444994	0.0221774
PACS1	29.7914	0.626175	0.198559	3.15359	0.00161274	0.00504325	0.311869	0.289771	0.0220981
PA2G4	50.4655	0.484	0.195602	2.47441	0.0133456	0.0331014	0.441919	0.420983	0.0209361
PPM1G	60.0306	0.401129	0.131328	3.0544	0.00225513	0.00680299	0.454545	0.439332	0.0152132
UBE2D2	44.5479	0.435267	0.133884	3.25107	0.0011497	0.00371282	0.415404	0.401397	0.0140074
TCF7	42.2075	1.27132	0.456937	2.78227	0.00539803	0.0149062	0.411616	0.402948	0.00866771
MBTPS1	38.3867	0.589865	0.171615	3.43714	0.000587889	0.00201835	0.332071	0.328503	0.00356758
YARS	68.6774	0.522062	0.178764	2.9204	0.00349585	0.0101279	0.468434	0.468293	0.000141763
STT3B	85.6546	0.489464	0.17648	2.77348	0.00554604	0.0152618	0.541667	0.547058	-0.00539117
PDS5A	79.2078	0.410178	0.163819	2.50385	0.012285	0.0307883	0.515152	0.523005	-0.00785314
C6orf89	38.5962	0.497669	0.141982	3.50516	0.000456337	0.00160161	0.314394	0.324875	-0.0104813
RPA1	32.4794	0.534878	0.203817	2.6243	0.00868261	0.0226258	0.306818	0.326322	-0.019504
GSTK1	88.6294	0.632035	0.232693	2.71617	0.0066042	0.0177906	0.599747	0.619658	-0.0199103
MXD4	41.0332	0.657384	0.238746	2.75349	0.00589638	0.0160854	0.34596	0.388458	-0.0424982

## Sheet: Neutrophils
Supplemental Dataset 2
Related to Figure 1C, pseudobulk marker genes for general celltypes
Marker Genes for Neutrophils (DESeq2 Wald test Neutrophils vs others, donor as covariate, adjusted p-value < 0.05 average log fold change > 0.4 or < -0.4, percent in celltype expressing > 0.3, ordered by percent difference)
	baseMean	log2FoldChange	lfcSE	stat	pvalue	padj	pts	pts_rest	pts_diff
IL8	551.79	5.65768	0.675845	8.37128	5.69979e-17	9.70897e-16	0.962874	0.091367	0.871507
CSF3R	85.78	6.39231	0.651383	9.81345	9.85416e-23	3.8684e-21	0.906587	0.0764435	0.830143
SRGN	530.229	3.64211	0.677558	5.37535	7.64342e-08	3.29287e-07	0.983234	0.171883	0.811351
TREM1	49.4853	5.71203	0.724653	7.88243	3.21075e-15	4.16801e-14	0.841916	0.0353462	0.80657
AQP9	159.747	4.74909	0.811349	5.85332	4.81852e-09	2.4905e-08	0.920958	0.116722	0.804236
FCGR3B	72.8129	8.96885	0.643031	13.9478	3.24604e-44	7.56983e-42	0.814371	0.0110195	0.803352
PLEK	328.802	4.30701	0.724385	5.94576	2.75185e-09	1.46923e-08	0.943713	0.14638	0.797332
FPR1	93.3616	5.75843	0.762329	7.55373	4.22974e-14	4.6706e-13	0.845509	0.0633881	0.782121
SERPINA1	83.5473	4.2597	0.726946	5.85972	4.6365e-09	2.40213e-08	0.867066	0.0941796	0.772886
TNFAIP2	118.093	4.7137	0.563774	8.36098	6.21999e-17	1.05304e-15	0.88982	0.116974	0.772846
PTPRC	310.131	2.10337	0.755701	2.78333	0.00538038	0.0121845	0.913772	0.160296	0.753476
BCL2A1	100.937	4.39719	0.662465	6.63762	3.1879e-11	2.25193e-10	0.864671	0.112398	0.752272
LCP2	102.205	3.81457	0.61424	6.21023	5.29067e-10	3.10203e-09	0.863473	0.121298	0.742175
CD53	115.796	3.17412	0.698514	4.54411	5.51682e-06	1.85845e-05	0.879042	0.14235	0.736692
NCF2	140.569	4.12662	0.768476	5.36987	7.87931e-08	3.39151e-07	0.863473	0.131772	0.731701
MXD1	120.566	4.17329	0.333138	12.5272	5.29869e-36	7.52145e-34	0.893413	0.167307	0.726106
TYROBP	364.368	2.19787	0.707914	3.10471	0.00190468	0.00460173	0.908982	0.182944	0.726038
LAPTM5	280.091	1.97	0.70362	2.79981	0.00511321	0.0116077	0.893413	0.173016	0.720397
IFITM2	101.938	5.09486	0.341708	14.91	2.83908e-50	9.9312e-48	0.882635	0.166782	0.715853
ALOX5AP	56.2875	5.15603	0.504987	10.2102	1.7844e-24	8.52852e-23	0.761677	0.0540268	0.70765
TNFAIP6	55.0996	7.00279	0.602616	11.6207	3.23644e-31	3.25122e-29	0.718563	0.0152383	0.703325
CXCR4	157.942	3.48545	0.618247	5.63764	1.72395e-08	8.1571e-08	0.803593	0.110761	0.692832
ITGAX	112.567	3.46163	0.748199	4.62661	3.71696e-06	1.28529e-05	0.815569	0.126461	0.689107
PLAUR	166.788	2.76933	0.518123	5.34493	9.0454e-08	3.8612e-07	0.883832	0.197133	0.686699
RASSF5	84.2103	3.11543	0.580232	5.36928	7.90502e-08	3.40183e-07	0.771257	0.0959427	0.675315
TNFRSF1B	188.027	2.59549	0.471555	5.50411	3.71047e-08	1.66593e-07	0.870659	0.197217	0.673442
CSF2RB	46.8373	4.95857	0.7602	6.52273	6.90414e-11	4.64281e-10	0.716168	0.0579099	0.658258
HCAR3	38.648	7.43429	0.723787	10.2714	9.48364e-25	4.7151e-23	0.668263	0.0137901	0.654473
FCER1G	115.954	2.96175	0.735542	4.02662	5.65843e-05	0.000167083	0.79521	0.14256	0.652649
MALAT1	2161.22	2.58015	0.461086	5.59581	2.19594e-08	1.01983e-07	1	0.355036	0.644964
IGSF6	74.7858	3.85498	0.774593	4.97678	6.46504e-07	2.46772e-06	0.743713	0.102617	0.641095
HCLS1	74.0599	2.8392	0.692605	4.09931	4.1439e-05	0.000124349	0.756886	0.122494	0.634392
DUSP1	193.554	1.84425	0.515633	3.57667	0.000348	0.000925089	0.827545	0.193229	0.634316
TNFAIP3	191.932	2.64255	0.490898	5.38309	7.32176e-08	3.16474e-07	0.779641	0.150033	0.629608
JUNB	172.303	1.64765	0.429204	3.83885	0.00012361	0.000347453	0.846707	0.220704	0.626003
SLA	88.0334	3.21606	0.724778	4.43731	9.10912e-06	2.97596e-05	0.734132	0.113406	0.620726
PPP1R15A	227.375	2.17899	0.472993	4.60683	4.08861e-06	1.40512e-05	0.840719	0.22381	0.616908
NABP1	72.1448	3.32451	0.327618	10.1475	3.39865e-24	1.55552e-22	0.777246	0.171127	0.606119
SAT1	547.268	2.86532	0.382426	7.49249	6.7578e-14	7.21016e-13	0.966467	0.362299	0.604168
PTAFR	70.3936	3.99434	0.756309	5.28135	1.28235e-07	5.37209e-07	0.704192	0.104422	0.599769
CCNL1	123.417	1.84427	0.43596	4.23036	2.33323e-05	7.23533e-05	0.792814	0.20217	0.590644
FYB	101.013	3.15473	0.407298	7.74551	9.51976e-15	1.159e-13	0.766467	0.176059	0.590408
TMEM154	33.7065	4.73733	0.293968	16.1151	1.99773e-58	1.22292e-55	0.673054	0.0843985	0.588655
FOS	407.66	1.49997	0.53522	2.80253	0.00507028	0.0115156	0.807186	0.221103	0.586083
CLEC4E	31.6933	5.4566	0.835951	6.52742	6.69128e-11	4.50586e-10	0.616766	0.031904	0.584863
KIAA1551	170.083	3.04194	0.324072	9.38661	6.19626e-21	1.89063e-19	0.847904	0.263208	0.584697
FCGR2A	54.3356	3.91631	0.781284	5.01266	5.36822e-07	2.06719e-06	0.68024	0.0971601	0.583079
FFAR2	43.9198	7.08868	0.73823	9.60226	7.82115e-22	2.68787e-20	0.592814	0.0144617	0.578353
IER3	167.63	2.41969	0.415352	5.82564	5.68951e-09	2.90239e-08	0.796407	0.232374	0.564033
PHACTR1	42.4945	4.65816	0.741502	6.28205	3.34132e-10	2.01704e-09	0.616766	0.0594211	0.557345
LCP1	473.276	2.36365	0.432378	5.46663	4.58659e-08	2.0378e-07	0.97006	0.416766	0.553294
TAGAP	73.102	3.89347	0.567373	6.86227	6.77767e-12	5.32349e-11	0.643114	0.091514	0.5516
LRRK2	32.6198	5.30021	0.783835	6.7619	1.36194e-11	1.01712e-10	0.589222	0.0379489	0.551273
S100A8	146.018	4.07308	0.484221	8.41161	4.04418e-17	7.0294e-16	0.723353	0.172953	0.5504
KCNJ15	25.0952	6.24188	0.31141	20.044	2.27878e-89	1.11598e-85	0.589222	0.039775	0.549447
C5AR1	95.8878	3.47912	0.792563	4.3897	1.13506e-05	3.65583e-05	0.669461	0.123439	0.546022
PILRA	43.4358	3.93818	0.756123	5.20839	1.90491e-07	7.79351e-07	0.639521	0.0968453	0.542676
EFHD2	83.7815	2.83257	0.333353	8.49721	1.94208e-17	3.52906e-16	0.777246	0.234977	0.542269
CCRL2	58.9265	4.53633	0.685428	6.61825	3.63483e-11	2.54842e-10	0.639521	0.0975379	0.541983
BTG2	99.9454	2.41023	0.415077	5.80669	6.37194e-09	3.22866e-08	0.686228	0.147262	0.538966
OSM	32.9938	4.83197	0.719395	6.71671	1.8587e-11	1.35858e-10	0.552096	0.0209475	0.531148
CCR1	77.8579	3.54216	0.793403	4.46452	8.02486e-06	2.642e-05	0.646707	0.116701	0.530005
CYTH4	38.8075	3.62786	0.658553	5.50884	3.61207e-08	1.62361e-07	0.617964	0.0884915	0.529473
PLXNC1	69.0298	3.54407	0.604683	5.86103	4.59995e-09	2.38445e-08	0.637126	0.108306	0.52882
NFKBIA	407.407	2.50111	0.371111	6.73952	1.58906e-11	1.17363e-10	0.887425	0.359507	0.527918
HCAR2	22.1411	7.51243	0.620106	12.1148	8.82242e-34	1.0287e-31	0.537725	0.00990702	0.527818
HCK	40.8847	3.68301	0.817014	4.50789	6.5474e-06	2.1805e-05	0.615569	0.0880297	0.527539
ICAM1	68.1135	2.81917	0.363644	7.75257	9.00485e-15	1.1011e-13	0.673054	0.150578	0.522476
FGR	69.5088	3.1259	0.736066	4.24676	2.16884e-05	6.74159e-05	0.645509	0.124635	0.520874
KDM6B	37.7945	3.19963	0.353647	9.04754	1.4622e-19	3.65811e-18	0.610778	0.091451	0.519327
PREX1	52.1734	2.82497	0.552153	5.11628	3.11617e-07	1.23995e-06	0.62994	0.111643	0.518297
SAMSN1	64.0239	2.97887	0.726165	4.10219	4.09256e-05	0.000122978	0.607186	0.0889113	0.518274
SLC2A3	89.7547	2.66217	0.696928	3.81987	0.000133521	0.000373862	0.622754	0.104611	0.518143
RNF149	62.3676	3.12419	0.219213	14.2518	4.36805e-46	1.17213e-43	0.730539	0.214764	0.515775
IL1B	131.388	5.25047	0.855636	6.13633	8.44488e-10	4.82013e-09	0.541317	0.0310644	0.510253
GPR97	12.0582	7.91102	0.831387	9.51545	1.80925e-21	5.87753e-20	0.511377	0.00283357	0.508544
NINJ1	84.0296	3.04394	0.338141	9.00198	2.21685e-19	5.36784e-18	0.760479	0.252167	0.508312
TRIB1	81.5585	2.54446	0.502124	5.06739	4.033e-07	1.58322e-06	0.631138	0.131772	0.499366
DOCK5	45.6101	3.88412	0.289022	13.4389	3.57936e-41	7.01162e-39	0.626347	0.132443	0.493904
PIK3R5	40.4798	3.4389	0.703176	4.89052	1.00571e-06	3.75256e-06	0.589222	0.097412	0.49181
PIK3AP1	79.7184	2.99789	0.737623	4.06426	4.81855e-05	0.000143516	0.613174	0.122159	0.491015
DENND5A	48.7359	3.241	0.329859	9.82539	8.75318e-23	3.4431e-21	0.637126	0.146275	0.49085
G0S2	269.446	3.81745	0.361945	10.547	5.24193e-26	2.96775e-24	0.925749	0.435993	0.489756
SLC6A6	53.821	2.97136	0.44014	6.75095	1.46885e-11	1.0928e-10	0.621557	0.132443	0.489114
ARHGAP25	58.1185	3.33626	0.657731	5.07238	3.92864e-07	1.54441e-06	0.586826	0.0977688	0.489058
CYBB	211.344	2.07147	0.781732	2.64984	0.0080529	0.0178005	0.628743	0.142224	0.486518
GBP5	89.2336	3.71459	0.692073	5.36734	7.99084e-08	3.43575e-07	0.536527	0.057679	0.478848
FMNL1	44.6333	2.4662	0.623229	3.95714	7.58532e-05	0.000219871	0.572455	0.0939907	0.478464
MYO1F	46.91	3.0648	0.534286	5.73625	9.67986e-09	4.75712e-08	0.588024	0.111727	0.476297
FCGR3A	71.6444	3.09233	0.842807	3.66908	0.000243426	0.000659266	0.580838	0.105682	0.475156
TLR2	108.249	2.87158	0.373283	7.69277	1.43986e-14	1.70632e-13	0.782036	0.309174	0.472861
IL1R2	20.9832	5.6641	0.772002	7.3369	2.18593e-13	2.15177e-12	0.486228	0.0157631	0.470464
RAC2	42.096	2.64891	0.524425	5.05108	4.39326e-07	1.71468e-06	0.582036	0.11158	0.470456
FAM49B	64.0971	2.53011	0.304362	8.31282	9.34526e-17	1.54095e-15	0.679042	0.208719	0.470323
BASP1	100.049	3.15343	0.79231	3.98005	6.89021e-05	0.000201121	0.580838	0.115085	0.465753
LITAF	237.803	3.02773	0.251534	12.037	2.26981e-33	2.57013e-31	0.941317	0.478727	0.46259
ARRB2	60.8797	2.51618	0.438722	5.73525	9.73709e-09	4.78177e-08	0.633533	0.171736	0.461797
C15orf48	78.2836	3.16415	0.50438	6.27334	3.53391e-10	2.12741e-09	0.576048	0.114665	0.461383
FAM129A	116.414	3.19706	0.269081	11.8814	1.47853e-32	1.61804e-30	0.71497	0.254035	0.460935
DGAT2	20.4169	4.79303	0.3102	15.4514	7.38343e-54	3.07732e-51	0.524551	0.0693911	0.45516
FPR2	15.0753	6.35608	0.761693	8.34468	7.14086e-17	1.19354e-15	0.464671	0.0142728	0.450398
IL1RN	125.853	3.70494	0.675956	5.48103	4.22848e-08	1.88726e-07	0.541317	0.0941167	0.447201
CD44	232.061	1.49771	0.384876	3.8914	9.96658e-05	0.000284061	0.736527	0.291795	0.444732
PTPRE	65.7166	2.27606	0.550561	4.13407	3.56399e-05	0.000107956	0.583234	0.139076	0.444157
MBOAT7	36.0016	3.37333	0.260916	12.9288	3.09787e-38	5.23139e-36	0.611976	0.167958	0.444019
NEAT1	167.074	2.20231	0.452377	4.86832	1.12553e-06	4.1734e-06	0.626347	0.184581	0.441766
ZNF267	37.1565	3.00535	0.358473	8.38374	5.12716e-17	8.77937e-16	0.546108	0.105073	0.441035
CYBA	110.384	1.84958	0.520382	3.55426	0.000379042	0.00100417	0.65509	0.214848	0.440242
CEBPB	70.0289	2.51712	0.309008	8.14581	3.76761e-16	5.71514e-15	0.673054	0.234389	0.438665
GMFG	37.9769	2.69844	0.701424	3.84709	0.000119527	0.000336942	0.532934	0.097412	0.435522
SMCHD1	123.24	2.12948	0.302034	7.05046	1.78325e-12	1.52409e-11	0.720958	0.28575	0.435208
SCARF1	12.2716	5.86625	0.543619	10.7911	3.79156e-27	2.59695e-25	0.444311	0.0117331	0.432578
SLC16A3	40.5274	2.74212	0.554886	4.94178	7.74142e-07	2.92698e-06	0.537725	0.107613	0.430112
NFKBIZ	82.7957	2.35579	0.52709	4.46942	7.84313e-06	2.58565e-05	0.538922	0.112566	0.426356
RGS2	111.328	2.63251	0.519374	5.06862	4.00708e-07	1.57367e-06	0.526946	0.100749	0.426197
ATP6V1B2	150.506	2.22867	0.346462	6.43266	1.25386e-10	8.07959e-10	0.79521	0.370548	0.424662
PPP1R18	50.0036	2.33843	0.39273	5.95429	2.61197e-09	1.39874e-08	0.567665	0.143673	0.423992
ADAM8	25.9595	3.49325	0.672625	5.19345	2.06432e-07	8.41754e-07	0.473054	0.0490733	0.423981
CCL4	50.672	4.26236	0.804698	5.29684	1.17822e-07	4.95176e-07	0.45509	0.0327645	0.422325
IL2RG	34.3074	2.24036	0.764709	2.92969	0.00339299	0.00790218	0.48503	0.0652562	0.419774
PLEKHO2	40.3887	2.88391	0.501612	5.74928	8.96256e-09	4.43913e-08	0.535329	0.118968	0.416361
CXCR2	20.3706	8.08389	0.638709	12.6566	1.02844e-36	1.53788e-34	0.419162	0.00402997	0.415132
BACH1	65.0388	2.37222	0.463125	5.1222	3.01993e-07	1.20483e-06	0.558084	0.1434	0.414684
LYN	180.418	2.88051	0.275227	10.4659	1.23833e-25	6.70103e-24	0.904192	0.490712	0.413479
SELL	30.5315	3.38974	0.744615	4.55234	5.30529e-06	1.79243e-05	0.445509	0.0334152	0.412094
CSRNP1	46.7155	2.04079	0.389931	5.23373	1.66125e-07	6.85246e-07	0.534132	0.122662	0.411469
ZDHHC18	24.489	3.39774	0.296077	11.4759	1.74454e-30	1.64297e-28	0.495808	0.0850492	0.410759
CLEC7A	30.0388	3.46843	0.485474	7.14443	9.03729e-13	8.08363e-12	0.513772	0.103121	0.410651
ZEB2	100.959	1.84492	0.737397	2.50193	0.0123519	0.0265482	0.548503	0.137922	0.410581
THEMIS2	45.3595	2.66905	0.661134	4.03708	5.41197e-05	0.000160265	0.524551	0.116701	0.40785
MAFF	111.619	1.6914	0.475966	3.55361	0.000379985	0.00100629	0.585629	0.178263	0.407365
IRF1	63.3422	3.04342	0.304836	9.98377	1.79514e-23	7.72859e-22	0.550898	0.146045	0.404854
WIPF1	83.823	1.63845	0.426964	3.83745	0.00012432	0.000349299	0.613174	0.210755	0.402419
EGR3	18.9445	4.11862	0.609141	6.76136	1.36698e-11	1.0201e-10	0.421557	0.0201499	0.401407
EVI2B	32.5087	2.85455	0.721813	3.95469	7.66326e-05	0.000221933	0.487425	0.0872951	0.40013
CD83	134.625	1.68065	0.616551	2.72589	0.00641281	0.0143501	0.542515	0.144995	0.39752
MNDA	48.2436	4.18696	0.844787	4.95623	7.18752e-07	2.72861e-06	0.492216	0.0948723	0.397343
PPIF	84.5761	2.55892	0.297866	8.59083	8.63448e-18	1.65177e-16	0.65988	0.263606	0.396274
MARCKS	163.998	3.25344	0.309673	10.506	8.10275e-26	4.49645e-24	0.840719	0.445459	0.39526
LIMK2	46.2648	3.58128	0.263045	13.6147	3.27382e-42	6.89579e-40	0.603593	0.20853	0.395063
ARHGAP30	75.0081	1.90579	0.628477	3.0324	0.00242619	0.0057643	0.529341	0.135487	0.393854
NCF1	15.8871	5.76932	0.625898	9.21767	3.03626e-20	8.44849e-19	0.414371	0.0210524	0.393319
VASP	110.002	2.71392	0.147293	18.4254	8.22264e-76	1.61073e-72	0.821557	0.430472	0.391084
APOBEC3A	25.0419	4.37882	0.795097	5.50728	3.64416e-08	1.63728e-07	0.420359	0.0295112	0.390848
TMEM140	21.9498	4.3016	0.411945	10.4422	1.59112e-25	8.53928e-24	0.453892	0.0673761	0.386516
IL1RAP	17.812	4.48427	0.361125	12.4175	2.10035e-35	2.81806e-33	0.426347	0.0424826	0.383865
ARAP1	58.4341	2.56402	0.314336	8.15694	3.43618e-16	5.25049e-15	0.605988	0.222866	0.383122
ADM	25.606	4.03168	0.60789	6.63226	3.30592e-11	2.32948e-10	0.437126	0.0562937	0.380832
SNX10	37.9945	2.41708	0.621179	3.89112	9.97816e-05	0.00028435	0.48024	0.100351	0.379889
ATP2B1	79.2959	2.28594	0.484889	4.71436	2.42472e-06	8.59688e-06	0.520958	0.141322	0.379636
SLC12A6	29.5509	3.30477	0.382762	8.63402	5.92313e-18	1.16729e-16	0.476647	0.0976009	0.379046
LYST	67.5896	2.69131	0.339164	7.93513	2.10281e-15	2.81944e-14	0.525749	0.147913	0.377836
AMICA1	42.6523	3.09292	0.707104	4.37407	1.2195e-05	3.90914e-05	0.447904	0.0711752	0.376729
PI3	79.5931	9.39914	0.612965	15.3339	4.53944e-53	1.77846e-50	0.379641	0.00778708	0.371854
IL6R	89.6123	2.26093	0.385778	5.8607	4.60919e-09	2.38861e-08	0.561677	0.191676	0.370001
CXCL1	18.4695	5.33061	0.61354	8.68829	3.67934e-18	7.49217e-17	0.382036	0.0122788	0.369757
PAG1	69.3528	1.92866	0.695224	2.77416	0.00553452	0.0125105	0.458683	0.089562	0.369121
LST1	30.2788	3.17828	0.748712	4.24499	2.18601e-05	6.79172e-05	0.449102	0.0800118	0.36909
WSB1	69.1871	1.84244	0.350775	5.25248	1.50063e-07	6.22267e-07	0.565269	0.197154	0.368116
FERMT3	49.7974	2.23924	0.650663	3.44147	0.000578558	0.00149734	0.487425	0.119409	0.368016
MX2	62.3829	2.74958	0.61417	4.47691	7.57325e-06	2.50046e-05	0.474251	0.109208	0.365043
PLAU	53.6517	4.36545	0.546124	7.99353	1.31132e-15	1.8244e-14	0.438323	0.0740717	0.364252
CCL3	76.0701	3.83303	0.781382	4.90545	9.32134e-07	3.49599e-06	0.42515	0.0684256	0.356724
SIRPB1	20.2108	4.2347	0.475395	8.90776	5.20718e-19	1.19436e-17	0.434731	0.0782696	0.356461
ETS2	75.268	1.9997	0.29964	6.67366	2.49506e-11	1.79558e-10	0.594012	0.238062	0.35595
RILPL2	67.3106	3.19134	0.221579	14.4027	4.97505e-47	1.47661e-44	0.647904	0.292698	0.355206
ARHGAP9	21.834	3.0529	0.5407	5.6462	1.64036e-08	7.78619e-08	0.409581	0.0545516	0.355029
AIF1	53.6599	2.5354	0.738503	3.43316	0.000596588	0.00153973	0.467066	0.11286	0.354206
LPCAT1	44.1971	3.45594	0.22264	15.5226	2.44042e-54	1.06234e-51	0.531737	0.177613	0.354124
STK4	112.411	1.58562	0.32662	4.85463	1.20611e-06	4.4553e-06	0.628743	0.27492	0.353823
PTGS2	28.6923	5.42072	0.698812	7.75705	8.69251e-15	1.06557e-13	0.371257	0.0184497	0.352808
CHD2	119.467	1.59279	0.271448	5.86773	4.41811e-09	2.29627e-08	0.638323	0.286212	0.352111
IQGAP1	266.982	0.843305	0.291156	2.89641	0.00377463	0.00873493	0.74012	0.388074	0.352046
SECTM1	21.7447	3.42377	0.383024	8.93879	3.93443e-19	9.18611e-18	0.422754	0.0758349	0.34692
DUSP2	49.3023	1.87889	0.612295	3.06861	0.00215058	0.00514505	0.407186	0.0607434	0.346442
PDE4B	108.68	2.24249	0.328997	6.81613	9.35228e-12	7.18861e-11	0.584431	0.241609	0.342822
CLEC2B	24.1121	2.97912	0.453028	6.57602	4.83211e-11	3.32945e-10	0.422754	0.0799488	0.342806
GBP1	74.8475	3.14695	0.400378	7.85995	3.84287e-15	4.92657e-14	0.476647	0.13406	0.342587
BID	37.1278	2.64333	0.288794	9.15301	5.53695e-20	1.48377e-18	0.513772	0.171778	0.341995
NFKB2	38.6202	2.52776	0.232238	10.8843	1.36928e-27	9.82521e-26	0.48982	0.148836	0.340984
BOD1L1	90.2524	2.25302	0.211202	10.6676	1.44296e-26	8.91674e-25	0.580838	0.241609	0.339229
SPI1	20.9011	3.24051	0.854612	3.7918	0.000149561	0.000415979	0.410778	0.0721407	0.338638
STK10	57.5212	1.9527	0.44752	4.36339	1.28063e-05	4.08904e-05	0.488623	0.1502	0.338422
IRAK2	21.3289	3.56516	0.375444	9.49585	2.18427e-21	6.99146e-20	0.390419	0.0528094	0.33761
SKIL	41.3737	2.39256	0.255893	9.34983	8.77918e-21	2.62558e-19	0.495808	0.158764	0.337044
MYO9B	116.722	1.62173	0.379961	4.26814	1.97106e-05	6.15512e-05	0.577246	0.240518	0.336727
BAZ1A	115.185	1.99069	0.236588	8.41415	3.9575e-17	6.89711e-16	0.644311	0.309972	0.334339
EMR2	28.3732	3.42543	0.590419	5.80171	6.5644e-09	3.31674e-08	0.403593	0.0703566	0.333236
NBN	70.614	2.93026	0.183901	15.9339	3.6862e-57	2.00581e-54	0.688623	0.356967	0.331655
MEFV	10.2857	5.68696	0.756138	7.52106	5.43339e-14	5.91962e-13	0.343713	0.0127196	0.330993
DOCK4	39.5823	2.93392	0.441894	6.63942	3.14921e-11	2.22707e-10	0.437126	0.110048	0.327078
VAV1	24.0286	2.89303	0.718595	4.02596	5.67444e-05	0.000167505	0.394012	0.067502	0.32651
JMJD1C	170.784	1.39289	0.325301	4.28184	1.85355e-05	5.81227e-05	0.647904	0.321432	0.326472
ZFP36L1	146.289	1.57524	0.289999	5.43186	5.57685e-08	2.45108e-07	0.679042	0.353546	0.325496
GPR65	19.972	3.81954	0.767694	4.97533	6.51352e-07	2.48478e-06	0.378443	0.0547824	0.323661
DUSP6	51.458	3.33934	0.575094	5.8066	6.37525e-09	3.2295e-08	0.408383	0.0851542	0.323229
VNN2	12.0384	6.02461	0.712028	8.4612	2.64651e-17	4.70439e-16	0.337725	0.0149235	0.322801
IFIT3	106.364	3.22397	0.390913	8.24729	1.62032e-16	2.58683e-15	0.525749	0.203388	0.322361
GADD45B	203.096	1.57037	0.462457	3.3957	0.000684521	0.0017542	0.535329	0.213106	0.322224
SOD2	878.444	3.19058	0.297997	10.7068	9.46224e-27	6.07724e-25	0.984431	0.663119	0.321312
S100P	14.0389	6.66097	0.753182	8.84378	9.25363e-19	2.05988e-17	0.330539	0.0107676	0.319771
MMP25	8.52282	5.37364	0.472108	11.3822	5.1281e-30	4.608e-28	0.330539	0.0110195	0.319519
HIVEP2	63.3953	2.20147	0.29008	7.58918	3.21944e-14	3.6412e-13	0.48503	0.165901	0.319129
CHST15	19.0141	4.06534	0.76099	5.34217	9.18411e-08	3.91699e-07	0.377246	0.0581198	0.319126
B3GNT5	23.9093	2.68727	0.550335	4.88298	1.04495e-06	3.88784e-06	0.385629	0.0667044	0.318924
LMNB1	17.0464	3.24259	0.407898	7.94952	1.87238e-15	2.52952e-14	0.360479	0.0424616	0.318017
FGD3	16.3481	3.34112	0.628977	5.31198	1.08438e-07	4.58688e-07	0.350898	0.0332683	0.31763
FLOT1	102.952	2.51874	0.170546	14.7687	2.33223e-49	7.4895e-47	0.811976	0.497492	0.314484
NAMPTL	22.1345	3.70656	0.307894	12.0384	2.23119e-33	2.54109e-31	0.427545	0.114141	0.313404
FCAR	7.26639	5.91365	0.817971	7.22966	4.84194e-13	4.50588e-12	0.322156	0.00900447	0.313151
PLK3	48.1317	1.74575	0.384201	4.54386	5.52337e-06	1.86002e-05	0.463473	0.151502	0.311971
CDKN1A	148.915	1.16885	0.404459	2.88992	0.00385344	0.00890993	0.520958	0.209286	0.311672
ICAM3	33.3742	3.14236	0.347397	9.04545	1.49047e-19	3.72409e-18	0.435928	0.12537	0.310558
IFIT2	122.002	3.56762	0.355708	10.0296	1.12932e-23	4.96013e-22	0.516168	0.205822	0.310345
PIM3	70.1919	1.42457	0.309839	4.59777	4.27029e-06	1.46038e-05	0.54491	0.236152	0.308758
WDFY3	29.0325	2.88893	0.345624	8.35859	6.34706e-17	1.07183e-15	0.421557	0.113028	0.308529
PNRC1	225.096	1.43351	0.258031	5.55558	2.76699e-08	1.2673e-07	0.876647	0.570976	0.305671
APBB1IP	29.6154	2.13519	0.750015	2.84685	0.00441535	0.0101291	0.388024	0.0824255	0.305598
PTPN12	49.4965	2.32719	0.267082	8.71339	2.94927e-18	6.11357e-17	0.507784	0.203472	0.304313
SLC15A3	45.2249	2.41728	0.69856	3.46038	0.000539423	0.00140087	0.42515	0.121256	0.303894
TAP1	81.6599	2.16742	0.202443	10.7063	9.50435e-27	6.08434e-25	0.62994	0.327981	0.301959
PTPN6	46.0785	2.29448	0.397362	5.77427	7.72852e-09	3.86604e-08	0.467066	0.165145	0.301921
IRAK3	22.4598	3.33797	0.501352	6.65794	2.7769e-11	1.98383e-10	0.371257	0.069601	0.301656
N4BP1	70.9882	2.48538	0.149436	16.6318	4.10281e-62	3.21479e-59	0.621557	0.322797	0.29876
PAK1	29.387	3.17166	0.37424	8.47493	2.35215e-17	4.20404e-16	0.405988	0.107739	0.298249
ITPRIP	23.1251	2.77917	0.534705	5.19758	2.01904e-07	8.24494e-07	0.37006	0.0718679	0.298192
CFLAR	157.384	1.66484	0.181693	9.16291	5.05155e-20	1.36114e-18	0.748503	0.451357	0.297146
RNF13	101.945	2.43861	0.230136	10.5964	3.09674e-26	1.81623e-24	0.717365	0.421741	0.295624
RASSF3	46.3722	2.13222	0.365522	5.83336	5.43233e-09	2.78425e-08	0.440719	0.145373	0.295346
EHD1	76.2935	2.83734	0.233518	12.1504	5.70871e-34	6.81878e-32	0.560479	0.265642	0.294837
GNG2	28.2058	2.23923	0.77061	2.90578	0.00366334	0.00849345	0.338922	0.0447285	0.294194
ITGAM	26.8752	3.13895	0.696556	4.50638	6.59417e-06	2.19458e-05	0.367665	0.0745965	0.293068
NAMPT	338.233	3.22734	0.252212	12.7961	1.72346e-37	2.76728e-35	0.97485	0.682346	0.292505
MAP4K4	91.1645	2.39417	0.312028	7.67295	1.68088e-14	1.97402e-13	0.500599	0.208782	0.291817
KATNBL1	19.889	4.18248	0.153279	27.2867	6.09871e-164	1.19468e-159	0.383234	0.0916819	0.291552
ALPL	11.6848	5.93476	0.541665	10.9565	6.18355e-28	4.64098e-26	0.31018	0.0188485	0.291331
KIAA0247	71.3264	2.17548	0.176005	12.3603	4.28486e-35	5.6333e-33	0.605988	0.315219	0.290769
DMXL2	87.9793	2.07633	0.524288	3.96029	7.48593e-05	0.000217247	0.470659	0.181013	0.289646
C3AR1	32.9706	3.27403	0.8003	4.091	4.29509e-05	0.000128649	0.372455	0.0850072	0.287448
DDIT3	62.9119	1.33504	0.485674	2.74884	0.0059806	0.0134443	0.417964	0.131499	0.286465
AKNA	36.431	1.69077	0.497366	3.39944	0.000675237	0.00173108	0.37006	0.0847134	0.285346
SOCS3	37.1218	2.29056	0.604735	3.78771	0.000152044	0.000422407	0.352096	0.0679638	0.284132
EHBP1L1	39.3688	2.25296	0.310619	7.25313	4.07246e-13	3.8409e-12	0.42994	0.148269	0.281671
CD55	110.453	1.889	0.249868	7.55999	4.03091e-14	4.47374e-13	0.640719	0.360892	0.279826
SGK1	241.131	1.02047	0.386842	2.63795	0.00834087	0.0183873	0.614371	0.33495	0.279422
MCL1	275.958	1.02761	0.258607	3.97364	7.07831e-05	0.000206181	0.819162	0.541612	0.27755
TANK	65.0323	2.17162	0.131161	16.5569	1.42703e-61	1.03533e-58	0.617964	0.343723	0.274241
GPSM3	16.1267	2.59005	0.459634	5.63503	1.75031e-08	8.27387e-08	0.348503	0.0769473	0.271556
COTL1	62.0696	1.2423	0.499547	2.48685	0.0128879	0.0276305	0.416766	0.145436	0.271331
CTSS	394.67	1.02818	0.415121	2.47683	0.0132555	0.0283536	0.85509	0.58548	0.26961
EVI2A	23.3304	2.48893	0.76743	3.2432	0.00118194	0.00293597	0.343713	0.0748064	0.268906
SIRPA	95.1362	1.91015	0.307307	6.21577	5.1072e-10	2.99805e-09	0.670659	0.404907	0.265751
SDCBP	192.585	2.06391	0.231775	8.90481	5.34764e-19	1.21718e-17	0.88503	0.619335	0.265694
CHD1	85.2032	1.32718	0.289729	4.58076	4.6329e-06	1.57778e-05	0.494611	0.231577	0.263034
SLC43A2	59.0961	1.8138	0.356587	5.08655	3.64639e-07	1.4401e-06	0.488623	0.226161	0.262462
FAM65B	37.9181	2.24475	0.562422	3.99123	6.57313e-05	0.00019241	0.342515	0.0801167	0.262398
SERPINB1	55.4347	2.28455	0.261503	8.7362	2.41075e-18	5.0943e-17	0.512575	0.250383	0.262192
CXCL16	92.1918	1.95668	0.33537	5.83441	5.39821e-09	2.76893e-08	0.584431	0.323951	0.26048
LILRB2	23.6959	2.81123	0.892197	3.15091	0.00162763	0.00396562	0.324551	0.0646265	0.259924
SHKBP1	25.1908	2.41866	0.304692	7.93804	2.05399e-15	2.75775e-14	0.407186	0.14806	0.259126
SAMD9	45.2083	2.1896	0.388828	5.63129	1.78869e-08	8.43693e-08	0.37485	0.118108	0.256743
ABTB1	13.1384	3.38126	0.315502	10.7171	8.46148e-27	5.50671e-25	0.308982	0.0527045	0.256278
GK	17.3957	2.72188	0.294247	9.25031	2.23844e-20	6.3457e-19	0.362874	0.107088	0.255786
SLAMF7	115.463	2.20362	0.73944	2.98012	0.00288137	0.0067775	0.367665	0.113217	0.254448
NEDD9	57.6534	2.04156	0.353498	5.77531	7.68127e-09	3.84437e-08	0.475449	0.223873	0.251576
KLF10	50.7644	1.65652	0.386418	4.28685	1.81223e-05	5.68906e-05	0.4	0.149445	0.250555
TNIP1	102.224	2.53309	0.146635	17.2748	7.28574e-67	9.5147e-64	0.68024	0.43085	0.249389
BCL6	61.2244	1.89657	0.270219	7.01864	2.24036e-12	1.89084e-11	0.516168	0.267007	0.249161
TXNIP	733.55	0.98287	0.288288	3.40933	0.000651217	0.00167213	0.85509	0.605944	0.249146
NFE2L2	71.9795	1.56429	0.158198	9.88822	4.68302e-23	1.89536e-21	0.6	0.353063	0.246937
S100A9	481.744	2.63239	0.412411	6.38293	1.73734e-10	1.09044e-09	0.870659	0.627794	0.242864
NADK	31.9178	2.6375	0.132493	19.9067	3.55867e-88	1.39422e-84	0.463473	0.222341	0.241132
RAB20	49.4835	2.26498	0.487421	4.64687	3.37013e-06	1.17218e-05	0.40479	0.163949	0.240842
SEMA4D	35.1222	1.98334	0.353537	5.60998	2.02346e-08	9.45988e-08	0.359281	0.118905	0.240376
TLE3	37.0397	2.50616	0.283157	8.85076	8.69251e-19	1.93938e-17	0.391617	0.15125	0.240367
ZNF438	17.7067	3.39915	0.376498	9.02833	1.7431e-19	4.28966e-18	0.322156	0.0823836	0.239772
CARD16	17.7255	2.87989	0.225676	12.7611	2.70191e-37	4.20061e-35	0.352096	0.112755	0.239341
IVNS1ABP	277.459	2.97564	0.189466	15.7054	1.3891e-55	6.80275e-53	0.922156	0.683899	0.238257
USP15	86.9621	1.884	0.0981637	19.1924	4.28182e-82	1.04846e-78	0.665868	0.428667	0.237201
BCL3	20.2596	2.48513	0.287167	8.65396	4.97415e-18	9.92247e-17	0.335329	0.100099	0.235231
ABCA1	46.0368	1.84742	0.708342	2.60809	0.00910498	0.0199527	0.332934	0.0978948	0.235039
RNF19B	35.8499	2.6284	0.193116	13.6105	3.47099e-42	7.23331e-40	0.420359	0.185505	0.234855
SLC11A1	57.1301	1.99076	0.769873	2.58582	0.00971466	0.0211892	0.346108	0.111601	0.234507
SLC20A1	43.7651	1.85802	0.374174	4.96564	6.84745e-07	2.60709e-06	0.361677	0.128015	0.233662
GLUL	432.306	2.4452	0.315527	7.74957	9.22021e-15	1.12533e-13	0.883832	0.65103	0.232803
UBE2B	66.8656	1.86173	0.137672	13.5229	1.14604e-41	2.26765e-39	0.619162	0.386647	0.232515
WAS	19.5542	2.58948	0.641524	4.03646	5.42642e-05	0.000160644	0.301796	0.06958	0.232216
TNFRSF14	53.7805	2.06452	0.272145	7.58611	3.2966e-14	3.71774e-13	0.468263	0.236635	0.231629
DSE	42.0876	1.5758	0.401732	3.92251	8.76313e-05	0.000251444	0.365269	0.136557	0.228712
ARID4B	60.5203	1.12275	0.281268	3.99175	6.55862e-05	0.000192014	0.431138	0.206389	0.224749
FOSL2	82.8079	1.26959	0.300865	4.21981	2.44512e-05	7.56793e-05	0.463473	0.239511	0.223963
C10orf54	26.6325	2.64579	0.229287	11.5392	8.36888e-31	8.15612e-29	0.379641	0.158009	0.221632
DENND3	36.3371	2.66005	0.195533	13.6041	3.78454e-42	7.80371e-40	0.434731	0.213568	0.221163
FNDC3B	110.328	1.94133	0.17963	10.8074	3.17573e-27	2.19047e-25	0.668263	0.447747	0.220517
CD300A	24.5411	2.81019	0.705831	3.98139	6.85127e-05	0.000200104	0.306587	0.0861617	0.220425
IFNGR1	108.504	1.80724	0.240863	7.50319	6.22825e-14	6.68888e-13	0.607186	0.388095	0.219091
SP110	44.1062	1.82295	0.225545	8.08243	6.34881e-16	9.35792e-15	0.461078	0.244548	0.21653
CARD8	22.9756	2.2443	0.309232	7.25765	3.9386e-13	3.72541e-12	0.326946	0.110572	0.216374
TET2	52.3078	1.88827	0.249422	7.57058	3.71569e-14	4.14975e-13	0.410778	0.19453	0.216248
STEAP4	43.2201	3.16314	0.528356	5.98677	2.14054e-09	1.15927e-08	0.420359	0.204143	0.216216
GAB2	37.356	2.0473	0.283289	7.22691	4.94091e-13	4.59327e-12	0.368862	0.154629	0.214233
CYTIP	45.4932	1.53508	0.369871	4.15031	3.32019e-05	0.00010104	0.4	0.18668	0.21332
PFKFB3	60.2057	1.89779	0.407906	4.65253	3.27894e-06	1.14148e-05	0.356886	0.145058	0.211828
CIR1	47.4943	2.62524	0.154192	17.0258	5.28316e-65	5.44694e-62	0.467066	0.255567	0.211498
PTPRJ	33.7928	1.98984	0.308878	6.44215	1.17791e-10	7.62525e-10	0.350898	0.139475	0.211423
ZCCHC6	64.2942	1.76136	0.196068	8.98341	2.62492e-19	6.26305e-18	0.469461	0.258842	0.210619
PLSCR1	56.3372	1.55638	0.279345	5.57153	2.52516e-08	1.16198e-07	0.461078	0.250488	0.21059
BHLHE40	167.757	1.27355	0.264723	4.81086	1.50281e-06	5.48408e-06	0.584431	0.374032	0.210399
DDX60L	65.6199	2.1555	0.201148	10.716	8.56183e-27	5.55357e-25	0.554491	0.344227	0.210264
B4GALT5	57.0297	1.50879	0.358732	4.2059	2.60044e-05	8.01447e-05	0.414371	0.20429	0.210081
NSMAF	36.1606	2.74675	0.228703	12.0101	3.14436e-33	3.51971e-31	0.37485	0.165019	0.209831
SLC25A37	81.502	2.34207	0.351944	6.65466	2.8395e-11	2.02119e-10	0.613174	0.405495	0.207679
VMP1	48.3199	1.86668	0.236447	7.89469	2.9103e-15	3.81082e-14	0.437126	0.231702	0.205423
KMT2E	90.2955	0.995769	0.250788	3.97056	7.17053e-05	0.000208651	0.48982	0.285582	0.204238
SNN	23.6845	2.432	0.361256	6.73207	1.67263e-11	1.23085e-10	0.316168	0.112273	0.203895
PSMB9	43.5133	1.69986	0.294641	5.76927	7.96142e-09	3.97341e-08	0.417964	0.214155	0.203809
TCIRG1	53.0811	1.55296	0.286876	5.41336	6.1854e-08	2.70399e-07	0.451497	0.247864	0.203633
MYD88	42.8496	1.55961	0.314799	4.9543	7.25927e-07	2.75318e-06	0.407186	0.203598	0.203588
CD58	20.3366	1.95873	0.30535	6.41471	1.4109e-10	8.99676e-10	0.308982	0.105514	0.203468
PELI1	55.4863	1.66124	0.279455	5.94456	2.77203e-09	1.4792e-08	0.451497	0.249292	0.202205
BRWD3	23.5141	2.67175	0.262144	10.1919	2.15491e-24	1.013e-22	0.300599	0.0984195	0.202179
CCDC88B	18.8233	2.47626	0.224419	11.0341	2.61568e-28	2.09137e-26	0.302994	0.101274	0.20172
RIT1	37.7243	2.25946	0.20713	10.9084	1.05049e-27	7.64982e-26	0.384431	0.184602	0.199829
TLN1	205.11	1.03772	0.237344	4.3722	1.23001e-05	3.93767e-05	0.728144	0.529375	0.198769
CWC25	24.9988	2.18905	0.218726	10.0082	1.4027e-23	6.09256e-22	0.328144	0.129484	0.19866
GRB2	152.256	1.14226	0.225124	5.07394	3.89654e-07	1.53326e-06	0.722156	0.525072	0.197084
PCNX	32.1972	2.02762	0.258611	7.8404	4.49105e-15	5.70526e-14	0.337725	0.141343	0.196382
ASAP1	37.28	1.8433	0.358731	5.13839	2.77105e-07	1.11165e-06	0.329341	0.133682	0.19566
CREM	51.6104	1.3919	0.338572	4.11109	3.93798e-05	0.000118496	0.378443	0.18328	0.195163
TNFRSF1A	57.6347	2.01517	0.160471	12.5579	3.59789e-36	5.22067e-34	0.556886	0.361858	0.195028
ECE1	48.6036	2.63336	0.286651	9.18663	4.05344e-20	1.09976e-18	0.440719	0.245702	0.195016
ELF1	125.062	1.23576	0.187862	6.57804	4.76691e-11	3.28915e-10	0.623952	0.43106	0.192892
AKIRIN2	28.5962	2.13162	0.23935	8.90588	5.29631e-19	1.21061e-17	0.346108	0.15379	0.192318
APOBR	43.5825	2.17724	0.209285	10.4032	2.39749e-25	1.2591e-23	0.435928	0.244695	0.191233
ZFYVE16	44.8946	1.88908	0.313549	6.02482	1.69294e-09	9.27895e-09	0.372455	0.182734	0.189721
RHOG	36.6036	1.62611	0.226185	7.1893	6.51251e-13	5.93641e-12	0.402395	0.216149	0.186246
FNIP1	44.6107	1.97932	0.226701	8.73095	2.5254e-18	5.30794e-17	0.4	0.213861	0.186139
NCF4	24.7289	2.72	0.208664	13.0353	7.7054e-39	1.34769e-36	0.361677	0.175745	0.185932
DAPP1	30.5539	1.53816	0.365162	4.21227	2.52813e-05	7.81128e-05	0.301796	0.116219	0.185578
SMAP2	64.1958	1.3809	0.379672	3.63709	0.000275741	0.000742166	0.377246	0.194656	0.182589
ZYX	49.2605	1.36932	0.266391	5.14027	2.7435e-07	1.10128e-06	0.421557	0.239825	0.181732
XPO6	37.4641	2.44328	0.155817	15.6804	2.0594e-55	9.60515e-53	0.409581	0.229226	0.180355
RNF24	22.6686	2.4684	0.243482	10.1379	3.75019e-24	1.71241e-22	0.31497	0.135046	0.179924
IGF2R	216.829	1.73051	0.264537	6.54167	6.08372e-11	4.12082e-10	0.693413	0.513864	0.17955
CREBRF	55.6174	1.45262	0.255167	5.69282	1.24961e-08	6.01737e-08	0.389222	0.211322	0.1779
GCA	27.7197	2.65237	0.226779	11.6958	1.3392e-31	1.36634e-29	0.419162	0.244359	0.174803
SORL1	99.0352	2.21284	0.186112	11.8898	1.33727e-32	1.47167e-30	0.580838	0.406104	0.174735
SPAG9	131.696	1.80223	0.147241	12.24	1.90014e-34	2.35581e-32	0.644311	0.47008	0.174232
RLF	43.0535	1.73519	0.260413	6.66324	2.67856e-11	1.91918e-10	0.336527	0.165166	0.171361
TOM1	66.2966	1.89576	0.166335	11.3973	4.31481e-30	3.94966e-28	0.559281	0.388955	0.170326
LBR	36.6666	2.00283	0.342645	5.8452	5.05965e-09	2.60756e-08	0.306587	0.139118	0.167469
PRKCD	45.6849	2.18884	0.165967	13.1884	1.02364e-39	1.87402e-37	0.453892	0.287115	0.166778
TRIM25	46.7866	2.09084	0.231217	9.04275	1.52779e-19	3.80762e-18	0.416766	0.250677	0.16609
MAP7D1	81.2865	1.16325	0.247458	4.70081	2.59132e-06	9.14621e-06	0.453892	0.287975	0.165917
R3HDM4	37.5181	1.92555	0.179202	10.7452	6.24572e-27	4.13336e-25	0.417964	0.252923	0.165041
CAMKK2	35.3146	2.34946	0.16833	13.9575	2.83363e-44	6.6877e-42	0.386826	0.222761	0.164065
CASP1	27.3019	1.97001	0.254353	7.74518	9.54437e-15	1.16127e-13	0.336527	0.172785	0.163742
PPP1R12A	64.8761	1.24987	0.226883	5.50887	3.61147e-08	1.62361e-07	0.409581	0.248305	0.161276
RAP2C	23.9019	1.89349	0.219002	8.64598	5.3345e-18	1.05874e-16	0.308982	0.149424	0.159558
CD82	64.2764	2.13726	0.218886	9.76426	1.60276e-22	6.09638e-21	0.553293	0.394329	0.158965
IQSEC1	28.2153	1.96353	0.289189	6.78978	1.12301e-11	8.51012e-11	0.300599	0.141784	0.158815
ANP32A	49.4192	2.19041	0.137838	15.8912	7.29366e-57	3.8615e-54	0.471856	0.313771	0.158085
MLLT6	46.4037	1.6366	0.204949	7.98542	1.40047e-15	1.92924e-14	0.397605	0.239678	0.157926
GRINA	54.2694	1.59768	0.271552	5.88351	4.01644e-09	2.09696e-08	0.497006	0.339903	0.157103
ERBB2IP	122.414	2.22658	0.119893	18.5714	5.47722e-77	1.19215e-73	0.616766	0.460089	0.156678
NFAM1	24.1887	2.17678	0.424908	5.12295	3.0079e-07	1.20053e-06	0.31018	0.153685	0.156495
HIF1A	233.441	1.21432	0.232651	5.21951	1.79401e-07	7.36747e-07	0.74012	0.584052	0.156068
MSL1	75.4906	1.659	0.148623	11.1625	6.22365e-29	5.25108e-27	0.516168	0.362173	0.153995
IFIH1	60.9101	1.79939	0.177807	10.1199	4.50871e-24	2.04921e-22	0.453892	0.29996	0.153932
CDC42EP3	62.5135	1.74786	0.200082	8.73571	2.4214e-18	5.1058e-17	0.452695	0.299876	0.152818
GNA13	81.8607	0.76004	0.277483	2.73905	0.00616176	0.013823	0.434731	0.283945	0.150785
ARHGEF2	34.2488	1.4196	0.285056	4.98008	6.35571e-07	2.42931e-06	0.308982	0.159436	0.149546
ARHGAP26	67.6684	1.99407	0.152219	13.1	3.2933e-39	5.91858e-37	0.499401	0.351027	0.148374
RAB8B	52.3368	1.1538	0.272356	4.23636	2.27169e-05	7.04897e-05	0.383234	0.236089	0.147144
TECPR2	24.4062	2.66146	0.236259	11.265	1.95257e-29	1.69243e-27	0.331737	0.185526	0.146211
DOCK8	61.7072	1.37128	0.291046	4.71155	2.45844e-06	8.70071e-06	0.392814	0.248137	0.144677
GRAMD1A	25.5712	2.02203	0.223033	9.06606	1.23396e-19	3.12301e-18	0.329341	0.184686	0.144655
CD97	40.7282	1.63792	0.237717	6.89019	5.57195e-12	4.42077e-11	0.336527	0.193963	0.142564
ITM2B	207.785	2.06833	0.1659	12.4673	1.12563e-35	1.56382e-33	0.85988	0.71765	0.14223
OSER1	34.4005	1.26608	0.275099	4.60226	4.17938e-06	1.4333e-05	0.322156	0.181139	0.141017
PPP1R15B	68.3856	1.13385	0.245302	4.62227	3.79559e-06	1.31086e-05	0.402395	0.264299	0.138096
MCTP1	26.0952	2.80042	0.319615	8.76188	1.92028e-18	4.12914e-17	0.316168	0.178095	0.138072
PARP9	49.162	1.66974	0.239182	6.98104	2.92994e-12	2.42376e-11	0.379641	0.242029	0.137611
DDX3X	224.021	0.963196	0.126581	7.60933	2.75519e-14	3.14335e-13	0.794012	0.657914	0.136098
TPP1	69.3394	1.12931	0.377956	2.98794	0.00280861	0.00661511	0.379641	0.243645	0.135995
RANBP2	79.0541	1.36577	0.214784	6.35882	2.03304e-10	1.2651e-09	0.413174	0.277522	0.135651
NUMB	49.0305	1.7323	0.139351	12.4312	1.76987e-35	2.39103e-33	0.456287	0.320992	0.135296
SBNO2	29.7258	1.48126	0.254539	5.81939	5.9064e-09	3.00833e-08	0.31976	0.185148	0.134613
TDP2	41.6634	2.46412	0.187772	13.123	2.43215e-39	4.41143e-37	0.397605	0.266314	0.131291
NFKB1	83.7632	0.93067	0.323383	2.87792	0.00400308	0.00922653	0.37006	0.24014	0.12992
CEBPD	63.2079	0.901198	0.377532	2.38708	0.0169829	0.0356951	0.316168	0.186407	0.12976
FBRS	27.4642	1.72112	0.180244	9.54884	1.31162e-21	4.3548e-20	0.308982	0.179859	0.129124
H3F3B	503.819	1.42939	0.19121	7.47549	7.69186e-14	8.13584e-13	0.94491	0.815944	0.128967
PHF20L1	66.6995	1.46894	0.159562	9.20612	3.38121e-20	9.34198e-19	0.433533	0.30674	0.126793
ACTR3	155.943	1.05571	0.164138	6.43186	1.26049e-10	8.11959e-10	0.707784	0.581974	0.12581
EP300	76.2537	1.1114	0.17646	6.2983	3.00926e-10	1.82899e-09	0.446707	0.322545	0.124162
DAZAP2	99.4683	1.59025	0.112675	14.1137	3.12795e-45	7.75612e-43	0.679042	0.556262	0.12278
ATP13A3	91.7819	1.40407	0.326757	4.29698	1.73144e-05	5.44817e-05	0.407186	0.288962	0.118224
RALGDS	52.4216	2.11146	0.215874	9.78097	1.35896e-22	5.2095e-21	0.446707	0.329072	0.117634
CPD	98.8326	2.02049	0.176748	11.4315	2.91069e-30	2.68951e-28	0.583234	0.466071	0.117163
TAF7	66.195	1.19751	0.194037	6.17158	6.76092e-10	3.89987e-09	0.443114	0.328569	0.114545
PLEKHA2	63.4989	1.3502	0.312437	4.3215	1.54971e-05	4.90266e-05	0.349701	0.235963	0.113737
PRRC2C	167.175	0.533345	0.201446	2.64758	0.00810695	0.0179038	0.537725	0.424637	0.113087
MTMR3	36.3574	1.50855	0.176981	8.52384	1.54346e-17	2.84698e-16	0.335329	0.225972	0.109357
HMHA1	40.7802	1.07861	0.24668	4.37248	1.22841e-05	3.93321e-05	0.352096	0.244065	0.108031
TFE3	26.3617	1.66487	0.143145	11.6307	2.87789e-31	2.90593e-29	0.324551	0.2168	0.107751
ADPGK	39.2317	1.16539	0.27079	4.30367	1.67989e-05	5.29397e-05	0.311377	0.204227	0.10715
ZNF292	91.2062	1.08395	0.304738	3.55701	0.000375105	0.000994173	0.367665	0.263795	0.103869
ATP6V0B	119.786	1.03524	0.239878	4.31571	1.59092e-05	5.02896e-05	0.605988	0.503054	0.102934
SF3B1	216.792	0.640807	0.14319	4.47524	7.63268e-06	2.51839e-05	0.71976	0.617299	0.102461
RNF213	237.596	1.1088	0.234287	4.73265	2.21612e-06	7.89732e-06	0.645509	0.544739	0.10077
QKI	72.8886	1.06314	0.236948	4.48683	7.22923e-06	2.39414e-05	0.40479	0.304179	0.100611
STAT1	160.855	1.10744	0.315309	3.51224	0.000444342	0.00116761	0.542515	0.442751	0.0997637
ZC3H11A	59.5317	1.11546	0.168439	6.62233	3.53583e-11	2.48167e-10	0.402395	0.302689	0.0997065
IFITM3	80.2128	1.57895	0.357101	4.42159	9.79784e-06	3.1845e-05	0.437126	0.337657	0.0994686
RASSF2	155.974	2.17707	0.271138	8.02938	9.79647e-16	1.39769e-14	0.716168	0.617572	0.0985953
MSRB1	30.7836	2.31346	0.247701	9.33972	9.65872e-21	2.87545e-19	0.372455	0.274605	0.0978502
RBM23	30.0517	1.72258	0.13258	12.9927	1.34511e-38	2.33181e-36	0.31976	0.222194	0.0975662
SIPA1L1	52.5908	0.883714	0.24703	3.57735	0.000347093	0.000923179	0.313772	0.217031	0.0967416
MAP3K11	28.4865	1.30319	0.158745	8.20933	2.22426e-16	3.46076e-15	0.308982	0.215541	0.0934415
CAPZA1	78.2924	1.11634	0.155948	7.15842	8.1612e-13	7.33011e-12	0.556886	0.463636	0.0932504
MIER1	39.2458	1.11766	0.174071	6.42069	1.35661e-10	8.66754e-10	0.328144	0.23525	0.092894
ASAH1	229.392	1.11877	0.429409	2.60538	0.00917732	0.0200933	0.564072	0.47199	0.0920823
WTAP	47.8832	1.28712	0.148424	8.67191	4.24915e-18	8.58109e-17	0.389222	0.29719	0.092032
MAP1LC3B	65.3346	1.18247	0.180963	6.53434	6.38919e-11	4.31876e-10	0.426347	0.336461	0.0898865
ZNFX1	55.0909	1.24853	0.1732	7.20859	5.65353e-13	5.20672e-12	0.349701	0.262893	0.0868078
KAT6A	68.5052	1.03907	0.220226	4.71821	2.37927e-06	8.44493e-06	0.367665	0.282014	0.0856505
PTK2B	37.049	1.62956	0.16339	9.97346	1.99162e-23	8.51831e-22	0.308982	0.227148	0.0818343
RXRA	36.4685	1.95071	0.184654	10.5641	4.37089e-26	2.50355e-24	0.335329	0.254518	0.0808114
ATG3	56.4159	1.39669	0.134521	10.3827	2.97291e-25	1.54473e-23	0.479042	0.399219	0.0798227
CREBBP	68.2511	0.998859	0.179857	5.55363	2.79792e-08	1.27938e-07	0.394012	0.314359	0.0796531
MX1	125.003	1.12107	0.367228	3.0528	0.0022672	0.0054082	0.317365	0.239217	0.0781486
PSEN1	42.3128	1.35763	0.161531	8.40479	4.2862e-17	7.41717e-16	0.354491	0.277606	0.0768847
MPP1	73.5476	1.48191	0.39162	3.78404	0.000154305	0.000428505	0.417964	0.343387	0.0745768
IRF2	34.4979	1.42217	0.145238	9.792	1.21862e-22	4.6899e-21	0.306587	0.232521	0.0740658
S100A11	116.165	0.707654	0.245719	2.87993	0.00397765	0.0091744	0.573653	0.501123	0.0725298
LAMB3	59.7849	1.30707	0.449137	2.91018	0.00361216	0.00838557	0.318563	0.248452	0.0701108
OSBPL8	127.35	1.29074	0.159972	8.06855	7.11377e-16	1.03916e-14	0.560479	0.491678	0.0688014
ARPC5	162.036	1.15768	0.201303	5.75096	8.87363e-09	4.39731e-08	0.65509	0.587956	0.0671336
CYSTM1	29.3504	1.67482	0.18455	9.07516	1.13516e-19	2.91437e-18	0.34491	0.278257	0.0666531
SKAP2	55.9119	1.4988	0.210499	7.12019	1.07779e-12	9.5404e-12	0.423952	0.357702	0.06625
ANKRD12	144.447	0.974137	0.175476	5.55138	2.83418e-08	1.29505e-07	0.583234	0.517747	0.065487
HNRNPH2	32.4468	1.60516	0.127449	12.5945	2.26447e-36	3.33524e-34	0.318563	0.253489	0.0650734
PCBP1	205.29	1.0029	0.125882	7.96696	1.62629e-15	2.22313e-14	0.760479	0.696975	0.0635036
SAMD9L	68.5808	1.26022	0.276597	4.55614	5.21023e-06	1.76275e-05	0.341317	0.279369	0.0619479
HIP1	45.6021	1.98751	0.247307	8.03659	9.23711e-16	1.32649e-14	0.364072	0.303213	0.0608584
YPEL3	31.7283	1.73533	0.263098	6.59576	4.23088e-11	2.94732e-10	0.313772	0.252986	0.0607867
BRI3	113.568	1.36675	0.277247	4.92974	8.234e-07	3.10543e-06	0.602395	0.543165	0.0592304
MSN	155.036	0.782506	0.182772	4.28132	1.85788e-05	5.82397e-05	0.57485	0.515837	0.0590138
SP100	89.4531	0.988679	0.159033	6.21682	5.07318e-10	2.97987e-09	0.491018	0.433264	0.0577539
CPEB4	91.5339	0.873448	0.234954	3.71752	0.000201188	0.000550659	0.468263	0.413429	0.0548344
NUP98	36.5008	1.41757	0.125525	11.2932	1.41847e-29	1.24603e-27	0.302994	0.248662	0.0543321
GNAI2	142.974	0.754781	0.247871	3.04506	0.00232633	0.00553982	0.592814	0.540163	0.0526511
TMEM127	41.9791	1.05652	0.197828	5.3406	9.2642e-08	3.94857e-07	0.324551	0.272191	0.0523598
CDC42SE1	60.0221	1.18506	0.137196	8.63772	5.73447e-18	1.13124e-16	0.423952	0.371849	0.0521031
SHISA5	37.0442	1.19142	0.207305	5.74721	9.07287e-09	4.48923e-08	0.307784	0.257561	0.050223
LRG1	55.5217	1.90277	0.507961	3.7459	0.000179745	0.000494804	0.42994	0.380623	0.0493176
SP3	40.4938	1.06755	0.157109	6.79496	1.08343e-11	8.24206e-11	0.305389	0.256638	0.0487513
SERINC1	119.603	0.635313	0.154504	4.11196	3.92315e-05	0.000118068	0.531737	0.48431	0.0474261
CNN2	58.5098	1.46469	0.209701	6.98466	2.85545e-12	2.36914e-11	0.439521	0.392524	0.0469974
CASP4	69.5743	1.36838	0.195091	7.01407	2.31486e-12	1.95035e-11	0.552096	0.50572	0.0463762
STX4	54.1946	1.16103	0.263266	4.41012	1.03316e-05	3.34797e-05	0.31976	0.273597	0.0461631
MAP3K2	86.3557	1.50656	0.11257	13.3832	7.57664e-41	1.45509e-38	0.441916	0.395756	0.0461602
ZMIZ1	65.9512	1.35078	0.226712	5.95812	2.55151e-09	1.36748e-08	0.402395	0.356317	0.0460784
JAK1	177.472	0.575187	0.206821	2.78109	0.0054177	0.0122648	0.562874	0.517054	0.0458203
SHOC2	41.3078	1.23065	0.11436	10.7612	5.2473e-27	3.53228e-25	0.330539	0.285918	0.0446207
ACAP2	61.0884	1.19845	0.136627	8.77169	1.76008e-18	3.80555e-17	0.389222	0.344647	0.0445749
MAPKAPK2	71.5023	1.12788	0.132628	8.50407	1.8306e-17	3.342e-16	0.432335	0.387843	0.0444924
OXSR1	51.4905	0.944449	0.192993	4.89369	9.89619e-07	3.69673e-06	0.308982	0.266272	0.04271
VEGFA	120.704	1.02629	0.403641	2.54258	0.0110038	0.0238024	0.332934	0.290263	0.0426711
IFNGR2	36.542	1.49483	0.230361	6.48906	8.63739e-11	5.72001e-10	0.34012	0.297903	0.0422166
B2M	2285.28	1.76363	0.24605	7.16776	7.6234e-13	6.88814e-12	0.99521	0.953089	0.042121
SMG1	62.8006	0.619285	0.210417	2.94314	0.00324905	0.0075859	0.305389	0.267196	0.0381936
STX3	91.9206	1.17233	0.295588	3.96609	7.30611e-05	0.000212375	0.553293	0.517243	0.0360506
IL4R	58.5413	0.996644	0.227627	4.37841	1.19548e-05	3.83781e-05	0.336527	0.300737	0.0357902
GBP2	174.431	1.04709	0.237088	4.41646	1.00332e-05	3.25722e-05	0.577246	0.541968	0.0352771
CSNK1D	75.2745	0.81544	0.160889	5.06833	4.01332e-07	1.5758e-06	0.439521	0.405054	0.0344667
GPBP1	64.6586	0.56596	0.177935	3.18071	0.00146916	0.00360507	0.371257	0.33793	0.0333275
PARP14	138.37	1.53382	0.192644	7.96194	1.69358e-15	2.30867e-14	0.492216	0.459417	0.0327987
PRR13	28.4341	1.22722	0.168309	7.29146	3.06616e-13	2.94715e-12	0.304192	0.2728	0.0313918
ATP6V1C1	46.824	1.34466	0.242832	5.5374	3.07e-08	1.39688e-07	0.328144	0.298785	0.029359
FKBP15	63.0687	1.16604	0.289137	4.03284	5.51074e-05	0.000163042	0.301796	0.275507	0.026289
MBP	71.033	1.17543	0.214784	5.4726	4.4348e-08	1.9726e-07	0.338922	0.313372	0.0255498
TAPBP	114.394	1.06159	0.162863	6.51831	7.11049e-11	4.77339e-10	0.592814	0.567953	0.0248611
TLR4	73.0439	1.58596	0.332684	4.76717	1.86835e-06	6.72161e-06	0.428743	0.406461	0.022282
ZFAND3	35.6809	1.30545	0.13315	9.80433	1.0786e-22	4.20854e-21	0.305389	0.292005	0.0133841
FBXL5	66.2278	1.362	0.120825	11.2725	1.79406e-29	1.56195e-27	0.446707	0.434083	0.0126239
DTX3L	54.8596	1.11727	0.209305	5.33802	9.39669e-08	4.00156e-07	0.305389	0.293474	0.0119148
NOTCH2	68.4942	0.842084	0.228185	3.69036	0.000223938	0.000608845	0.322156	0.311043	0.0111131
TAGLN2	78.1373	0.822373	0.177127	4.64284	3.4366e-06	1.19467e-05	0.417964	0.407657	0.0103071
TPD52L2	79.0477	1.11046	0.173253	6.40946	1.4604e-10	9.28523e-10	0.450299	0.440317	0.00998288
YPEL5	71.9364	0.93219	0.168373	5.53646	3.08653e-08	1.40348e-07	0.419162	0.410113	0.00904896
TAB2	102.217	0.757737	0.140344	5.39913	6.69666e-08	2.90931e-07	0.507784	0.498898	0.00888638
UBE2R2	75.9192	0.918555	0.135538	6.77712	1.22597e-11	9.2186e-11	0.426347	0.417606	0.00874136
PAK2	64.2698	0.78709	0.138336	5.68968	1.27275e-08	6.12276e-08	0.383234	0.375732	0.00750153
ISG20	77.7574	1.05054	0.28418	3.69676	0.000218371	0.000595029	0.435928	0.430451	0.00547666
UBE2D3	204.275	0.572782	0.0795062	7.20425	5.83659e-13	5.36523e-12	0.754491	0.753647	0.000844102
SRSF5	89.4403	0.502157	0.176525	2.84467	0.0044457	0.0101916	0.419162	0.41876	0.000401313
PICALM	168.411	1.06211	0.134299	7.90852	2.60462e-15	3.44046e-14	0.686228	0.686082	0.000145644
BRD4	61.3754	0.740353	0.144332	5.12953	2.90473e-07	1.16243e-06	0.356886	0.357198	-0.000312102
KMT2C	105.472	0.89028	0.15105	5.89396	3.77043e-09	1.97484e-08	0.416766	0.418299	-0.00153213
CAP1	207.617	0.805197	0.16635	4.84039	1.29588e-06	4.76802e-06	0.668263	0.66992	-0.00165656
STK40	96.728	1.17354	0.188692	6.21936	4.99186e-10	2.94003e-09	0.550898	0.556577	-0.00567884
CASC3	48.5269	1.1102	0.127281	8.72238	2.72426e-18	5.69048e-17	0.359281	0.368785	-0.00950306
SETX	107.171	0.548282	0.148074	3.70275	0.000213274	0.000582032	0.40479	0.417081	-0.0122908
RAB21	62.7155	1.1487	0.10824	10.6126	2.60509e-26	1.5511e-24	0.407186	0.420628	-0.0134428
LAMP2	106.141	0.955469	0.187285	5.10169	3.36632e-07	1.33434e-06	0.508982	0.52375	-0.0147675
RAB5C	42.4228	0.996708	0.207815	4.79614	1.61753e-06	5.87318e-06	0.331737	0.347102	-0.0153659
SULF2	66.7453	1.15864	0.308242	3.75885	0.000170693	0.000471077	0.326946	0.34303	-0.0160843
RBPJ	55.667	0.88619	0.182291	4.8614	1.16556e-06	4.31448e-06	0.301796	0.318956	-0.0171592
ATP6V0D1	74.641	0.842557	0.211228	3.98884	6.6396e-05	0.00019424	0.432335	0.453057	-0.0207218
DBNL	53.7179	0.943113	0.176075	5.35632	8.49323e-08	3.63659e-07	0.347305	0.369624	-0.0223187
NOP10	47.5125	1.04926	0.200484	5.23364	1.66206e-07	6.85432e-07	0.364072	0.392754	-0.0286826
CAPZA2	53.6778	0.937462	0.148285	6.32201	2.58176e-10	1.58589e-09	0.37006	0.399387	-0.0293272
PITPNA	73.6409	1.34007	0.155533	8.61599	6.9337e-18	1.35014e-16	0.457485	0.487459	-0.0299738
SLU7	54.1177	0.75046	0.134591	5.57587	2.46293e-08	1.13467e-07	0.306587	0.336923	-0.0303357
UBR4	78.7131	0.881737	0.148676	5.93058	3.01865e-09	1.6012e-08	0.347305	0.378398	-0.0310923
GABARAPL2	82.652	1.6274	0.171172	9.50736	1.95557e-21	6.33185e-20	0.508982	0.540856	-0.0318739
MED13L	64.9985	0.733739	0.150223	4.88433	1.03783e-06	3.86282e-06	0.320958	0.356296	-0.0353377
BEST1	127.385	0.934073	0.293094	3.18694	0.00143785	0.0035318	0.594012	0.633063	-0.0390506
ETF1	97.5989	1.2059	0.118086	10.2121	1.75084e-24	8.40616e-23	0.51018	0.551833	-0.0416538
UBE2L6	58.0372	0.996563	0.232149	4.29277	1.76461e-05	5.54759e-05	0.348503	0.391201	-0.0426982
STAT6	75.5956	0.719802	0.153737	4.68204	2.84027e-06	9.97132e-06	0.372455	0.419453	-0.0469979
APOL6	91.7081	0.690905	0.229286	3.01329	0.0025843	0.00611842	0.334132	0.38184	-0.0477082
ADAR	199.199	0.95556	0.18024	5.3016	1.14791e-07	4.83183e-07	0.657485	0.705581	-0.0480961
EML4	94.1188	0.546195	0.186576	2.92747	0.00341735	0.00795608	0.377246	0.426023	-0.0487772
CLIC1	95.3072	0.588882	0.162261	3.62922	0.000284277	0.000764406	0.479042	0.529081	-0.050039
NAPA	60.1454	0.847255	0.175035	4.84049	1.2952e-06	4.76641e-06	0.385629	0.438658	-0.0530296
FUS	95.3488	0.708345	0.125755	5.63276	1.7735e-08	8.37135e-08	0.416766	0.47306	-0.0562936
TPM3	163.702	0.4986	0.162432	3.0696	0.00214344	0.00512923	0.567665	0.625003	-0.057338
NIPBL	127.866	0.45342	0.139837	3.2425	0.00118487	0.00294287	0.40479	0.462355	-0.057565
RTFDC1	52.0566	1.0552	0.188593	5.59511	2.20485e-08	1.02324e-07	0.377246	0.435552	-0.0583064
NAGK	62.8638	0.893694	0.200684	4.45324	8.45838e-06	2.77679e-05	0.337725	0.398443	-0.060718
STAT3	190.902	0.79433	0.176545	4.49931	6.81747e-06	2.26451e-05	0.702994	0.763785	-0.0607908
SERINC3	71.2987	0.774563	0.115229	6.72194	1.79315e-11	1.31484e-10	0.337725	0.39945	-0.0617255
TALDO1	99.2691	1.33648	0.200442	6.66765	2.59935e-11	1.86652e-10	0.552096	0.613836	-0.0617404
NT5C2	70.7461	0.646692	0.148574	4.35264	1.34505e-05	4.28427e-05	0.346108	0.415318	-0.0692103
PACSIN2	84.3613	1.36763	0.158124	8.64914	5.18904e-18	1.03301e-16	0.426347	0.497072	-0.0707247
SQSTM1	590.237	0.737365	0.233141	3.16274	0.00156289	0.00381787	0.809581	0.881284	-0.0717029
ACTB	617.346	0.573381	0.165779	3.4587	0.000542779	0.00140921	0.821557	0.893835	-0.0722785
AZIN1	85.8532	1.03577	0.136717	7.57601	3.56332e-14	3.98868e-13	0.446707	0.522721	-0.0760145
RYBP	78.4735	0.517385	0.206398	2.50674	0.012185	0.0262183	0.346108	0.42235	-0.0762418
RAB5A	89.9734	0.803037	0.142171	5.64838	1.61967e-08	7.69346e-08	0.471856	0.548454	-0.0765978
ADAM10	86.2335	0.512819	0.166082	3.08774	0.00201683	0.00484697	0.349701	0.430158	-0.080457
TXNRD1	118.822	0.989113	0.210879	4.69043	2.72635e-06	9.58995e-06	0.420359	0.506181	-0.0858221
ATP6V1E1	56.6644	0.73495	0.155477	4.72708	2.27775e-06	8.10368e-06	0.337725	0.425078	-0.0873536
RAP1A	76.6354	0.615181	0.128293	4.79512	1.62574e-06	5.89861e-06	0.426347	0.513906	-0.0875582
IFNAR1	80.9245	0.494782	0.157512	3.14124	0.00168235	0.00409132	0.377246	0.465189	-0.0879435
SCAF11	126.512	0.426198	0.101073	4.21675	2.47846e-05	7.66143e-05	0.437126	0.526919	-0.0897932
SEC14L1	368.694	0.884847	0.336694	2.62804	0.00858772	0.0188889	0.783234	0.875197	-0.0919632
BNIP3L	75.7748	0.574435	0.165783	3.46499	0.000530254	0.00137925	0.358084	0.450412	-0.0923286
RAB7A	195.076	0.812445	0.121688	6.67644	2.44821e-11	1.76381e-10	0.675449	0.76834	-0.0928904
NRD1	89.5736	0.684755	0.129593	5.2839	1.26462e-07	5.30124e-07	0.439521	0.534895	-0.095374
ATP6V0E1	99.5884	0.633505	0.136744	4.63279	3.60776e-06	1.24995e-05	0.48024	0.581554	-0.101315
CHMP4B	112.893	0.809973	0.126404	6.40781	1.47624e-10	9.37379e-10	0.529341	0.633356	-0.104015
PXN	53.3087	0.798636	0.259614	3.07624	0.00209628	0.0050225	0.338922	0.443171	-0.104249
SNX27	70.1372	0.856407	0.144625	5.92157	3.18876e-09	1.68286e-08	0.311377	0.419936	-0.108559
GNAI3	59.9801	0.446896	0.117465	3.80451	0.000142085	0.000396255	0.312575	0.421384	-0.108809
WNK1	120.569	0.403522	0.148563	2.71617	0.00660424	0.0147599	0.376048	0.48494	-0.108892
CHMP2A	80.1856	0.712555	0.212658	3.35071	0.000806046	0.00204821	0.469461	0.585123	-0.115662
HNRNPF	89.1549	0.530011	0.105259	5.03531	4.77085e-07	1.85245e-06	0.40479	0.533908	-0.129118
AFTPH	75.5525	0.416177	0.132313	3.14541	0.00165855	0.00403644	0.342515	0.476544	-0.134029
ELOVL5	72.7901	0.46211	0.187694	2.46204	0.0138149	0.0294376	0.364072	0.505762	-0.14169
LRP10	75.909	0.758344	0.167786	4.5197	6.19261e-06	2.07363e-05	0.39521	0.540079	-0.14487
PSMB8	78.6362	0.493538	0.200641	2.45981	0.0139011	0.0296052	0.377246	0.54222	-0.164975
STAG2	103.973	0.433576	0.100658	4.30744	1.65157e-05	5.21227e-05	0.376048	0.549504	-0.173456
RALB	95.8582	0.796209	0.224396	3.54823	0.000387825	0.00102636	0.45509	0.630754	-0.175664
ADIPOR1	63.7887	0.449856	0.188563	2.38571	0.017046	0.0358239	0.308982	0.512688	-0.203706
CD63	407.954	0.567227	0.245429	2.31117	0.0208234	0.0431788	0.635928	0.846714	-0.210786
SH3BP5	109.307	0.578676	0.206457	2.80289	0.00506472	0.0115056	0.328144	0.563084	-0.23494
ACSL1	450.207	1.09807	0.31929	3.43912	0.000583615	0.00150883	0.623952	0.885691	-0.261739

## Sheet: B cells
Supplemental Dataset 2
Related to Figure 1C, pseudobulk marker genes for general celltypes
Marker Genes for B cells (DESeq2 Wald test B cells vs others, donor as covariate, adjusted p-value < 0.05 average log fold change > 0.4 or < -0.4, percent in celltype expressing > 0.3, ordered by percent difference)
	baseMean	log2FoldChange	lfcSE	stat	pvalue	padj	pts	pts_rest	pts_diff
BCL11A	15.6737	3.71569	0.92101	4.03437	5.47492e-05	0.0326807	0.596154	0.158345	0.437809
DCK	6.30576	4.23489	1.06278	3.98473	6.75578e-05	0.0358457	0.403846	0.0534217	0.350424
ZBTB33	17.7196	2.30458	0.545778	4.22256	2.41547e-05	0.0224117	0.365385	0.16264	0.202745
C12orf45	10.2135	3.54905	0.670269	5.29496	1.19043e-07	0.000243629	0.307692	0.109734	0.197958

## Sheet: Dendritic cells
Supplemental Dataset 2
Related to Figure 1C, pseudobulk marker genes for general celltypes
Marker Genes for Dendritic cells (DESeq2 Wald test dendritic cells vs others, donor as covariate, adjusted p-value < 0.05 average log fold change > 0.4 or < -0.4, percent in celltype expressing > 0.3, ordered by percent difference)
	baseMean	log2FoldChange	lfcSE	stat	pvalue	padj	pts	pts_rest	pts_diff
NR4A3	42.485	4.34272	0.759391	5.7187	1.07344e-08	3.76118e-07	0.865882	0.0422242	0.823658
CD86	74.411	2.70069	1.03016	2.62161	0.00875154	0.027568	0.936471	0.11762	0.81885
GPR183	56.1554	3.30131	0.969779	3.40418	0.000663624	0.00351353	0.894118	0.0770816	0.817036
CD83	134.625	2.44998	0.728497	3.36306	0.000770844	0.00398094	0.948235	0.144798	0.803437
RAB31	81.7485	1.78091	0.714517	2.49247	0.0126858	0.0370172	0.884706	0.151125	0.733581
IL13RA1	36.791	2.65852	0.483778	5.49533	3.89985e-08	1.11488e-06	0.861176	0.137515	0.723662
RGS1	63.6396	2.55959	0.999002	2.56214	0.0104028	0.0315894	0.776471	0.060787	0.715684
REL	64.8339	2.70291	0.338833	7.97712	1.49789e-15	4.2643e-13	0.901176	0.187543	0.713634
TYMP	121.736	1.30499	0.511462	2.55149	0.0107265	0.0323285	0.945882	0.239486	0.706397
MTHFD2	42.1072	2.34213	0.685201	3.41817	0.000630435	0.00337442	0.807059	0.104801	0.702258
RFTN1	22.2684	3.14459	0.767095	4.09935	4.14311e-05	0.000370521	0.736471	0.0530664	0.683404
ALDH2	37.0573	2.75255	0.630348	4.36672	1.26128e-05	0.000137883	0.830588	0.151583	0.679006
ETV3	32.5744	3.161	0.309073	10.2274	1.49521e-24	2.27023e-21	0.792941	0.124529	0.668412
ID2	61.7156	2.24227	0.712327	3.14781	0.00164496	0.00738935	0.769412	0.102616	0.666796
NFKB1	83.7632	2.91223	0.310088	9.39163	5.90815e-21	6.21037e-18	0.896471	0.236593	0.659878
CST7	17.6332	4.10723	1.09726	3.74317	0.000181712	0.0012579	0.670588	0.0132978	0.65729
ARL4C	85.7358	1.69838	0.544963	3.11651	0.00183004	0.00804618	0.809412	0.158658	0.650754
CDKN1A	148.915	1.67099	0.477759	3.49755	0.00046955	0.00267573	0.856471	0.208978	0.647493
NR4A2	33.667	2.83908	0.667053	4.25616	2.07968e-05	0.000208197	0.696471	0.0518386	0.644632
CERS6	24.547	3.24788	0.671028	4.84015	1.29738e-06	2.09066e-05	0.715294	0.078455	0.636839
CLIC2	11.1555	3.79192	0.676641	5.60404	2.09417e-08	6.51865e-07	0.656471	0.0267621	0.629708
SEL1L3	21.4396	2.73283	0.534067	5.11701	3.10423e-07	6.39809e-06	0.684706	0.0584771	0.626229
SH2B3	30.6995	1.73399	0.481022	3.60481	0.000312378	0.00194206	0.750588	0.125507	0.625081
IL4I1	38.4284	2.39756	0.83317	2.87764	0.0040066	0.0149305	0.724706	0.100452	0.624254
STK4	112.411	1.38748	0.399425	3.47369	0.00051335	0.00286675	0.898824	0.27555	0.623274
LAMP3	16.6639	6.27615	0.671362	9.34839	8.89959e-21	8.09577e-18	0.625882	0.00817847	0.617704
ALCAM	82.9557	2.06422	0.445795	4.63042	3.64929e-06	4.94228e-05	0.870588	0.253345	0.617243
GSTP1	44.7586	1.91291	0.518077	3.69232	0.000222221	0.00148129	0.778824	0.170562	0.608262
IRF4	22.2173	3.3112	1.14907	2.88164	0.00395615	0.0147828	0.616471	0.0125278	0.603943
EDEM1	48.9449	1.85398	0.26245	7.06414	1.61615e-12	2.14415e-10	0.828235	0.235719	0.592516
TNFAIP8	25.5959	1.63698	0.566795	2.88814	0.00387533	0.0145525	0.665882	0.0745011	0.591381
KYNU	27.6529	1.75003	0.741665	2.35959	0.018295	0.0493155	0.694118	0.104739	0.589379
PTPN1	63.6284	1.85498	0.298155	6.22154	4.92304e-10	2.68021e-08	0.854118	0.266893	0.587225
DSE	42.0876	1.60153	0.475912	3.36517	0.000764958	0.00395503	0.72	0.135371	0.584629
CCR7	50.8882	4.51378	1.10388	4.089	4.33239e-05	0.000385431	0.6	0.0167107	0.583289
COTL1	62.0696	1.70443	0.591639	2.88087	0.00396583	0.0148149	0.727059	0.145007	0.582052
ACOT9	25.8221	1.70519	0.551049	3.09444	0.00197186	0.00851896	0.684706	0.102741	0.581965
PIK3CG	22.0248	2.35435	0.973781	2.41775	0.015617	0.0434902	0.635294	0.0561047	0.579189
GRASP	8.30962	4.25254	0.95739	4.4418	8.92093e-06	0.000104549	0.590588	0.0123197	0.578269
GNA13	81.8607	1.30551	0.316636	4.12305	3.73884e-05	0.000339477	0.854118	0.281522	0.572595
CCL22	35.6179	6.75486	0.759435	8.89459	5.86366e-19	2.96767e-16	0.576471	0.0124862	0.563984
AHR	41.2439	1.95722	0.558026	3.50739	0.000452529	0.00260042	0.698824	0.134893	0.563931
BIRC3	70.9201	2.82684	0.440946	6.41086	1.44702e-10	9.83759e-09	0.687059	0.129482	0.557577
DAPP1	30.5539	2.7079	0.387699	6.98454	2.85798e-12	3.39603e-10	0.670588	0.11454	0.556048
RIPK2	43.8618	1.4557	0.352432	4.13044	3.62063e-05	0.000330721	0.748235	0.19364	0.554595
CD1C	12.3618	7.82238	1.13621	6.88461	5.79448e-12	6.28425e-10	0.555294	0.00322561	0.552069
METRNL	53.7891	1.43952	0.489746	2.93931	0.00328941	0.0127084	0.712941	0.162987	0.549954
TUBA1A	63.6048	1.52442	0.3707	4.11228	3.91776e-05	0.00035198	0.736471	0.188833	0.547637
RAPGEF1	97.7735	1.45685	0.272377	5.34863	8.86229e-08	2.26657e-06	0.910588	0.369613	0.540976
CTSH	129.32	1.38596	0.538432	2.57407	0.0100511	0.0306856	0.887059	0.347699	0.539359
BTG1	259.776	1.35238	0.392384	3.44658	0.000567723	0.00311564	0.950588	0.412191	0.538398
CSF2RA	37.5206	2.72905	0.312963	8.72004	2.78095e-18	1.26672e-15	0.795294	0.261878	0.533417
ARHGAP31	23.1121	2.42156	0.567657	4.26588	1.99112e-05	0.000200654	0.616471	0.0835952	0.532875
KLF4	31.5313	1.99826	0.723213	2.76303	0.00572684	0.0196725	0.625882	0.0955612	0.530321
VEGFA	120.704	1.65432	0.472653	3.50008	0.000465125	0.00265384	0.816471	0.28635	0.53012
MOB1A	76.7502	1.15898	0.300089	3.86211	0.000112413	0.000846349	0.865882	0.347346	0.518537
PIM3	70.1919	1.09556	0.378412	2.89515	0.00378975	0.0142939	0.752941	0.236947	0.515994
AKAP13	161.237	1.01589	0.299888	3.38758	0.00070513	0.00369321	0.884706	0.368926	0.51578
GPR157	22.8711	4.07162	0.267367	15.2286	2.28531e-52	7.8072e-49	0.628235	0.114311	0.513924
BCL2L11	35.3251	2.35859	0.336762	7.00371	2.49264e-12	3.04124e-10	0.642353	0.129274	0.513079
CBX6	31.1523	2.07768	0.219877	9.44926	3.41219e-21	3.88563e-18	0.689412	0.18234	0.507071
REV3L	43.4423	2.07613	0.414968	5.00311	5.64126e-07	1.06182e-05	0.644706	0.138514	0.506192
KIAA0226	28.3095	2.13512	0.264492	8.07252	6.88629e-16	2.09114e-13	0.665882	0.160594	0.505289
CPVL	40.1558	2.24487	0.83468	2.6895	0.007156	0.02366	0.621176	0.116809	0.504368
TCF4	14.7972	2.43446	1.00826	2.41452	0.0157559	0.0437699	0.541176	0.0373338	0.503843
OPN3	26.6113	2.474	0.520374	4.75427	1.99162e-06	3.00392e-05	0.630588	0.127401	0.503187
RAB8B	52.3368	1.00736	0.324148	3.1077	0.00188546	0.00822633	0.731765	0.234262	0.497503
CIITA	14.8436	3.06307	0.367951	8.32468	8.45603e-17	3.20977e-14	0.571765	0.0794956	0.492269
RGS10	26.598	1.7392	0.297551	5.84504	5.06459e-09	2.00602e-07	0.661176	0.169792	0.491385
TTYH2	13.0874	3.46238	0.653206	5.3006	1.15423e-07	2.82337e-06	0.543529	0.0523797	0.49115
ATP1B1	25.7736	2.17188	0.588867	3.68823	0.000225821	0.00149871	0.576471	0.0867376	0.489733
TNFSF13B	29.0012	1.92977	0.518553	3.72146	0.000198077	0.00134395	0.64	0.151354	0.488646
UGCG	49.6884	1.26596	0.394941	3.20543	0.00134861	0.00626322	0.654118	0.165567	0.48855
MAP3K14	15.5489	2.96893	0.482924	6.14782	7.85564e-10	4.0055e-08	0.541176	0.0539613	0.487215
CEP350	92.63	1.37899	0.211351	6.52467	6.81536e-11	5.06151e-09	0.809412	0.322914	0.486497
H6PD	20.8294	2.24728	0.423651	5.30455	1.12952e-07	2.78105e-06	0.583529	0.098433	0.485096
BHLHE40	167.757	1.05425	0.324279	3.25107	0.00114972	0.00550297	0.856471	0.373421	0.48305
RELT	18.3069	1.49064	0.607479	2.45382	0.0141349	0.0402823	0.555294	0.0733981	0.481896
ETS2	75.268	1.31213	0.386866	3.39169	0.000694631	0.00364521	0.72	0.239985	0.480015
SIPA1L1	52.5908	1.73347	0.255871	6.77477	1.24604e-11	1.22497e-09	0.691765	0.214513	0.477252
ADPGK	39.2317	0.887319	0.322583	2.75067	0.00594731	0.0203277	0.677647	0.201902	0.475745
NFKB2	38.6202	1.14967	0.347923	3.30439	0.00095183	0.00471259	0.623529	0.150563	0.472966
MAP4K4	91.1645	1.06821	0.423927	2.51979	0.0117425	0.0348021	0.682353	0.209664	0.472689
CLEC10A	11.0677	4.55012	1.27311	3.57402	0.000351546	0.00212561	0.498824	0.0302374	0.468586
CREM	51.6104	1.30406	0.406632	3.20699	0.00134134	0.00624044	0.649412	0.182548	0.466863
ITPRIPL2	23.5315	1.6361	0.430873	3.79716	0.000146363	0.00104825	0.592941	0.127567	0.465374
MOB3B	8.70945	2.9274	0.445357	6.57314	4.92652e-11	3.84691e-09	0.515294	0.0504235	0.464871
MALT1	29.4609	2.3327	0.182748	12.7645	2.58729e-37	7.07107e-34	0.656471	0.194535	0.461935
CFLAR	157.384	0.920835	0.252365	3.64882	0.000263451	0.00169147	0.912941	0.452438	0.460503
NCOR2	33.0778	1.76494	0.231829	7.61309	2.67614e-14	6.64898e-12	0.661176	0.200862	0.460315
ASAP1	37.28	1.09264	0.445485	2.45269	0.0141794	0.0403921	0.592941	0.13302	0.459921
RELB	21.603	1.70276	0.28777	5.91709	3.27685e-09	1.39496e-07	0.581176	0.121928	0.459249
CUL1	36.9079	1.8129	0.215146	8.42635	3.56608e-17	1.47668e-14	0.698824	0.243211	0.455613
ENTPD1	10.3504	3.20979	0.645133	4.97539	6.51153e-07	1.18798e-05	0.489412	0.0346076	0.454804
MEF2C	15.8613	2.41711	0.882836	2.73789	0.00618351	0.0209932	0.508235	0.0539196	0.454316
DUSP5	25.2903	2.33717	0.474089	4.92982	8.23059e-07	1.43458e-05	0.529412	0.076374	0.453038
TRAF1	17.3306	2.13626	0.577497	3.69917	0.00021631	0.00145038	0.484706	0.0327971	0.451909
SULF2	66.7453	1.62205	0.351073	4.62026	3.83264e-06	5.16499e-05	0.790588	0.338793	0.451796
TGFBR1	32.9279	1.37074	0.414747	3.30502	0.000949706	0.00470378	0.581176	0.129607	0.45157
SERPINB9	21.3907	2.35041	0.879048	2.67381	0.00749946	0.0244829	0.48	0.0290096	0.45099
TET2	52.3078	0.906536	0.331794	2.73222	0.00629086	0.0213206	0.644706	0.194306	0.4504
NUP62	41.7327	1.03627	0.252718	4.1005	4.1225e-05	0.000369161	0.689412	0.239652	0.44976
ATP1B3	46.1704	1.46821	0.339471	4.325	1.52532e-05	0.000161829	0.708235	0.259318	0.448917
NFKBIE	24.6003	1.1613	0.377574	3.07569	0.00210014	0.00891533	0.569412	0.1207	0.448712
GNA12	33.316	1.69937	0.331884	5.12036	3.04948e-07	6.29474e-06	0.672941	0.224752	0.448189
AXL	8.61787	3.45673	1.03634	3.33552	0.000851412	0.00431388	0.461176	0.0185212	0.442655
RASSF4	25.874	3.19763	0.459221	6.96317	3.32708e-12	3.85293e-10	0.562353	0.11993	0.442423
ATF5	29.5855	2.18227	0.400013	5.45551	4.88329e-08	1.34309e-06	0.6	0.158429	0.441571
NIN	84.5821	0.945208	0.24316	3.88719	0.000101411	0.000773749	0.790588	0.351508	0.439081
BID	37.1278	1.37565	0.409342	3.36063	0.000777654	0.0040025	0.611765	0.173829	0.437936
ADRBK2	50.7739	1.43318	0.344008	4.16612	3.09833e-05	0.000290988	0.771765	0.335525	0.436239
HMHA1	40.7802	0.711269	0.296126	2.40191	0.0163098	0.044925	0.677647	0.242108	0.435539
SERPINB1	55.4347	0.998278	0.367051	2.71972	0.00653366	0.02194	0.682353	0.251119	0.431234
ANKRD11	63.5345	0.731419	0.227563	3.21414	0.00130836	0.00611658	0.705882	0.277215	0.428668
GRINA	54.2694	1.13182	0.339393	3.33484	0.000853486	0.00431959	0.767059	0.338855	0.428204
UVRAG	28.999	1.06232	0.19884	5.34256	9.16409e-08	2.33198e-06	0.602353	0.176638	0.425715
CHST2	9.86322	2.6312	0.399907	6.57953	4.71924e-11	3.72766e-09	0.477647	0.052567	0.42508
JARID2	45.5326	1.16283	0.336485	3.45582	0.000548614	0.00302169	0.602353	0.17822	0.424133
SYNGR2	82.7084	2.07368	0.240147	8.63506	5.86968e-18	2.58739e-15	0.875294	0.451834	0.42346
2021-09-06	33.3092	1.23658	0.477273	2.59094	0.00957154	0.0295983	0.571765	0.148607	0.423158
ARHGEF2	34.2488	0.907455	0.348028	2.60742	0.00912272	0.0285398	0.581176	0.158304	0.422872
SAMHD1	192.927	1.41748	0.481183	2.94583	0.00322093	0.0124955	0.809412	0.387967	0.421444
ARAP2	55.2941	1.82458	0.32204	5.6657	1.46425e-08	4.82145e-07	0.642353	0.222067	0.420286
CAMK1D	12.0692	2.18916	0.725615	3.01698	0.00255307	0.010436	0.458824	0.0388113	0.420012
SLC41A2	7.45691	2.8889	0.445622	6.48284	9.00091e-11	6.43965e-09	0.458824	0.0390194	0.419804
C10orf128	12.7522	2.65913	0.96164	2.7652	0.00568878	0.0196059	0.451765	0.0330468	0.418718
LGALS9	32.9861	1.08385	0.437426	2.47778	0.0132203	0.0381854	0.609412	0.192704	0.416708
C1orf162	23.568	2.14287	0.86323	2.48238	0.0130507	0.0378115	0.501176	0.0874451	0.413731
FCGR2B	10.5755	3.18171	1.06012	3.00129	0.00268838	0.0108388	0.449412	0.036543	0.412869
SLC7A11	18.9059	2.472	0.579167	4.2682	1.97055e-05	0.000199168	0.451765	0.0392483	0.412516
OTUD1	18.6664	1.6876	0.429358	3.93052	8.47637e-05	0.000671247	0.501176	0.0889851	0.412191
ZBTB10	47.3091	1.55695	0.422344	3.68644	0.000227414	0.00150709	0.616471	0.205856	0.410615
ZDHHC7	31.3929	1.03944	0.370184	2.80788	0.00498681	0.0177877	0.578824	0.168668	0.410156
ALOX5	22.5621	1.46966	0.450416	3.26289	0.00110283	0.00532328	0.517647	0.111398	0.406249
LMBR1L	14.5371	1.8676	0.339664	5.49836	3.83343e-08	1.1027e-06	0.491765	0.0858635	0.405901
BMF	20.603	1.80664	0.410047	4.40593	1.05333e-05	0.000119351	0.522353	0.11658	0.405773
KDM2A	59.5295	0.603923	0.18934	3.18963	0.00142457	0.00655444	0.715294	0.311281	0.404013
FLT3	3.78953	6.41667	0.894658	7.1722	7.38001e-13	1.08646e-10	0.407059	0.00355857	0.4035
JAK1	177.472	0.716151	0.242972	2.94746	0.00320399	0.0124559	0.917647	0.514307	0.40334
GBP4	30.288	1.55471	0.657181	2.36572	0.017995	0.0486164	0.461176	0.0585603	0.402616
PLSCR1	56.3372	0.910104	0.350517	2.59646	0.00941891	0.0292521	0.651765	0.250598	0.401166
TES	34.4859	0.902793	0.353918	2.55085	0.010746	0.0323589	0.56	0.159595	0.400405
NAV1	6.99473	2.9869	0.650147	4.59419	4.34431e-06	5.71918e-05	0.423529	0.0274697	0.39606
FOXN3	60.0194	1.20538	0.181636	6.63623	3.21799e-11	2.76565e-09	0.757647	0.361726	0.395921
VPS13C	80.037	0.606279	0.254969	2.37785	0.0174139	0.0473824	0.745882	0.351196	0.394687
EPB41L3	34.8154	1.63841	0.633853	2.58483	0.00974259	0.0299653	0.545882	0.151437	0.394445
MED13L	64.9985	1.22169	0.139555	8.7542	2.05553e-18	9.68581e-16	0.745882	0.352236	0.393646
MOB1B	17.7242	1.63086	0.307643	5.30116	1.15072e-07	2.82308e-06	0.522353	0.12892	0.393433
KDM2B	17.4946	1.62907	0.29436	5.53428	3.12511e-08	9.34456e-07	0.498824	0.108214	0.39061
ABL2	26.857	1.39582	0.432315	3.22872	0.00124345	0.0058572	0.505882	0.118994	0.386889
GAS6	5.63023	2.94476	0.382786	7.69297	1.43761e-14	3.77788e-12	0.423529	0.0393524	0.384177
CYP2S1	3.27784	4.05703	1.02395	3.96212	7.42884e-05	0.000604502	0.395294	0.0131313	0.382163
NAGA	19.6856	1.43002	0.487482	2.93348	0.00335188	0.0129133	0.501176	0.121865	0.379311
MAN1A1	40.2793	0.984406	0.275613	3.57169	0.000354686	0.0021427	0.592941	0.214055	0.378886
GLIPR1	35.4383	1.25652	0.492588	2.55086	0.0107458	0.0323589	0.503529	0.126173	0.377356
HOOK3	50.0772	0.760631	0.160682	4.73376	2.20402e-06	3.24771e-05	0.698824	0.322144	0.376679
ZFAND5	151.299	0.71572	0.262172	2.72997	0.00633405	0.0214383	0.894118	0.517449	0.376668
TGFA	17.6594	2.45896	0.376537	6.53044	6.55771e-11	4.89868e-09	0.48	0.103615	0.376385
STAT6	75.5956	0.568181	0.178261	3.18735	0.00143584	0.00659839	0.790588	0.415354	0.375234
CTNNB1	104.36	1.39598	0.307782	4.53561	5.74382e-06	7.20747e-05	0.849412	0.475038	0.374374
PDE7A	18.2754	1.3104	0.393437	3.33066	0.000866396	0.00437167	0.472941	0.0987035	0.374238
TTYH3	30.0019	1.30062	0.535254	2.42992	0.0151022	0.0424001	0.543529	0.170374	0.373155
BMP2K	30.9053	1.1284	0.353766	3.1897	0.00142423	0.00655444	0.531765	0.159324	0.372441
SFT2D2	24.0267	0.929726	0.344379	2.69971	0.0069399	0.0230555	0.522353	0.150813	0.37154
MEF2D	20.8176	1.02825	0.339764	3.02635	0.00247525	0.010185	0.48	0.110441	0.369559
XPO1	60.7956	0.571952	0.241224	2.37104	0.0177382	0.048018	0.698824	0.330781	0.368043
LMNB1	17.0464	1.65503	0.561486	2.94758	0.0032027	0.0124544	0.411765	0.0447215	0.367043
SUSD1	9.36619	2.39983	0.507063	4.7328	2.21447e-06	3.25363e-05	0.418824	0.0521091	0.366714
JAK2	24.8628	1.56119	0.219547	7.11097	1.15231e-12	1.62333e-10	0.524706	0.1582	0.366506
CDK17	14.9723	1.67767	0.307523	5.45545	4.88486e-08	1.34309e-06	0.451765	0.0864046	0.36536
TIAM1	18.2133	1.81872	0.710307	2.56047	0.0104532	0.0317005	0.421176	0.0583939	0.362783
CHML	10.6092	1.82633	0.450535	4.05369	5.04162e-05	0.000436312	0.421176	0.0585395	0.362637
POGLUT1	11.2245	3.16489	0.304048	10.4092	2.2516e-25	4.39545e-22	0.421176	0.0596841	0.361492
CYB5R3	14.3724	1.13207	0.429489	2.63586	0.00839246	0.0267015	0.456471	0.0955612	0.360909
TMSB4X	264.159	0.795286	0.260064	3.05804	0.00222791	0.00933879	0.962353	0.601731	0.360622
GLS	54.3262	1.54475	0.186354	8.28935	1.13867e-16	3.98974e-14	0.715294	0.355045	0.360249
RUFY3	24.2745	1.5541	0.249706	6.22374	4.85448e-10	2.65346e-08	0.534118	0.173912	0.360206
RBPJ	55.667	0.714357	0.212975	3.35419	0.000795989	0.00407844	0.675294	0.315506	0.359788
MS4A6A	22.609	2.91011	1.1312	2.57259	0.010094	0.0308027	0.416471	0.0572493	0.359221
EPB41L2	17.6379	1.96396	0.455613	4.3106	1.62815e-05	0.000170357	0.451765	0.0936466	0.358118
TRAF5	16.4525	1.50315	0.37978	3.95795	7.55968e-05	0.000612348	0.442353	0.084823	0.35753
IL1R1	54.1446	1.70139	0.319347	5.32772	9.94518e-08	2.49359e-06	0.628235	0.270805	0.35743
CMIP	22.2441	0.950701	0.398671	2.38468	0.017094	0.046647	0.465882	0.108776	0.357107
CD274	11.75	2.65948	0.872695	3.04744	0.00230802	0.00961263	0.376471	0.0207479	0.355723
PVRL2	26.8612	1.37214	0.331541	4.13867	3.49323e-05	0.000321881	0.574118	0.218405	0.355713
PXDC1	18.2047	1.40481	0.442794	3.1726	0.00151082	0.00687948	0.463529	0.10992	0.353609
TIMP1	103.007	1.44763	0.473026	3.06035	0.00221076	0.00929066	0.654118	0.302104	0.352014
SCO2	25.2726	1.34984	0.264912	5.09544	3.47931e-07	7.07511e-06	0.538824	0.187813	0.35101
2021-09-07	58.9305	0.548434	0.2044	2.68314	0.00729338	0.0239865	0.703529	0.352944	0.350586
BICD2	31.4963	0.791277	0.214261	3.69305	0.000221582	0.00147848	0.541176	0.191622	0.349555
OSBPL8	127.35	0.749274	0.212037	3.5337	0.000409785	0.00240952	0.837647	0.489813	0.347834
PDE4A	10.7494	1.94586	0.386654	5.03255	4.84002e-07	9.31533e-06	0.416471	0.069569	0.346902
MCOLN2	3.92	3.73126	0.716204	5.20977	1.89071e-07	4.16719e-06	0.355294	0.00849062	0.346803
MAN2B1	29.3306	1.27242	0.356997	3.56422	0.000364939	0.00219204	0.571765	0.225439	0.346326
JOSD1	52.7915	0.635687	0.222895	2.85195	0.00434513	0.015923	0.623529	0.2794	0.34413
VASH1	14.4466	3.34343	0.797976	4.18988	2.79096e-05	0.000267638	0.388235	0.0453874	0.342848
FAM49A	41.1368	1.48592	0.270281	5.49768	3.84824e-08	1.1027e-06	0.64	0.297338	0.342662
PBRM1	66.5482	0.638822	0.191556	3.3349	0.000853286	0.00431959	0.672941	0.330531	0.34241
GOLIM4	22.4215	1.12472	0.423604	2.65512	0.00792807	0.0255572	0.470588	0.130044	0.340544
MB21D2	8.03691	2.40903	0.328464	7.33423	2.23007e-13	4.06319e-11	0.385882	0.045762	0.34012
BCL2L13	36.5308	1.37718	0.151452	9.09318	9.61815e-20	5.97418e-17	0.649412	0.310803	0.338609
UBE2Q2	13.9417	1.2654	0.532726	2.37533	0.0175335	0.0476426	0.418824	0.0803072	0.338516
SLC44A1	25.6837	2.30025	0.370461	6.20917	5.3266e-10	2.877e-08	0.498824	0.160489	0.338334
RALA	41.9096	1.29122	0.226443	5.70219	1.18277e-08	4.0282e-07	0.649412	0.312717	0.336695
LRRFIP1	149.833	0.920557	0.169451	5.4326	5.55401e-08	1.50586e-06	0.872941	0.537448	0.335493
MED13	73.4624	0.4985	0.154343	3.22981	0.00123872	0.00584297	0.696471	0.361351	0.33512
DBNL	53.7179	0.724863	0.206797	3.5052	0.000456272	0.00261643	0.701176	0.366304	0.334873
GPR132	6.34333	2.26032	0.943801	2.39491	0.0166246	0.0456174	0.348235	0.0138805	0.334355
TOR3A	10.5965	2.24617	0.264869	8.48031	2.24589e-17	9.59066e-15	0.416471	0.0824714	0.333999
ICOSLG	15.5832	1.88616	0.256474	7.35418	1.92105e-13	3.64598e-11	0.461176	0.127692	0.333484
ZMIZ2	19.5573	1.35024	0.191619	7.04648	1.83499e-12	2.36558e-10	0.512941	0.179697	0.333244
CCDC50	33.3918	0.912551	0.302513	3.01657	0.00255655	0.010444	0.571765	0.239194	0.33257
BLOC1S6	48.4425	1.03028	0.159845	6.44548	1.15239e-10	7.99357e-09	0.663529	0.331571	0.331958
2021-03-08	31.7036	1.36567	0.176821	7.72347	1.13203e-14	3.03316e-12	0.574118	0.244792	0.329325
GSN	100.864	1.20478	0.358713	3.35862	0.000783327	0.0040211	0.811765	0.482759	0.329006
CD1E	3.57713	7.50971	1.4826	5.06525	4.07871e-07	8.05428e-06	0.329412	0.000728362	0.328683
CD40	11.0094	2.77978	0.572393	4.85641	1.19535e-06	1.94922e-05	0.390588	0.0620149	0.328573
SRSF2	67.3312	0.439885	0.16313	2.69652	0.00700673	0.0232283	0.724706	0.396874	0.327832
PDZD8	18.2463	0.871836	0.328505	2.65395	0.00795557	0.0256036	0.418824	0.0910245	0.327799
PABPC4	118.014	1.15537	0.302198	3.82323	0.000131715	0.00096314	0.884706	0.558987	0.325719
MAT2A	32.6203	1.20632	0.302616	3.98629	6.71142e-05	0.000554819	0.527059	0.201673	0.325386
PEA15	137.38	1.41311	0.365384	3.86746	0.000109976	0.000830746	0.948235	0.622916	0.325319
NRARP	4.14634	4.17664	1.02362	4.08026	4.49845e-05	0.000397359	0.331765	0.00661769	0.325147
TOMM34	13.0771	1.86592	0.296251	6.29845	3.00637e-10	1.81088e-08	0.454118	0.12942	0.324698
HERPUD1	70.2329	0.868946	0.248632	3.49491	0.000474225	0.00269675	0.670588	0.346326	0.324262
CDC42SE1	60.0221	0.555675	0.179285	3.09939	0.00193916	0.00840161	0.694118	0.369904	0.324214
PTPN2	26.1485	0.654737	0.163141	4.01333	5.98686e-05	0.000505315	0.534118	0.211995	0.322123
GDI1	31.8531	0.565809	0.199138	2.8413	0.00449303	0.016387	0.552941	0.231952	0.320989
BMPR2	30.9369	0.859763	0.181629	4.73362	2.20555e-06	3.24771e-05	0.550588	0.229954	0.320634
MEF2A	34.0961	1.09551	0.198765	5.51158	3.55633e-08	1.0296e-06	0.538824	0.21828	0.320544
HBEGF	36.9862	1.71921	0.642998	2.67375	0.00750092	0.0244829	0.395294	0.0747924	0.320502
FMNL3	18.047	1.0377	0.414649	2.5026	0.0123286	0.0362068	0.404706	0.08449	0.320216
BTAF1	31.8671	0.783348	0.268073	2.92215	0.00347626	0.0133124	0.494118	0.175972	0.318145
KHDRBS1	72.4633	0.44078	0.171964	2.56322	0.0103706	0.0315131	0.776471	0.459326	0.317144
RUNX2	6.92176	2.29745	0.701339	3.27581	0.0010536	0.00513616	0.334118	0.0172518	0.316866
TMEM131	35.8268	1.04989	0.176209	5.9582	2.5503e-09	1.11341e-07	0.56	0.243377	0.316623
SLC39A10	16.5597	1.66399	0.295028	5.6401	1.6995e-08	5.4388e-07	0.421176	0.105613	0.315564
AKIRIN1	44.3488	0.593191	0.156476	3.79093	0.000150083	0.00107176	0.611765	0.296527	0.315238
PLXDC2	88.2919	1.15959	0.459949	2.52114	0.0116976	0.0346818	0.682353	0.368801	0.313552
PTBP3	84.705	0.793472	0.129305	6.13643	8.43975e-10	4.24004e-08	0.792941	0.479699	0.313242
CCL17	10.4482	7.52892	0.902976	8.3379	7.56214e-17	2.95248e-14	0.315294	0.00218509	0.313109
STK38L	11.2537	1.74223	0.31866	5.46737	4.56771e-08	1.28427e-06	0.383529	0.0707552	0.312774
NSD1	57.1003	0.615021	0.19237	3.19707	0.00138831	0.00641789	0.628235	0.316151	0.312084
CUX1	39.8284	0.567125	0.232814	2.43596	0.0148522	0.0418466	0.583529	0.271866	0.311663
RAMP1	4.96916	4.98662	0.795056	6.27204	3.56357e-10	2.08103e-08	0.317647	0.0064304	0.311217
BTN2A2	13.382	1.61797	0.240587	6.72508	1.7549e-11	1.63134e-09	0.402353	0.0914199	0.310933
CHD3	51.9913	0.993672	0.269104	3.69252	0.000222042	0.00148082	0.592941	0.283895	0.309046
CD80	3.70769	3.16288	0.94517	3.34636	0.000818796	0.0041765	0.317647	0.0118203	0.305827
TPM3	163.702	0.484997	0.190067	2.55171	0.0107195	0.0323146	0.927059	0.621335	0.305724
IL27RA	11.9122	1.58256	0.516451	3.06429	0.00218186	0.00920169	0.371765	0.0660521	0.305713
FNBP1	125.31	0.997083	0.18201	5.47818	4.29716e-08	1.21575e-06	0.835294	0.531018	0.304276
RHOF	6.6635	1.97594	0.5635	3.50655	0.000453953	0.00260641	0.324706	0.0207687	0.303937
LAP3	86.8942	0.728137	0.284738	2.55722	0.0105513	0.0319344	0.804706	0.50078	0.303925
SPIB	4.02751	6.222	1.16512	5.34022	9.28342e-08	2.35795e-06	0.305882	0.00216428	0.303718
IDO1	14.987	3.90083	0.717035	5.44023	5.32127e-08	1.44851e-06	0.327059	0.0239111	0.303148
CSTA	7.1397	2.5357	0.948356	2.67378	0.00750012	0.0244829	0.341176	0.0399351	0.301241
ADAM19	13.7767	2.32945	0.988627	2.35625	0.0184604	0.049648	0.312941	0.01361	0.299331
KCTD20	53.8491	0.449221	0.169304	2.65334	0.00796985	0.0256375	0.611765	0.312738	0.299027
HGSNAT	20.4914	1.25498	0.185507	6.76511	1.33205e-11	1.30018e-09	0.484706	0.185816	0.29889
RFX5	16.9934	1.43866	0.246752	5.83038	5.53012e-09	2.15912e-07	0.458824	0.16024	0.298584
ARL8B	77.8342	0.436945	0.177432	2.4626	0.0137934	0.0394819	0.731765	0.433459	0.298306
NECAP2	34.2038	0.636215	0.157636	4.03598	5.43739e-05	0.000467602	0.552941	0.255114	0.297827
LDLRAD4	22.1592	1.36149	0.278662	4.88579	1.03017e-06	1.72304e-05	0.463529	0.1659	0.297629
MFSD12	39.9199	0.793493	0.303177	2.61726	0.00886396	0.0278579	0.581176	0.284374	0.296803
ATAD2B	17.1033	1.10837	0.295316	3.75316	0.000174617	0.00121929	0.392941	0.0963311	0.29661
RNASE6	11.4091	2.24224	0.692381	3.23844	0.00120184	0.00569937	0.352941	0.0566666	0.296275
USP12	45.2412	1.10556	0.308877	3.57928	0.000344542	0.00209624	0.574118	0.281106	0.293011
ARPC4	52.0019	0.537815	0.203945	2.63706	0.00836278	0.0266257	0.710588	0.419932	0.290656
CCNYL1	24.8912	0.727788	0.252317	2.88442	0.00392139	0.014681	0.475294	0.184817	0.290477
MTSS1	8.66538	3.00563	0.461762	6.50904	7.56345e-11	5.52698e-09	0.329412	0.0400183	0.289393
FYTTD1	62.1555	0.704144	0.158155	4.45224	8.49796e-06	0.000100454	0.727059	0.43812	0.288938
SEC11A	55.6795	0.862153	0.20854	4.13422	3.56156e-05	0.000326636	0.701176	0.413835	0.287342
CHMP1B	43.2833	0.551884	0.170589	3.23516	0.00121575	0.0057545	0.585882	0.298587	0.287295
MREG	7.53692	1.92715	0.622302	3.09681	0.00195613	0.0084617	0.331765	0.044555	0.28721
APAF1	16.4412	1.28962	0.297513	4.33468	1.45975e-05	0.000155961	0.383529	0.0963728	0.287157
NLRP3	10.1231	2.84876	1.02803	2.77109	0.00558686	0.019345	0.312941	0.0264083	0.286533
IL7R	215.676	1.8873	0.539014	3.5014	0.000462826	0.00264514	0.767059	0.481468	0.28559
TOB2	20.4684	0.755137	0.32033	2.35737	0.0184048	0.0495374	0.404706	0.119451	0.285254
ANXA11	95.5888	0.557094	0.184981	3.01163	0.00259851	0.0105712	0.781176	0.496327	0.284849
PALLD	31.9653	1.27767	0.419077	3.04876	0.00229785	0.00958263	0.458824	0.174578	0.284245
RTN1	5.24287	2.89334	0.662258	4.36889	1.24879e-05	0.000136736	0.308235	0.0246811	0.283554
CPNE1	42.3482	0.417636	0.165964	2.51642	0.0118552	0.035035	0.588235	0.305288	0.282947
SAMD8	15.9338	0.932459	0.300137	3.10678	0.00189138	0.00824688	0.369412	0.088881	0.280531
ZBED1	23.6003	0.839936	0.277944	3.02196	0.00251141	0.010312	0.451765	0.171248	0.280516
DUSP4	92.1119	1.14031	0.462399	2.46607	0.0136604	0.0392421	0.595294	0.316151	0.279143
HLX	5.75355	2.48858	0.687794	3.6182	0.000296656	0.0018604	0.303529	0.0256384	0.277891
FAM26F	8.16416	2.27383	0.745887	3.04849	0.00229996	0.0095871	0.303529	0.0272824	0.276247
ATXN2L	36.7665	0.533102	0.153784	3.46656	0.000527166	0.0029265	0.555294	0.279754	0.275541
BIRC2	35.2155	0.976026	0.142048	6.87108	6.37155e-12	6.80213e-10	0.527059	0.251556	0.275503
FAM60A	15.8348	1.43356	0.229763	6.2393	4.39531e-10	2.46155e-08	0.407059	0.131605	0.275454
REPIN1	21.9217	1.19983	0.200456	5.98552	2.15702e-09	9.76015e-08	0.491765	0.216428	0.275337
CD74	835.937	2.58784	0.490479	5.27616	1.3192e-07	3.16818e-06	0.997647	0.724096	0.273551
GNA15	28.0802	0.851075	0.259967	3.27378	0.0010612	0.00515934	0.461176	0.187938	0.273238
TMEM176B	30.4233	2.49287	0.967876	2.57561	0.0100064	0.0305831	0.367059	0.0944374	0.272621
PTP4A2	142.304	0.47194	0.119625	3.94515	7.97503e-05	0.000641052	0.908235	0.638129	0.270107
H2AFZ	46.2824	1.1978	0.209922	5.70594	1.15705e-08	3.97263e-07	0.602353	0.332612	0.269741
ALG2	20.8049	1.12344	0.178943	6.27819	3.42546e-10	2.01586e-08	0.472941	0.203837	0.269104
RB1	31.1822	0.835982	0.161404	5.17943	2.22569e-07	4.83531e-06	0.536471	0.267642	0.268829
PIKFYVE	30.7441	0.917547	0.238555	3.84626	0.000119932	0.000891178	0.449412	0.180676	0.268736
FCHSD2	29.014	0.718321	0.236492	3.03741	0.00238624	0.00987224	0.472941	0.204337	0.268604
UBXN1	54.0957	0.494461	0.160314	3.08432	0.00204015	0.00873392	0.68	0.411858	0.268142
RAP1B	38.8627	0.655152	0.157338	4.16397	3.12766e-05	0.000293137	0.562353	0.294342	0.268011
YPEL5	71.9364	0.993064	0.189928	5.22862	1.70779e-07	3.92878e-06	0.675294	0.407925	0.26737
SPECC1	24.7479	0.817268	0.264082	3.09475	0.00196976	0.00851258	0.461176	0.194618	0.266558
TRIM38	40.5171	0.66423	0.201493	3.29653	0.000978855	0.00483239	0.510588	0.244064	0.266524
SERTAD2	36.564	0.588833	0.231872	2.53948	0.0111018	0.033196	0.489412	0.223649	0.265763
AVPI1	13.8857	1.50027	0.425816	3.52327	0.000426252	0.00248814	0.374118	0.108692	0.265425
MAP3K11	28.4865	0.533827	0.202558	2.63543	0.00840314	0.026723	0.48	0.214825	0.265175
HNRNPM	90.0702	0.544379	0.11956	4.55318	5.28413e-06	6.71074e-05	0.790588	0.525482	0.265106
DDX5	332.553	0.533166	0.194063	2.74739	0.00600714	0.0204861	0.971765	0.708301	0.263463
RNH1	64.2301	0.597985	0.249221	2.39941	0.0164214	0.0451324	0.705882	0.442824	0.263059
PKIB	10.0881	2.36776	0.46225	5.12224	3.01923e-07	6.24172e-06	0.378824	0.116288	0.262535
VPS8	26.8345	0.816251	0.229121	3.56253	0.000367301	0.00220136	0.442353	0.179843	0.26251
CST3	146.025	1.83218	0.50121	3.65552	0.000256661	0.00165907	0.84	0.578674	0.261326
RBM3	92.2969	0.531233	0.194727	2.72809	0.00637013	0.0215145	0.814118	0.553118	0.260999
STARD7	52.6927	0.625551	0.218259	2.86609	0.00415581	0.0153609	0.642353	0.381787	0.260566
SNHG15	8.13769	1.51116	0.490431	3.08129	0.00206107	0.0087953	0.301176	0.041371	0.259805
SCNM1	15.1143	0.924964	0.245365	3.76974	0.000163418	0.00115287	0.388235	0.128525	0.259711
SIK1	15.722	1.22575	0.455665	2.69002	0.00714485	0.0236346	0.32	0.0611408	0.258859
MMGT1	14.0853	0.842293	0.205897	4.09086	4.29782e-05	0.000383103	0.388235	0.130418	0.257817
TYK2	23.3097	0.967891	0.218593	4.42782	9.51908e-06	0.000109956	0.425882	0.168793	0.25709
ARID3A	9.9999	1.24182	0.524953	2.36559	0.0180015	0.0486243	0.310588	0.0538572	0.256731
TRAFD1	21.5302	0.847636	0.231021	3.66908	0.000243425	0.00158839	0.397647	0.142176	0.255471
NRIP1	78.384	1.05163	0.263637	3.98893	6.63726e-05	0.000549686	0.663529	0.408944	0.254585
PITPNM1	13.6739	1.24102	0.245691	5.05116	4.39134e-07	8.56029e-06	0.362353	0.107964	0.254389
ZNF207	41.5889	0.430087	0.174864	2.45954	0.0139114	0.0397447	0.6	0.345722	0.254278
AIP	19.4814	0.600345	0.233887	2.56682	0.0102635	0.0312154	0.416471	0.163049	0.253421
RAP2A	42.7697	1.10338	0.266043	4.14738	3.36302e-05	0.000311775	0.616471	0.363349	0.253122
AMZ2	26.3121	0.865912	0.24018	3.60526	0.000311838	0.00193959	0.52	0.267392	0.252608
WARS	156.549	1.14089	0.342178	3.33421	0.000855434	0.00432683	0.856471	0.605165	0.251305
TRADD	17.8263	0.893635	0.242238	3.68908	0.000225063	0.00149559	0.423529	0.172892	0.250637
NAP1L1	128.455	1.27943	0.253662	5.04383	4.56297e-07	8.82615e-06	0.891765	0.641458	0.250306
RAB34	7.53694	1.14982	0.476509	2.41301	0.0158213	0.0438981	0.315294	0.0653445	0.24995
CREBL2	43.8395	0.863872	0.243096	3.55363	0.000379952	0.00226305	0.614118	0.364181	0.249936
AGPAT3	57.8224	0.687777	0.219083	3.13934	0.00169327	0.00756658	0.668235	0.419037	0.249198
RCC2	55.5675	1.25686	0.237709	5.28738	1.24084e-07	3.00108e-06	0.668235	0.419474	0.248761
IFITM3	80.2128	1.07124	0.437037	2.45114	0.0142403	0.0404898	0.585882	0.33719	0.248692
SCRN1	13.9046	1.11792	0.394195	2.83595	0.0045689	0.0165919	0.329412	0.0825339	0.246878
ARSB	11.2796	1.29348	0.418649	3.08964	0.00200397	0.00862766	0.336471	0.090088	0.246383
CLASP2	23.6363	0.63684	0.165091	3.85751	0.000114548	0.00085911	0.435294	0.18927	0.246024
RAB4B	13.833	0.665582	0.238363	2.79231	0.00523333	0.0184428	0.385882	0.140158	0.245725
STARD4	12.6924	1.74088	0.376062	4.62924	3.67008e-06	4.9655e-05	0.348235	0.102595	0.24564
SMARCE1	36.9645	0.66536	0.205475	3.23816	0.00120305	0.00570227	0.564706	0.320334	0.244372
RP2	11.2187	1.46165	0.31821	4.59334	4.36206e-06	5.73149e-05	0.331765	0.0877781	0.243987
TRABD	17.2029	0.969577	0.216864	4.47089	7.78938e-06	9.29321e-05	0.388235	0.145215	0.243021
KIF2A	32.1008	0.884132	0.28306	3.12348	0.00178729	0.00789661	0.449412	0.207271	0.242141
RPS6KA3	53.6011	0.49112	0.171141	2.86969	0.00410877	0.0152282	0.6	0.358188	0.241812
PIK3CA	27.7007	0.668098	0.162705	4.10621	4.02211e-05	0.000361118	0.437647	0.196283	0.241364
RUFY1	36.827	0.410165	0.155194	2.64291	0.00821964	0.0262556	0.524706	0.284103	0.240603
MTHFD1L	7.98917	1.78682	0.3112	5.74171	9.3726e-09	3.37933e-07	0.303529	0.0632635	0.240266
RAPH1	19.3889	1.42156	0.326842	4.34938	1.36524e-05	0.000147595	0.390588	0.151104	0.239484
ATG3	56.4159	0.527169	0.193847	2.71951	0.00653792	0.0219403	0.637647	0.398497	0.23915
ASMTL	11.4184	1.43136	0.268715	5.32668	1.00024e-07	2.50335e-06	0.341176	0.10247	0.238706
PURB	43.3157	0.449394	0.128271	3.50348	0.000459225	0.00262895	0.538824	0.30021	0.238613
TBL1X	18.9696	0.977613	0.31509	3.10264	0.00191801	0.00833636	0.350588	0.112376	0.238212
KLHL5	18.2958	0.636101	0.239001	2.66151	0.0077792	0.0252184	0.395294	0.157326	0.237968
FAM102B	15.477	1.21827	0.263952	4.61549	3.92169e-06	5.25906e-05	0.376471	0.138555	0.237915
SSH1	24.6978	0.745805	0.247061	3.01871	0.00253853	0.0104008	0.390588	0.15306	0.237528
ETV6	48.4278	0.674326	0.171474	3.93253	8.4056e-05	0.00066703	0.595294	0.358146	0.237148
LRCH4	17.3404	0.667894	0.280516	2.38095	0.0172683	0.0470342	0.357647	0.121137	0.23651
PICALM	168.411	0.84142	0.1692	4.97293	6.59473e-07	1.19836e-05	0.92	0.684016	0.235984
MKL1	11.057	0.923985	0.271402	3.40448	0.000662892	0.00351101	0.317647	0.0828668	0.23478
AMFR	26.1664	0.704861	0.211891	3.32652	0.000879388	0.00441471	0.482353	0.247914	0.234439
TUBA1B	176.734	0.728143	0.292589	2.48862	0.0128239	0.0373405	0.908235	0.674484	0.233751
NUB1	73.7975	1.38556	0.167732	8.26055	1.45e-16	4.83273e-14	0.687059	0.454373	0.232686
HSPA13	16.6031	0.735016	0.285	2.57901	0.00990849	0.0303382	0.348235	0.116642	0.231593
TSPAN33	19.7609	1.6975	0.490156	3.46318	0.000533837	0.00295352	0.475294	0.246811	0.228483
LRRK1	12.1309	1.85218	0.273004	6.78443	1.16547e-11	1.16249e-09	0.334118	0.107194	0.226924
C12orf45	10.2135	1.17651	0.23683	4.96776	6.77291e-07	1.221e-05	0.334118	0.107964	0.226154
SIAH2	13.6822	1.08407	0.257913	4.20323	2.63139e-05	0.000254299	0.329412	0.103677	0.225735
FOXN2	22.7902	0.725759	0.295049	2.45979	0.0139018	0.0397257	0.36	0.134352	0.225648
AAED1	11.5512	0.872381	0.314888	2.77045	0.0055979	0.0193757	0.324706	0.100514	0.224192
HN1	21.298	0.721922	0.293374	2.46076	0.0138645	0.0396604	0.392941	0.169084	0.223857
NEK6	16.2114	1.01163	0.353708	2.86008	0.00423532	0.0155999	0.350588	0.12892	0.221668
TNIP2	30.6805	0.574759	0.146864	3.91355	9.09497e-05	0.000709376	0.461176	0.239673	0.221504
SMAD7	14.5175	0.985659	0.322197	3.05919	0.00221939	0.00931442	0.32	0.098974	0.221026
PDS5B	26.3502	0.551014	0.169955	3.24212	0.00118646	0.00564909	0.407059	0.187314	0.219745
MAP2K1	40.0086	0.842784	0.201906	4.17415	2.99103e-05	0.000283247	0.583529	0.365138	0.218391
EIF2AK4	32.9505	1.05038	0.287729	3.65059	0.000261635	0.00168466	0.496471	0.278318	0.218153
SATB1	73.239	1.31926	0.287702	4.5855	4.52898e-06	5.89841e-05	0.597647	0.379851	0.217796
N4BP2	15.0378	0.745932	0.305237	2.44378	0.0145341	0.0411369	0.310588	0.0928142	0.217774
FSCN1	13.5616	3.39095	0.414333	8.18411	2.74333e-16	8.71804e-14	0.303529	0.0865711	0.216958
TRIP10	17.8023	1.31198	0.351412	3.73346	0.000188865	0.00129393	0.36	0.143238	0.216762
ZNF331	47.6182	1.41781	0.480834	2.94865	0.00319167	0.0124257	0.36	0.143966	0.216034
ERC1	29.199	0.747359	0.245421	3.04522	0.00232511	0.00966319	0.390588	0.176805	0.213783
ACTR2	191.551	0.624199	0.158234	3.94479	7.98699e-05	0.000641636	0.938824	0.725095	0.213728
INPP5F	13.7476	1.33762	0.233698	5.72372	1.04217e-08	3.67992e-07	0.32	0.109005	0.210995
RAB9A	22.1058	1.11163	0.246613	4.50758	6.55726e-06	8.058e-05	0.411765	0.200841	0.210924
POGK	25.8775	0.459192	0.185681	2.47301	0.0133979	0.0386086	0.414118	0.203234	0.210884
OSTF1	38.8722	0.504094	0.197802	2.54847	0.0108195	0.0325335	0.569412	0.358916	0.210496
TFCP2	19.5528	0.646843	0.161538	4.00428	6.22076e-05	0.000521833	0.376471	0.166629	0.209842
RNF168	25.0455	0.587955	0.22834	2.57491	0.0100267	0.0306384	0.378824	0.170458	0.208366
MTMR10	23.9674	0.875846	0.174165	5.02883	4.93472e-07	9.45764e-06	0.4	0.191913	0.208087
GRAMD1A	25.5712	0.77253	0.317581	2.43255	0.0149931	0.0421738	0.392941	0.185358	0.207583
TMEM39A	12.0601	1.29885	0.255916	5.07531	3.8686e-07	7.71742e-06	0.301176	0.0949993	0.206177
SLC7A1	22.1415	0.714935	0.254333	2.81101	0.00493855	0.0176524	0.364706	0.161801	0.202905
WDR33	30.3654	0.447207	0.16034	2.78911	0.00528533	0.0185905	0.442353	0.239839	0.202514
RQCD1	16.3246	0.668491	0.210374	3.17762	0.00148487	0.00677939	0.343529	0.1438	0.19973
CNPPD1	20.7364	0.52515	0.195493	2.68628	0.00722528	0.0238199	0.4	0.202152	0.197848
AGPAT9	61.4596	1.13152	0.419398	2.69796	0.00697664	0.0231398	0.447059	0.249266	0.197792
ARPC2	281.235	0.550579	0.20986	2.62356	0.0087017	0.0274489	0.981176	0.78428	0.196897
C5orf15	11.414	1.0847	0.211066	5.13916	2.75974e-07	5.77517e-06	0.329412	0.132957	0.196454
DPP9	21.1497	0.426525	0.176683	2.41407	0.0157753	0.0438073	0.388235	0.191851	0.196385
INF2	25.9005	0.689743	0.288802	2.38829	0.0169271	0.0462989	0.414118	0.218197	0.195921
INIP	17.9196	0.567227	0.182442	3.10907	0.00187675	0.00820667	0.352941	0.158138	0.194803
DENND1B	45.7276	0.760745	0.298225	2.55091	0.0107442	0.0323589	0.543529	0.35003	0.193499
GRIPAP1	16.223	0.623483	0.225469	2.76527	0.00568758	0.0196059	0.312941	0.121012	0.191929
PHYKPL	15.3115	0.512979	0.183451	2.79628	0.00516944	0.018277	0.322353	0.13071	0.191643
CNOT10	15.9718	1.5703	0.223657	7.02101	2.2027e-12	2.76146e-10	0.345882	0.154683	0.191199
RPA2	16.7923	0.537896	0.208791	2.57624	0.00998815	0.0305342	0.341176	0.152769	0.188408
MED14	17.0039	0.679682	0.17219	3.94728	7.90453e-05	0.000635759	0.336471	0.149023	0.187448
SLC25A28	18.2921	0.513585	0.186155	2.75891	0.00579947	0.019887	0.341176	0.154288	0.186888
ERICH1	15.4626	0.61567	0.213996	2.87702	0.00401449	0.0149518	0.305882	0.121054	0.184829
TMEM109	28.1386	0.6026	0.216175	2.78755	0.00531079	0.018656	0.456471	0.271762	0.184708
JAZF1	13.5011	0.933311	0.187554	4.97622	6.48389e-07	1.18611e-05	0.310588	0.127796	0.182792
MINK1	23.3951	0.572911	0.224085	2.55666	0.0105681	0.0319639	0.388235	0.206834	0.181401
TXN	65.0199	1.68481	0.236192	7.13321	9.80544e-13	1.41044e-10	0.595294	0.424823	0.170472
SLC1A4	21.178	0.839019	0.261212	3.21202	0.00131805	0.00615766	0.350588	0.181737	0.168851
PRPF4	18.0251	0.554986	0.195964	2.83209	0.00462454	0.0167491	0.32	0.152582	0.167418
CYP20A1	15.2432	0.67028	0.182841	3.66593	0.000246446	0.00160366	0.308235	0.142072	0.166163
GRSF1	47.1045	0.769217	0.225771	3.40707	0.000656642	0.00348737	0.583529	0.41783	0.165699
PLXNA1	25.8395	0.735833	0.269228	2.73312	0.00627376	0.0212679	0.369412	0.20492	0.164492
UBE2W	17.4794	0.516592	0.175359	2.94591	0.00322004	0.0124955	0.341176	0.179011	0.162166
BTBD7	24.4961	0.403916	0.166924	2.41976	0.0155308	0.0433296	0.352941	0.191601	0.16134
HMG20B	27.693	0.773439	0.23795	3.25042	0.00115233	0.00550582	0.435294	0.273989	0.161305
SLC9A7	16.9938	0.997054	0.321128	3.10485	0.00190374	0.00828489	0.334118	0.184255	0.149863
NAAA	26.8881	0.942435	0.303102	3.1093	0.00187531	0.00820667	0.385882	0.237904	0.147978
CKLF	22.613	0.993431	0.257288	3.86116	0.00011285	0.000848234	0.338824	0.190977	0.147847
LAD1	22.6855	2.82779	0.643415	4.39496	1.10791e-05	0.000124503	0.336471	0.201382	0.135089
INSIG1	76.0322	0.741969	0.270522	2.74273	0.00609312	0.0207585	0.487059	0.361746	0.125312
EIF1	373.859	0.420638	0.114029	3.68888	0.000225241	0.00149559	0.985882	0.876158	0.109725
CMTM6	266.196	0.772596	0.258021	2.99431	0.00275065	0.011026	0.938824	0.84669	0.0921334

## Sheet: Fibroblasts
Supplemental Dataset 2
Related to Figure 1C, pseudobulk marker genes for general celltypes
Marker Genes for fibroblasts (DESeq2 Wald test fibroblasts vs others, donor as covariate, adjusted p-value < 0.05 average log fold change > 0.4 or < -0.4, percent in celltype expressing > 0.3, ordered by percent difference)
	baseMean	log2FoldChange	lfcSE	stat	pvalue	padj	pts	pts_rest	pts_diff
HSPA6	24.8403	7.06263	1.62061	4.35802	1.31246e-05	0.000161155	0.985714	0.0202325	0.965482
PTN	24.5948	9.27699	1.71798	5.39992	6.66688e-08	1.76168e-06	0.978571	0.0134677	0.965104
THY1	9.19432	9.56053	3.86933	2.47085	0.0134793	0.0454953	0.935714	0.0018412	0.933873
SPARC	24.2548	6.4703	2.01821	3.20596	0.00134612	0.00733018	0.971429	0.0405064	0.930922
PTPRZ1	16.5258	8.47267	1.21023	7.00087	2.54376e-12	2.03465e-10	0.971429	0.0500641	0.921364
BAG3	24.8414	5.35252	0.797527	6.7114	1.92768e-11	1.21065e-09	0.971429	0.0771236	0.894305
SERPINH1	40.6717	7.04837	0.808252	8.7205	2.76972e-18	6.26216e-16	0.992857	0.104866	0.887991
MEG3	7.58059	9.69079	2.94648	3.28894	0.00100567	0.00579447	0.885714	0.00219289	0.883521
IGFBP3	14.7773	6.38946	1.66411	3.83956	0.000123257	0.0010487	0.914286	0.0347553	0.87953
PCOLCE	5.52189	7.66943	1.00105	7.6614	1.83923e-14	2.29322e-12	0.885714	0.00680624	0.878908
UCHL1	3.7511	7.81593	1.37013	5.70454	1.16659e-08	3.7254e-07	0.878571	0.00411684	0.874455
HSPA4L	14.4721	7.01833	0.877517	7.99794	1.26518e-15	1.93277e-13	0.928571	0.0595805	0.868991
C1orf61	8.8564	8.36184	1.99197	4.19777	2.69561e-05	0.000296237	0.871429	0.00328934	0.868139
HSPA1B	85.5066	4.70801	1.29934	3.62338	0.000290776	0.00210533	1	0.134718	0.865282
MAP1B	37.9274	5.05766	1.75092	2.88858	0.0038699	0.0169115	0.942857	0.0796475	0.86321
ZFAND2A	29.5158	5.59969	0.647835	8.6437	5.44202e-18	1.13926e-15	0.971429	0.109252	0.862177
MAP2	19.6001	4.97744	1.56061	3.18942	0.00142561	0.00763553	0.921429	0.0610286	0.8604
CKB	12.3243	5.27326	0.925045	5.70054	1.19429e-08	3.80267e-07	0.907143	0.0482229	0.85892
TSPYL2	23.1109	4.93108	1.2129	4.06553	4.79244e-05	0.00047719	0.9	0.0488642	0.851136
PTRF	8.58493	5.75369	0.992343	5.79809	6.70745e-09	2.25578e-07	0.878571	0.0291903	0.849381
SPARCL1	14.2831	7.88374	1.79543	4.39099	1.12834e-05	0.000142892	0.9	0.0514088	0.848591
CHORDC1	23.4456	5.82256	0.567492	10.2601	1.06542e-24	5.31361e-22	0.942857	0.0983284	0.844529
AGT	5.70477	8.75133	2.37715	3.68144	0.000231919	0.00175486	0.835714	0.0028549	0.832859
SERPINE1	4.82473	6.08201	2.01304	3.0213	0.00251688	0.0119348	0.842857	0.0112541	0.831603
TRIB2	13.7019	5.6986	1.02144	5.57902	2.41884e-08	7.10855e-07	0.885714	0.0599735	0.825741
COL6A1	6.73154	6.08244	1.03859	5.85647	4.72814e-09	1.67031e-07	0.85	0.0243907	0.825609
SPOCK1	2.54229	8.04221	3.11818	2.57913	0.00990482	0.0356443	0.821429	0.00132401	0.820105
TMIE	5.83712	8.91949	1.02866	8.67096	4.28484e-18	9.19721e-16	0.821429	0.00380653	0.817622
RND3	19.9212	4.70802	1.40571	3.34921	0.000810432	0.0048715	0.892857	0.0758203	0.817037
LAMB1	3.64758	7.77334	1.34187	5.7929	6.91828e-09	2.30478e-07	0.821429	0.00459266	0.816836
HMOX1	89.9403	3.2643	1.14165	2.85928	0.00424608	0.0182004	0.971429	0.156461	0.814968
MSX1	3.29352	7.41647	1.94622	3.8107	0.000138574	0.00115526	0.814286	0.00415822	0.810127
SOX11	5.20124	8.40831	1.20013	7.0062	2.44885e-12	1.97739e-10	0.814286	0.00990939	0.804376
CDK6	36.8938	4.45492	0.777376	5.73072	1.00007e-08	3.23629e-07	0.935714	0.138297	0.797417
NEAT1	167.074	3.0815	1.08032	2.85238	0.00433928	0.0185156	0.985714	0.189892	0.795822
TUBA1A	63.6048	4.29201	0.627245	6.84264	7.77462e-12	5.60514e-10	0.985714	0.19134	0.794374
NES	22.3909	5.21613	1.44459	3.6108	0.000305259	0.00218593	0.907143	0.115292	0.791851
ENGASE	8.66569	5.73596	0.55992	10.2442	1.25598e-24	6.08505e-22	0.835714	0.0458232	0.789891
CALD1	7.65695	5.02992	1.47353	3.4135	0.000641333	0.00401329	0.828571	0.0414788	0.787093
CA12	13.0289	4.34478	1.39554	3.11333	0.00184991	0.00938427	0.842857	0.0598701	0.782987
FEZ1	2.44769	7.7541	2.35412	3.29385	0.000988259	0.00571681	0.778571	0.00148951	0.777082
PSAT1	5.12082	5.72574	0.91282	6.27258	3.55121e-10	1.69151e-08	0.807143	0.0320038	0.775139
DDIT3	62.9119	2.96506	1.10128	2.69236	0.00709475	0.027274	0.907143	0.134201	0.772942
COL6A2	3.72437	6.09442	1.88366	3.23541	0.00121467	0.00672887	0.778571	0.00602011	0.772551
WBP5	15.2333	5.95792	0.819264	7.27229	3.53449e-13	3.3671e-11	0.892857	0.122595	0.770262
CSRP2	2.96838	7.68007	1.89038	4.06272	4.85045e-05	0.000482399	0.771429	0.00231702	0.769112
AKAP12	6.28347	7.66757	2.49636	3.0715	0.00212989	0.0104959	0.771429	0.00304109	0.768387
SYNM	7.00325	4.69942	1.25562	3.74271	0.000182048	0.00144387	0.792857	0.0250941	0.767763
FADS1	16.0496	4.7284	1.13269	4.17451	2.98635e-05	0.000321929	0.828571	0.0702139	0.758358
PGM2L1	13.6069	5.32945	0.787295	6.76932	1.29388e-11	8.50399e-10	0.807143	0.050602	0.756541
E2F7	2.28026	7.81889	2.37223	3.29601	0.000980675	0.00569107	0.757143	0.00126195	0.755881
CLIC2	11.1555	4.41995	1.42991	3.09106	0.00199442	0.00994395	0.785714	0.0301005	0.755614
STC1	13.7278	4.09767	1.46924	2.78897	0.00528766	0.0216944	0.828571	0.079813	0.748758
CDC25B	16.434	3.3122	0.680167	4.86968	1.11776e-06	1.99936e-05	0.828571	0.0839919	0.74458
LRIF1	18.427	3.84163	0.524835	7.31968	2.48554e-13	2.56349e-11	0.857143	0.112955	0.744188
LAMC1	7.19929	3.70962	1.05044	3.53149	0.00041322	0.00280055	0.778571	0.0359965	0.742575
FSCN1	13.5616	4.03883	0.90691	4.4534	8.45217e-06	0.000112499	0.828571	0.0863296	0.742242
PLK2	36.2458	3.25939	0.964389	3.37974	0.000725539	0.00445115	0.878571	0.139745	0.738826
PLOD3	17.7635	4.0678	0.701378	5.79972	6.64244e-09	2.24374e-07	0.864286	0.126029	0.738257
IGFBP7	5.535	6.39668	1.42834	4.47839	7.52095e-06	0.000101377	0.757143	0.0199222	0.737221
GADD45A	51.1093	3.86093	0.967205	3.99184	6.55627e-05	0.00061661	0.914286	0.178328	0.735958
CCND1	19.6719	3.23954	1.03633	3.12596	0.00177228	0.00909033	0.878571	0.14349	0.735082
IER5	67.3476	3.22809	0.808109	3.99462	6.47979e-05	0.000611451	0.914286	0.181307	0.732979
DNAJB4	24.1002	3.40611	1.04384	3.26305	0.00110218	0.00621549	0.821429	0.0899086	0.73152
NOV	3.50184	7.27921	1.59326	4.56875	4.90638e-06	7.0464e-05	0.735714	0.00424097	0.731473
ANKRD36C	11.8735	3.17359	1.16705	2.71932	0.00654166	0.0256311	0.764286	0.0338036	0.730482
KITLG	3.46456	6.21421	0.871146	7.13337	9.79373e-13	8.38749e-11	0.75	0.0196326	0.730367
UPP1	42.9838	3.20926	1.17136	2.73977	0.0061482	0.0243648	0.85	0.119637	0.730363
JAG1	8.98415	4.35674	0.721772	6.03617	1.5781e-09	6.38661e-08	0.771429	0.0426786	0.72875
CREB5	17.3365	3.69006	1.36016	2.71296	0.00666851	0.0260069	0.771429	0.0429062	0.728522
ODC1	39.0868	4.64004	0.398324	11.6489	2.3243e-31	2.62754e-28	0.957143	0.228785	0.728358
WLS	9.27297	3.494	0.846106	4.12951	3.6354e-05	0.000378193	0.792857	0.0652282	0.727629
ETV1	1.8224	7.86469	2.50741	3.13658	0.00170931	0.00880998	0.728571	0.00113782	0.727434
CACYBP	40.0449	4.64417	0.368606	12.5993	2.13082e-36	4.51653e-33	0.992857	0.266602	0.726255
RECQL	30.7278	4.73484	0.536212	8.83016	1.04528e-18	2.53211e-16	0.885714	0.159481	0.726233
PAQR3	8.22967	3.999	0.463161	8.63415	5.91675e-18	1.19441e-15	0.785714	0.0607597	0.724955
OSBPL3	12.4347	3.32821	0.742863	4.48025	7.45559e-06	0.000100897	0.792857	0.0684968	0.72436
TRIB3	14.5943	4.14186	0.64507	6.42079	1.35568e-10	7.09517e-09	0.842857	0.118602	0.724255
FAM83D	2.45667	6.79126	1.32468	5.12673	2.94824e-07	6.41763e-06	0.728571	0.00448922	0.724082
BAALC	2.76903	7.49641	2.18135	3.43659	0.000589097	0.00375256	0.728571	0.00614423	0.722427
LAMA5	7.53847	5.69849	1.10198	5.17114	2.32673e-07	5.30301e-06	0.771429	0.0517398	0.719689
TUBB2A	6.50287	4.63674	1.0347	4.48124	7.421e-06	0.000100509	0.742857	0.0233357	0.719521
PTMS	17.2736	4.19238	0.400581	10.4658	1.24077e-25	7.51419e-23	0.864286	0.145372	0.718914
CRYAB	51.4393	4.49061	1.50536	2.98308	0.00285362	0.0132411	0.978571	0.264678	0.713894
MUC12	2.17635	7.7293	1.99147	3.88121	0.000103937	0.000913664	0.714286	0.00192395	0.712362
RGS16	4.62106	5.13621	1.36154	3.77235	0.000161714	0.00131041	0.721429	0.00937151	0.712057
ITM2C	6.76915	5.24121	1.50568	3.48095	0.000499641	0.00328898	0.721429	0.0140262	0.707402
HES6	6.44319	4.72175	0.463434	10.1886	2.22955e-24	1.02179e-21	0.764286	0.0583599	0.705926
PHF14	23.3819	3.6895	0.285931	12.9034	4.30413e-38	1.4597e-34	0.871429	0.167922	0.703507
MRC2	6.94366	5.14693	1.59949	3.21787	0.00129148	0.00709187	0.728571	0.0264595	0.702112
NETO2	6.52055	3.91458	1.54276	2.53739	0.0111684	0.0392492	0.728571	0.0267491	0.701822
SLC7A5	11.7138	4.1673	1.07247	3.88569	0.000102039	0.000900247	0.735714	0.0348173	0.700897
ELN	1.17529	7.53695	3.04094	2.4785	0.0131937	0.0447451	0.7	0.00109645	0.698904
TWISTNB	13.7051	4.02208	0.330413	12.1729	4.33508e-34	8.16777e-31	0.8	0.101142	0.698858
NGFRAP1	14.4764	5.40565	1.02083	5.29533	1.18801e-07	2.93233e-06	0.871429	0.172949	0.69848
SNAI1	3.09317	4.30118	1.40249	3.06683	0.00216344	0.0106181	0.707143	0.0103645	0.696778
SLC7A11	18.9059	3.82383	1.13908	3.35695	0.000788079	0.00475907	0.735714	0.0408581	0.694856
MEIS2	8.00379	4.83886	1.29758	3.72914	0.000192137	0.00150633	0.764286	0.0727171	0.691569
PEG10	7.67662	6.53647	1.28953	5.06888	4.00163e-07	8.42367e-06	0.742857	0.0520088	0.690848
ANLN	2.0153	6.17587	1.39378	4.43103	9.37861e-06	0.000123091	0.692857	0.0038479	0.689009
PROX1	10.6591	3.64943	1.23826	2.94723	0.00320636	0.0145784	0.764286	0.0775994	0.686686
PRKD2	14.5462	3.37587	0.561429	6.01299	1.82128e-09	7.18221e-08	0.785714	0.0990318	0.686682
STMN3	3.30378	6.1707	1.83233	3.36767	0.00075805	0.00460726	0.692857	0.00643386	0.686423
NXT2	10.9333	3.56223	0.459444	7.75335	8.94999e-15	1.19327e-12	0.807143	0.121333	0.68581
TSPAN5	4.56221	5.22904	1.24936	4.18538	2.84689e-05	0.000309255	0.7	0.0146675	0.685332
TLE2	5.30457	4.90103	1.09274	4.48511	7.28778e-06	9.89423e-05	0.728571	0.0434027	0.685169
NT5DC2	5.81225	5.38241	0.739428	7.27915	3.35934e-13	3.24258e-11	0.728571	0.0442923	0.684279
SNHG7	14.0882	3.75786	0.549751	6.83557	8.16822e-12	5.79533e-10	0.807143	0.123133	0.68401
GABRE	6.74693	4.73614	1.82039	2.60171	0.00927608	0.0338486	0.707143	0.0231702	0.683973
ANKRD36	4.80154	4.42456	1.02059	4.33531	1.45554e-05	0.000176676	0.7	0.0184741	0.681526
AHSA2	19.5618	3.15434	0.633388	4.9801	6.35501e-07	1.24436e-05	0.785714	0.106521	0.679194
UBBP4	3.54399	4.13154	0.596876	6.92193	4.45516e-12	3.37259e-10	0.707143	0.0284248	0.678718
JMJD6	27.1058	2.30306	0.619437	3.718	0.000200809	0.00155912	0.814286	0.135711	0.678575
JAM3	1.69355	7.45102	3.0435	2.44818	0.0143582	0.0477958	0.678571	0.00111713	0.677454
ACHE	1.24445	6.1043	2.09068	2.91976	0.00350298	0.0156522	0.678571	0.00198602	0.676585
PMEPA1	8.02347	3.58385	1.00291	3.57345	0.000352307	0.00246557	0.707143	0.0313211	0.675822
MYLIP	22.3962	2.89021	0.851016	3.39619	0.000683321	0.00421655	0.75	0.074248	0.675752
GSTM3	6.61199	3.97451	0.743911	5.34272	9.15632e-08	2.31459e-06	0.742857	0.0718275	0.67103
ANK2	1.58885	7.10231	2.37126	2.99517	0.00274295	0.0128239	0.671429	0.00213083	0.669298
ZNF844	9.5698	3.50026	0.644329	5.43242	5.55961e-08	1.50839e-06	0.728571	0.0594356	0.669136
MUM1	12.9659	3.64575	0.351437	10.3739	3.26111e-25	1.84329e-22	0.764286	0.0954529	0.668833
ASNS	7.75851	4.45605	0.732965	6.07949	1.20563e-09	5.03542e-08	0.728571	0.0606562	0.667915
SPRY4	1.30733	7.13956	2.03694	3.50504	0.000456542	0.00304188	0.671429	0.00353759	0.667891
POM121C	10.8891	3.67416	0.397735	9.23771	2.51818e-20	7.49137e-18	0.75	0.0822334	0.667767
FAT1	3.75786	5.22108	1.34329	3.88678	0.000101585	0.000897436	0.685714	0.0179569	0.667757
ABI2	12.6768	3.44804	0.396653	8.69285	3.53472e-18	7.78418e-16	0.764286	0.0976044	0.666681
STMN1	26.7927	3.21591	0.68494	4.69517	2.66387e-06	4.18216e-05	0.807143	0.140469	0.666674
ZNF441	3.93542	4.50424	0.501713	8.97773	2.7642e-19	7.44009e-17	0.692857	0.026294	0.666563
PTPN13	5.57791	6.43077	0.911808	7.05276	1.75403e-12	1.43687e-10	0.692857	0.0263354	0.666522
SERPINE2	8.19769	5.80834	1.1929	4.86908	1.12118e-06	2.00336e-05	0.721429	0.0557325	0.665696
MAFG	30.1567	2.79749	0.572209	4.88893	1.01383e-06	1.85454e-05	0.828571	0.163805	0.664767
OCIAD2	12.312	4.01654	1.04447	3.84552	0.000120299	0.00102818	0.792857	0.128698	0.664159
MTRNR2L3	6.24931	3.39105	0.78288	4.33151	1.48089e-05	0.000179367	0.7	0.0358724	0.664128
RGMB	5.50784	4.09058	0.869817	4.7028	2.56614e-06	4.05537e-05	0.714286	0.0502296	0.664056
MRPL18	27.3982	4.09965	0.384468	10.6632	1.51334e-26	1.11572e-23	0.914286	0.2509	0.663386
FKBP10	2.13812	7.16282	1.12267	6.38017	1.76895e-10	9.00782e-09	0.671429	0.00846125	0.662967
NUAK1	3.00786	6.32166	1.25806	5.02492	5.03654e-07	1.01675e-05	0.671429	0.00848194	0.662947
DDR2	3.66327	6.83078	1.17531	5.81192	6.17607e-09	2.1072e-07	0.678571	0.0157226	0.662849
DMTF1	17.7092	2.69674	0.569827	4.73255	2.21715e-06	3.57039e-05	0.757143	0.0943771	0.662766
RHBDD2	17.7893	4.27281	0.318927	13.3975	6.25732e-41	2.65264e-37	0.821429	0.159254	0.662175
MAT2A	32.6203	2.76793	0.52888	5.23357	1.66264e-07	3.93214e-06	0.864286	0.202615	0.661671
SNHG12	20.2059	2.27943	0.929956	2.45112	0.0142413	0.0474532	0.757143	0.0958252	0.661318
TRA2A	20.3345	2.62273	0.388184	6.75641	1.41457e-11	9.26135e-10	0.807143	0.145869	0.661274
SLC5A3	45.1603	3.08844	0.59766	5.16754	2.3719e-07	5.39146e-06	0.885714	0.225682	0.660033
HSPE1	44.2748	4.80771	0.530289	9.06621	1.23233e-19	3.37043e-17	0.971429	0.313025	0.658404
PKNOX1	11.8768	3.48637	0.273149	12.7636	2.61687e-37	6.33917e-34	0.757143	0.0990525	0.65809
P4HA1	25.2563	2.88598	0.657732	4.38777	1.1452e-05	0.000144276	0.8	0.143779	0.656221
ADAM12	3.83822	4.80866	1.02421	4.695	2.66611e-06	4.18216e-05	0.671429	0.0154744	0.655954
SLC1A3	24.6404	2.6143	1.05568	2.47642	0.0132707	0.0449523	0.785714	0.130022	0.655692
IER5L	6.01509	3.70537	1.14993	3.22227	0.00127181	0.00699682	0.692857	0.0378584	0.654999
PRPF38A	21.3923	2.97212	0.265946	11.1756	5.36756e-29	4.79041e-26	0.821429	0.167363	0.654065
HEY1	2.16572	6.26767	1.7302	3.6225	0.000291768	0.00210892	0.657143	0.00473747	0.652405
NQO1	4.27468	5.15426	0.672516	7.66415	1.8002e-14	2.26119e-12	0.685714	0.0343415	0.651373
MLLT11	3.13507	5.37109	0.636285	8.44133	3.13751e-17	6.04576e-15	0.664286	0.0135297	0.650756
PITX1	3.04192	4.77346	1.07978	4.42076	9.83526e-06	0.000128191	0.678571	0.0287765	0.649795
C11orf73	8.57782	4.21831	0.327894	12.8649	7.09773e-38	2.00594e-34	0.735714	0.0865778	0.649136
HUNK	1.34125	7.01508	2.52785	2.77512	0.00551815	0.0224073	0.65	0.00153089	0.648469
MBOAT7	36.0016	3.11662	0.821793	3.79247	0.000149159	0.00122543	0.821429	0.173735	0.647694
COL27A1	1.93804	6.72005	1.48993	4.51032	6.4729e-06	8.89473e-05	0.65	0.00295834	0.647042
CAP2	1.99256	6.48876	1.25883	5.15458	2.54197e-07	5.67908e-06	0.657143	0.0113368	0.645806
GPC1	2.76574	5.8524	0.801154	7.30496	2.77341e-13	2.81609e-11	0.664286	0.0190533	0.645232
VMP1	48.3199	2.48706	0.570088	4.36259	1.28529e-05	0.000158276	0.878571	0.233377	0.645194
RPH3A	1.45361	6.51201	0.935759	6.95907	3.42524e-12	2.67658e-10	0.65	0.00508916	0.644911
NUDC	49.9115	4.35498	0.365859	11.9034	1.13579e-32	1.60497e-29	0.992857	0.348153	0.644705
FAM3C	11.2665	3.48786	0.477882	7.29859	2.90797e-13	2.91738e-11	0.771429	0.126877	0.644551
HMGB2	23.1212	2.18488	0.793976	2.75181	0.0059266	0.0236799	0.742857	0.0986594	0.644198
AHSA1	36.8432	3.71836	0.309149	12.0277	2.54021e-33	3.91585e-30	0.942857	0.298833	0.644024
LIMA1	30.2765	2.58315	0.818709	3.15515	0.00160415	0.00838001	0.785714	0.143097	0.642618
FGFBP3	1.34736	5.79317	0.693844	8.34939	6.86143e-17	1.23776e-14	0.65	0.00866813	0.641332
DIRAS3	4.45316	4.35958	1.57204	2.77319	0.00555093	0.0225077	0.685714	0.0448302	0.640884
HOMER1	6.18419	4.8994	0.634999	7.71561	1.20407e-14	1.57057e-12	0.678571	0.0378377	0.640734
NCAM1	3.36903	6.23618	1.2842	4.85607	1.19736e-06	2.12159e-05	0.65	0.00941288	0.640587
EPHX1	4.80978	3.06061	0.658157	4.65028	3.31492e-06	5.07779e-05	0.7	0.060139	0.639861
LUZP1	22.8328	2.96747	0.630612	4.70569	2.53008e-06	4.01334e-05	0.757143	0.117837	0.639306
CDC42BPA	17.0391	4.24846	0.83152	5.10928	3.23392e-07	6.92394e-06	0.771429	0.132318	0.63911
PRKCDBP	2.83569	5.41151	0.792432	6.82899	8.55165e-12	6.0421e-10	0.657143	0.0181431	0.639
PGF	3.26665	4.61412	1.52429	3.02707	0.00246941	0.0117623	0.65	0.01113	0.63887
NAA16	9.93911	3.01199	0.540161	5.57609	2.45989e-08	7.21666e-07	0.707143	0.0693243	0.637819
KCTD11	3.06773	4.41193	0.365642	12.0663	1.59204e-33	2.69963e-30	0.664286	0.0271836	0.637102
JSRP1	22.1243	2.30279	0.536495	4.29229	1.76837e-05	0.000208963	0.828571	0.191526	0.637045
SNHG17	10.1536	2.7069	0.558373	4.84785	1.24809e-06	2.19999e-05	0.714286	0.0773718	0.636914
EPHA2	7.58741	3.91543	1.46659	2.66975	0.00759072	0.0288205	0.671429	0.0352725	0.636156
SHMT2	19.1762	3.34494	0.410539	8.14766	3.71038e-16	6.16833e-14	0.828571	0.192478	0.636093
MALAT1	2161.22	2.85151	1.13557	2.51109	0.0120358	0.0416682	1	0.36431	0.63569
LINC00152	15.3241	2.79542	0.612608	4.56315	5.03921e-06	7.21096e-05	0.757143	0.122016	0.635127
KLHL25	9.15173	4.01269	1.08656	3.69303	0.000221595	0.00169261	0.721429	0.0866813	0.634747
PNN	39.8421	2.2729	0.432292	5.25778	1.45804e-07	3.51194e-06	0.842857	0.20847	0.634388
SV2A	1.63872	6.93493	2.51488	2.75756	0.00582352	0.0233616	0.635714	0.00175845	0.633956
TOMM34	13.0771	3.14312	0.514579	6.10814	1.008e-09	4.31634e-08	0.764286	0.130436	0.63385
CCDC84	8.01228	3.49073	0.501066	6.96661	3.24674e-12	2.57267e-10	0.692857	0.0590426	0.633815
IGFBP2	23.1116	4.94076	1.4689	3.36358	0.000769395	0.00466117	0.9	0.266436	0.633564
RSRC2	76.6351	2.73755	0.535234	5.11468	3.14275e-07	6.77149e-06	0.942857	0.309425	0.633432
EN2	1.09791	6.56176	1.86641	3.5157	0.000438591	0.00294281	0.635714	0.0028549	0.632859
CORO2B	1.28142	7.58888	1.28553	5.90331	3.56272e-09	1.29088e-07	0.635714	0.00337209	0.632342
SENP1	10.7588	3.54735	0.337722	10.5038	8.29947e-26	5.21237e-23	0.714286	0.0822955	0.63199
FABP7	9.19639	4.27683	1.70505	2.50833	0.0121305	0.0419262	0.707143	0.0760478	0.631095
GPM6B	7.10791	4.75597	1.21223	3.92332	8.73357e-05	0.000793033	0.714286	0.0833919	0.630894
SACS	19.3705	3.36248	0.744208	4.51819	6.23706e-06	8.60552e-05	0.721429	0.0918118	0.629617
GRB10	12.0054	3.2672	0.719073	4.54363	5.52942e-06	7.80053e-05	0.75	0.120609	0.629391
ITGB1BP1	12.9153	3.22815	0.435139	7.41868	1.18295e-13	1.31106e-11	0.742857	0.113906	0.628951
LAMA4	2.36958	8.34257	1.09807	7.59749	3.01934e-14	3.65707e-12	0.635714	0.00676486	0.628949
SLC25A25	22.1264	2.75404	0.824276	3.34116	0.000834282	0.00499538	0.728571	0.0996731	0.628898
PPID	14.2116	2.9223	0.251765	11.6073	3.78418e-31	4.01052e-28	0.764286	0.135918	0.628368
SESN2	29.1426	3.37985	0.561502	6.01931	1.75157e-09	6.95582e-08	0.821429	0.193119	0.628309
ADAMTS9	2.61983	5.6655	1.61418	3.50982	0.000448409	0.00299829	0.635714	0.00763375	0.628081
NOP58	40.547	2.983	0.429109	6.95161	3.61148e-12	2.80917e-10	0.892857	0.265299	0.627559
MMP16	1.38125	7.85746	2.48797	3.15818	0.00158757	0.0083139	0.628571	0.00132401	0.627247
MCM7	19.4843	2.63455	0.548589	4.80241	1.56765e-06	2.65826e-05	0.735714	0.109479	0.626235
SNHG1	16.2302	2.54941	0.836856	3.04641	0.00231592	0.0112107	0.707143	0.0810129	0.62613
HTRA1	2.46892	5.0307	1.45844	3.44937	0.000561888	0.00362141	0.635714	0.00980595	0.625908
STK17A	29.4327	2.18813	0.847511	2.58183	0.00982779	0.0354197	0.728571	0.1035	0.625071
FAM171B	1.2216	7.14654	1.6784	4.25794	2.06317e-05	0.00023751	0.628571	0.00380653	0.624765
PALLD	31.9653	2.39022	0.785601	3.04254	0.00234591	0.0112978	0.8	0.175266	0.624734
BPGM	9.72542	2.96188	0.51662	5.73319	9.85587e-09	3.20165e-07	0.714286	0.090012	0.624274
PKIG	7.23955	4.44103	1.05424	4.21253	2.52522e-05	0.000280604	0.721429	0.0971699	0.624259
NOP56	48.0874	3.28255	0.348351	9.42312	4.37862e-21	1.48497e-18	0.907143	0.284207	0.622936
ZNF326	17.2368	2.09105	0.43754	4.77911	1.76072e-06	2.94735e-05	0.742857	0.119926	0.622931
TOB2	20.4684	2.32863	0.555462	4.19225	2.76202e-05	0.000302165	0.742857	0.120154	0.622703
ITGA7	2.25983	5.3614	1.41914	3.77791	0.000158148	0.00128743	0.628571	0.00612355	0.622448
FAM53C	27.1191	2.42063	0.494758	4.89254	9.95405e-07	1.82477e-05	0.792857	0.171604	0.621253
GFM2	8.08776	3.30843	0.417018	7.93353	2.12999e-15	3.19631e-13	0.714286	0.0932186	0.621067
RBM38	8.19027	2.61719	0.648536	4.03553	5.44788e-05	0.000529397	0.671429	0.0509951	0.620433
FAM133B	3.86657	3.54627	0.387472	9.15232	5.57244e-20	1.57487e-17	0.657143	0.0368447	0.620298
PAPD5	26.2499	2.51827	0.572908	4.39559	1.10474e-05	0.000140323	0.764286	0.1444	0.619886
FHL1	1.89185	5.86526	2.35337	2.49228	0.0126924	0.0433902	0.621429	0.00364103	0.617788
RAE1	11.3731	2.92824	0.246329	11.8875	1.37497e-32	1.79349e-29	0.728571	0.111362	0.61721
FADS2	16.6483	5.73188	0.897492	6.38655	1.69671e-10	8.66597e-09	0.792857	0.178079	0.614778
DNAJC2	19.8379	2.97189	0.258129	11.5132	1.13182e-30	1.12895e-27	0.764286	0.149841	0.614445
ZNF92	7.08911	3.47068	0.548638	6.326	2.5159e-10	1.24018e-08	0.664286	0.0500434	0.614242
MEIS3	0.890003	7.05225	2.68665	2.62492	0.00866682	0.0319903	0.614286	0.00111713	0.613169
AGPAT5	14.5767	3.24063	0.341305	9.49483	2.20561e-21	7.79178e-19	0.735714	0.122988	0.612726
OSBPL6	1.72918	5.26849	0.865433	6.08769	1.1455e-09	4.79611e-08	0.621429	0.00933013	0.612098
DNM1	1.37779	5.98579	0.751158	7.96874	1.60299e-15	2.42696e-13	0.621429	0.00951632	0.611912
S100A6	130.235	1.84936	0.727037	2.54369	0.0109689	0.0387014	0.928571	0.317493	0.611078
LARP6	1.17024	6.75941	1.31041	5.15824	2.49286e-07	5.60628e-06	0.614286	0.00353759	0.610748
APC	45.0658	3.07643	0.399087	7.70867	1.2714e-14	1.64573e-12	0.814286	0.203794	0.610492
ATG12	18.6461	2.31426	0.330536	7.00153	2.53178e-12	2.03465e-10	0.757143	0.147482	0.609661
HN1	21.298	2.61026	0.460324	5.67049	1.42393e-08	4.43039e-07	0.778571	0.169287	0.609284
STIP1	67.6385	4.4071	0.270814	16.2735	1.52097e-59	2.57911e-55	0.985714	0.377922	0.607792
DEDD2	35.2865	2.39573	0.597753	4.00789	6.12644e-05	0.000581994	0.8	0.192292	0.607708
KIF5C	4.23465	5.8968	2.09937	2.80884	0.00497198	0.0207048	0.614286	0.00732343	0.606962
ARID4B	60.5203	1.94311	0.637338	3.04879	0.00229761	0.0111443	0.814286	0.208511	0.605775
ARSJ	1.22736	6.79896	2.59374	2.62129	0.00875964	0.0322767	0.607143	0.00196533	0.605178
DKK3	1.35274	7.42949	1.83985	4.0381	5.3885e-05	0.000525433	0.607143	0.00219289	0.60495
GOLIM4	22.4215	2.12691	0.790226	2.69152	0.00711271	0.0273307	0.735714	0.131284	0.60443
F2R	5.38946	4.99336	1.78682	2.79456	0.00519704	0.0214002	0.614286	0.00993008	0.604356
ZNF44	6.45565	3.40863	0.650912	5.2367	1.63475e-07	3.87698e-06	0.642857	0.0395548	0.603302
KAT2A	6.32043	3.57549	0.527661	6.77611	1.23453e-11	8.27428e-10	0.65	0.0467127	0.603287
C11orf84	5.28976	3.61703	0.459816	7.86625	3.65416e-15	5.29603e-13	0.65	0.0473334	0.602667
PFKM	4.91337	4.00156	0.873902	4.57896	4.67301e-06	6.80173e-05	0.657143	0.0547809	0.602362
PTPRS	1.66054	5.81087	1.4461	4.0183	5.86189e-05	0.000561771	0.607143	0.00554429	0.601599
YTHDC1	53.8588	1.94208	0.518834	3.74316	0.000181717	0.00144192	0.835714	0.234619	0.601096
LMO4	37.2029	2.9701	0.319514	9.29568	1.46263e-20	4.4289e-18	0.857143	0.256217	0.600926
FBN2	2.04542	5.80268	2.32103	2.50004	0.0124178	0.0426942	0.607143	0.00668211	0.600461
RP9	6.62209	3.57111	0.320448	11.1441	7.65091e-29	6.48682e-26	0.664286	0.0644007	0.599885
MAP9	4.22253	4.53344	0.974222	4.6534	3.26511e-06	5.02419e-05	0.635714	0.0358931	0.599821
TAF7	66.195	2.96452	0.359649	8.24281	1.68211e-16	2.88117e-14	0.928571	0.32881	0.599762
CAMK2D	28.827	2.98894	0.393556	7.59471	3.08487e-14	3.70994e-12	0.814286	0.214634	0.599651
PRKRIP1	16.6419	2.93041	0.320174	9.15254	5.56106e-20	1.57487e-17	0.728571	0.128967	0.599605
MAP2K3	27.612	1.79421	0.476412	3.76609	0.000165827	0.00133902	0.778571	0.179941	0.59863
NOTCH1	17.1478	2.46905	0.866368	2.84989	0.00437349	0.0186522	0.671429	0.0729447	0.598484
TRPM3	1.44183	6.69138	2.09947	3.18718	0.00143667	0.0076778	0.6	0.00173776	0.598262
MOB4	11.9332	2.79861	0.299609	9.34089	9.55305e-21	3.11521e-18	0.728571	0.130312	0.59826
GFPT2	1.11956	6.82088	1.94036	3.51526	0.000439322	0.00294566	0.6	0.00186189	0.598138
COL19A1	1.13144	7.51255	1.65784	4.53153	5.85575e-06	8.16721e-05	0.6	0.00196533	0.598035
ZNF714	4.92567	4.32185	0.393469	10.984	4.5641e-28	3.6854e-25	0.635714	0.038479	0.597235
MLF1	2.73986	5.05443	0.771284	6.55326	5.62929e-11	3.26678e-09	0.621429	0.024639	0.59679
AP5Z1	14.1488	3.09836	0.391258	7.91897	2.39483e-15	3.50079e-13	0.7	0.103231	0.596769
TNFRSF10B	17.3889	2.92563	0.805735	3.63101	0.000282312	0.00205033	0.678571	0.0825644	0.596007
CENPF	5.78446	4.51151	1.3572	3.32412	0.000886968	0.00525701	0.607143	0.011854	0.595289
SMAD5	14.1338	2.55965	0.355239	7.20542	5.78638e-13	5.27525e-11	0.721429	0.12634	0.595089
BAZ1B	75.0778	2.85402	0.456785	6.24807	4.15563e-10	1.93591e-08	0.907143	0.312487	0.594656
ZNF532	9.79765	3.07564	0.408536	7.52845	5.13449e-14	5.96339e-12	0.671429	0.0779925	0.593436
ING3	15.2618	2.48866	0.438119	5.68034	1.34431e-08	4.2292e-07	0.7	0.106624	0.593376
DDX39A	25.7907	2.13971	0.403581	5.3018	1.14668e-07	2.83443e-06	0.764286	0.171128	0.593157
SLC22A17	1.45774	5.9723	0.89896	6.64357	3.06181e-11	1.85426e-09	0.6	0.0070338	0.592966
ZC3HAV1	65.6633	3.02647	0.490594	6.169	6.87234e-10	3.08062e-08	0.921429	0.328499	0.592929
POM121	8.81783	2.75506	0.371728	7.41151	1.24869e-13	1.37494e-11	0.664286	0.0716827	0.592603
DCBLD2	6.98555	3.49791	0.804633	4.34721	1.37877e-05	0.000168321	0.65	0.057822	0.592178
PHF8	13.7523	3.1485	0.320969	9.80935	1.02628e-22	4.35068e-20	0.692857	0.100852	0.592005
TYW3	15.2316	2.77447	0.533267	5.20277	1.96341e-07	4.54831e-06	0.75	0.158116	0.591884
HSPB8	2.8627	5.25434	1.66687	3.15221	0.00162038	0.00844662	0.6	0.00976457	0.590235
SLC6A8	9.6032	2.90655	0.884359	3.28661	0.001014	0.00582268	0.664286	0.0742687	0.590017
HABP4	6.41003	3.32808	0.726539	4.58073	4.63364e-06	6.77203e-05	0.628571	0.0386652	0.589906
ARHGEF2	34.2488	1.77881	0.650675	2.73379	0.00626091	0.0247301	0.75	0.160309	0.589691
GNPDA1	35.0144	1.77346	0.649221	2.73167	0.00630144	0.0248728	0.785714	0.197091	0.588623
HLTF	9.07515	3.4063	0.61688	5.52182	3.35503e-08	9.52951e-07	0.671429	0.0841574	0.587271
C17orf67	1.29594	4.66743	1.28952	3.6195	0.000295169	0.00212805	0.592857	0.00562704	0.58723
MSANTD4	8.12725	3.37285	0.382358	8.82119	1.13245e-18	2.70465e-16	0.65	0.0631387	0.586861
CDKN3	2.49144	5.22069	0.763364	6.83906	7.97172e-12	5.67968e-10	0.607143	0.0205842	0.586559
ABHD3	11.5803	2.37181	0.424106	5.5925	2.2382e-08	6.65844e-07	0.7	0.113534	0.586466
ROBO1	1.92864	5.74788	1.22156	4.70537	2.53403e-06	4.01585e-05	0.592857	0.00668211	0.586175
ATP6V0E2	4.63601	3.27173	0.714338	4.58008	4.64789e-06	6.77203e-05	0.642857	0.0574496	0.585408
MYL6B	8.25645	3.33027	0.756416	4.4027	1.06912e-05	0.000136926	0.707143	0.12243	0.584713
PANK2	16.6847	2.07901	0.24299	8.55592	1.16932e-17	2.30559e-15	0.728571	0.143862	0.584709
MTRNR2L2	13.6247	2.00651	0.728872	2.75291	0.00590689	0.0236244	0.671429	0.0869709	0.584458
TEX10	10.6425	2.8633	0.249922	11.4567	2.17531e-30	2.04926e-27	0.671429	0.0881294	0.583299
DRAXIN	1.26844	7.15841	1.65378	4.3285	1.50128e-05	0.000181319	0.585714	0.00256527	0.583149
C16orf80	7.73154	2.35168	0.25505	9.22046	2.95821e-20	8.64869e-18	0.657143	0.0754065	0.581736
UBE2C	1.44651	6.40201	1.397	4.58269	4.59039e-06	6.72768e-05	0.585714	0.00426166	0.581453
ELOVL6	8.01846	4.4407	0.980698	4.52811	5.9514e-06	8.25843e-05	0.657143	0.0759237	0.581219
SPHK2	3.80411	3.64622	0.342425	10.6482	1.77732e-26	1.25575e-23	0.621429	0.0405064	0.580922
CEBPG	30.0786	2.35322	0.513359	4.58396	4.56243e-06	6.69248e-05	0.771429	0.190513	0.580916
C1R	1.83665	5.08812	0.84685	6.00829	1.87492e-09	7.37657e-08	0.592857	0.0128057	0.580051
TTLL7	1.387	6.89895	0.961913	7.17211	7.38479e-13	6.50872e-11	0.585714	0.0060408	0.579673
USPL1	12.0764	2.29285	0.767009	2.98934	0.00279578	0.0130278	0.65	0.0709794	0.579021
GLCCI1	8.19202	3.30381	0.798949	4.1352	3.54646e-05	0.000370738	0.621429	0.0429683	0.57846
KPNA2	18.8834	2.45955	0.398715	6.1687	6.88539e-10	3.08062e-08	0.742857	0.164922	0.577935
SUGP2	24.7211	2.3691	0.377016	6.28383	3.3034e-10	1.60045e-08	0.735714	0.158302	0.577412
PCDH19	0.969405	6.65376	2.1984	3.02663	0.00247294	0.0117725	0.578571	0.00140676	0.577165
C11orf96	1.87471	6.61815	2.54624	2.59919	0.00934449	0.034025	0.578571	0.0018412	0.57673
WBSCR22	25.8933	2.43584	0.361333	6.74126	1.57016e-11	1.01623e-09	0.842857	0.266478	0.576379
ULBP1	1.31615	6.33569	1.84781	3.42876	0.000606344	0.00384078	0.578571	0.00225495	0.576316
TCEA2	7.52378	3.41279	0.440881	7.74085	9.87562e-15	1.29815e-12	0.664286	0.0880674	0.576218
SMIM4	8.37701	2.3663	0.520903	4.54269	5.55398e-06	7.82216e-05	0.692857	0.117402	0.575455
FREM2	1.19468	7.12954	1.61751	4.40772	1.04466e-05	0.000134504	0.578571	0.00355828	0.575013
PABPN1	19.6536	2.00104	0.305963	6.54015	6.14573e-11	3.50886e-09	0.75	0.175059	0.574941
IGF2BP3	1.60095	5.61419	0.827925	6.78103	1.19321e-11	8.06056e-10	0.585714	0.0109231	0.574791
C16orf45	1.56632	6.07919	1.64473	3.69617	0.000218877	0.0016726	0.578571	0.00378584	0.574786
DTX3	1.25387	5.73592	1.5496	3.70156	0.000214278	0.00164264	0.578571	0.00393065	0.574641
BICD1	4.62835	3.91113	1.02826	3.80366	0.000142576	0.0011805	0.592857	0.0183706	0.574487
PDLIM3	3.44447	4.41062	1.53049	2.88184	0.00395365	0.0172123	0.592857	0.0205222	0.572335
SNHG15	8.13769	2.81368	0.90021	3.12559	0.0017745	0.00909619	0.614286	0.0419959	0.57229
BCAP29	9.31143	2.30365	0.740505	3.11092	0.00186506	0.00945182	0.65	0.0780752	0.571925
SMO	2.52624	6.00182	1.22044	4.91774	8.75484e-07	1.63318e-05	0.6	0.0289627	0.571037
RN7SL2	7.57653	4.00561	0.762893	5.25055	1.51649e-07	3.63723e-06	0.635714	0.0647317	0.570983
NT5C3A	16.7479	2.26901	0.392204	5.78528	7.2391e-09	2.40222e-07	0.707143	0.136621	0.570522
USP11	15.1159	2.50515	0.457355	5.47747	4.31443e-08	1.19738e-06	0.685714	0.116037	0.569677
TRA2B	94.1133	3.04375	0.387161	7.86171	3.78933e-15	5.44539e-13	0.971429	0.402065	0.569364
MOB1B	17.7242	2.15316	0.594	3.62485	0.000289126	0.00209518	0.7	0.130725	0.569275
NXF1	29.3314	1.76787	0.576147	3.06844	0.00215183	0.0105795	0.721429	0.152882	0.568547
C6orf48	48.9791	2.54824	0.559621	4.55351	5.27579e-06	7.51147e-05	0.864286	0.296268	0.568018
BAX	11.8715	1.90284	0.536164	3.54899	0.000386706	0.00265696	0.664286	0.0964252	0.567861
PSMG3	13.5041	2.21835	0.404563	5.48333	4.17396e-08	1.16029e-06	0.721429	0.153999	0.56743
NKRF	8.38063	2.56417	0.359896	7.12476	1.0426e-12	8.8841e-11	0.635714	0.0683313	0.567383
RTN1	5.24287	4.93787	1.29555	3.81141	0.000138176	0.00115308	0.592857	0.0255286	0.567329
MXRA7	5.03656	2.47138	0.687194	3.59634	0.000322729	0.00228498	0.621429	0.0545327	0.566896
RNF216	32.2221	2.5973	0.246909	10.5193	7.0426e-26	4.59313e-23	0.8	0.233377	0.566623
ETV4	1.06336	6.27576	1.04154	6.02547	1.68615e-09	6.73514e-08	0.571429	0.00560636	0.565822
ABL2	26.857	2.03804	0.826466	2.46597	0.0136644	0.0460193	0.685714	0.120754	0.56496
MAPK8IP1	4.50056	4.13355	1.12881	3.66188	0.000250373	0.00186291	0.614286	0.0496297	0.564656
MORC4	16.1045	3.80055	1.06987	3.55234	0.000381817	0.0026255	0.742857	0.179672	0.563185
FZD3	6.91211	3.82371	0.970227	3.94104	8.11289e-05	0.000744831	0.621429	0.0588564	0.562572
MSANTD3	7.3021	2.54983	0.438376	5.81654	6.00775e-09	2.0539e-07	0.635714	0.0731722	0.562542
TUBA1C	60.0221	2.55705	0.465341	5.49501	3.90692e-08	1.09504e-06	0.935714	0.373681	0.562033
EPB41L2	17.6379	2.30213	0.888043	2.59236	0.00953191	0.0345812	0.657143	0.0951632	0.56198
LEAP2	1.09373	6.94757	1.57766	4.40371	1.06416e-05	0.000136497	0.564286	0.00254458	0.561741
RN7SL1	10.4489	2.84916	0.875218	3.25538	0.00113242	0.00635004	0.657143	0.095577	0.561566
AC139100.2	1.43801	7.16486	1.77153	4.04446	5.24442e-05	0.000512858	0.564286	0.00277215	0.561514
SH3BGR	6.00686	3.81058	1.0801	3.528	0.000418715	0.00282872	0.65	0.0888328	0.561167
DBP	6.88472	2.89946	0.448985	6.4578	1.06233e-10	5.79227e-09	0.628571	0.0674211	0.56115
FAM115A	3.74405	3.32108	0.478706	6.93762	3.98759e-12	3.04583e-10	0.607143	0.04603	0.561113
MTRF1L	5.20943	2.71705	0.367397	7.3954	1.40984e-13	1.54236e-11	0.621429	0.0605528	0.560876
PPARGC1A	1.05789	6.66712	1.75199	3.80546	0.000141542	0.00117564	0.564286	0.00345484	0.560831
WHAMM	18.2647	1.34188	0.538601	2.49142	0.0127232	0.0434508	0.678571	0.117982	0.56059
KIF21A	19.07	2.45268	0.960272	2.55415	0.0106448	0.0377702	0.7	0.139849	0.560151
BRF2	5.1265	3.47854	0.36008	9.66045	4.43928e-22	1.67282e-19	0.607143	0.0471885	0.559954
TMEM158	4.91403	4.73951	0.729918	6.49321	8.40241e-11	4.67146e-09	0.607143	0.0478092	0.559334
GTF3C3	13.499	2.66057	0.384813	6.91394	4.71371e-12	3.55086e-10	0.7	0.140738	0.559262
RN7SK	6.1586	3.97509	1.32135	3.00836	0.00262663	0.0123825	0.578571	0.0195085	0.559063
ZNF428	8.10688	3.03694	0.57783	5.25576	1.47413e-07	3.54564e-06	0.664286	0.105279	0.559006
TMEM97	16.6379	3.71769	0.993186	3.74319	0.000181696	0.00144192	0.771429	0.212731	0.558697
ZYX	49.2605	1.71145	0.617016	2.77375	0.00554148	0.0224747	0.8	0.241342	0.558658
MDK	14.7046	3.45086	1.09867	3.14095	0.001684	0.00871128	0.735714	0.177128	0.558587
SMC4	50.4193	2.89428	0.460874	6.27998	3.38616e-10	1.63123e-08	0.835714	0.277277	0.558438
FNDC4	0.997009	6.41675	0.788387	8.13908	3.98285e-16	6.55701e-14	0.564286	0.00612355	0.558162
PTTG1	2.90425	4.48852	0.889307	5.04722	4.48295e-07	9.26955e-06	0.571429	0.0137366	0.557692
CAPRIN2	6.74019	3.61632	0.489564	7.38682	1.50379e-13	1.6346e-11	0.6	0.0427407	0.557259
FAM105B	14.3007	2.14641	0.473596	4.53216	5.83832e-06	8.15489e-05	0.65	0.0930117	0.556988
ENC1	6.35124	3.731	1.07256	3.47859	0.000504057	0.00331162	0.585714	0.0291282	0.556586
ENO2	3.23136	4.10081	1.17755	3.48249	0.000496779	0.00327268	0.571429	0.0148537	0.556575
UBXN2A	17.0689	1.49907	0.406299	3.68957	0.000224634	0.00171428	0.728571	0.172142	0.556429
LRRTM2	0.8008	7.73374	2.90177	2.66518	0.00769478	0.0291381	0.557143	0.0010137	0.556129
TBCA	21.7776	2.28919	0.469392	4.87692	1.07754e-06	1.94381e-05	0.807143	0.251045	0.556098
MAP1LC3A	2.57017	4.48767	1.1956	3.75349	0.000174393	0.00139621	0.564286	0.00856469	0.555721
ZKSCAN5	8.44978	3.23568	0.361169	8.9589	3.27936e-19	8.68878e-17	0.614286	0.0586909	0.555595
SRSF7	62.9627	1.94569	0.554861	3.50662	0.000453833	0.0030274	0.835714	0.280587	0.555128
PLEKHH2	1.91461	4.99794	1.14304	4.37251	1.22826e-05	0.00015205	0.564286	0.00918532	0.5551
FAM126A	17.7981	3.16127	0.530899	5.95457	2.6076e-09	9.98126e-08	0.735714	0.180686	0.555028
KATNAL2	0.916528	7.33479	1.68891	4.34292	1.40602e-05	0.000171401	0.557143	0.00227564	0.554867
ZIC2	0.598772	7.13095	1.86248	3.82873	0.000128804	0.0010888	0.557143	0.00244114	0.554702
MTRNR2L1	104.401	2.39309	0.731811	3.27009	0.00107513	0.00610958	0.721429	0.166825	0.554603
NBPF1	22.6115	2.32409	0.416151	5.58473	2.34062e-08	6.91461e-07	0.728571	0.174273	0.554299
SHOX2	1.0079	6.28379	2.27672	2.76002	0.00577979	0.0232246	0.557143	0.00293765	0.554205
ATF5	29.5855	2.6641	0.806981	3.30132	0.000962296	0.00559974	0.714286	0.160702	0.553584
POFUT2	10.7851	3.06829	0.463242	6.62351	3.50775e-11	2.08705e-09	0.628571	0.0752824	0.553289
PPP2R2A	40.6944	1.55421	0.495385	3.13737	0.00170472	0.00879619	0.785714	0.232674	0.55304
PSIP1	19.6587	1.96395	0.593762	3.30764	0.00094085	0.00550898	0.678571	0.125678	0.552894
SGCB	3.0934	5.68183	1.13073	5.02491	5.03668e-07	1.01675e-05	0.578571	0.0257148	0.552857
GDI1	31.8531	2.11891	0.284625	7.44458	9.72557e-14	1.09944e-11	0.785714	0.233171	0.552544
2021-09-11	37.8538	2.83681	0.420946	6.73913	1.59343e-11	1.02348e-09	0.828571	0.276615	0.551957
YAF2	9.15964	2.58087	0.439245	5.8757	4.21052e-09	1.50628e-07	0.621429	0.0701312	0.551297
ADA	4.66548	4.38158	0.97365	4.50016	6.79013e-06	9.27802e-05	0.578571	0.0275353	0.551036
ORAI2	19.1357	2.89322	0.837986	3.45259	0.000555236	0.00358945	0.635714	0.0848815	0.550833
PEAK1	20.9955	1.88331	0.666533	2.82553	0.00472021	0.0198366	0.657143	0.106335	0.550808
TRIM56	12.5335	2.3754	0.48591	4.88855	1.0158e-06	1.85613e-05	0.635714	0.0849435	0.550771
ZNF701	2.88056	3.961	0.629614	6.29115	3.15121e-10	1.53109e-08	0.571429	0.0207497	0.550679
PFDN2	25.119	1.90465	0.289948	6.56895	5.06723e-11	2.97319e-09	0.785714	0.235301	0.550413
SATB2	1.5614	4.61574	0.473104	9.7563	1.73369e-22	6.90121e-20	0.564286	0.0143572	0.549928
FN1	22.916	4.46662	1.81749	2.45758	0.0139876	0.0468524	0.592857	0.0430303	0.549827
HOMER3	6.21862	3.03138	1.09755	2.76194	0.0057459	0.0231103	0.592857	0.0440854	0.548772
TCERG1	29.438	2.0773	0.502182	4.13656	3.52558e-05	0.000369032	0.721429	0.173176	0.548252
TSPYL4	3.40069	3.95276	0.507934	7.78202	7.13755e-15	9.7606e-13	0.578571	0.0303902	0.548181
PHLDA2	17.5295	2.53536	1.04309	2.43063	0.0150727	0.0496385	0.65	0.102797	0.547203
IP6K2	21.5515	2.05324	0.327335	6.2726	3.55069e-10	1.69151e-08	0.721429	0.174418	0.547011
PIAS2	8.70471	2.83839	0.378225	7.5045	6.1664e-14	7.11317e-12	0.628571	0.0815921	0.546979
GOT1	13.5666	3.18315	0.525779	6.05415	1.41158e-09	5.7817e-08	0.7	0.153151	0.546849
HSPB1	198.452	5.69538	1.06596	5.34296	9.14432e-08	2.31459e-06	1	0.453246	0.546754
PVRL3	1.52821	5.42082	1.69473	3.19864	0.00138078	0.00746141	0.55	0.00345484	0.546545
DNALI1	0.893744	5.78369	1.35551	4.26678	1.98313e-05	0.000230645	0.55	0.00349621	0.546504
MLLT3	7.11933	4.67354	1.29969	3.59589	0.000323279	0.00228696	0.571429	0.0249907	0.546438
PLOD2	6.72777	2.90054	1.18757	2.44242	0.0145893	0.048426	0.614286	0.0681245	0.546161
HRH1	3.66716	4.1878	1.28262	3.26503	0.00109454	0.00619291	0.564286	0.0181638	0.546122
ANKMY2	10.8884	3.08341	0.346486	8.89909	5.63086e-19	1.4467e-16	0.664286	0.11823	0.546056
RCN1	15.9623	2.60317	0.698023	3.72934	0.000191979	0.00150633	0.735714	0.189768	0.545946
LUC7L3	38.0356	2.26243	0.416691	5.42953	5.6504e-08	1.5257e-06	0.778571	0.233936	0.544635
PTCD1	4.64494	2.62879	0.407785	6.44651	1.14455e-10	6.14217e-09	0.585714	0.042058	0.543656
ZNF436	4.99906	3.44194	0.57103	6.0276	1.6641e-09	6.68675e-08	0.585714	0.0430717	0.542643
ZNF83	13.6609	2.441	0.484428	5.03894	4.68122e-07	9.58688e-06	0.65	0.107369	0.542631
RBM33	28.2078	1.8649	0.490593	3.80132	0.000143925	0.00118992	0.7	0.157599	0.542401
IRF2BPL	13.4787	1.96333	0.346765	5.66187	1.49736e-08	4.61651e-07	0.65	0.107741	0.542259
HSPH1	187.908	5.27601	0.699006	7.54788	4.42395e-14	5.20951e-12	1	0.457756	0.542244
PRDM4	19.6173	1.82989	0.377619	4.84588	1.26054e-06	2.21963e-05	0.685714	0.143593	0.542121
AASS	4.18005	3.87345	1.16388	3.32806	0.000874533	0.0051942	0.571429	0.0295006	0.541928
FAM214A	24.4747	1.98488	0.70048	2.8336	0.00460269	0.0194425	0.685714	0.144193	0.541521
ZNF493	5.01917	3.48524	0.726174	4.79945	1.59103e-06	2.69134e-05	0.571429	0.029935	0.541494
C21orf59	9.72654	1.54887	0.490864	3.15539	0.00160285	0.00837833	0.664286	0.122905	0.54138
BCL7B	18.0484	2.27787	0.318448	7.15302	8.48889e-13	7.34419e-11	0.7	0.158695	0.541305
DESI2	16.0052	1.90835	0.31171	6.12219	9.22954e-10	3.98232e-08	0.678571	0.138131	0.54044
CBX4	36.5918	2.79313	0.689139	4.05308	5.05482e-05	0.000498921	0.742857	0.202656	0.540201
SEMA3A	1.74332	5.64728	1.15448	4.89164	1.00001e-06	1.83123e-05	0.55	0.00995076	0.540049
CKS2	12.3508	2.84264	0.868864	3.27168	0.00106912	0.00608359	0.6	0.0600976	0.539902
TRIM36	1.82007	4.58472	1.31478	3.48706	0.000488356	0.00322848	0.55	0.0102404	0.53976
AC091729.9	2.57508	4.00681	0.690535	5.80247	6.53435e-09	2.21606e-07	0.578571	0.0390376	0.539534
TCEA1	11.7829	1.745	0.489724	3.56323	0.000366319	0.00254264	0.692857	0.153358	0.5395
P4HA2	9.70939	3.26604	0.830785	3.93127	8.44968e-05	0.000771159	0.628571	0.0890811	0.53949
CYCS	34.4887	2.45375	0.390715	6.28016	3.38229e-10	1.63123e-08	0.871429	0.33212	0.539309
PIK3R3	29.5474	3.07986	0.97589	3.15595	0.00159978	0.00836495	0.785714	0.246556	0.539159
XPO1	60.7956	2.35168	0.394746	5.95744	2.56222e-09	9.82977e-08	0.871429	0.332451	0.538978
RAB13	21.4925	1.90771	0.687748	2.77384	0.00553986	0.0224736	0.714286	0.175369	0.538916
RABL5	5.73264	3.11562	0.813851	3.82824	0.000129063	0.00109045	0.621429	0.0825644	0.538864
ZFC3H1	30.9052	1.35647	0.483443	2.80586	0.00501825	0.0208578	0.692857	0.154061	0.538796
FAM149A	3.92808	3.27851	0.958244	3.42138	0.000623053	0.00392619	0.571429	0.0326658	0.538763
UBE2S	2.02599	4.70205	0.698187	6.73465	1.64321e-11	1.05147e-09	0.55	0.0113368	0.538663
TBCB	25.4041	2.52422	0.351218	7.18704	6.6211e-13	5.87822e-11	0.757143	0.218565	0.538578
NR2F1	1.29364	5.58719	1.20436	4.63912	3.49904e-06	5.32461e-05	0.55	0.012185	0.537815
ERF	10.4206	2.10274	0.850752	2.47163	0.01345	0.0454327	0.6	0.0621871	0.537813
STX16	30.4954	2.10209	0.276368	7.60612	2.82445e-14	3.44563e-12	0.764286	0.22715	0.537135
TIMM44	13.3189	2.39308	0.370349	6.4617	1.03533e-10	5.68156e-09	0.685714	0.148662	0.537053
PCNXL2	5.79357	3.81446	0.940023	4.05783	4.95299e-05	0.000491157	0.564286	0.0275973	0.536688
PSPH	2.37092	3.97054	0.507538	7.82313	5.15273e-15	7.34243e-13	0.564286	0.0277628	0.536523
CLIP2	8.20654	2.96287	0.588971	5.03059	4.88964e-07	9.94168e-06	0.6	0.063718	0.536282
EPS8	21.0016	3.57672	0.751684	4.75827	1.95258e-06	3.21455e-05	0.678571	0.142828	0.535744
CARS	29.7284	2.57467	0.24989	10.3032	6.81479e-25	3.6112e-22	0.785714	0.250031	0.535683
BUD31	41.7035	3.34839	0.232815	14.3821	6.69868e-47	5.67948e-43	0.871429	0.336485	0.534944
BDP1	46.7007	1.8459	0.675835	2.73129	0.00630874	0.0248871	0.721429	0.18712	0.534309
CCDC102B	1.22407	5.87366	0.576323	10.1916	2.1614e-24	1.01808e-21	0.542857	0.00906119	0.533796
RBBP6	53.8444	1.5383	0.490248	3.13779	0.00170224	0.00878688	0.764286	0.230502	0.533784
SMOX	13.6184	1.93012	0.691413	2.79155	0.0052456	0.021548	0.65	0.116492	0.533508
C9orf3	3.8463	4.4791	0.757261	5.91487	3.3213e-09	1.21378e-07	0.571429	0.0381894	0.533239
MTIF2	23.4186	2.43567	0.527735	4.61532	3.92488e-06	5.85349e-05	0.771429	0.238384	0.533045
MAD2L2	9.74761	2.89133	0.398274	7.25964	3.88113e-13	3.67667e-11	0.628571	0.0956804	0.532891
TBCE	9.05718	2.51059	0.285217	8.80238	1.33942e-18	3.15451e-16	0.628571	0.096632	0.531939
SESN3	37.7212	2.51496	0.821908	3.05991	0.00221404	0.0108257	0.764286	0.233171	0.531115
DSEL	6.19166	4.16139	1.13445	3.66821	0.000244253	0.001827	0.592857	0.0619802	0.530877
ADNP2	13.1705	2.09389	0.345391	6.0624	1.34106e-09	5.53295e-08	0.642857	0.112375	0.530482
DHX34	9.22337	2.90419	0.685729	4.23518	2.28366e-05	0.000257817	0.585714	0.0559808	0.529733
IFT81	2.22392	4.32302	0.596581	7.24633	4.2823e-13	4.01187e-11	0.55	0.0205842	0.529416
ING1	14.5412	2.30251	0.559982	4.11175	3.92669e-05	0.000404279	0.621429	0.0920601	0.529368
GARS	46.4963	2.36337	0.285568	8.27604	1.27338e-16	2.22606e-14	0.864286	0.335202	0.529084
C7orf60	6.00135	3.29812	0.545155	6.04987	1.4496e-09	5.90886e-08	0.571429	0.042389	0.52904
CSRNP2	9.23078	2.19233	0.414704	5.2865	1.2468e-07	3.05962e-06	0.607143	0.0781166	0.529026
SNRPB2	19.5728	2.08361	0.284032	7.33582	2.20372e-13	2.35022e-11	0.728571	0.199905	0.528667
CEP89	6.91675	2.7893	0.285109	9.78328	1.32839e-22	5.49401e-20	0.592857	0.0644007	0.528456
CFL2	9.1486	2.81525	0.790217	3.56263	0.000367161	0.00254432	0.6	0.0718069	0.528193
CCDC130	17.9755	2.06545	0.560898	3.6824	0.00023105	0.00175063	0.642857	0.114734	0.528123
KDM5A	63.2931	1.67717	0.341602	4.90973	9.1203e-07	1.6939e-05	0.821429	0.293392	0.528036
KIAA0907	8.28576	2.38717	0.49361	4.83614	1.32384e-06	2.31427e-05	0.592857	0.0652696	0.527588
SRRT	37.7698	2.05924	0.264711	7.77919	7.29877e-15	9.90121e-13	0.778571	0.251127	0.527444
ZNF3	9.30015	2.05397	0.418462	4.90839	9.18257e-07	1.70174e-05	0.607143	0.0802267	0.526916
CIB2	0.849416	6.47591	1.90375	3.40166	0.000669787	0.0041542	0.528571	0.00192395	0.526647
PRMT1	14.8033	2.29563	0.385793	5.95041	2.67476e-09	1.01695e-07	0.678571	0.152013	0.526559
PMS2	5.41284	3.01838	0.374195	8.06632	7.24515e-16	1.13756e-13	0.585714	0.0592701	0.526444
THUMPD2	4.1603	3.68398	0.611182	6.02762	1.66388e-09	6.68675e-08	0.557143	0.0308453	0.526298
MRPL47	10.9075	2.07748	0.362493	5.73109	9.97852e-09	3.23529e-07	0.664286	0.138628	0.525658
TRIM24	26.0858	2.58823	0.323604	7.99814	1.26315e-15	1.93277e-13	0.707143	0.181534	0.525609
ZNF638	51.3794	1.45961	0.483668	3.01779	0.00254622	0.0120537	0.757143	0.231785	0.525358
CCDC112	6.10357	2.99298	0.508614	5.88458	3.99073e-09	1.4337e-07	0.578571	0.0536224	0.524949
FAIM2	0.748842	6.23072	1.45817	4.27298	1.9288e-05	0.00022577	0.528571	0.00378584	0.524786
DNAJB1	199.44	3.75254	0.852049	4.40414	1.06205e-05	0.000136497	0.992857	0.468244	0.524613
NDRG4	1.65864	5.16936	1.72335	2.9996	0.00270333	0.0126666	0.528571	0.00417891	0.524393
EPHA4	6.29401	3.82354	1.1631	3.28737	0.00101126	0.00581633	0.564286	0.0399479	0.524338
PRCP	21.8006	2.78997	1.01604	2.74594	0.00603384	0.0240009	0.65	0.126505	0.523495
GOLM1	21.9254	3.07087	0.938948	3.27054	0.00107342	0.00610396	0.771429	0.248376	0.523053
LEPROTL1	22.1783	1.66765	0.652877	2.55432	0.0106397	0.0377599	0.678571	0.155778	0.522793
SFXN5	3.98113	3.42654	0.541003	6.33367	2.39394e-10	1.19394e-08	0.557143	0.034445	0.522698
GPN1	14.3452	2.55497	0.381685	6.69391	2.17286e-11	1.34964e-09	0.692857	0.171708	0.52115
MITD1	9.28783	2.23324	0.398694	5.60138	2.12654e-08	6.35973e-07	0.6	0.0789027	0.521097
BZW2	20.2968	2.42921	0.465479	5.21874	1.80149e-07	4.20769e-06	0.742857	0.221813	0.521044
VAMP1	2.17182	5.58172	1.1076	5.03945	4.66862e-07	9.57265e-06	0.528571	0.00763375	0.520938
SCNM1	15.1143	2.15356	0.376585	5.71865	1.07374e-08	3.46809e-07	0.65	0.129298	0.520702
CPT1C	0.633558	6.98525	2.86431	2.43872	0.0147395	0.0487587	0.521429	0.000951632	0.520477
AKAP17A	28.2918	2.07153	0.563233	3.67793	0.000235132	0.00177089	0.664286	0.144069	0.520217
GTPBP4	27.5665	1.47775	0.247283	5.97596	2.28745e-09	8.82331e-08	0.728571	0.208449	0.520123
SRRM3	0.980447	7.10174	2.76461	2.5688	0.010205	0.0365185	0.521429	0.00138607	0.520042
NEIL2	5.82546	3.16203	0.691689	4.57146	4.84332e-06	6.98369e-05	0.6	0.0801854	0.519815
SNHG6	30.3354	1.85299	0.559454	3.31215	0.000925835	0.00545118	0.757143	0.237556	0.519586
CAV1	0.976515	6.23486	2.08932	2.98416	0.00284358	0.0132142	0.521429	0.00211014	0.519318
TMEM132A	4.87059	3.60238	1.05554	3.41282	0.00064295	0.00401565	0.571429	0.0524846	0.518944
CNIH3	1.37396	5.59473	0.763995	7.32299	2.42515e-13	2.5229e-11	0.528571	0.0102197	0.518352
C9orf142	11.2715	2.04421	0.441067	4.63469	3.57478e-06	5.41712e-05	0.628571	0.110265	0.518306
KCNQ1OT1	11.0292	4.70482	1.16163	4.05017	5.11795e-05	0.000503686	0.542857	0.0245976	0.51826
DBF4	7.64007	2.47664	0.638678	3.87776	0.000105421	0.000923833	0.564286	0.0460714	0.518214
DAGLB	9.49317	2.55564	0.665954	3.83756	0.000124262	0.00105673	0.585714	0.0675659	0.518148
PLEKHA4	0.914342	5.1554	1.36314	3.782	0.000155576	0.00127015	0.521429	0.00328934	0.518139
IRF3	14.2662	1.90084	0.486309	3.90871	9.27904e-05	0.000831192	0.621429	0.103293	0.518135
CDK4	25.8414	2.28709	0.5035	4.54237	5.56242e-06	7.82754e-05	0.792857	0.274836	0.518022
PHC2	30.1279	1.2728	0.342491	3.71631	0.000202153	0.00156669	0.764286	0.246638	0.517647
CLASRP	14.5843	1.88074	0.475923	3.95177	7.75753e-05	0.000716083	0.621429	0.103914	0.517514
MEIS1	1.88329	5.4408	1.01473	5.36182	8.23854e-08	2.11989e-06	0.528571	0.0113368	0.517235
CCDC18	5.35169	3.34768	0.746091	4.48696	7.22457e-06	9.83203e-05	0.55	0.0328313	0.517169
RUFY2	11.6325	1.98802	0.494576	4.01964	5.82861e-05	0.000559233	0.628571	0.111755	0.516817
GJA1	2.03484	6.57661	1.41956	4.63284	3.60678e-06	5.451e-05	0.535714	0.0189499	0.516764
H2AFZ	46.2824	2.21801	0.366085	6.05874	1.3719e-09	5.64642e-08	0.85	0.333485	0.516515
TCTN1	4.3201	3.54355	0.673246	5.26339	1.41427e-07	3.42107e-06	0.578571	0.0631387	0.515433
ZCCHC17	24.2239	2.13431	0.33108	6.4465	1.14462e-10	6.14217e-09	0.714286	0.199305	0.514981
CSNK1E	27.7038	1.70392	0.530741	3.21045	0.00132529	0.00724464	0.742857	0.227916	0.514941
SPATS2	13.6205	2.6643	0.636414	4.18642	2.83383e-05	0.000308231	0.657143	0.142828	0.514315
MAPK10	2.49752	4.82567	1.28677	3.75022	0.000176681	0.0014112	0.542857	0.0285697	0.514287
DHCR7	31.1123	3.63814	0.963906	3.77437	0.000160411	0.00130272	0.842857	0.328582	0.514275
LONP1	27.207	1.97326	0.292783	6.73968	1.58739e-11	1.02347e-09	0.778571	0.264347	0.514225
ZNF430	8.3927	2.19461	0.639307	3.43279	0.000597407	0.00379456	0.564286	0.0502503	0.514035
MPDZ	3.37042	4.44004	1.30219	3.40968	0.000650401	0.00405771	0.535714	0.0217427	0.513972
SCML1	6.28244	3.18078	0.59282	5.36551	8.07224e-08	2.0866e-06	0.564286	0.0505813	0.513704
SLC3A2	144.575	3.21928	0.498793	6.45413	1.08843e-10	5.89665e-09	0.978571	0.465307	0.513265
MOK	2.69167	4.4719	0.688572	6.49446	8.33325e-11	4.64826e-09	0.535714	0.0225702	0.513144
PRDM2	46.2729	1.30068	0.395008	3.29278	0.000992015	0.00573333	0.757143	0.244011	0.513132
SLC4A7	21.6512	1.68397	0.578827	2.90928	0.00362267	0.01606	0.635714	0.122616	0.513099
ZBTB20	10.4145	2.35458	0.699165	3.3677	0.000757983	0.00460726	0.6	0.0871571	0.512843
SEMA6A	0.797022	6.80954	1.9277	3.53248	0.000411686	0.00279239	0.514286	0.00146882	0.512817
ZNF43	8.37231	2.91599	0.385151	7.57102	3.70303e-14	4.39107e-12	0.585714	0.0729861	0.512728
B3GALNT2	9.95292	2.81883	0.388432	7.25695	3.95916e-13	3.72975e-11	0.607143	0.0948736	0.512269
SPRY1	6.71402	2.86465	0.927963	3.08703	0.00202169	0.0100592	0.55	0.037817	0.512183
SSB	34.6353	2.09996	0.390308	5.38027	7.43732e-08	1.94321e-06	0.8	0.287972	0.512028
PCNA	14.9083	1.83353	0.372483	4.92245	8.54674e-07	1.6008e-05	0.65	0.138194	0.511806
PTOV1	37.6183	2.87122	0.575608	4.98815	6.09602e-07	1.20338e-05	0.885714	0.374095	0.511619
PPME1	12.6099	2.74416	0.374452	7.32847	2.32792e-13	2.45183e-11	0.657143	0.145662	0.511481
GPR89A	2.11284	3.98692	0.428857	9.29662	1.44985e-20	4.4289e-18	0.535714	0.0243494	0.511365
MED26	7.97534	2.70746	0.64728	4.18283	2.87903e-05	0.000312346	0.564286	0.0534569	0.510829
ZNF37A	19.0846	1.81946	0.520109	3.49823	0.000468358	0.00310961	0.678571	0.16786	0.510712
PCDH9	10.3142	4.17714	1.26797	3.29436	0.000986462	0.00571517	0.614286	0.103914	0.510372
CDKN2C	3.02979	4.41538	0.533759	8.27223	1.31476e-16	2.27493e-14	0.535714	0.0255286	0.510186
MIR22HG	22.086	1.86529	0.560386	3.32858	0.000872914	0.00519005	0.642857	0.132856	0.510001
SERTAD1	26.0133	1.772	0.706188	2.50925	0.0120989	0.0418526	0.657143	0.147503	0.50964
ANTXR1	1.39704	5.51866	1.12431	4.90848	9.17855e-07	1.70174e-05	0.514286	0.00484091	0.509445
EPM2AIP1	16.1227	1.95064	0.299128	6.52109	6.9797e-11	3.93205e-09	0.635714	0.126298	0.509416
SETD8	7.47702	1.87611	0.391485	4.79228	1.64898e-06	2.7795e-05	0.585714	0.0764823	0.509232
PCDHB14	0.88136	6.10257	1.14406	5.33414	9.5996e-08	2.42233e-06	0.514286	0.00506848	0.509217
NUPL1	27.8271	2.08948	0.382493	5.46279	4.6871e-08	1.28607e-06	0.707143	0.198229	0.508914
RBAK	12.8007	2.58139	0.474864	5.43607	5.44698e-08	1.4802e-06	0.6	0.0911084	0.508892
SPR	13.1255	2.51938	0.825892	3.05049	0.00228466	0.011091	0.685714	0.1769	0.508814
SCN9A	2.41535	3.85693	1.51422	2.54713	0.0108612	0.0383866	0.528571	0.0202325	0.508339
LSMEM1	4.61011	3.67308	1.33093	2.75978	0.00578407	0.0232363	0.528571	0.0202532	0.508318
PCED1A	4.91608	3.35136	0.4977	6.73369	1.65415e-11	1.05449e-09	0.55	0.0417063	0.508294
DENND2A	0.967049	5.1511	0.842368	6.11502	9.6545e-10	4.15511e-08	0.514286	0.00614423	0.508141
TMEM222	7.74627	2.78241	0.378048	7.35994	1.83992e-13	1.97465e-11	0.6	0.091998	0.508002
IFI27L2	13.6351	2.38711	0.833757	2.86307	0.00419553	0.0180293	0.607143	0.0992594	0.507883
COL1A1	2.37192	6.1557	1.22137	5.03998	4.65574e-07	9.56937e-06	0.521429	0.0141917	0.507237
EPC2	23.5353	1.56135	0.490396	3.18385	0.00145333	0.00773754	0.65	0.143572	0.506428
TNRC6C	9.01248	2.57401	0.905628	2.84223	0.00447985	0.0190484	0.542857	0.0366585	0.506199
ARGLU1	46.7357	1.35758	0.520677	2.60733	0.00912524	0.0333988	0.742857	0.236687	0.50617
ACOT7	3.93645	3.43408	0.61201	5.61115	2.00985e-08	6.06117e-07	0.535714	0.029604	0.50611
ZNF528	4.04369	3.40324	0.554675	6.13556	8.48602e-10	3.69916e-08	0.542857	0.036824	0.506033
C1orf52	11.4906	2.28755	0.400401	5.71316	1.109e-08	3.5616e-07	0.6	0.093984	0.506016
AKAP8L	21.5894	1.7384	0.427407	4.06732	4.75577e-05	0.000474095	0.664286	0.158343	0.505942
GGT7	1.24005	5.14019	0.803868	6.39432	1.61261e-10	8.31157e-09	0.514286	0.00841988	0.505866
COPS7B	6.96449	3.27731	0.379551	8.6347	5.88828e-18	1.19441e-15	0.578571	0.0728412	0.50573
GGH	3.43572	4.48186	0.700578	6.39738	1.58067e-10	8.17177e-09	0.55	0.0446853	0.505315
CAMSAP2	21.4475	1.86322	0.568001	3.28031	0.00103694	0.0059303	0.65	0.144855	0.505145
TAOK3	77.9124	2.25464	0.257081	8.77016	1.78413e-18	4.0883e-16	0.907143	0.402106	0.505037
GPATCH2	8.1573	2.74888	0.462727	5.94062	2.83947e-09	1.05822e-07	0.571429	0.0668625	0.504566
SRSF6	43.396	1.453	0.309411	4.69603	2.65266e-06	4.16878e-05	0.8	0.295523	0.504477
HS3ST3B1	3.5004	4.76201	1.33391	3.56997	0.000357022	0.00249434	0.514286	0.00993008	0.504356
FAM179B	10.212	1.98687	0.399401	4.97463	6.53713e-07	1.27414e-05	0.578571	0.0749928	0.503579
GAMT	6.89877	3.13534	1.11868	2.80272	0.00506734	0.0210028	0.614286	0.11072	0.503565
HNRNPA3	32.3903	1.36752	0.40558	3.37177	0.000746863	0.00455724	0.771429	0.267864	0.503565
FAHD2A	7.20573	2.34037	0.711739	3.28824	0.00100817	0.00580491	0.607143	0.103666	0.503477
METTL2B	8.72846	2.52587	0.299275	8.43998	3.17394e-17	6.04724e-15	0.6	0.0967148	0.503285
MSI2	24.87	2.16934	0.839613	2.58374	0.00977348	0.035284	0.728571	0.225723	0.502848
FTSJ3	24.9963	1.47509	0.29706	4.96565	6.84715e-07	1.3179e-05	0.692857	0.190099	0.502758
CCDC28B	1.93219	4.32123	0.807935	5.34849	8.86895e-08	2.26834e-06	0.514286	0.0115644	0.502721
ARL6IP1	44.3121	1.57382	0.400585	3.92879	8.53726e-05	0.000777895	0.807143	0.304564	0.502579
RNF185	12.7513	1.80888	0.233327	7.75254	9.00737e-15	1.19327e-12	0.635714	0.133146	0.502569
SCRN1	13.9046	2.17574	0.721323	3.01632	0.00255861	0.0121022	0.585714	0.0832471	0.502467
AKIRIN1	44.3488	1.56826	0.229785	6.82489	8.799e-12	6.14011e-10	0.8	0.29784	0.50216
PITHD1	28.3089	2.00361	0.282836	7.08402	1.40029e-12	1.16969e-10	0.757143	0.255286	0.501857
PNPLA8	42.3679	1.14071	0.401015	2.84456	0.00444728	0.0189336	0.764286	0.262919	0.501366
NRN1	1.10387	4.80608	1.70674	2.81594	0.0048634	0.0203375	0.507143	0.00599942	0.501143
ZMAT3	17.6302	2.26576	0.421064	5.38105	7.40543e-08	1.93787e-06	0.65	0.149034	0.500966
NUDT9	16.0011	2.36984	0.292115	8.1127	4.95074e-16	8.01609e-14	0.664286	0.163722	0.500564
ZNF677	4.29995	3.4305	0.53699	6.38839	1.67639e-10	8.58806e-09	0.542857	0.0429476	0.49991
TUBB4B	79.5557	1.78161	0.431301	4.13079	3.61515e-05	0.00037678	0.9	0.400285	0.499715
LMAN2L	5.9605	3.816	0.403121	9.46614	2.90372e-21	1.00486e-18	0.557143	0.0576358	0.499507
KIF3B	15.7608	2.22056	0.344621	6.44347	1.16772e-10	6.22676e-09	0.635714	0.136456	0.499258
MAP1LC3B	65.3346	1.49854	0.409406	3.66029	0.000251934	0.00187045	0.835714	0.336568	0.499147
NABP2	7.04796	2.69463	0.563616	4.78097	1.74454e-06	2.92602e-05	0.592857	0.0939427	0.498914
SLBP	24.377	1.99581	0.2882	6.92509	4.35698e-12	3.31306e-10	0.714286	0.215586	0.4987
ZNF827	5.40958	3.95248	0.971069	4.07023	4.69665e-05	0.000469306	0.535714	0.0372378	0.498477
CLCN6	5.60825	3.04172	0.652506	4.6616	3.13753e-06	4.84546e-05	0.535714	0.0375274	0.498187
PNMA1	9.9593	2.00974	0.633337	3.17325	0.00150741	0.00798928	0.564286	0.0664694	0.497816
TNPO2	18.6347	1.67818	0.344404	4.87271	1.1008e-06	1.97318e-05	0.671429	0.17388	0.497549
PRKCA	13.0313	1.86247	0.452955	4.11182	3.92549e-05	0.000404279	0.607143	0.109789	0.497353
ZNF655	23.7581	1.3727	0.416644	3.29466	0.000985403	0.0057146	0.657143	0.159957	0.497186
HDGFRP3	2.62017	4.3514	1.50424	2.89276	0.0038187	0.0167486	0.507143	0.0100956	0.497047
ASMTL	11.4184	2.23404	0.472769	4.72544	2.29617e-06	3.68365e-05	0.6	0.103128	0.496872
CHCHD3	15.1777	2.16952	0.381999	5.67939	1.35174e-08	4.24471e-07	0.678571	0.18172	0.496851
C19orf26	1.18093	6.4214	1.64064	3.91396	9.07955e-05	0.000816341	0.5	0.00341346	0.496587
CSTF3	13.9042	1.78215	0.335488	5.31213	1.08353e-07	2.6901e-06	0.65	0.153544	0.496456
SPPL3	11.6403	2.145	0.521051	4.11669	3.84356e-05	0.000397168	0.585714	0.0893086	0.496406
ESF1	13.3197	1.64877	0.568512	2.90014	0.00372994	0.0164282	0.585714	0.0894327	0.496282
CCDC104	9.68966	2.53871	0.448309	5.66286	1.48873e-08	4.59825e-07	0.607143	0.110865	0.496278
U2AF1	32.9602	1.37866	0.276506	4.98602	6.16355e-07	1.21388e-05	0.75	0.253755	0.496245
PHF17	21.0096	1.60512	0.627469	2.55809	0.010525	0.0374468	0.614286	0.118127	0.496159
SAE1	19.7174	2.36034	0.266322	8.86272	7.80871e-19	1.9763e-16	0.7	0.203877	0.496123
ZNF440	3.64752	3.2601	0.631201	5.16492	2.40537e-07	5.44529e-06	0.521429	0.0254665	0.495962
ROCK2	41.2122	1.42952	0.412616	3.46454	0.000531149	0.00346155	0.757143	0.261182	0.495961
GZF1	13.1946	2.26866	0.504254	4.49903	6.82641e-06	9.31259e-05	0.578571	0.0830816	0.49549
TET3	27.4554	1.78345	0.560095	3.18419	0.00145161	0.00773081	0.65	0.154578	0.495422
ZNF829	2.47818	4.08951	0.504178	8.11123	5.01094e-16	8.01609e-14	0.514286	0.0189913	0.495294
ACRC	2.51952	5.23039	1.1735	4.4571	8.30777e-06	0.000110765	0.507143	0.0119575	0.495185
ERO1LB	5.87518	2.44337	0.339726	7.19216	6.3773e-13	5.72168e-11	0.55	0.054843	0.495157
RBM27	39.8937	1.60482	0.263579	6.08856	1.13931e-09	4.782e-08	0.742857	0.248107	0.49475
MRPL33	14.9534	1.83699	0.490097	3.74821	0.000178098	0.00142051	0.7	0.205511	0.494489
LRRCC1	4.31686	2.87893	0.587263	4.90228	9.47318e-07	1.74829e-05	0.535714	0.0412719	0.494442
TBRG1	22.9958	1.3931	0.299969	4.64414	3.41503e-06	5.20293e-05	0.685714	0.19134	0.494374
SLC4A1AP	19.4001	1.90752	0.250491	7.61512	2.63442e-14	3.23709e-12	0.678571	0.184286	0.494286
CEP95	15.0082	1.81676	0.451624	4.02272	5.75288e-05	0.000553641	0.6	0.105941	0.494059
ZNF106	78.6628	2.40091	0.358844	6.69067	2.22158e-11	1.37487e-09	0.878571	0.384749	0.493822
NR1D2	45.98	1.52023	0.601314	2.52818	0.0114656	0.0401201	0.757143	0.263457	0.493686
TNRC6A	23.8397	1.766	0.651583	2.71032	0.00672176	0.0261675	0.614286	0.120795	0.49349
ILKAP	9.80701	1.84848	0.271157	6.81698	9.2973e-12	6.35703e-10	0.585714	0.0924531	0.493261
FILIP1L	2.79444	5.39802	1.99692	2.70317	0.0068681	0.0265774	0.5	0.00674418	0.493256
PFN2	2.29657	4.00296	1.01587	3.94041	8.1342e-05	0.00074598	0.521429	0.0284042	0.493024
QDPR	23.9047	2.4364	0.688456	3.53892	0.000401761	0.00274151	0.75	0.257396	0.492604
FARP2	10.7319	2.3459	0.34598	6.78047	1.19789e-11	8.06056e-10	0.585714	0.0931358	0.492578
SIN3B	12.8515	1.72786	0.337937	5.11296	3.17153e-07	6.82482e-06	0.607143	0.114982	0.492161
CHN1	3.31852	3.60349	1.0525	3.42373	0.000617682	0.0039005	0.521429	0.0297075	0.491721
POMZP3	1.48686	3.6613	0.493247	7.42284	1.14633e-13	1.2873e-11	0.507143	0.0156399	0.491503
RASSF8	11.1699	2.51389	0.831318	3.02399	0.00249466	0.0118539	0.571429	0.0800819	0.491347
BANF1	10.6797	1.94119	0.44377	4.37431	1.21814e-05	0.000151326	0.628571	0.137449	0.491123
HAP1	0.819792	6.66798	2.15602	3.09273	0.00198328	0.00989129	0.492857	0.00177914	0.491078
SREK1	42.0826	1.81695	0.412116	4.40883	1.03931e-05	0.000133918	0.735714	0.244776	0.490938
YAE1D1	3.1112	2.98054	0.455607	6.54191	6.07365e-11	3.49122e-09	0.535714	0.044975	0.490739
KLHL42	13.4672	2.39696	0.585707	4.09242	4.26896e-05	0.000433465	0.614286	0.123733	0.490553
DENND5B	7.34331	2.35662	0.867007	2.71811	0.00656562	0.0256943	0.535714	0.0452025	0.490512
H2AFX	7.02619	2.35908	0.629026	3.75037	0.000176575	0.00141102	0.542857	0.0525673	0.49029
RAD9A	5.05076	2.32162	0.431337	5.38238	7.35071e-08	1.92652e-06	0.535714	0.0454922	0.490222
NUSAP1	3.89708	3.81063	0.867959	4.39034	1.13175e-05	0.00014311	0.507143	0.0171087	0.490034
MICALL2	9.56849	2.78321	0.95135	2.92554	0.00343858	0.0154201	0.564286	0.0743721	0.489914
PTCH1	5.42926	3.22846	1.14282	2.82499	0.00472818	0.0198553	0.528571	0.0390169	0.489555
MINPP1	5.47617	2.89958	0.437996	6.62011	3.58924e-11	2.12807e-09	0.557143	0.0682279	0.488915
SHISA4	1.14766	4.63532	0.892798	5.1919	2.08162e-07	4.78942e-06	0.5	0.011192	0.488808
NOSIP	21.3365	1.96275	0.314536	6.24014	4.37178e-10	2.02547e-08	0.692857	0.204497	0.48836
2021-09-07	58.9305	2.12523	0.320153	6.63818	3.17574e-11	1.90961e-09	0.842857	0.354607	0.48825
METAP2	42.104	1.55607	0.34199	4.55005	5.36337e-06	7.6106e-05	0.835714	0.347656	0.488058
NPTXR	2.76329	4.21161	0.919263	4.5815	4.6165e-06	6.75427e-05	0.507143	0.0192395	0.487903
GLIS3	1.63411	4.53972	1.32143	3.43547	0.000591524	0.00376519	0.492857	0.00504779	0.487809
ASNA1	16.2861	1.8467	0.467956	3.94632	7.93613e-05	0.000730978	0.685714	0.197981	0.487733
LAMB2	21.6597	2.57413	0.839432	3.06652	0.00216567	0.0106229	0.692857	0.205325	0.487532
MTERF	4.99357	3.04862	0.384716	7.92434	2.29366e-15	3.38206e-13	0.528571	0.0415201	0.487051
SAP130	14.7045	1.66273	0.282338	5.88914	3.88222e-09	1.39768e-07	0.614286	0.12725	0.487036
ZRANB2	29.207	2.26686	0.404342	5.60628	2.06716e-08	6.21503e-07	0.75	0.26325	0.48675
CUL5	29.4603	2.00372	0.311535	6.43176	1.26136e-10	6.64249e-09	0.735714	0.248976	0.486738
TMX2	15.3	2.0193	0.386888	5.21933	1.79572e-07	4.19999e-06	0.664286	0.177624	0.486661
CLIC4	71.9291	1.74249	0.58767	2.96508	0.00302608	0.0139249	0.907143	0.421408	0.485735
DGUOK	15.1086	2.70096	0.305039	8.85447	8.40856e-19	2.06643e-16	0.657143	0.171935	0.485208
PTPLAD1	32.7635	2.85887	0.654269	4.36957	1.24493e-05	0.000153752	0.807143	0.322003	0.485139
CCDC127	7.1417	2.47766	0.230563	10.7461	6.18187e-27	4.76482e-24	0.557143	0.0721792	0.484964
CSPP1	10.7059	1.74894	0.440422	3.97106	7.1553e-05	0.000666662	0.564286	0.0795234	0.484762
ZNF473	4.10334	2.85639	0.472363	6.04704	1.47534e-09	5.99938e-08	0.514286	0.0295627	0.484723
AIMP2	16.4708	2.66857	0.432462	6.17065	6.80088e-10	3.05895e-08	0.671429	0.186789	0.48464
TMEM132B	1.12407	6.60319	2.37517	2.78009	0.00543439	0.0221693	0.485714	0.00130332	0.484411
SORBS1	4.78762	2.89353	0.954141	3.0326	0.00242457	0.0115943	0.528571	0.0445405	0.484031
TNK2	8.46015	1.93648	0.549498	3.52409	0.00042494	0.00286623	0.542857	0.0589391	0.483918
TTC14	10.7901	2.16055	0.443346	4.87329	1.09756e-06	1.97305e-05	0.564286	0.0803922	0.483893
MFSD10	10.4233	1.57155	0.31416	5.0024	5.66208e-07	1.12822e-05	0.6	0.116409	0.483591
PDRG1	14.0596	2.18502	0.41015	5.32738	9.96397e-08	2.4957e-06	0.614286	0.131056	0.483229
DPM1	18.4958	1.74349	0.257489	6.7711	1.27806e-11	8.43269e-10	0.678571	0.195519	0.483052
LSG1	21.8791	1.85562	0.254282	7.29749	2.93192e-13	2.91738e-11	0.664286	0.18141	0.482876
EIF2B2	18.3913	2.06101	0.507432	4.06165	4.8728e-05	0.000484338	0.664286	0.181762	0.482524
CKAP2	8.39022	2.52336	0.626125	4.03012	5.57472e-05	0.000540175	0.55	0.067628	0.482372
STARD4	12.6924	1.90283	0.725986	2.62103	0.00876658	0.0322952	0.585714	0.103356	0.482359
CBLL1	11.4475	1.77381	0.423158	4.19183	2.7671e-05	0.000302526	0.571429	0.0893086	0.48212
CITED1	0.861345	5.14847	1.10208	4.67158	2.98891e-06	4.62858e-05	0.485714	0.00374447	0.48197
HSPD1	118.253	5.15408	0.501008	10.2874	8.02966e-25	4.12603e-22	0.992857	0.511233	0.481624
NARF	23.4391	1.59581	0.315396	5.05971	4.19895e-07	8.76866e-06	0.664286	0.182693	0.481593
CDKL3	0.88666	5.37495	0.801764	6.70391	2.02918e-11	1.26503e-09	0.485714	0.00457197	0.481142
VCL	29.3212	1.33206	0.453171	2.93941	0.00328839	0.0148816	0.671429	0.190678	0.48075
ATP6V1C1	46.824	1.70218	0.553326	3.07626	0.00209614	0.0103537	0.778571	0.297902	0.480669
CCDC34	6.25093	2.98004	0.985605	3.02357	0.00249815	0.0118625	0.564286	0.0836195	0.480666
NDUFAF6	3.98669	2.91573	0.411963	7.07766	1.46612e-12	1.21867e-10	0.528571	0.0479126	0.480659
SMAD1	8.72017	2.49598	0.830384	3.00582	0.00264866	0.0124586	0.571429	0.0908602	0.480568
PRDX2	27.8642	2.50547	0.976271	2.56637	0.010277	0.0367369	0.814286	0.333878	0.480408
DNAJC7	48.819	2.46263	0.26314	9.35861	8.07904e-21	2.6862e-18	0.864286	0.384294	0.479992
CCDC59	17.7391	1.66755	0.284675	5.85774	4.69214e-09	1.66106e-07	0.621429	0.141504	0.479925
SPATA20	7.70884	3.38946	0.887253	3.82017	0.000133358	0.00111837	0.542857	0.0630146	0.479843
HSPA1L	2.46499	3.90913	1.00711	3.88154	0.000103798	0.000913168	0.492857	0.0130953	0.479762
PURA	28.4398	1.52651	0.404547	3.77338	0.00016105	0.00130729	0.707143	0.227399	0.479744
C7orf55	5.78675	2.25808	0.72716	3.10534	0.00190061	0.00956691	0.578571	0.0988456	0.479726
PHLDB2	3.04206	5.92403	1.78021	3.32772	0.000875586	0.00519864	0.485714	0.00616492	0.479549
TXLNA	33.4187	1.64067	0.301711	5.4379	5.39113e-08	1.46737e-06	0.764286	0.284807	0.479479
GOSR2	9.83034	2.05207	0.475313	4.3173	1.57947e-05	0.000189548	0.607143	0.128036	0.479107
SUPT20H	18.3858	1.71998	0.428045	4.01822	5.86386e-05	0.000561771	0.607143	0.128181	0.478962
CBX6	31.1523	1.3207	0.527723	2.50264	0.0123273	0.0424183	0.664286	0.185403	0.478883
FLCN	13.7513	1.74703	0.586672	2.97787	0.00290261	0.0134113	0.571429	0.0927014	0.478727
THYN1	12.1224	1.92249	0.525745	3.6567	0.00025548	0.00188683	0.628571	0.149861	0.47871
PSPC1	21.2774	1.68767	0.297581	5.67131	1.41706e-08	4.41712e-07	0.657143	0.178865	0.478277
COX19	8.62658	1.89554	0.555335	3.41332	0.000641754	0.00401329	0.542857	0.0646282	0.478229
YIPF1	11.6203	2.11045	0.309359	6.82201	8.97727e-12	6.23798e-10	0.607143	0.128967	0.478176
FAM92A1	1.40979	5.60214	0.826915	6.77474	1.24628e-11	8.2875e-10	0.492857	0.015102	0.477755
TAF6	10.2884	2.33002	0.368742	6.31883	2.63552e-10	1.29163e-08	0.592857	0.11521	0.477648
MED19	8.46261	1.95997	0.330322	5.93352	2.96502e-09	1.10017e-07	0.571429	0.0937978	0.477631
MGA	36.5625	1.26489	0.389092	3.25089	0.00115046	0.00642142	0.657143	0.179569	0.477574
ZNF791	11.8912	1.82163	0.492573	3.69819	0.00021714	0.00166041	0.564286	0.0869709	0.477315
EFEMP2	3.63413	3.93627	0.753797	5.22193	1.77071e-07	4.15872e-06	0.528571	0.051264	0.477307
DNAJC18	2.52414	4.90211	0.749448	6.54096	6.11259e-11	3.50173e-09	0.492857	0.0155571	0.4773
PLS3	0.886081	5.76513	1.76819	3.26046	0.0011123	0.00626203	0.478571	0.00306177	0.47551
PGAP1	3.29751	3.89151	1.5527	2.50628	0.0122009	0.0420852	0.485714	0.0102818	0.475433
PON2	9.24267	3.08674	0.706734	4.36761	1.25611e-05	0.000154908	0.6	0.124685	0.475315
SRPK2	23.1	1.91122	0.33209	5.75511	8.65839e-09	2.82891e-07	0.657143	0.182176	0.474967
TULP3	6.78347	2.35478	0.482466	4.88071	1.05702e-06	1.91143e-05	0.535714	0.0608217	0.474893
OBSL1	11.715	3.83341	1.35351	2.8322	0.0046229	0.0195098	0.592857	0.11823	0.474627
DDA1	17.116	1.50502	0.300205	5.01331	5.35028e-07	1.0724e-05	0.664286	0.189747	0.474539
EAF1	25.111	1.57444	0.501844	3.13731	0.00170508	0.00879619	0.657143	0.182693	0.47445
AP2A2	19.8759	1.68658	0.286172	5.89357	3.7794e-09	1.36356e-07	0.657143	0.182775	0.474367
DRAP1	36.2305	1.54146	0.363846	4.23656	2.2697e-05	0.000256925	0.778571	0.304419	0.474153
CBR1	27.0672	2.64941	0.566062	4.68043	2.86276e-06	4.44541e-05	0.742857	0.268877	0.47398
CCZ1	5.13791	1.65151	0.60999	2.70743	0.0067806	0.026325	0.542857	0.0692209	0.473636
MAP1A	3.84444	6.28322	1.84509	3.40537	0.00066074	0.0041071	0.478571	0.00546154	0.47311
SOX5	1.76613	3.99757	1.03223	3.87276	0.000107609	0.000941068	0.485714	0.0127022	0.473012
SAFB2	31.7685	1.44109	0.391205	3.68372	0.000229851	0.0017448	0.678571	0.205904	0.472667
ZNF195	10.8374	1.85516	0.440577	4.21074	2.54534e-05	0.000281973	0.571429	0.0987836	0.472645
CCDC14	9.82565	2.67748	0.472315	5.66884	1.43765e-08	4.45896e-07	0.55	0.0773925	0.472607
TP53BP1	24.7809	1.52363	0.358116	4.25458	2.09445e-05	0.000240458	0.635714	0.163122	0.472592
ARL3	11.3444	1.73202	0.559782	3.09411	0.00197406	0.00986563	0.628571	0.156254	0.472318
PGBD1	1.23282	5.84433	0.841917	6.94169	3.87435e-12	2.98625e-10	0.478571	0.00645455	0.472117
HIVEP3	9.32173	2.78119	0.623989	4.45711	8.30716e-06	0.000110765	0.55	0.0779097	0.47209
IFT46	6.03873	2.43021	0.503889	4.82292	1.41474e-06	2.44794e-05	0.557143	0.0853366	0.471806
NFKBIB	13.6515	1.58719	0.319356	4.96999	6.69576e-07	1.29612e-05	0.585714	0.113989	0.471725
AAMDC	6.83482	2.46603	0.635303	3.88167	0.000103743	0.000913168	0.571429	0.0997559	0.471673
RBM28	20.5832	1.50096	0.352078	4.26316	2.01558e-05	0.000233458	0.614286	0.143138	0.471148
MICA	7.32754	2.10191	0.55809	3.76627	0.000165706	0.00133867	0.535714	0.0645869	0.471127
HIGD1A	14.8212	1.44706	0.432521	3.34564	0.000820922	0.0049206	0.65	0.178969	0.471031
PRPF3	17.5174	1.59367	0.423452	3.76351	0.000167543	0.00135159	0.585714	0.114713	0.471001
ZNF131	20.61	1.3951	0.368495	3.78596	0.000153118	0.0012531	0.621429	0.150896	0.470533
UBE2O	19.2326	1.69686	0.443003	3.83035	0.000127959	0.0010849	0.628571	0.158095	0.470476
SPRY2	4.22637	2.36733	0.850645	2.78298	0.00538617	0.0220186	0.5	0.0295627	0.470437
TLK2	15.286	1.12755	0.355644	3.17045	0.00152202	0.00804016	0.585714	0.115416	0.470298
CDC42EP3	62.5135	1.92305	0.508834	3.77932	0.000157255	0.00128201	0.771429	0.30115	0.470278
PIP5K1A	12.2167	1.46151	0.336919	4.33787	1.4387e-05	0.000174757	0.571429	0.101183	0.470245
SYT1	1.12819	7.52906	2.58604	2.91142	0.00359787	0.0159709	0.471429	0.00136539	0.470063
CRMP1	0.897885	7.03858	2.47541	2.8434	0.0044635	0.0189884	0.471429	0.00136539	0.470063
PFDN4	7.22828	2.28365	0.435945	5.23837	1.61997e-07	3.84732e-06	0.557143	0.087426	0.469717
CLDN15	1.8247	5.94055	1.02305	5.80672	6.37071e-09	2.16924e-07	0.478571	0.00914394	0.469427
TENM2	1.44282	6.88195	1.5816	4.35125	1.35365e-05	0.000165612	0.471429	0.00233771	0.469091
C20orf27	4.80569	2.48585	0.83255	2.98582	0.00282815	0.0131641	0.521429	0.0525467	0.468882
COL5A2	6.60483	4.88184	1.34527	3.62889	0.000284643	0.00206533	0.557143	0.088357	0.468786
RHEB	26.4013	1.21681	0.346162	3.51514	0.000439518	0.00294581	0.721429	0.25272	0.468708
LIMK1	20.4349	1.11975	0.403314	2.77637	0.00549695	0.0223476	0.657143	0.188609	0.468533
ZC3H11A	59.5317	1.26627	0.380966	3.32385	0.000887837	0.00526033	0.771429	0.303053	0.468375
ZNF12	10.54	2.05283	0.346828	5.91888	3.24148e-09	1.18974e-07	0.571429	0.103252	0.468176
UPF3A	7.18358	1.86769	0.384117	4.86228	1.16038e-06	2.06471e-05	0.55	0.0819852	0.468015
C8orf46	1.02383	5.4568	1.31795	4.14038	3.46731e-05	0.000364282	0.471429	0.00353759	0.467891
MCOLN1	8.08366	2.20109	0.781797	2.81542	0.00487136	0.0203658	0.521429	0.053581	0.467848
SSBP3	9.05464	1.64195	0.348507	4.71138	2.4605e-06	3.9213e-05	0.55	0.0823783	0.467622
S1PR3	1.37231	5.03172	1.96059	2.56643	0.010275	0.0367369	0.471429	0.00388928	0.467539
KIAA0895	3.58828	3.95284	1.0476	3.77322	0.000161151	0.00130748	0.507143	0.0396376	0.467505
ARSK	3.55911	3.06746	0.416078	7.37233	1.67669e-13	1.81094e-11	0.5	0.0326658	0.467334
TERF1	7.41759	2.01183	0.339512	5.92566	3.11048e-09	1.14911e-07	0.535714	0.0684141	0.4673
PTGES3	56.1977	2.33623	0.239482	9.75535	1.75003e-22	6.90121e-20	0.907143	0.440233	0.46691
RUVBL2	17.8021	2.31359	0.542156	4.2674	1.97767e-05	0.000230167	0.678571	0.211883	0.466688
ANKLE2	56.1239	0.939729	0.379456	2.47652	0.0132671	0.0449491	0.742857	0.276263	0.466594
DBN1	2.1549	5.10897	1.96131	2.60488	0.00919062	0.0335874	0.471429	0.00496504	0.466464
APPBP2	24.5573	1.67555	0.287356	5.83093	5.51185e-09	1.90355e-07	0.678571	0.212152	0.466419
SNHG10	1.21477	4.09102	0.573046	7.13908	9.39573e-13	8.08748e-11	0.478571	0.0122471	0.466324
ELP5	11.5811	2.04284	0.311314	6.56201	5.3087e-11	3.09346e-09	0.6	0.133808	0.466192
BBX	54.3075	1.8411	0.414302	4.44387	8.83563e-06	0.000116687	0.785714	0.319686	0.466028
GKAP1	3.49248	2.16825	0.67332	3.22023	0.00128087	0.00704269	0.5	0.0341553	0.465845
PLOD1	21.6733	2.07295	0.528751	3.92047	8.83761e-05	0.000800531	0.707143	0.241404	0.465739
KLHL12	11.73	1.77609	0.272347	6.52142	6.96428e-11	3.93205e-09	0.592857	0.127229	0.465628
FBXO33	14.9626	1.81739	0.402294	4.51758	6.25518e-06	8.62351e-05	0.578571	0.112955	0.465617
MEX3A	1.08981	5.43546	1.27459	4.26448	2.00372e-05	0.000232242	0.471429	0.00591667	0.465512
PDGFA	6.27757	2.42808	0.890071	2.72796	0.00637279	0.0250669	0.514286	0.0492573	0.465028
CDK13	39.8642	1.53932	0.315149	4.8844	1.03743e-06	1.88147e-05	0.707143	0.242501	0.464642
TBL2	17.7044	2.02404	0.333436	6.07025	1.27715e-09	5.29501e-08	0.635714	0.171232	0.464483
ATP5EP2	1.85929	2.46748	0.578995	4.26166	2.02919e-05	0.000234553	0.485714	0.0213704	0.464344
KPNA5	6.98355	2.36256	0.58066	4.06876	4.72649e-05	0.000471453	0.514286	0.0500848	0.464201
CERS5	10.7089	2.03156	0.414822	4.89742	9.71011e-07	1.78197e-05	0.55	0.0867227	0.463277
COA1	11.5133	2.16323	0.426031	5.07763	3.82171e-07	8.09047e-06	0.592857	0.12967	0.463187
FAT3	0.969661	6.72104	2.58548	2.59954	0.00933499	0.0340123	0.464286	0.00113782	0.463148
ATP1B2	1.14113	6.09351	1.18307	5.15059	2.59666e-07	5.76328e-06	0.471429	0.008544	0.462885
USP30	6.35522	2.60887	0.422969	6.16799	6.91615e-10	3.08624e-08	0.535714	0.0731309	0.462583
YWHAG	90.8615	3.1575	0.339535	9.29947	1.41148e-20	4.4289e-18	0.95	0.487587	0.462413
TRMT112	40.0405	1.89132	0.322311	5.86799	4.41113e-09	1.57142e-07	0.821429	0.359034	0.462394
SPRED2	8.95012	2.02224	0.626299	3.22887	0.0012428	0.00685849	0.528571	0.0664281	0.462143
SGCE	1.12494	6.51296	1.38636	4.69787	2.62885e-06	4.1352e-05	0.471429	0.00951632	0.461912
ZC3HC1	4.02618	3.37354	0.323364	10.4326	1.75938e-25	1.02875e-22	0.507143	0.0452853	0.461858
HRAS	12.6192	1.63018	0.419509	3.88593	0.000101938	0.000899825	0.607143	0.145289	0.461853
PRPF4	18.0251	1.60646	0.264776	6.06725	1.30118e-09	5.38147e-08	0.614286	0.152716	0.461569
MRPL4	12.562	2.04455	0.484713	4.21806	2.46415e-05	0.000274718	0.621429	0.159916	0.461513
THSD7A	1.93223	4.31761	1.39852	3.08727	0.00202003	0.0100539	0.471429	0.0100128	0.461416
COL7A1	1.11494	5.61216	1.82806	3.07001	0.00214051	0.0105391	0.464286	0.00291696	0.461369
SEC61A2	1.88682	4.53528	0.715937	6.33474	2.3774e-10	1.18919e-08	0.471429	0.0100749	0.461354
HNRNPH3	49.6829	1.57151	0.271209	5.79446	6.85412e-09	2.2879e-07	0.785714	0.324796	0.460918
CTH	3.12135	3.49785	0.827736	4.22581	2.38083e-05	0.000266833	0.507143	0.0463404	0.460803
SETD4	3.7252	2.90317	0.508766	5.7063	1.15458e-08	3.69399e-07	0.492857	0.0321486	0.460709
ZFP90	6.20776	1.85206	0.481747	3.84446	0.00012082	0.00103107	0.514286	0.0536638	0.460622
INTS6	20.8068	1.66279	0.447643	3.71455	0.000203569	0.00157407	0.592857	0.132587	0.46027
FAM13B	30.0395	1.31302	0.411006	3.19464	0.00140003	0.00753421	0.635714	0.175618	0.460097
INSIG1	76.0322	1.57469	0.502687	3.13255	0.00173294	0.00891501	0.821429	0.361517	0.459912
RNF115	29.9547	1.2212	0.397771	3.07012	0.00213974	0.0105384	0.728571	0.268753	0.459818
VAMP2	15.4094	1.12861	0.392492	2.87549	0.00403403	0.0175039	0.614286	0.154599	0.459687
DDX56	16.4512	1.73643	0.292235	5.94191	2.81718e-09	1.05268e-07	0.635714	0.17628	0.459435
MAGI2	1.02578	6.05381	0.70053	8.64175	5.53572e-18	1.14475e-15	0.464286	0.0048616	0.459424
MBOAT2	4.16785	2.85553	0.59249	4.81954	1.4389e-06	2.4872e-05	0.492857	0.0336588	0.459198
PRR24	5.12514	3.43431	0.570778	6.01689	1.778e-09	7.04429e-08	0.507143	0.0481402	0.459003
AP4E1	7.18626	1.89994	0.575772	3.29982	0.000967479	0.00562604	0.514286	0.0557532	0.458532
PPIE	12.7138	2.34692	0.324906	7.22338	5.07104e-13	4.64808e-11	0.607143	0.14862	0.458523
TUBG2	3.4589	3.45502	0.725124	4.76473	1.8911e-06	3.12547e-05	0.507143	0.0487194	0.458423
RINT1	9.83582	2.51786	0.451796	5.57299	2.50401e-08	7.33342e-07	0.578571	0.120154	0.458418
ANKRD10	21.1295	1.25251	0.434485	2.88273	0.0039424	0.0171766	0.614286	0.156275	0.458011
HAUS2	10.9464	1.6528	0.260431	6.34641	2.20403e-10	1.10901e-08	0.571429	0.113637	0.457791
SLU7	54.1177	1.6472	0.20328	8.10313	5.35625e-16	8.48841e-14	0.792857	0.335078	0.457779
TCEAL3	6.83397	1.95113	0.41118	4.7452	2.08304e-06	3.38483e-05	0.535714	0.0779718	0.457743
DHX36	36.4566	1.50033	0.283892	5.28487	1.25795e-07	3.07807e-06	0.714286	0.25663	0.457655
EIF5B	76.3475	1.10756	0.430564	2.57234	0.0101014	0.0362441	0.828571	0.371012	0.457559
FBXO44	2.89358	3.50086	0.667381	5.24566	1.55724e-07	3.71918e-06	0.485714	0.0283628	0.457352
MORN2	3.1947	2.98946	0.8431	3.5458	0.000391427	0.00268037	0.514286	0.0571186	0.457167
AFAP1L1	1.45871	3.65242	1.26579	2.88549	0.00390802	0.0170487	0.464286	0.00713724	0.457148
EZH2	16.5308	2.72161	0.529696	5.13806	2.77583e-07	6.08922e-06	0.592857	0.135732	0.457125
HSPA4	84.5077	3.42673	0.290999	11.7757	5.20632e-32	6.30597e-29	0.95	0.492987	0.457013
BEX2	4.76165	4.00312	0.829717	4.82468	1.40227e-06	2.43133e-05	0.514286	0.0573876	0.456898
SUGT1	31.0709	1.91783	0.392346	4.88813	1.018e-06	1.85815e-05	0.757143	0.300302	0.456841
BAG2	2.13835	3.35685	0.430815	7.79187	6.60251e-15	9.10234e-13	0.478571	0.0218875	0.456684
KIFC3	8.65288	2.18752	0.872681	2.50667	0.0121875	0.0420562	0.507143	0.0507261	0.456417
ANKIB1	45.52	2.04989	0.405842	5.05095	4.39618e-07	9.14675e-06	0.792857	0.336568	0.45629
PMVK	18.3164	2.35441	0.591839	3.97813	6.94582e-05	0.000650361	0.685714	0.22955	0.456164
NCDN	4.80038	3.19025	0.548448	5.81688	5.99575e-09	2.0539e-07	0.507143	0.051202	0.455941
C18orf25	14.1437	1.2981	0.414929	3.12849	0.00175706	0.00902043	0.564286	0.108445	0.455841
C3orf58	15.7532	1.67295	0.565926	2.95613	0.00311523	0.0142578	0.564286	0.108507	0.455779
KCNG1	0.716563	6.68694	1.83543	3.64326	0.000269202	0.00197784	0.457143	0.00173776	0.455405
TCF3	13.1572	1.97185	0.289832	6.80341	1.02174e-11	6.9581e-10	0.6	0.144731	0.455269
IAH1	9.55827	1.61661	0.321418	5.0296	4.91495e-07	9.98118e-06	0.564286	0.109045	0.455241
FAF2	25.6979	1.77418	0.293772	6.03931	1.54773e-09	6.27866e-08	0.642857	0.18774	0.455117
STX1A	1.66601	4.34994	1.20151	3.62039	0.000294158	0.00212257	0.464286	0.00924738	0.455038
HTATSF1	28.4444	1.19226	0.381494	3.12524	0.00177661	0.00910157	0.657143	0.202139	0.455004
KRIT1	17.4697	1.40007	0.364162	3.84463	0.000120733	0.00103085	0.628571	0.173652	0.454919
EIF2AK2	59.6897	1.36386	0.489926	2.78382	0.00537237	0.0219728	0.771429	0.316625	0.454804
NASP	35.0488	1.14415	0.41307	2.76987	0.00560785	0.0226907	0.714286	0.259671	0.454614
MRPS18C	14.8901	1.91673	0.437535	4.38074	1.18276e-05	0.000147959	0.65	0.195416	0.454584
MAGOH	11.7874	1.44089	0.255765	5.63365	1.76431e-08	5.39051e-07	0.585714	0.13118	0.454534
EHBP1	10.9325	2.06235	0.662221	3.1143	0.00184381	0.00936374	0.528571	0.0741032	0.454468
RFC2	10.104	2.26093	0.294734	7.67108	1.70552e-14	2.17447e-12	0.564286	0.109851	0.454434
TAF15	30.7521	1.18732	0.335611	3.53779	0.000403483	0.00274916	0.678571	0.224482	0.45409
EXTL3	17.3829	2.01015	0.395723	5.07968	3.78067e-07	8.02364e-06	0.592857	0.138814	0.454043
FKBP9	5.13768	2.66419	0.751759	3.54394	0.000394193	0.00269638	0.528571	0.074579	0.453992
BLOC1S1	18.1642	1.2362	0.501779	2.46364	0.0137533	0.0462375	0.642857	0.188961	0.453896
TMTC1	1.28508	5.89244	2.22021	2.65401	0.00795421	0.0298737	0.457143	0.00345484	0.453688
IDH3B	24.8121	1.86756	0.363935	5.13158	2.87326e-07	6.2705e-06	0.721429	0.267822	0.453606
MNAT1	6.05069	2.1372	0.515306	4.14743	3.36232e-05	0.00035612	0.528571	0.0750134	0.453558
ZNF721	11.8942	1.57771	0.442345	3.5667	0.000361504	0.00252057	0.55	0.0966114	0.453389
SLC4A3	2.31568	5.82386	1.20881	4.81786	1.45108e-06	2.49554e-05	0.471429	0.0182879	0.453141
MLTK	20.6792	1.70251	0.662181	2.57107	0.0101385	0.0363465	0.578571	0.12605	0.452522
TTF1	9.58221	1.82463	0.352237	5.18014	2.21724e-07	5.06025e-06	0.528571	0.0761099	0.452462
TNPO3	23.8965	2.25037	0.259253	8.68023	3.94971e-18	8.58658e-16	0.692857	0.240577	0.45228
KIAA1524	1.84113	4.27855	0.690429	6.19695	5.75672e-10	2.61733e-08	0.464286	0.012123	0.452163
R3HDM1	12.9869	2.18711	0.500487	4.36996	1.24271e-05	0.000153591	0.571429	0.119326	0.452102
NVL	9.8487	1.98251	0.371957	5.32996	9.82363e-08	2.4699e-06	0.542857	0.0907981	0.452059
KIAA1549	1.22048	6.22656	1.09338	5.69476	1.23548e-08	3.9159e-07	0.457143	0.00539948	0.451743
DTD1	16.9275	1.9824	0.410541	4.82876	1.37386e-06	2.39185e-05	0.635714	0.184389	0.451325
BRD4	61.3754	1.77423	0.252463	7.02771	2.09953e-12	1.70343e-10	0.807143	0.35589	0.451253
TMEM9	16.1116	2.57491	0.811161	3.17435	0.00150174	0.00796529	0.671429	0.220324	0.451105
NCS1	7.00468	2.01274	0.769766	2.61474	0.00892952	0.0328463	0.507143	0.0562084	0.450934
GTF2H1	34.359	1.28285	0.269772	4.75532	1.98131e-06	3.25239e-05	0.742857	0.291944	0.450913
RBM42	21.9192	1.4199	0.27728	5.12082	3.04211e-07	6.58813e-06	0.671429	0.22053	0.450898
MEX3D	7.29214	1.93498	0.752635	2.57094	0.0101422	0.036352	0.535714	0.0848401	0.450874
BSG	41.6967	1.66782	0.395223	4.21994	2.4437e-05	0.000272797	0.792857	0.34205	0.450807
CSNK1G3	19.1687	2.22474	0.45062	4.93705	7.93111e-07	1.50266e-05	0.592857	0.142104	0.450754
E2F6	5.12437	2.36083	0.609928	3.87067	0.000108538	0.000947727	0.492857	0.0423683	0.450489
TTPAL	8.10389	2.47929	0.487886	5.0817	3.7407e-07	7.94875e-06	0.514286	0.0638835	0.450402
ZNF302	7.31091	1.70278	0.467254	3.64424	0.000268186	0.00197294	0.528571	0.07822	0.450351
HERC4	28.9941	1.20232	0.377542	3.18459	0.00144958	0.00772767	0.664286	0.214076	0.45021
ZKSCAN1	48.3014	0.939997	0.293803	3.19941	0.0013771	0.00744862	0.735714	0.28551	0.450204
TGS1	16.0113	1.79171	0.33512	5.34647	8.96845e-08	2.28634e-06	0.571429	0.121354	0.450075
COPS8	14.931	1.58834	0.335538	4.73371	2.20454e-06	3.56023e-05	0.621429	0.171439	0.44999
LYAR	11.737	2.00074	0.575101	3.47894	0.00050341	0.00330865	0.528571	0.0786338	0.449938
COX6A1	23.8194	1.97554	0.458988	4.30412	1.67651e-05	0.000199359	0.728571	0.278704	0.449867
TCTEX1D2	1.8703	3.56355	0.66264	5.3778	7.54019e-08	1.96706e-06	0.478571	0.0287145	0.449857
TAF2	15.2194	1.82185	0.266899	6.82598	8.73288e-12	6.11915e-10	0.585714	0.136001	0.449714
ARL13B	5.55777	2.66531	0.53074	5.02187	5.1172e-07	1.03055e-05	0.492857	0.0432579	0.449599
N4BP2	15.0378	1.93997	0.509699	3.8061	0.000141177	0.0011735	0.542857	0.0934255	0.449432
UBR1	23.1386	1.78344	0.345315	5.16469	2.40842e-07	5.44529e-06	0.635714	0.186416	0.449298
BRIX1	12.7702	1.44931	0.441119	3.28553	0.00101792	0.00583928	0.578571	0.129298	0.449274
IFT52	5.31165	2.32467	0.494496	4.70108	2.58784e-06	4.07825e-05	0.514286	0.0651454	0.44914
CCNT2	29.2833	1.31578	0.538726	2.44239	0.0145903	0.048426	0.607143	0.158116	0.449027
PER3	11.5091	1.24875	0.483309	2.58375	0.00977337	0.035284	0.55	0.101039	0.448961
ZNF680	3.71092	2.44617	0.483267	5.06173	4.15475e-07	8.69779e-06	0.492857	0.0439199	0.448937
PNMAL1	1.57618	5.87451	1.37516	4.27189	1.93827e-05	0.000226671	0.464286	0.0154123	0.448873
PHLDA3	7.03478	3.1544	0.856777	3.6817	0.00023168	0.00175384	0.514286	0.0655178	0.448768
APTX	11.9547	1.58553	0.321716	4.92834	8.29299e-07	1.56249e-05	0.585714	0.137221	0.448493
BAMBI	3.41028	3.69519	1.12247	3.292	0.000994762	0.00574178	0.471429	0.0230047	0.448424
ARL16	9.66218	1.70378	0.386148	4.41223	1.02311e-05	0.000132132	0.557143	0.108755	0.448388
UBR2	47.9976	1.2574	0.322846	3.89475	9.82981e-05	0.000872692	0.735714	0.287621	0.448094
RSF1	54.6209	1.17156	0.367914	3.18432	0.00145092	0.00773064	0.714286	0.266229	0.448056
CCDC174	16.8809	1.37055	0.479069	2.86087	0.00422483	0.0181231	0.564286	0.116285	0.448
ACVR2A	8.36281	2.1393	0.554296	3.85948	0.000113628	0.000982554	0.521429	0.0734826	0.447946
DNMT1	39.9056	1.3233	0.468331	2.82557	0.00471963	0.0198366	0.671429	0.223551	0.447878
MIB1	40.9301	1.78957	0.477795	3.74547	0.000180054	0.00143207	0.75	0.302391	0.447609
ELOF1	24.4874	1.53253	0.375098	4.08569	4.39463e-05	0.000444364	0.714286	0.266747	0.447539
MBIP	7.41784	2.06292	0.567001	3.63829	0.000274451	0.00200598	0.521429	0.0739791	0.44745
NT5C	12.405	1.39466	0.25787	5.4084	6.359e-08	1.70078e-06	0.571429	0.123981	0.447447
SPECC1	24.7479	2.08952	0.448742	4.65639	3.21807e-06	4.96081e-05	0.642857	0.195664	0.447193
CDC6	2.5807	5.01593	0.896173	5.59705	2.18028e-08	6.50897e-07	0.464286	0.0171501	0.447136
FBXW7	32.2861	1.26093	0.434624	2.90119	0.00371742	0.0163816	0.65	0.203153	0.446847
FER	13.315	1.52242	0.417496	3.64655	0.000265783	0.00195611	0.55	0.103169	0.446831
PLCG1	7.0966	2.89331	1.17893	2.45419	0.0141203	0.0471798	0.478571	0.0318797	0.446692
SMG8	6.30222	2.97304	0.430042	6.91338	4.73253e-12	3.55086e-10	0.5	0.0534776	0.446522
ST7L	6.14225	2.66622	0.325699	8.18614	2.69744e-16	4.57405e-14	0.514286	0.0678555	0.44643
FAM21C	13.0328	1.29331	0.409182	3.16073	0.00157376	0.00825687	0.55	0.103707	0.446293
TM2D2	11.7863	1.54365	0.377214	4.09225	4.27211e-05	0.000433525	0.557143	0.110907	0.446236
FAM212B	6.95479	2.38915	0.572727	4.17154	3.02547e-05	0.000324908	0.492857	0.046692	0.446165
MKI67IP	18.4199	1.83599	0.410171	4.47615	7.6002e-06	0.000102283	0.65	0.204084	0.445916
RCAN1	15.8763	2.57173	0.802595	3.20427	0.00135406	0.00736161	0.542857	0.0970251	0.445832
FRG1	10.3061	1.35277	0.278396	4.85917	1.17878e-06	2.09305e-05	0.564286	0.119016	0.44527
PSMD10	16.3159	1.51103	0.416998	3.62359	0.000290538	0.00210451	0.642857	0.197588	0.445269
SAMD4B	16.6446	1.74665	0.36151	4.83155	1.35478e-06	2.36104e-05	0.6	0.154826	0.445174
SAP30	2.66316	2.85728	0.972616	2.93772	0.00330634	0.0149424	0.464286	0.0191775	0.445108
DLEU2	1.84965	3.51406	0.772546	4.54868	5.39843e-06	7.64755e-05	0.457143	0.0121437	0.444999
DTYMK	8.143	2.87651	0.547764	5.25136	1.50983e-07	3.62637e-06	0.557143	0.112251	0.444892
SKA2	3.94857	2.7937	0.591419	4.72373	2.31562e-06	3.71134e-05	0.485714	0.0409202	0.444794
RPF1	22.2322	1.33111	0.301383	4.41669	1.00225e-05	0.000130031	0.678571	0.233833	0.444739
DOHH	3.88321	2.50545	0.311871	8.03362	9.46411e-16	1.47232e-13	0.492857	0.0482643	0.444593
APBA3	8.77521	2.02296	0.370267	5.46352	4.66794e-08	1.28333e-06	0.528571	0.0840746	0.444497
PREPL	24.5999	2.04831	0.664786	3.08116	0.00206199	0.0102267	0.714286	0.26985	0.444436
C12orf75	4.03609	3.54558	1.29389	2.74024	0.00613937	0.0243521	0.485714	0.0419132	0.443801
NOL12	12.7209	1.7044	0.249988	6.8179	9.23801e-12	6.34206e-10	0.557143	0.113348	0.443795
HNRNPH1	66.3147	1.73457	0.354162	4.89766	9.69853e-07	1.78178e-05	0.828571	0.384832	0.44374
KDM2A	59.5295	1.20234	0.340514	3.53095	0.000414065	0.00280403	0.757143	0.313542	0.443601
ATP2C1	41.032	1.64626	0.340469	4.83528	1.32961e-06	2.32196e-05	0.771429	0.327899	0.443529
PFDN1	18.607	1.05281	0.362626	2.9033	0.00369254	0.0163067	0.671429	0.227916	0.443513
SPATA6	3.42674	2.90014	0.62554	4.63622	3.54838e-06	5.38674e-05	0.485714	0.0422649	0.443449
AKT2	21.2588	1.14283	0.250142	4.56874	4.90657e-06	7.0464e-05	0.657143	0.213931	0.443212
ORAOV1	4.55078	2.74472	0.474888	5.77972	7.4825e-09	2.47814e-07	0.478571	0.0354586	0.443113
TIPIN	9.17841	1.42949	0.571866	2.49969	0.0124302	0.0427285	0.571429	0.128491	0.442938
RSBN1L	26.7914	1.24646	0.366617	3.3999	0.0006741	0.0041779	0.628571	0.185858	0.442714
ALYREF	9.44339	1.51309	0.342545	4.41721	9.99847e-06	0.000129819	0.542857	0.10019	0.442667
LINC00662	3.43949	3.32439	0.395129	8.41343	3.98201e-17	7.26054e-15	0.478571	0.0359965	0.442575
OAF	2.90723	3.54438	0.984762	3.59922	0.000319168	0.00226354	0.471429	0.0289834	0.442445
KDM5B	43.4551	1.87163	0.529133	3.53717	0.000404441	0.00275426	0.7	0.257727	0.442273
KIFC2	5.14003	3.02854	0.689966	4.38941	1.13661e-05	0.000143618	0.478571	0.0363482	0.442223
ZNF711	1.3397	5.64539	1.27424	4.43041	9.40529e-06	0.000123345	0.45	0.00777856	0.442221
GLRX5	22.3242	1.81859	0.559978	3.24761	0.0011638	0.00648777	0.721429	0.27949	0.441938
PMM1	7.96336	2.18378	0.349428	6.24957	4.11587e-10	1.92267e-08	0.528571	0.086702	0.441869
PRKD1	1.09685	5.53739	1.16992	4.73312	2.21098e-06	3.56723e-05	0.45	0.00819231	0.441808
ST5	4.16264	2.59577	0.762929	3.40237	0.000668047	0.00414645	0.485714	0.0439406	0.441774
NCBP2	26.7791	1.25713	0.326502	3.8503	0.000117972	0.00101392	0.692857	0.251231	0.441626
LPHN3	2.0307	5.91729	1.2127	4.87942	1.06398e-06	1.92139e-05	0.457143	0.0156812	0.441462
SNHG14	4.62253	2.52093	0.646169	3.90134	9.56611e-05	0.000853301	0.478571	0.0373205	0.441251
SHC4	0.620568	7.14528	2.27602	3.13937	0.0016931	0.0087477	0.442857	0.00161364	0.441244
DHRS2	0.714388	6.73855	1.87415	3.59553	0.000323733	0.00228826	0.442857	0.00161364	0.441244
EWSR1	50.6585	1.35213	0.207712	6.50965	7.53284e-11	4.22961e-09	0.785714	0.344512	0.441203
YTHDF2	31.8933	0.87771	0.302776	2.89888	0.00374501	0.0164817	0.721429	0.280483	0.440945
RBM14	9.34773	1.77733	0.32374	5.49	4.01935e-08	1.12099e-06	0.528571	0.0876329	0.440939
AC084018.1	2.14141	3.6956	0.625025	5.91273	3.3648e-09	1.22703e-07	0.457143	0.0162191	0.440924
ITPA	14.1129	1.73942	0.352217	4.93848	7.87321e-07	1.49336e-05	0.607143	0.166474	0.440669
BTG3	28.6874	2.24922	0.672038	3.34686	0.000817314	0.00490504	0.714286	0.27407	0.440216
ACOT8	11.2546	1.80458	0.485249	3.71888	0.000200105	0.00155579	0.578571	0.1384	0.440171
ADAL	3.39313	2.84175	0.526191	5.40062	6.64122e-08	1.75961e-06	0.478571	0.0384377	0.440134
LAMTOR3	23.2075	0.920391	0.324778	2.8339	0.0045983	0.0194302	0.685714	0.245625	0.44009
TRIM16	9.72271	2.53776	0.970824	2.61403	0.00894811	0.0328925	0.578571	0.138483	0.440088
RPL26L1	5.20744	1.69693	0.500899	3.38777	0.000704634	0.00432759	0.514286	0.0742066	0.440079
TNC	59.9332	5.2684	1.73402	3.03826	0.00237948	0.0114206	0.728571	0.288551	0.44002
TRMT6	14.9655	2.0401	0.230352	8.85644	8.26108e-19	2.06005e-16	0.557143	0.117402	0.43974
YRDC	8.90583	1.62429	0.399728	4.06349	4.83452e-05	0.000481097	0.521429	0.0818197	0.439609
REPIN1	21.9217	1.33782	0.388063	3.44743	0.000565937	0.00363783	0.657143	0.217572	0.439571
ZNF703	2.56589	3.65451	1.4097	2.5924	0.009531	0.0345812	0.457143	0.0175845	0.439558
CEP78	6.98607	2.90907	0.714064	4.07396	4.62208e-05	0.000463219	0.485714	0.0462369	0.439477
NCAPH2	9.92753	1.29824	0.316314	4.10427	4.05595e-05	0.000415319	0.542857	0.103624	0.439233
TDG	11.409	2.00567	0.364018	5.5098	3.59246e-08	1.0136e-06	0.542857	0.10379	0.439067
RRP15	12.1242	1.75457	0.420843	4.16918	3.05693e-05	0.000327664	0.571429	0.132587	0.438841
TOMM40	9.70634	1.76502	0.45473	3.88147	0.000103827	0.000913168	0.557143	0.118333	0.438809
RANGAP1	41.4897	1.78398	0.497228	3.58785	0.000333415	0.00234984	0.771429	0.33274	0.438688
CPSF6	20.5018	1.27115	0.281308	4.51871	6.22173e-06	8.59136e-05	0.65	0.211345	0.438655
HTRA2	12.5977	1.60945	0.26208	6.14107	8.19695e-10	3.58236e-08	0.564286	0.125678	0.438608
TRAF2	8.8934	1.95058	0.473181	4.12226	3.7517e-05	0.000389077	0.514286	0.0757375	0.438548
POR	54.2959	1.49411	0.341607	4.37376	1.22127e-05	0.000151493	0.835714	0.39741	0.438304
SRI	24.5982	2.05696	0.384773	5.34592	8.99583e-08	2.28699e-06	0.692857	0.254562	0.438296
EPS15L1	11.5552	2.10641	0.31345	6.72007	1.81632e-11	1.14496e-09	0.535714	0.0975216	0.438193
ANKRD54	7.59476	1.70129	0.356164	4.77671	1.78189e-06	2.97397e-05	0.528571	0.0904051	0.438166
GSTM4	3.24923	2.99937	0.546286	5.49046	4.0088e-08	1.11989e-06	0.478571	0.0406719	0.437899
LAMA2	1.67905	5.06255	1.35314	3.74132	0.000183056	0.00144982	0.442857	0.00498573	0.437871
IP6K1	19.1509	1.45258	0.301578	4.81661	1.46015e-06	2.50858e-05	0.614286	0.17659	0.437696
TIMM22	7.45517	1.79376	0.372251	4.81868	1.44508e-06	2.49026e-05	0.528571	0.0908809	0.437691
SMURF2	12.9664	1.55127	0.449718	3.44943	0.000561762	0.00362141	0.528571	0.0911498	0.437422
DPY19L1	5.93764	2.52812	0.748122	3.37929	0.000726738	0.00445367	0.478571	0.0412719	0.4373
KANK2	5.0644	2.68804	1.10557	2.43135	0.0150427	0.0495708	0.471429	0.0343415	0.437087
ST3GAL4	3.80982	5.07443	1.1898	4.26494	1.99957e-05	0.000232238	0.45	0.0129505	0.43705
PCDHGC3	2.46444	4.22412	1.07756	3.92009	8.85169e-05	0.000801378	0.457143	0.0202325	0.43691
ZNF622	30.21	1.60096	0.232741	6.87871	6.03949e-12	4.41429e-10	0.671429	0.234536	0.436893
ARMC10	11.377	1.50989	0.46496	3.24737	0.00116479	0.00649073	0.585714	0.14891	0.436805
MARK3	55.4994	1.73765	0.238331	7.2909	3.07892e-13	3.01787e-11	0.757143	0.320555	0.436588
WDR3	16.896	1.27715	0.508056	2.5138	0.0119439	0.0414515	0.607143	0.170715	0.436428
ZNF468	5.12704	1.95398	0.347802	5.61808	1.93092e-08	5.84691e-07	0.485714	0.0494435	0.436271
TPST1	1.11427	5.65274	1.31822	4.28815	1.80167e-05	0.00021216	0.442857	0.00659936	0.436258
SEPN1	11.8456	1.42788	0.448374	3.18458	0.00144965	0.00772767	0.578571	0.142435	0.436137
TIA1	33.9817	1.38935	0.457782	3.03496	0.00240569	0.0115268	0.664286	0.228164	0.436122
ZNF394	15.383	1.14547	0.467263	2.45145	0.0142282	0.0474283	0.535714	0.0996111	0.436103
BRAF	21.3963	1.19429	0.37936	3.14817	0.00164294	0.00854105	0.578571	0.142538	0.436033
AC005154.6	6.6005	1.94659	0.607586	3.20382	0.00135619	0.00736906	0.478571	0.0428235	0.435748
IDH3A	7.49486	1.91928	0.530253	3.61955	0.00029511	0.00212805	0.5	0.0642766	0.435723
PSMD14	34.063	1.92507	0.434708	4.42843	9.49227e-06	0.000124294	0.75	0.314432	0.435568
NOMO1	8.47303	1.98121	0.448052	4.42183	9.7867e-06	0.000127656	0.542857	0.10741	0.435447
NFYC	22.2129	1.11071	0.275887	4.02596	5.67428e-05	0.000547783	0.642857	0.207539	0.435319
YTHDC2	20.149	1.75353	0.343069	5.11129	3.19959e-07	6.87324e-06	0.6	0.164798	0.435202
TYW5	4.20905	2.85561	0.457294	6.24458	4.2493e-10	1.97412e-08	0.471429	0.0363689	0.43506
ANAPC7	19.4295	1.68236	0.378492	4.4449	8.79342e-06	0.00011631	0.635714	0.200774	0.434941
SETD5	62.058	1.21951	0.434756	2.80504	0.00503103	0.0208876	0.764286	0.329389	0.434897
C8orf33	16.3248	1.81464	0.35863	5.05993	4.19411e-07	8.76866e-06	0.607143	0.172452	0.434691
PRAF2	2.95371	3.27172	0.505797	6.46845	9.90104e-11	5.45104e-09	0.464286	0.0296661	0.43462
MRPL21	19.9293	2.56651	0.516368	4.97031	6.68446e-07	1.29612e-05	0.671429	0.236874	0.434555
CASK	19.6572	1.50029	0.573933	2.61406	0.00894737	0.0328925	0.621429	0.187078	0.43435
RQCD1	16.3246	1.27518	0.33564	3.79923	0.000145144	0.00119942	0.578571	0.144296	0.434275
FAM84A	0.658699	6.90932	2.41581	2.86005	0.00423576	0.0181608	0.435714	0.00146882	0.434245
CENPL	2.51888	4.44137	0.631597	7.03196	2.03659e-12	1.66031e-10	0.45	0.0159088	0.434091
NDUFAF5	4.70563	2.91101	0.325627	8.93971	3.90207e-19	1.01796e-16	0.478571	0.0445198	0.434052
DHPS	14.0828	1.20791	0.364864	3.31057	0.000931065	0.00547316	0.6	0.165956	0.434044
KLHL28	11.0956	1.75779	0.554083	3.17243	0.00151171	0.00800066	0.507143	0.0731516	0.433991
TCEB1	31.3369	1.53741	0.362984	4.23549	2.2805e-05	0.000257631	0.771429	0.337519	0.433909
NDUFA13	45.9084	1.791	0.538737	3.32444	0.00088595	0.00525281	0.864286	0.4308	0.433486
AP3M2	6.99845	3.00512	1.13486	2.64802	0.00809653	0.0302407	0.464286	0.0308039	0.433482
RBM48	6.36884	1.89641	0.509168	3.72453	0.000195676	0.00152832	0.485714	0.0524225	0.433292
CCDC137	15.3204	1.29665	0.375099	3.45681	0.000546601	0.00354173	0.55	0.116865	0.433135
COA6	10.9196	1.73029	0.423636	4.08437	4.41958e-05	0.000446354	0.578571	0.145641	0.43293
LRRC23	2.79508	2.94409	0.403336	7.29934	2.89183e-13	2.91738e-11	0.464286	0.0314246	0.432861
GPT2	7.56048	3.23702	0.815735	3.96823	7.24091e-05	0.000672421	0.528571	0.0958045	0.432767
UBXN8	4.00062	2.64356	0.42565	6.21064	5.27705e-10	2.41194e-08	0.485714	0.0529811	0.432733
SNIP1	11.8958	1.83052	0.572013	3.20013	0.00137365	0.00743949	0.514286	0.0815714	0.432714
MOCS2	27.1602	2.21662	0.797668	2.77888	0.0054547	0.0222184	0.757143	0.324445	0.432698
KIAA1009	6.23394	2.4265	0.509212	4.76522	1.88652e-06	3.12095e-05	0.478571	0.0459266	0.432645
NTMT1	15.9517	1.74346	0.348303	5.00559	5.56912e-07	1.11101e-05	0.592857	0.160288	0.432569
VDAC2	23.9015	1.38749	0.366551	3.78526	0.000153546	0.001256	0.707143	0.275063	0.43208
SUPT4H1	31.593	1.28284	0.308632	4.15652	3.23129e-05	0.00034461	0.714286	0.282221	0.432065
C1orf131	8.34578	1.92648	0.359596	5.35734	8.44566e-08	2.16661e-06	0.5	0.0681038	0.431896
ERCC4	9.5399	1.90579	0.365542	5.21361	1.85197e-07	4.30779e-06	0.514286	0.0824403	0.431845
FAM193A	21.3541	1.45725	0.478673	3.04435	0.00233181	0.0112587	0.564286	0.132587	0.431699
PHTF1	5.60866	2.2557	0.577793	3.90399	9.46194e-05	0.000845343	0.471429	0.0398651	0.431563
SFPQ	100.61	1.91396	0.292437	6.54485	5.95566e-11	3.43504e-09	0.928571	0.497021	0.43155
C1orf213	0.714624	5.971	0.979356	6.09686	1.08173e-09	4.58573e-08	0.435714	0.00434441	0.43137
GMNN	7.37232	1.77306	0.419434	4.22727	2.36546e-05	0.000265286	0.507143	0.0759237	0.431219
DDX55	9.43837	2.04911	0.387029	5.29447	1.19363e-07	2.94192e-06	0.514286	0.0831023	0.431183
KIF3A	9.02136	1.72096	0.569562	3.02155	0.0025148	0.0119282	0.507143	0.0760685	0.431074
NKIRAS2	26.0072	2.18534	0.374127	5.84117	5.18368e-09	1.81236e-07	0.714286	0.283214	0.431072
HMMR	2.1091	3.62014	1.09403	3.309	0.000936304	0.00549306	0.442857	0.011854	0.431003
KHSRP	38.1738	1.57165	0.269043	5.84163	5.16939e-09	1.8111e-07	0.764286	0.333299	0.430987
PVT1	2.73292	3.34529	1.19365	2.80258	0.00506955	0.0210028	0.442857	0.0118747	0.430982
RMND5A	42.7627	1.32993	0.403985	3.29204	0.000994638	0.00574178	0.721429	0.290579	0.43085
CNOT6	17.7411	1.56419	0.362164	4.319	1.5674e-05	0.000188232	0.585714	0.154868	0.430846
PHF5A	10.5165	1.51041	0.241021	6.26673	3.68703e-10	1.74639e-08	0.542857	0.112024	0.430833
P4HTM	9.12211	2.47814	0.356734	6.94674	3.73831e-12	2.89455e-10	0.521429	0.0906119	0.430817
SOCS4	10.4491	1.6622	0.407529	4.07873	4.52831e-05	0.000455707	0.507143	0.0763581	0.430785
ATG14	13.0184	1.13166	0.460191	2.45911	0.0139283	0.0467226	0.542857	0.112189	0.430668
DZIP3	6.16103	2.878	0.53552	5.37422	7.69151e-08	1.99732e-06	0.492857	0.0623112	0.430546
TMEM198	1.84626	4.57053	0.866237	5.27631	1.31813e-07	3.22067e-06	0.45	0.019736	0.430264
SNRPF	12.8877	1.91539	0.51605	3.71163	0.000205929	0.00158796	0.607143	0.1769	0.430243
DNAJA1	152.463	4.05761	0.282849	14.3455	1.13659e-46	6.42439e-43	1	0.569759	0.430241
DNAJC25	10.4969	1.92898	0.373761	5.16099	2.45641e-07	5.54638e-06	0.535714	0.105486	0.430228
ZNF800	25.3169	1.02623	0.382316	2.68425	0.00726933	0.0278002	0.607143	0.177066	0.430077
SLC35B4	11.5375	1.74091	0.524764	3.31751	0.000908234	0.00536057	0.528571	0.0985353	0.430036
CLASP1	30.2393	2.06582	0.417896	4.94337	7.67838e-07	1.4613e-05	0.671429	0.241528	0.4299
RAD54L2	13.4426	1.55632	0.394745	3.9426	8.06042e-05	0.000741218	0.528571	0.0987215	0.42985
MTRNR2L6	2.12159	3.02289	0.861431	3.50916	0.000449533	0.00300344	0.442857	0.0130539	0.429803
APBB1	3.8421	3.43608	0.851016	4.03762	5.39966e-05	0.000525916	0.457143	0.0273491	0.429794
POLR2A	37.4248	1.50489	0.379201	3.96859	7.22999e-05	0.000671775	0.671429	0.241673	0.429755
FZD8	2.50438	3.13034	0.765506	4.08924	4.32786e-05	0.00043892	0.45	0.0202739	0.429726
MTF2	15.395	1.93821	0.594781	3.25869	0.00111927	0.00629086	0.521429	0.0917704	0.429658
EHD2	1.11628	4.63827	1.37611	3.37056	0.000750168	0.00457246	0.435714	0.00612355	0.429591
G2E3	5.16155	2.31034	0.316856	7.29146	3.0661e-13	3.01787e-11	0.478571	0.0489884	0.429583
LCORL	13.8871	1.41792	0.299966	4.72694	2.2793e-06	3.66005e-05	0.557143	0.127601	0.429541
PPP2R3C	17.4214	1.56862	0.321394	4.88066	1.05733e-06	1.91143e-05	0.585714	0.156523	0.429191
HSPBP1	7.42312	1.72216	0.434904	3.95987	7.49916e-05	0.000693366	0.535714	0.107059	0.428656
TMEM194A	6.10885	2.02039	0.640464	3.15457	0.00160736	0.00838906	0.471429	0.0428648	0.428564
LINC00338	1.52048	3.90022	0.448532	8.69553	3.45228e-18	7.70268e-16	0.442857	0.0148124	0.428045
METTL21A	6.10766	2.32397	0.429901	5.40583	6.45093e-08	1.71724e-06	0.492857	0.0651247	0.427732
CCT4	65.4415	3.34886	0.464843	7.20429	5.83478e-13	5.29093e-11	0.921429	0.493711	0.427718
SLC35B1	14.9607	1.59509	0.439896	3.62606	0.000287783	0.00208634	0.6	0.172432	0.427568
EIF5A2	1.61045	3.52821	1.35645	2.60106	0.00929369	0.033891	0.435714	0.00825438	0.42746
OXTR	0.728129	6.84875	1.87195	3.65861	0.000253586	0.00187722	0.428571	0.00153089	0.427041
FBXL14	2.59853	3.21729	0.522045	6.16285	7.14465e-10	3.16961e-08	0.45	0.022984	0.427016
ROBO3	1.7134	4.84376	0.922754	5.24924	1.52729e-07	3.65278e-06	0.435714	0.00895776	0.426757
METTL2A	6.51162	1.61175	0.452906	3.55869	0.000372716	0.0025765	0.507143	0.0804336	0.426709
NUP54	9.90419	1.5892	0.282341	5.62865	1.81622e-08	5.5193e-07	0.528571	0.101887	0.426685
DDX52	19.8508	0.850384	0.325223	2.61477	0.00892864	0.0328463	0.621429	0.194795	0.426634
MEGF8	5.94443	2.41932	0.469696	5.15082	2.59357e-07	5.76328e-06	0.478571	0.0521329	0.426439
AGO3	15.9833	1.22122	0.398764	3.06251	0.00219486	0.0107505	0.535714	0.109293	0.426421
LRRC49	0.707457	6.07023	1.50005	4.04669	5.1947e-05	0.000508877	0.428571	0.00219289	0.426379
RPA3	11.3261	1.77334	0.436054	4.06679	4.76656e-05	0.000474892	0.571429	0.145103	0.426325
SPEG	3.39257	4.1898	1.10101	3.8054	0.000141574	0.00117564	0.457143	0.0308453	0.426298
SNRPN	18.7839	1.93121	0.629416	3.06825	0.00215313	0.0105797	0.65	0.223965	0.426035
PHF6	13.5723	1.9128	0.469229	4.07647	4.57244e-05	0.00045933	0.571429	0.145414	0.426015
RBMX2	9.31038	1.97441	0.338606	5.83099	5.51008e-09	1.90355e-07	0.528571	0.102631	0.42594
ZNF10	2.66431	3.4599	0.650955	5.31512	1.06589e-07	2.65019e-06	0.442857	0.0170673	0.42579
SRSF1	24.9208	0.756619	0.244348	3.09648	0.00195831	0.00979849	0.678571	0.252927	0.425644
WWC2	12.2373	1.6187	0.475327	3.40545	0.000660552	0.0041071	0.514286	0.0888949	0.425391
BMS1	28.6435	1.53689	0.32023	4.79934	1.59192e-06	2.69134e-05	0.65	0.224751	0.425249
ZMPSTE24	26.2551	1.70497	0.372535	4.57666	4.72462e-06	6.84734e-05	0.685714	0.260644	0.42507
LINC00263	2.39959	3.83909	0.750347	5.11642	3.11396e-07	6.71799e-06	0.464286	0.0392238	0.425062
MAN2A1	37.1934	1.36567	0.298348	4.57743	4.7073e-06	6.82832e-05	0.707143	0.282159	0.424984
KHDRBS1	72.4633	2.17853	0.233321	9.33702	9.90839e-21	3.17012e-18	0.885714	0.46088	0.424835
SLC7A6OS	15.1067	1.32394	0.3896	3.39821	0.000678279	0.00419766	0.535714	0.110886	0.424828
DNAJB14	22.9212	0.939103	0.306806	3.0609	0.00220671	0.0107992	0.6	0.175183	0.424817
RUSC1	10.2924	1.81777	0.433857	4.18979	2.79208e-05	0.000304667	0.528571	0.10379	0.424781
RAP1GDS1	18.2331	1.6465	0.346648	4.74977	2.03645e-06	3.32362e-05	0.614286	0.189727	0.424559
USP38	26.6357	1.08024	0.290917	3.71322	0.000204636	0.00158087	0.65	0.225971	0.424029
TNIP2	30.6805	0.972453	0.231878	4.19381	2.74305e-05	0.000300672	0.664286	0.240391	0.423895
LEMD2	17.6176	1.16392	0.312409	3.72562	0.000194836	0.00152462	0.585714	0.161922	0.423792
CEP120	12.5017	1.59577	0.622751	2.56245	0.0103937	0.0370889	0.507143	0.0835161	0.423627
APBA2	1.11975	5.65933	1.71809	3.29396	0.000987878	0.00571681	0.428571	0.00523398	0.423337
RYBP	78.4735	2.10914	0.408953	5.15742	2.5037e-07	5.61578e-06	0.842857	0.419815	0.423043
USP1	37.1072	1.20708	0.350879	3.44016	0.000581368	0.00371589	0.685714	0.262733	0.422981
DNAJB5	6.8938	2.93246	1.022	2.86932	0.00411353	0.0177779	0.464286	0.0413339	0.422952
PLEKHA8	7.07443	1.97088	0.342035	5.76221	8.30173e-09	2.72815e-07	0.485714	0.0628698	0.422844
FAM217B	12.563	1.51673	0.38709	3.9183	8.9175e-05	0.000805573	0.535714	0.112893	0.422822
GPATCH8	28.2798	1.27734	0.400339	3.19064	0.00141959	0.00761051	0.6	0.177273	0.422727
LPHN1	7.00477	2.76695	0.879329	3.14666	0.00165148	0.00857708	0.514286	0.0917498	0.422536
TNRC6B	64.1291	1.31551	0.424358	3.1	0.00193518	0.00970568	0.707143	0.284662	0.422481
NLK	10.5942	1.72512	0.343964	5.01541	5.29203e-07	1.06323e-05	0.542857	0.120423	0.422434
PPP6R2	17.0413	1.2746	0.272194	4.68268	2.83143e-06	4.41465e-05	0.592857	0.170549	0.422308
RIOK2	11.2599	1.98121	0.270384	7.32739	2.34675e-13	2.45641e-11	0.542857	0.12065	0.422207
DNAJC8	42.8944	1.51574	0.299436	5.062	4.1489e-07	8.69628e-06	0.75	0.327796	0.422204
PVR	8.14062	1.48217	0.582804	2.54317	0.0109852	0.0387428	0.492857	0.0707104	0.422147
HAUS6	8.61438	1.72362	0.380638	4.52824	5.9478e-06	8.25843e-05	0.492857	0.0707311	0.422126
NUFIP2	66.5606	1.1144	0.328258	3.39489	0.000686554	0.00423188	0.764286	0.342277	0.422008
PDCD7	15.2657	1.35575	0.383168	3.53828	0.000402742	0.00274622	0.55	0.128367	0.421633
HPRT1	12.2657	1.80694	0.44883	4.0259	5.67585e-05	0.000547783	0.564286	0.142972	0.421313
VPS37D	1.52204	4.03448	0.883256	4.56773	4.93026e-06	7.06699e-05	0.442857	0.0215772	0.42128
WDR54	1.81635	3.96702	1.57005	2.52668	0.0115147	0.0402663	0.428571	0.0077165	0.420855
RCN2	16.8614	1.70412	0.516153	3.30159	0.0009614	0.00559837	0.614286	0.19345	0.420835
CCNH	18.4053	1.29355	0.424984	3.04375	0.00233649	0.0112717	0.621429	0.200691	0.420738
TP53INP2	7.93277	2.4913	0.782152	3.18519	0.0014466	0.00772015	0.464286	0.0435889	0.420697
DHFR	2.27872	3.51979	1.0711	3.28615	0.00101566	0.00582825	0.457143	0.0368033	0.42034
GPBP1	64.6586	1.43011	0.356544	4.01103	6.04542e-05	0.000575911	0.757143	0.337292	0.419851
SURF2	10.8768	1.63109	0.501332	3.25352	0.00113983	0.00638313	0.55	0.130167	0.419833
UTP23	11.7858	1.5435	0.336172	4.59138	4.40323e-06	6.47577e-05	0.521429	0.101659	0.419769
AAK1	10.8693	1.34098	0.428625	3.12856	0.00175664	0.00902043	0.507143	0.0873847	0.419758
SEPW1	60.4587	3.38958	0.682927	4.96331	6.93012e-07	1.33236e-05	0.935714	0.516054	0.419661
MED29	27.6831	1.23955	0.283428	4.37341	1.22318e-05	0.000151619	0.678571	0.259009	0.419562
ZNF788	1.2514	3.98085	0.653199	6.09439	1.09859e-09	4.63402e-08	0.428571	0.00912326	0.419448
ZNF275	10.4983	2.6421	0.745943	3.54196	0.000397165	0.00271343	0.535714	0.116472	0.419243
RUVBL1	13.9986	1.53941	0.575087	2.67683	0.00743233	0.0282705	0.585714	0.166515	0.419199
POLR3G	2.93537	2.47038	0.729553	3.38616	0.000708785	0.00435151	0.45	0.0310108	0.418989
TPRKB	6.5667	2.1619	0.416099	5.19565	2.04007e-07	4.713e-06	0.507143	0.0881708	0.418972
CTR9	45.3292	1.54301	0.256982	6.00437	1.92079e-09	7.50481e-08	0.742857	0.32432	0.418537
TFCP2	19.5528	1.21558	0.231135	5.25916	1.44713e-07	3.4906e-06	0.585714	0.16726	0.418455
ZCCHC10	8.85453	1.40542	0.266593	5.27177	1.35114e-07	3.28713e-06	0.507143	0.0887087	0.418434
GTPBP10	11.8367	1.39167	0.475291	2.92803	0.00341112	0.0153265	0.542857	0.124436	0.418421
NUDT1	7.54134	2.34248	0.560309	4.18068	2.90634e-05	0.000314504	0.492857	0.0744549	0.418402
GRIA4	3.87209	3.67029	1.19358	3.07503	0.00210482	0.0103875	0.464286	0.0460921	0.418194
CSNK1G1	16.4184	1.60321	0.306307	5.234	1.65877e-07	3.92847e-06	0.542857	0.124788	0.418069
PCMT1	29.6955	1.2199	0.245265	4.97381	6.56508e-07	1.27812e-05	0.707143	0.289296	0.417847
ABCA8	0.843599	6.32279	1.3764	4.59372	4.35415e-06	6.40914e-05	0.421429	0.00359965	0.417829
SNHG11	2.87975	3.10202	0.428478	7.23961	4.49967e-13	4.19236e-11	0.45	0.0323555	0.417645
TSEN15	7.55985	1.92741	0.556968	3.46053	0.00053911	0.00350794	0.535714	0.118085	0.417629
SYF2	37.6863	0.70121	0.233098	3.00822	0.00262787	0.0123849	0.714286	0.296682	0.417604
CCT2	72.0952	2.74065	0.427005	6.41831	1.37795e-10	7.18152e-09	0.914286	0.49669	0.417596
LSM1	15.9602	1.15401	0.419818	2.74882	0.00598094	0.0238408	0.621429	0.204084	0.417345
TRIT1	5.46267	1.97331	0.356733	5.53161	3.17297e-08	9.05793e-07	0.478571	0.0612768	0.417295
SELK	39.403	0.785468	0.27108	2.89755	0.00376091	0.0165303	0.714286	0.296992	0.417294
U2SURP	54.024	0.914739	0.290781	3.1458	0.00165634	0.00859442	0.75	0.33272	0.41728
SLC25A36	31.9273	1.28003	0.415469	3.08092	0.00206363	0.0102289	0.65	0.232778	0.417222
PHAX	20.7182	1.23866	0.282208	4.38918	1.13777e-05	0.000143657	0.614286	0.197091	0.417194
GRPEL1	20.9525	1.56094	0.24478	6.37692	1.80687e-10	9.17337e-09	0.621429	0.204539	0.41689
MRPL48	9.43633	2.63779	0.598957	4.40397	1.06288e-05	0.000136497	0.542857	0.126009	0.416849
LHFP	1.2912	6.30077	1.31956	4.7749	1.79798e-06	2.99787e-05	0.421429	0.00484091	0.416588
ZNF585A	2.52939	3.555	0.514691	6.90705	4.94835e-12	3.69644e-10	0.435714	0.0193016	0.416413
EFNB1	2.23734	4.71445	1.33152	3.54065	0.000399147	0.00272587	0.428571	0.012185	0.416386
POLR3A	12.3028	1.90756	0.3861	4.9406	7.78832e-07	1.47891e-05	0.528571	0.11252	0.416051
CCDC66	13.4617	1.57516	0.504127	3.12453	0.00178088	0.00911172	0.514286	0.0983491	0.415937
NOL10	18.2989	1.34794	0.48145	2.79975	0.00511423	0.0211414	0.621429	0.205594	0.415835
NGEF	0.762242	5.19512	1.33765	3.88376	0.000102853	0.000906954	0.421429	0.00568911	0.415739
SNX16	5.86301	2.12434	0.368868	5.75908	8.45745e-09	2.77395e-07	0.471429	0.0556912	0.415737
ADRM1	29.0657	1.29544	0.274901	4.7124	2.44812e-06	3.90525e-05	0.707143	0.291634	0.415509
LTBP4	3.9476	3.00251	0.600553	4.99957	5.74588e-07	1.14224e-05	0.45	0.034507	0.415493
MKLN1	41.2354	1.13844	0.342328	3.32558	0.000882358	0.00523335	0.728571	0.31317	0.415402
BATF3	4.90542	1.88623	0.556667	3.38843	0.00070294	0.00432031	0.464286	0.0490297	0.415256
SMG7	34.1683	1.14977	0.261047	4.40444	1.06057e-05	0.00013645	0.671429	0.256196	0.415233
MAPRE1	49.6365	1.01072	0.2961	3.41345	0.000641466	0.00401329	0.735714	0.320659	0.415056
POLB	9.84925	1.82549	0.474275	3.84902	0.000118593	0.0010177	0.514286	0.0992594	0.415026
TM2D1	6.31537	1.78594	0.313301	5.7004	1.19527e-08	3.80267e-07	0.485714	0.0706897	0.415025
EXTL2	2.74811	3.28847	0.473873	6.93956	3.93316e-12	3.01786e-10	0.442857	0.0280111	0.414846
JPX	8.27228	1.64456	0.394264	4.17122	3.02974e-05	0.00032516	0.507143	0.092329	0.414814
TTC19	37.0642	1.42125	0.431455	3.29409	0.000987408	0.00571681	0.728571	0.31377	0.414802
UQCC1	6.96293	2.12243	0.310316	6.83958	7.94247e-12	5.67968e-10	0.5	0.0852538	0.414746
ZNF569	4.67064	2.59967	0.359343	7.23451	4.67202e-13	4.32915e-11	0.457143	0.0424097	0.414733
AC005562.1	3.69929	2.92196	0.301744	9.68358	3.54078e-22	1.36457e-19	0.457143	0.04272	0.414423
ASB1	8.06281	2.25029	0.532021	4.22971	2.33996e-05	0.000262947	0.485714	0.0713104	0.414404
MUS81	10.4817	1.30682	0.333579	3.91756	8.94482e-05	0.000806366	0.514286	0.100066	0.41422
LINC00478	1.20875	5.01458	0.976398	5.13579	2.80955e-07	6.15525e-06	0.428571	0.0144193	0.414152
FAM200A	2.62612	2.967	0.347613	8.53535	1.39736e-17	2.72356e-15	0.442857	0.0287558	0.414101
SART3	29.5528	1.15745	0.328745	3.52081	0.000430236	0.00289505	0.6	0.185961	0.414039
GALNT2	29.0682	1.29595	0.380144	3.4091	0.000651788	0.00406378	0.642857	0.228826	0.414031
SGTA	23.8299	1.44108	0.290479	4.96106	7.01109e-07	1.34336e-05	0.65	0.23617	0.41383
CUEDC2	18.0012	1.70862	0.536364	3.18556	0.00144477	0.00771619	0.635714	0.221999	0.413715
PHF20L1	66.6995	1.10102	0.414423	2.65676	0.0078896	0.0297021	0.721429	0.307729	0.4137
AHI1	12.3298	1.54475	0.411207	3.75662	0.00017222	0.00138274	0.507143	0.0934875	0.413655
TMEM161A	6.69192	2.42481	0.451073	5.37565	7.63071e-08	1.98762e-06	0.492857	0.0792337	0.413623
TRIM37	16.2967	2.03264	0.373432	5.44314	5.23496e-08	1.42946e-06	0.571429	0.157847	0.413582
MRPL35	11.4492	1.57115	0.475561	3.30379	0.000953872	0.005566	0.564286	0.150751	0.413535
TRMT1	8.43419	1.8628	0.305023	6.10706	1.01481e-09	4.33453e-08	0.492857	0.0794406	0.413417
NBPF9	3.41516	1.79728	0.73658	2.44003	0.0146859	0.0486288	0.435714	0.0223634	0.413351
TAPT1	12.7011	1.24834	0.333091	3.74773	0.000178439	0.0014219	0.528571	0.115272	0.4133
MTMR2	14.9186	1.742	0.48927	3.56041	0.000370277	0.00256173	0.592857	0.179693	0.413164
SRSF11	94.3132	1.55558	0.438659	3.54623	0.000390788	0.00267839	0.835714	0.422628	0.413086
PALM2	0.757682	6.9869	2.78024	2.51306	0.011969	0.0415133	0.414286	0.00126195	0.413024
DPY19L3	7.99971	2.30587	0.401548	5.74245	9.33147e-09	3.03712e-07	0.492857	0.0798337	0.413023
TMEM259	43.2732	1.09648	0.295143	3.71507	0.000203145	0.00157222	0.721429	0.308412	0.413017
NAT14	1.55542	3.75879	0.604769	6.21525	5.12421e-10	2.34841e-08	0.428571	0.0155571	0.413014
ANGPT1	1.95282	6.78933	1.64721	4.1217	3.76079e-05	0.000389565	0.435714	0.0228185	0.412896
SPTY2D1	43.3305	1.39613	0.290794	4.80111	1.57787e-06	2.67292e-05	0.678571	0.265692	0.41288
SARNP	4.11141	2.32759	0.67001	3.47396	0.00051283	0.00336015	0.45	0.0371343	0.412866
EFNA2	0.580523	6.13729	2.09503	2.92945	0.0033956	0.0152608	0.414286	0.00146882	0.412817
SDC3	10.1642	2.04893	0.686536	2.98444	0.00284099	0.0132096	0.5	0.0872192	0.412781
TIMM50	16.7908	1.64302	0.427559	3.84278	0.000121647	0.00103709	0.607143	0.194671	0.412472
PPHLN1	20.0712	0.685863	0.245231	2.7968	0.00516113	0.0212886	0.6	0.187534	0.412466
TXNL4B	9.14553	1.56087	0.298551	5.22815	1.71217e-07	4.04362e-06	0.5	0.0875502	0.41245
PPP2R4	24.8543	1.74539	0.475913	3.66746	0.000244974	0.00182916	0.692857	0.280587	0.41227
ST7	7.0637	1.82616	0.353903	5.16006	2.46871e-07	5.55936e-06	0.492857	0.0807439	0.412113
C9orf85	6.52413	2.05188	0.428301	4.79073	1.66172e-06	2.79819e-05	0.492857	0.0807646	0.412093
UBE2H	79.733	1.61646	0.552527	2.92558	0.00343811	0.0154201	0.85	0.437916	0.412084
LLPH	10.0425	1.15214	0.295801	3.89499	9.82032e-05	0.000872306	0.528571	0.116534	0.412038
DIRAS1	0.465436	5.49527	1.56941	3.5015	0.000462654	0.00307535	0.414286	0.00235839	0.411927
LIN52	4.53425	1.94727	0.285462	6.82145	9.01282e-12	6.23798e-10	0.457143	0.0452646	0.411878
RBMX	51.1054	1.45484	0.314736	4.62241	3.79314e-06	5.68201e-05	0.8	0.388287	0.411713
FIP1L1	33.8919	1.04353	0.26286	3.96989	7.19043e-05	0.000669567	0.65	0.238343	0.411657
EML2	7.87091	1.37069	0.399748	3.42889	0.00060606	0.00384042	0.514286	0.102673	0.411613
TSPAN31	19.3151	1.63006	0.502655	3.24291	0.00118316	0.00657797	0.642857	0.231329	0.411528
YARS	68.6774	2.27482	0.382749	5.94337	2.79215e-09	1.04981e-07	0.878571	0.467107	0.411465
CMSS1	10.3516	1.81435	0.452798	4.00697	6.15036e-05	0.00058394	0.528571	0.117113	0.411459
POU6F1	2.46169	3.41425	0.591154	5.77557	7.66952e-09	2.53513e-07	0.435714	0.0247838	0.41093
CCT6A	83.6242	2.51806	0.413061	6.09611	1.08678e-09	4.59564e-08	0.957143	0.546258	0.410885
CDK5	4.86257	2.1984	0.577747	3.80513	0.00014173	0.00117579	0.478571	0.0677107	0.410861
ZFAS1	94.0803	1.73786	0.363682	4.77852	1.76593e-06	2.95315e-05	0.885714	0.474885	0.410829
LSM5	12.0165	1.41149	0.520774	2.71037	0.00672085	0.0261675	0.571429	0.16064	0.410789
PRKD3	17.4732	1.10105	0.274348	4.01333	5.98682e-05	0.00057065	0.564286	0.153523	0.410763
ASPHD1	0.667761	5.42737	1.1974	4.53262	5.82558e-06	8.14381e-05	0.414286	0.00359965	0.410686
DNAJC9	9.32977	1.72716	0.446519	3.86805	0.000109709	0.000955793	0.5	0.0893707	0.410629
DCAF13	9.27883	1.46609	0.378035	3.87819	0.000105236	0.00092269	0.528571	0.118168	0.410404
MIS18A	4.10477	2.57107	0.460556	5.58254	2.37036e-08	6.99029e-07	0.464286	0.053912	0.410374
VPS11	24.5373	1.50613	0.312771	4.81543	1.46881e-06	2.51837e-05	0.628571	0.218213	0.410358
CISD2	9.70136	1.35328	0.42744	3.16601	0.00154547	0.00813367	0.521429	0.111196	0.410232
CHCHD7	20.5917	1.67474	0.58597	2.85806	0.00426237	0.018261	0.657143	0.246928	0.410215
NIPAL3	22.7725	2.03704	0.645315	3.15666	0.00159587	0.00834706	0.585714	0.175535	0.41018
ITGB3BP	4.01053	2.58595	0.495127	5.22281	1.76232e-07	4.15051e-06	0.464286	0.054181	0.410105
PPP3R1	21.378	1.2476	0.249521	4.99999	5.73331e-07	1.14108e-05	0.6	0.190595	0.409405
CACFD1	16.0447	2.4281	0.924549	2.62625	0.00863301	0.0318794	0.607143	0.197836	0.409307
PPIG	62.3085	0.909621	0.265201	3.42993	0.000603736	0.00382856	0.757143	0.347863	0.40928
MTMR9	9.30462	1.54104	0.480234	3.20894	0.00133224	0.00727564	0.478571	0.0694485	0.409123
CNOT10	15.9718	1.32362	0.45342	2.9192	0.00350932	0.0156722	0.564286	0.155178	0.409108
HIST1H2BK	24.3146	1.80699	0.553151	3.26672	0.00108802	0.00617042	0.628571	0.219579	0.408993
TYW1	8.97328	1.38235	0.350179	3.94756	7.89515e-05	0.000727994	0.492857	0.0839919	0.408865
CRIPT	12.3296	1.65934	0.643907	2.57698	0.00996678	0.0358065	0.585714	0.176879	0.408835
CRCP	28.5018	1.46498	0.441966	3.3147	0.00091742	0.00540914	0.685714	0.276925	0.408789
DCP1A	21.1496	1.67991	0.369984	4.54048	5.61254e-06	7.88499e-05	0.542857	0.134222	0.408636
NELFCD	21.3917	1.71855	0.372026	4.61944	3.84782e-06	5.74868e-05	0.628571	0.220055	0.408517
DNAJB11	30.2489	1.12751	0.340268	3.31359	0.000921065	0.00542686	0.65	0.241528	0.408472
RPL9	29.1166	1.95856	0.64211	3.05019	0.00228694	0.0110989	0.707143	0.298688	0.408454
PRSS23	3.10974	4.27379	1.11988	3.8163	0.000135469	0.00113384	0.428571	0.0201705	0.408401
C5orf42	12.2785	2.11319	0.597558	3.53639	0.000405642	0.00276133	0.492857	0.0845505	0.408307
MED10	19.8822	0.870168	0.328421	2.64955	0.00805988	0.0301563	0.607143	0.198933	0.40821
TET1	2.13131	5.1342	1.04629	4.90705	9.24563e-07	1.71155e-05	0.421429	0.0132401	0.408188
PPIL4	23.2133	1.41198	0.276255	5.11114	3.20213e-07	6.87324e-06	0.592857	0.184761	0.408096
EIF4A3	43.297	1.35341	0.25182	5.3745	7.67969e-08	1.99731e-06	0.728571	0.320555	0.408016
CROCCP2	9.69679	2.10325	0.839906	2.50415	0.0122747	0.0422776	0.464286	0.0563532	0.407933
ZNF143	12.7783	1.23147	0.356986	3.44963	0.000561364	0.00362079	0.507143	0.0993214	0.407821
MRPS5	24.7871	1.38562	0.291314	4.75645	1.97032e-06	3.23746e-05	0.65	0.242521	0.407479
GALNT10	15.8785	2.09827	0.698206	3.00523	0.00265377	0.0124757	0.514286	0.106831	0.407455
ZNF789	3.83792	2.96404	0.561953	5.27453	1.33093e-07	3.24262e-06	0.457143	0.0499193	0.407224
RRP7A	35.5098	1.08993	0.395454	2.75616	0.00584851	0.0234396	0.735714	0.328623	0.407091
MIEF1	23.4336	1.26466	0.297686	4.24831	2.15386e-05	0.00024545	0.6	0.193057	0.406943
NOL8	24.4365	1.29129	0.376637	3.42848	0.00060696	0.00384182	0.564286	0.157599	0.406687
TRIM9	2.95421	3.04549	0.989928	3.07648	0.00209461	0.0103491	0.435714	0.0291075	0.406607
CCDC117	15.5034	1.64037	0.338976	4.8392	1.30362e-06	2.28127e-05	0.55	0.143614	0.406386
SNX24	4.51839	2.33697	0.743581	3.14286	0.00167307	0.00867059	0.457143	0.050933	0.40621
POLR2M	6.97265	1.69189	0.32836	5.15255	2.56968e-07	5.72589e-06	0.485714	0.0795234	0.406191
CENPV	1.19702	4.02225	0.56088	7.17132	7.42773e-13	6.50872e-11	0.421429	0.0152882	0.40614
AHCTF1	23.6607	1.01295	0.36773	2.7546	0.00587645	0.0235239	0.571429	0.165315	0.406113
LARP4	50.4299	2.28021	0.513875	4.43729	9.10994e-06	0.000120029	0.821429	0.415346	0.406082
BCL2L12	3.39002	2.49064	0.432975	5.75239	8.799e-09	2.86932e-07	0.45	0.043982	0.406018
SF3B14	23.957	1.39893	0.33131	4.22242	2.41688e-05	0.000270337	0.678571	0.272622	0.405949
CRNKL1	22.2961	1.01627	0.20981	4.84375	1.27414e-06	2.2366e-05	0.6	0.194298	0.405702
CCNT1	22.6323	1.5355	0.420278	3.65354	0.000258653	0.00190861	0.542857	0.137201	0.405657
DECR2	6.51233	1.98877	0.633263	3.14051	0.00168656	0.00871922	0.492857	0.0872192	0.405638
TOMM22	15.7424	1.16564	0.466572	2.4983	0.0124791	0.0428618	0.614286	0.208759	0.405527
STX10	18.7956	1.11947	0.342389	3.26958	0.00107708	0.00611658	0.614286	0.209049	0.405237
SDCCAG3	12.8261	1.52923	0.269548	5.67332	1.40055e-08	4.3737e-07	0.55	0.144793	0.405207
WDR47	14.6573	1.68509	0.416244	4.04832	5.15875e-05	0.000505647	0.507143	0.101949	0.405194
SLC4A2	14.5429	1.47251	0.419096	3.51354	0.000442182	0.00296074	0.528571	0.123381	0.40519
DUS4L	2.84898	2.6303	0.3837	6.8551	7.12649e-12	5.18643e-10	0.442857	0.037817	0.40504
RABEP1	44.3896	1.17143	0.280734	4.17274	3.0096e-05	0.000323707	0.685714	0.280773	0.404941
SPDL1	5.03234	2.42934	0.549791	4.41865	9.93177e-06	0.000129151	0.457143	0.0523605	0.404782
DDX49	23.957	1.69341	0.472266	3.58571	0.000336162	0.00236527	0.678571	0.273905	0.404667
POLR2J	26.7234	1.62656	0.50437	3.22494	0.00126	0.00694148	0.714286	0.309653	0.404633
PLCB1	4.29517	3.8966	0.756695	5.14951	2.61174e-07	5.78918e-06	0.435714	0.0311349	0.404579
HMGCR	34.2858	2.38233	0.387313	6.1509	7.70426e-10	3.40211e-08	0.678571	0.274153	0.404419
KMT2C	105.472	0.9448	0.343326	2.75191	0.00592496	0.0236789	0.821429	0.417105	0.404324
FLAD1	11.9387	2.1223	0.313324	6.7735	1.25708e-11	8.32666e-10	0.535714	0.131677	0.404037
DPF2	10.5737	1.52631	0.270899	5.63426	1.75816e-08	5.38143e-07	0.507143	0.103107	0.404036
SIKE1	17.421	1.6514	0.343371	4.80937	1.51403e-06	2.58025e-05	0.585714	0.1817	0.404015
C2orf42	3.76827	2.89073	0.448838	6.44049	1.19091e-10	6.33049e-09	0.435714	0.0317142	0.404
PPAT	7.62532	1.98704	0.49334	4.02773	5.6318e-05	0.000545083	0.492857	0.0891431	0.403714
NCAPG	1.91501	4.43293	1.14546	3.87001	0.000108829	0.000949778	0.414286	0.0105921	0.403694
RAB30	6.03946	2.75872	1.06427	2.59213	0.00953851	0.0345977	0.428571	0.0248873	0.403684
PHF21A	22.4268	1.21769	0.342215	3.55825	0.000373337	0.00257784	0.564286	0.160722	0.403563
TRIM28	34.6085	1.12308	0.316468	3.5488	0.000386986	0.00265781	0.707143	0.303633	0.40351
FAM219B	12.6561	1.65404	0.346758	4.77002	1.84212e-06	3.05644e-05	0.528571	0.125078	0.403494
SRFBP1	10.4189	1.35464	0.36367	3.72492	0.000195377	0.00152744	0.521429	0.118209	0.403219
CNOT4	19.4874	1.56465	0.357463	4.37709	1.20274e-05	0.000149962	0.55	0.14682	0.40318
TPX2	3.40019	4.12427	1.31779	3.12968	0.00174997	0.00899219	0.414286	0.0113161	0.40297
EMC3	34.2991	1.17659	0.287016	4.09937	4.1427e-05	0.00042369	0.721429	0.318507	0.402921
KLHL15	9.77949	1.74296	0.550539	3.16592	0.00154596	0.00813367	0.464286	0.0616078	0.402678
PARL	22.5353	1.40873	0.345145	4.08156	4.47346e-05	0.000450455	0.635714	0.233088	0.402626
SETBP1	5.30937	2.4173	0.854533	2.8288	0.00467229	0.0196791	0.442857	0.0402375	0.40262
CAMLG	35.931	1.24541	0.371454	3.3528	0.000799999	0.00481561	0.7	0.297592	0.402408
NUDT4	9.23537	1.90515	0.543953	3.50242	0.000461061	0.00306837	0.528571	0.126733	0.401839
ARIH2	35.734	1.31948	0.238754	5.52653	3.26632e-08	9.30873e-07	0.657143	0.255306	0.401836
POLR3F	4.43223	1.97253	0.29347	6.72141	1.79974e-11	1.13874e-09	0.45	0.0482643	0.401736
FAM13A	32.5585	1.83579	0.620411	2.95898	0.00308654	0.0141494	0.642857	0.24128	0.401577
ISOC2	6.48581	2.29458	0.600321	3.82226	0.000132233	0.00111224	0.5	0.0985146	0.401485
KSR1	8.21431	2.62301	0.728957	3.59831	0.000320293	0.00226962	0.442857	0.0415408	0.401316
PIGX	9.87593	1.15051	0.471349	2.4409	0.0146508	0.0485601	0.521429	0.120423	0.401006
KDM4A	24.6271	1.68654	0.407834	4.13537	3.54387e-05	0.000370718	0.621429	0.220634	0.400795
ZNF544	6.01018	1.89503	0.56199	3.372	0.000746234	0.00455504	0.464286	0.0636145	0.400671
MYBL2	1.16413	6.10898	1.66563	3.66766	0.000244782	0.00182853	0.407143	0.00690968	0.400233
WDR73	5.31181	2.3286	0.33723	6.90506	5.01835e-12	3.73229e-10	0.45	0.0498366	0.400163
FAM126B	16.0417	1.36972	0.259627	5.27574	1.32219e-07	3.22595e-06	0.528571	0.128429	0.400142
SIRT6	4.29643	2.56548	0.425996	6.02229	1.71962e-09	6.84497e-08	0.442857	0.0428235	0.400034
KCTD7	5.14586	3.36635	0.622536	5.40748	6.3918e-08	1.70418e-06	0.435714	0.0357069	0.400007
NOM1	13.3522	1.83817	0.368879	4.98313	6.25645e-07	1.23075e-05	0.5	0.100149	0.399851
XKR6	1.86708	4.3843	0.730171	6.00448	1.91941e-09	7.50481e-08	0.414286	0.0144814	0.399804
TAF12	14.4485	1.18033	0.246703	4.78443	1.71473e-06	2.87887e-05	0.55	0.150296	0.399704
BBIP1	5.00373	1.72775	0.3697	4.67339	2.96275e-06	4.59227e-05	0.45	0.0503331	0.399667
GOLT1B	18.1054	1.04577	0.239092	4.37392	1.22034e-05	0.000151488	0.578571	0.178948	0.399623
ABCD4	17.7466	1.61948	0.573596	2.82338	0.00475199	0.0199257	0.592857	0.193264	0.399593
ZCCHC3	9.37236	1.8619	0.591858	3.14586	0.00165601	0.00859442	0.471429	0.071931	0.399498
TMX3	19.4893	0.86511	0.336951	2.56746	0.0102446	0.0366493	0.578571	0.179155	0.399416
ORC4	9.81971	1.77112	0.344134	5.14661	2.6524e-07	5.86399e-06	0.521429	0.122099	0.39933
CPSF3	16.3215	1.33363	0.385748	3.45727	0.000545685	0.00353986	0.571429	0.172225	0.399204
RNF187	43.2285	2.06984	0.43912	4.71361	2.43372e-06	3.88593e-05	0.814286	0.415201	0.399084
DCTN3	24.6752	1.46116	0.545196	2.68006	0.00736089	0.028072	0.7	0.300985	0.399015
ZNF431	4.60866	1.83454	0.55822	3.28641	0.00101475	0.00582502	0.435714	0.036762	0.398952
PTDSS1	33.3717	1.23959	0.440616	2.81331	0.0049035	0.02048	0.707143	0.308536	0.398607
TMCO1	36.9775	1.24815	0.368052	3.39122	0.000695812	0.00428117	0.75	0.351401	0.398599
TROVE2	36.4463	0.899807	0.231412	3.88834	0.000100933	0.000893749	0.685714	0.28731	0.398404
FLRT3	0.834263	6.80123	2.72846	2.4927	0.0126775	0.0433676	0.4	0.00163432	0.398366
LRWD1	2.58063	3.19561	0.418529	7.63533	2.25241e-14	2.78789e-12	0.421429	0.0230667	0.398362
TMCO3	16.2288	0.926448	0.302062	3.06708	0.0021616	0.0106132	0.55	0.151641	0.398359
ZFPL1	11.533	1.45962	0.419922	3.47593	0.000509092	0.00334007	0.55	0.151641	0.398359
SLTM	73.7527	1.12127	0.293443	3.82108	0.000132868	0.00111537	0.771429	0.373102	0.398327
COQ6	8.20588	1.81866	0.46744	3.89069	9.99605e-05	0.000886522	0.514286	0.116037	0.398249
ULBP2	0.534798	5.89971	1.95605	3.01613	0.00256022	0.0121064	0.4	0.00179983	0.3982
ZUFSP	6.58869	2.09051	0.400482	5.21997	1.78949e-07	4.19701e-06	0.457143	0.0589805	0.398162
C11orf49	4.17235	2.70245	0.672247	4.02003	5.8191e-05	0.000558746	0.457143	0.0591046	0.398038
C5orf51	18.8516	1.20797	0.295021	4.09452	4.23035e-05	0.000430319	0.578571	0.180665	0.397906
PDS5B	26.3502	0.839705	0.274294	3.06133	0.00220355	0.0107868	0.585714	0.188092	0.397622
2021-09-09	74.1995	1.27545	0.407076	3.13321	0.00172908	0.00890105	0.835714	0.438144	0.39757
EXOC5	36.9754	1.314	0.239369	5.48941	4.03273e-08	1.12287e-06	0.721429	0.324051	0.397377
MKNK2	114.308	2.35435	0.662585	3.55328	0.000380454	0.00261825	0.942857	0.545616	0.397241
ERH	37.0669	1.28912	0.484659	2.65984	0.00781769	0.029531	0.764286	0.367185	0.3971
GPN2	10.8459	1.16061	0.298459	3.88866	0.000100798	0.000893016	0.507143	0.110141	0.397002
2021-09-08	9.30902	1.67696	0.606866	2.76332	0.00572165	0.0230456	0.514286	0.117402	0.396883
TMEM183A	14.0917	1.29298	0.394771	3.27527	0.00105561	0.00602492	0.578571	0.181762	0.39681
GPI	44.3576	1.53199	0.487924	3.13981	0.0016906	0.00873743	0.785714	0.389073	0.396642
UTP11L	19.4396	1.33382	0.293587	4.5432	5.54057e-06	7.80976e-05	0.614286	0.217655	0.396631
ZIC1	0.591012	5.34816	1.45447	3.67704	0.000235952	0.00177508	0.4	0.00353759	0.396462
TRMT13	6.96208	1.98159	0.358146	5.53293	3.14926e-08	9.0079e-07	0.464286	0.0678969	0.396389
PTCD3	23.5642	1.50256	0.394874	3.80515	0.000141717	0.00117579	0.621429	0.225123	0.396305
FAM98B	11.6718	1.48334	0.382678	3.8762	0.0001061	0.000928796	0.535714	0.139559	0.396155
TTYH1	0.687276	6.13638	1.21605	5.04615	4.50811e-07	9.28846e-06	0.4	0.00397203	0.396028
NCBP1	13.8299	1.12273	0.333497	3.36655	0.000761139	0.00462272	0.55	0.153999	0.396001
ZNF300	0.877622	4.57676	1.06702	4.28928	1.79254e-05	0.000211378	0.4	0.00403409	0.395966
NAP1L5	1.71562	3.90088	0.769251	5.071	3.9572e-07	8.35645e-06	0.407143	0.0112334	0.395909
XPNPEP3	11.163	1.5571	0.46378	3.3574	0.000786794	0.004753	0.528571	0.132711	0.39586
SSBP1	43.0876	1.68256	0.472505	3.56092	0.000369551	0.00255849	0.807143	0.41154	0.395603
FUNDC1	6.08848	1.52386	0.441552	3.45115	0.000558211	0.00360456	0.471429	0.0760271	0.395401
CRELD2	22.4324	1.27244	0.440223	2.89045	0.00384693	0.0168385	0.614286	0.218896	0.39539
ATAD2	9.55598	2.18516	0.586986	3.72267	0.000197125	0.00153614	0.45	0.0547602	0.39524
GTF2B	18.5812	1.16503	0.343009	3.3965	0.000682543	0.00421482	0.55	0.154764	0.395236
LEPREL4	5.52837	2.55279	1.04001	2.45458	0.0141048	0.0471375	0.464286	0.0694898	0.394796
SNRPB	40.8091	1.65954	0.320098	5.18446	2.16641e-07	4.95759e-06	0.764286	0.369523	0.394763
ANKRD26	7.947	2.55795	0.56469	4.52983	5.90322e-06	8.21172e-05	0.442857	0.0482022	0.394655
THUMPD3	20.9506	0.749639	0.237974	3.15009	0.0016322	0.00849775	0.592857	0.198353	0.394504
ZNF253	4.74675	2.22712	0.612315	3.63721	0.000275604	0.0020118	0.442857	0.0483884	0.394469
NDUFA11	24.8322	1.72265	0.549789	3.1333	0.00172851	0.00890081	0.707143	0.312735	0.394408
PLCD3	2.81399	3.53171	0.75966	4.64907	3.33438e-06	5.10299e-05	0.428571	0.0341967	0.394375
FAM3A	13.6439	1.37672	0.470706	2.9248	0.00344676	0.0154335	0.571429	0.177066	0.394363
SFMBT1	11.1405	1.6153	0.472374	3.41953	0.000627299	0.00394698	0.492857	0.0985767	0.39428
SRSF2	67.3312	1.16781	0.28189	4.14278	3.4312e-05	0.000361073	0.792857	0.39861	0.394247
LZTFL1	4.73738	2.16204	0.573133	3.77231	0.000161744	0.00131041	0.457143	0.0629525	0.39419
PTPRG	1.47813	4.83294	1.11693	4.327	1.51151e-05	0.000182425	0.407143	0.0130953	0.394048
FAM21A	4.0008	2.29039	0.361669	6.33283	2.40708e-10	1.19473e-08	0.435714	0.0418098	0.393905
TACO1	8.59436	1.84857	0.389188	4.74982	2.03594e-06	3.32362e-05	0.5	0.106107	0.393893
PTDSS2	7.02692	2.49807	0.560771	4.45471	8.40081e-06	0.000111903	0.492857	0.0989904	0.393867
MLH1	15.6706	1.20965	0.28383	4.26187	2.02727e-05	0.000234491	0.564286	0.17057	0.393716
CDC34	30.4234	1.32176	0.520752	2.53817	0.0111433	0.0391781	0.678571	0.28489	0.393682
NOP2	10.4685	1.44378	0.331021	4.3616	1.29114e-05	0.000158766	0.492857	0.0991973	0.39366
C19orf24	16.855	1.4365	0.45217	3.17691	0.00148852	0.00790474	0.607143	0.213786	0.393357
NDUFA12	20.029	2.02142	0.498616	4.05407	5.03348e-05	0.000497199	0.65	0.256755	0.393245
TRMU	7.01102	2.03723	0.411256	4.95367	7.28261e-07	1.39067e-05	0.464286	0.0711242	0.393162
DLC1	4.36398	3.03348	0.71561	4.23901	2.24505e-05	0.000254474	0.428571	0.0355414	0.39303
ING5	10.0308	1.45581	0.49558	2.93758	0.00330786	0.0149424	0.478571	0.085709	0.392862
EIF2B1	15.8236	1.37774	0.360176	3.8252	0.000130668	0.00110136	0.578571	0.186106	0.392465
RNASEH1	11.0993	1.57148	0.443153	3.54613	0.000390931	0.00267839	0.535714	0.143428	0.392287
CCDC85B	7.22855	1.69421	0.46563	3.63853	0.000274204	0.00200503	0.471429	0.0791717	0.392257
UBE2M	15.545	1.12238	0.392041	2.86292	0.00419753	0.0180333	0.585714	0.193616	0.392098
SMAGP	2.20165	2.47431	0.836315	2.95858	0.00309056	0.0141601	0.414286	0.0222806	0.392005
PKD1	8.16309	2.0199	0.780242	2.58881	0.00963075	0.0348726	0.442857	0.0508916	0.391966
POLR2H	14.7677	1.63982	0.364104	4.5037	6.6779e-06	9.15417e-05	0.571429	0.179465	0.391963
USP39	23.6837	1.72515	0.242637	7.10999	1.16048e-12	9.83914e-11	0.614286	0.222392	0.391893
TARDBP	37.3688	0.991098	0.353476	2.80386	0.00504947	0.0209503	0.7	0.308246	0.391754
LCLAT1	3.93758	1.91311	0.463318	4.12915	3.64106e-05	0.00037855	0.435714	0.0440233	0.391691
EMC7	27.2357	1.46305	0.355766	4.11239	3.91587e-05	0.000403902	0.664286	0.272663	0.391622
CEP290	12.1686	1.55776	0.512323	3.04058	0.00236121	0.0113522	0.471429	0.079813	0.391616
VAPB	29.9294	1.9037	0.520091	3.66032	0.000251904	0.00187045	0.7	0.308453	0.391547
FXR1	57.3262	2.13632	0.340652	6.27126	3.58136e-10	1.7011e-08	0.828571	0.437047	0.391524
RDH10	12.6078	2.23617	0.741493	3.01576	0.00256336	0.0121179	0.492857	0.10137	0.391488
ALKBH3	9.24901	2.26003	0.465236	4.8578	1.18695e-06	2.10534e-05	0.5	0.108672	0.391328
RIC8B	7.0668	2.31477	0.425637	5.43836	5.37728e-08	1.46596e-06	0.457143	0.066035	0.391108
PDDC1	11.3978	1.7414	0.55309	3.14849	0.00164117	0.00853661	0.535714	0.144648	0.391066
SUB1	49.1978	1.23852	0.267259	4.63417	3.58371e-06	5.4249e-05	0.771429	0.380405	0.391024
YIPF5	27.9379	1.15769	0.348811	3.31897	0.000903494	0.00533631	0.671429	0.280628	0.3908
EIF5	180.331	2.52446	0.299378	8.43237	3.38744e-17	6.38232e-15	0.971429	0.580703	0.390726
SNRPA	12.8922	1.30272	0.398128	3.27212	0.00106744	0.00607811	0.542857	0.152178	0.390679
USP16	36.3384	1.23701	0.305357	4.05104	5.09912e-05	0.000502708	0.685714	0.29513	0.390584
ACBD6	14.8119	2.03637	0.489885	4.15684	3.22676e-05	0.000344344	0.571429	0.180852	0.390577
ZCCHC8	16.0362	1.1889	0.476465	2.49524	0.0125872	0.0431717	0.507143	0.116575	0.390568
UBE2V2	23.4858	0.904863	0.311669	2.90328	0.00369274	0.0163067	0.642857	0.252327	0.39053
TRAM2	5.39699	2.81795	0.592253	4.75802	1.95502e-06	3.21545e-05	0.428571	0.0383342	0.390237
CACTIN	4.61779	2.1321	0.337311	6.32088	2.60081e-10	1.27832e-08	0.435714	0.0455128	0.390201
PAFAH1B2	34.7892	1.01984	0.203565	5.00991	5.4456e-07	1.08893e-05	0.664286	0.274153	0.390133
C14orf142	6.16508	1.50368	0.362893	4.14358	3.41929e-05	0.00036013	0.471429	0.0814887	0.38994
APOPT1	15.6897	1.19811	0.482208	2.48462	0.0129688	0.044121	0.592857	0.202925	0.389932
NDUFA3	19.4666	1.62067	0.665897	2.43382	0.0149405	0.0493081	0.664286	0.274587	0.389698
KIF3C	1.94767	3.95177	0.898634	4.39753	1.09489e-05	0.000139385	0.4	0.0106335	0.389367
PGPEP1	19.7492	1.59085	0.407429	3.9046	9.43832e-05	0.000843678	0.557143	0.167777	0.389366
PNO1	10.4552	1.57133	0.217405	7.22766	4.91402e-13	4.52864e-11	0.507143	0.117858	0.389285
KLHL20	7.08707	1.7745	0.43959	4.03671	5.42068e-05	0.000527357	0.45	0.0607183	0.389282
C11orf24	7.8531	1.9584	0.334181	5.86028	4.62086e-09	1.63924e-07	0.485714	0.0965079	0.389206
TENM3	0.83462	5.19324	1.35677	3.82766	0.000129367	0.00109192	0.392857	0.00370309	0.389154
RALY	57.8559	1.63926	0.269942	6.07263	1.25832e-09	5.22974e-08	0.842857	0.453742	0.389115
ABL1	26.2642	1.58132	0.39322	4.02146	5.78397e-05	0.000556002	0.607143	0.218234	0.388909
TYMS	2.10794	4.08534	1.12787	3.62216	0.000292148	0.00211076	0.4	0.0112541	0.388746
RANGRF	11.139	1.90528	0.534481	3.56472	0.000364244	0.00253031	0.528571	0.139869	0.388702
TFPT	9.9077	2.0163	0.313876	6.42387	1.32855e-10	6.97467e-09	0.5	0.111341	0.388659
MRTO4	13.3933	1.34807	0.410729	3.28213	0.00103025	0.00589602	0.55	0.161446	0.388554
ZBTB40	15.0875	1.53876	0.453412	3.39373	0.000689485	0.00424685	0.492857	0.104307	0.38855
PRMT3	6.04711	2.02582	0.487022	4.1596	3.18804e-05	0.000340855	0.471429	0.083123	0.388306
RELL2	2.93311	3.47716	0.828039	4.19927	2.67782e-05	0.000294665	0.407143	0.0189085	0.388234
SNRNP27	11.8472	1.07779	0.334858	3.21864	0.00128799	0.00707955	0.535714	0.147524	0.388191
CCDC82	13.8022	1.23824	0.459232	2.69634	0.00701063	0.0270075	0.492857	0.1047	0.388157
YTHDF3	49.1342	0.674281	0.218893	3.08041	0.00206713	0.0102372	0.721429	0.333278	0.38815
DLST	11.0305	1.3265	0.281084	4.71922	2.36752e-06	3.7838e-05	0.507143	0.119078	0.388065
PIGF	5.39868	1.29629	0.467098	2.77521	0.00551669	0.0224073	0.464286	0.0763375	0.387948
KIAA1841	5.14151	2.00305	0.278567	7.19054	6.45378e-13	5.75983e-11	0.442857	0.0549878	0.387869
CCZ1B	2.27085	2.76055	0.665948	4.14529	3.39378e-05	0.000358333	0.421429	0.033845	0.387584
C12orf10	10.0347	1.88652	0.481603	3.91716	8.95977e-05	0.000807284	0.521429	0.13387	0.387559
SLC25A33	7.64533	1.15911	0.38094	3.04275	0.00234427	0.0112978	0.471429	0.0839919	0.387437
LAMTOR4	40.9796	1.98528	0.459338	4.32205	1.54588e-05	0.000186043	0.778571	0.391162	0.387409
TMEM147	26.5071	1.25593	0.515843	2.43471	0.0149036	0.0492056	0.685714	0.298337	0.387378
CLSPN	2.93618	4.30582	1.13494	3.79387	0.000148319	0.00122065	0.4	0.0126815	0.387318
FKBP14	3.86277	2.48848	0.500472	4.97227	6.61732e-07	1.28534e-05	0.428571	0.0412926	0.387279
CCDC102A	0.85653	5.57862	1.44057	3.87251	0.000107721	0.000941558	0.392857	0.00558567	0.387271
DHX29	35.6451	1.31849	0.451871	2.91786	0.00352447	0.0157275	0.707143	0.320017	0.387125
FAM168B	45.0059	1.14387	0.26949	4.24456	2.19024e-05	0.000249094	0.742857	0.355766	0.387091
THAP1	6.82481	1.33828	0.324882	4.11927	3.80072e-05	0.00039322	0.457143	0.0700898	0.387053
EIF2S2	40.7564	1.22756	0.485965	2.52603	0.011536	0.0403249	0.778571	0.391617	0.386954
SLC26A6	4.95313	2.91943	0.603217	4.83976	1.29994e-06	2.27718e-05	0.428571	0.0417477	0.386824
NRSN2	1.74477	3.94114	0.980971	4.0176	5.87949e-05	0.00056295	0.414286	0.027556	0.38673
SMARCAD1	14.2125	1.32175	0.330166	4.00328	6.24714e-05	0.000591473	0.521429	0.134718	0.386711
MANBAL	9.88291	1.3491	0.36869	3.65917	0.000253037	0.00187532	0.514286	0.127581	0.386705
SEC31B	15.2419	1.44028	0.450135	3.19966	0.00137591	0.00744831	0.571429	0.184989	0.38644
MOAP1	17.7597	0.914294	0.324528	2.8173	0.00484286	0.0202716	0.542857	0.15644	0.386417
HMCES	14.9713	1.23587	0.335517	3.68348	0.000230075	0.0017448	0.535714	0.149324	0.386391
DUSP12	4.69931	2.36729	0.324908	7.28603	3.19218e-13	3.11091e-11	0.435714	0.0493401	0.386374
FUS	95.3488	1.16732	0.251633	4.63899	3.50117e-06	5.32461e-05	0.857143	0.470975	0.386168
HACL1	6.24021	2.06621	0.450056	4.591	4.41129e-06	6.482e-05	0.464286	0.0781993	0.386086
HNRNPA1L2	1.94001	3.21677	0.752713	4.27357	1.92369e-05	0.000225432	0.4	0.0139435	0.386057
MCM4	15.1722	1.69582	0.55524	3.05422	0.00225649	0.0109794	0.521429	0.135401	0.386028
MAP1LC3B2	4.45101	1.60385	0.529932	3.02652	0.00247389	0.0117737	0.428571	0.042658	0.385913
RPAP3	14.0358	1.25793	0.312314	4.02776	5.63098e-05	0.000545083	0.528571	0.142786	0.385785
DHX40	20.7377	1.10427	0.325957	3.38777	0.000704627	0.00432759	0.578571	0.192912	0.385659
SLC39A3	8.70725	2.17052	0.467935	4.63851	3.50935e-06	5.33226e-05	0.507143	0.121685	0.385458
ZNF853	1.4291	4.59414	1.11483	4.12092	3.77363e-05	0.000390656	0.392857	0.00748893	0.385368
BCCIP	21.5752	1.07688	0.366066	2.94175	0.00326358	0.014789	0.621429	0.236129	0.3853
TWSG1	5.90239	1.82671	0.633402	2.88397	0.00392699	0.0171182	0.435714	0.0504986	0.385216
EMC4	31.9803	1.47895	0.420045	3.52093	0.000430031	0.00289481	0.735714	0.350759	0.384955
MIER3	8.3978	1.3906	0.462678	3.00555	0.00265099	0.0124661	0.457143	0.072262	0.384881
ASF1A	8.23194	1.78396	0.47636	3.74498	0.00018041	0.00143423	0.478571	0.0936944	0.384877
CDC23	10.8136	1.32184	0.34336	3.84973	0.00011825	0.00101527	0.514286	0.12965	0.384636
DNAH3	0.687212	6.16684	2.29339	2.68896	0.00716749	0.0275038	0.385714	0.00122057	0.384494
PACRGL	2.32856	2.66144	0.399567	6.6608	2.72345e-11	1.6672e-09	0.414286	0.0298109	0.384475
CLIP3	0.648848	5.55058	2.14788	2.58422	0.00976004	0.0352505	0.385714	0.00128263	0.384432
SOD1	82.447	3.26933	0.63575	5.14248	2.71134e-07	5.9787e-06	0.935714	0.551326	0.384388
LINC01004	0.50087	5.54125	2.05108	2.70162	0.00690016	0.0266954	0.385714	0.0015102	0.384204
ONECUT2	0.889352	6.55033	1.88456	3.47578	0.000509372	0.00334007	0.385714	0.00153089	0.384183
CDIP1	6.22134	1.89607	0.468581	4.0464	5.20115e-05	0.000509214	0.45	0.0658695	0.38413
KIDINS220	54.738	0.973719	0.364719	2.66978	0.0075902	0.0288205	0.664286	0.280194	0.384092
DNM3	2.69003	4.23874	1.04436	4.05869	4.93477e-05	0.000489637	0.421429	0.037424	0.384005
UBN1	36.5212	0.825409	0.238196	3.46525	0.000529746	0.00345629	0.642857	0.258885	0.383972
PIN1	20.5667	1.76774	0.504572	3.50345	0.000459278	0.0030577	0.628571	0.244776	0.383795
CNTLN	4.01628	2.93315	1.05963	2.76809	0.00563853	0.0227755	0.414286	0.0306591	0.383627
REXO4	15.9917	1.18339	0.390558	3.03001	0.00244544	0.0116727	0.571429	0.187865	0.383564
OCIAD1	38.5171	1.4922	0.280007	5.32914	9.86767e-08	2.47524e-06	0.735714	0.352311	0.383403
SYT17	4.01035	2.52628	0.89394	2.82601	0.00471317	0.0198168	0.442857	0.059477	0.38338
HCG18	12.3741	1.39709	0.492181	2.83857	0.00453159	0.0192153	0.471429	0.0881294	0.383299
ISY1	10.458	1.43857	0.285932	5.03117	4.87501e-07	9.92706e-06	0.492857	0.109562	0.383295
PPP1R2	54.5936	1.37984	0.38149	3.61698	0.00029806	0.00214161	0.821429	0.438165	0.383264
FASTK	11.9413	1.40521	0.491753	2.85754	0.00426936	0.0182725	0.535714	0.152551	0.383163
CADM4	3.34457	2.66166	0.637668	4.17405	2.99235e-05	0.000322371	0.421429	0.0382929	0.383136
KIF20B	6.62795	2.38129	0.819891	2.9044	0.00367955	0.0162612	0.421429	0.038479	0.38295
KANSL1L	6.26159	1.681	0.550239	3.05503	0.00225034	0.010959	0.435714	0.0528156	0.382899
FUBP1	43.4434	1.48096	0.362673	4.08347	4.43677e-05	0.000447754	0.728571	0.345711	0.38286
ST13	56.5154	2.16452	0.497564	4.35025	1.35984e-05	0.00016613	0.878571	0.495718	0.382854
ID3	3.98729	3.32689	1.32691	2.50724	0.0121679	0.0420054	0.4	0.0171501	0.38285
ARPC1A	30.236	1.82286	0.679383	2.68312	0.00729399	0.0278693	0.735714	0.352869	0.382845
NDUFS7	36.4434	1.85313	0.562281	3.29573	0.000981659	0.00569483	0.764286	0.381584	0.382702
KTN1	118.406	1.40125	0.504371	2.77822	0.00546583	0.022248	0.835714	0.453018	0.382696
SPATA2	3.54264	2.72547	0.414683	6.57241	4.95059e-11	2.91483e-09	0.414286	0.0315901	0.382696
C11orf48	14.9365	1.3071	0.464889	2.81164	0.00492899	0.0205712	0.571429	0.188754	0.382674
MRPL28	14.4244	1.55933	0.392898	3.96879	7.22376e-05	0.000671775	0.557143	0.174749	0.382394
DUSP3	48.7766	1.44569	0.411297	3.51496	0.000439828	0.00294672	0.735714	0.353387	0.382328
TBCEL	5.96195	2.15929	0.351341	6.14585	7.95364e-10	3.49404e-08	0.442857	0.0605941	0.382263
ICT1	14.2232	1.63892	0.454439	3.60647	0.000310389	0.00221564	0.564286	0.182051	0.382234
DDX24	76.0248	1.46923	0.364347	4.03252	5.51826e-05	0.000535315	0.814286	0.432103	0.382183
SNAPC4	3.75318	2.96979	0.555422	5.3469	8.94717e-08	2.2849e-06	0.414286	0.0322521	0.382034
WDR83	5.1883	1.99574	0.335355	5.95114	2.66281e-09	1.01468e-07	0.435714	0.0536845	0.38203
C4orf27	5.96805	1.73661	0.529777	3.278	0.00104545	0.00597294	0.464286	0.0823369	0.381949
SLC2A13	4.83485	1.94496	0.504188	3.85762	0.000114498	0.000988564	0.421429	0.0395134	0.381915
TMEM126B	14.2463	1.05256	0.418664	2.5141	0.0119338	0.0414309	0.564286	0.182465	0.381821
C12orf76	2.71335	2.85708	0.381573	7.48764	7.01248e-14	8.0345e-12	0.414286	0.0325831	0.381703
STRN3	22.88	1.1654	0.338494	3.4429	0.000575511	0.00368679	0.585714	0.204063	0.381651
EMC9	6.21771	2.35069	0.493943	4.75903	1.94528e-06	3.20565e-05	0.464286	0.0827506	0.381535
USP8	54.1272	1.08623	0.280954	3.86621	0.00011054	0.000961471	0.771429	0.390335	0.381094
CBX3	43.0867	1.08924	0.292459	3.72443	0.000195761	0.00152832	0.771429	0.390583	0.380846
MAP6	1.03179	5.88365	1.29136	4.55618	5.20914e-06	7.42905e-05	0.385714	0.00492366	0.380791
ZNF432	5.45717	2.1472	0.706614	3.03872	0.00237588	0.0114065	0.414286	0.0335761	0.38071
USP48	27.9106	1.36738	0.303402	4.50685	6.5798e-06	9.027e-05	0.607143	0.226468	0.380675
TSC1	23.7091	1.06366	0.362293	2.93592	0.00332562	0.015014	0.528571	0.14802	0.380551
BCAS2	23.6459	1.31091	0.332662	3.94067	8.12551e-05	0.000745586	0.621429	0.240908	0.380521
MZT2A	23.1221	1.74084	0.692199	2.51494	0.0119053	0.0413659	0.65	0.269498	0.380502
ZNF777	4.73142	2.31385	0.437383	5.29022	1.22169e-07	3.00235e-06	0.428571	0.0481609	0.380411
RBBP4	26.1829	1.09171	0.435659	2.50589	0.0122143	0.042117	0.65	0.269746	0.380254
RCOR1	37.4108	1.05997	0.280364	3.78068	0.000156401	0.00127627	0.628571	0.248542	0.38003
GNL1	28.3408	1.12728	0.24257	4.64725	3.36385e-06	5.13881e-05	0.6	0.220034	0.379966
GAS1	1.25312	4.82075	0.930149	5.18277	2.1861e-07	4.99591e-06	0.392857	0.0129712	0.379886
GBA2	16.8886	1.32647	0.292459	4.53556	5.74497e-06	8.03775e-05	0.521429	0.141773	0.379656
TOP1	83.2959	1.71861	0.206854	8.30834	9.70537e-17	1.71431e-14	0.857143	0.477533	0.37961
ATP5SL	12.3122	1.29574	0.355786	3.6419	0.000270631	0.00198404	0.528571	0.149034	0.379538
AP5M1	15.8069	1.10302	0.28195	3.91212	9.14903e-05	0.000820413	0.557143	0.177748	0.379395
KCTD15	1.0907	3.66528	1.1458	3.19888	0.00137963	0.00745759	0.385714	0.00651661	0.379198
ATG4B	16.3194	1.50301	0.263742	5.69877	1.20676e-08	3.83203e-07	0.528571	0.149572	0.379
CEP57	26.9645	1.23422	0.332198	3.7153	0.000202962	0.00157152	0.607143	0.228143	0.378999
NDUFAF7	4.3134	2.05523	0.281653	7.29703	2.94198e-13	2.91738e-11	0.428571	0.0498779	0.378693
PCYT1A	34.5453	0.9968	0.296374	3.36332	0.00077011	0.00466384	0.607143	0.228743	0.378399
QTRTD1	10.3823	1.36428	0.343465	3.9721	7.12412e-05	0.000664852	0.471429	0.0930531	0.378375
NAT9	11.318	1.51491	0.454343	3.3343	0.000855154	0.00510414	0.514286	0.136063	0.378223
MEX3B	2.23952	3.48627	1.06793	3.26451	0.00109653	0.00619824	0.392857	0.0147296	0.378128
NAA38	8.79784	1.50003	0.389936	3.84687	0.000119638	0.0010249	0.471429	0.0934668	0.377962
METTL12	3.97402	2.21716	0.425344	5.21264	1.86168e-07	4.32445e-06	0.421429	0.0435889	0.37784
LRP2BP	1.0089	4.58412	0.544675	8.41626	3.8868e-17	7.16396e-15	0.385714	0.00794406	0.37777
SNRNP48	11.1124	1.28881	0.294401	4.37774	1.19916e-05	0.000149625	0.471429	0.0936737	0.377755
CRYZ	10.5349	2.00354	0.66234	3.02494	0.00248679	0.0118251	0.528571	0.151165	0.377407
ATP6V1C2	5.17654	1.49959	0.524763	2.85765	0.00426796	0.0182725	0.428571	0.0512847	0.377287
HUS1	12.3625	1.47926	0.363036	4.0747	4.6073e-05	0.000462011	0.521429	0.144234	0.377194
PRKAR1B	3.74019	3.10245	0.579278	5.35573	8.52135e-08	2.18273e-06	0.421429	0.0442509	0.377178
PSRC1	1.17397	4.40767	0.746343	5.90569	3.51168e-09	1.27511e-07	0.385714	0.00866813	0.377046
RILPL1	3.17523	2.0454	0.508372	4.02342	5.73579e-05	0.000552623	0.414286	0.0373412	0.376944
TNRC18	17.6753	1.33252	0.369589	3.60541	0.000311658	0.0022233	0.514286	0.137407	0.376878
MED1	32.1094	0.766231	0.29458	2.60109	0.00929269	0.033891	0.585714	0.208863	0.376852
PRPSAP2	9.41345	1.29086	0.308921	4.17861	2.93301e-05	0.000316582	0.478571	0.102114	0.376457
CERCAM	4.42567	2.4028	0.816604	2.94242	0.00325655	0.014776	0.442857	0.0668211	0.376036
GSTT1	5.06751	2.72506	1.0605	2.5696	0.0101817	0.0364484	0.471429	0.0954115	0.376017
CDKN2AIPNL	5.2638	1.92773	0.604596	3.18846	0.00143031	0.00765344	0.457143	0.0812197	0.375923
PHYKPL	15.3115	1.13093	0.270061	4.18769	2.8181e-05	0.000306915	0.507143	0.131305	0.375838
FAM57A	2.77103	2.99867	0.690562	4.34236	1.40961e-05	0.000171593	0.4	0.024308	0.375692
IARS	58.7793	1.54678	0.582737	2.65433	0.00794662	0.0298517	0.814286	0.438661	0.375625
ATP5D	27.9762	1.75643	0.580505	3.0257	0.00248061	0.0117991	0.707143	0.33154	0.375602
RFXANK	17.1939	1.49241	0.344265	4.33507	1.45713e-05	0.000176707	0.564286	0.188734	0.375552
SUPT7L	13.0009	1.54975	0.247875	6.25215	4.04834e-10	1.89635e-08	0.507143	0.131698	0.375445
ZFR	65.3017	1.34483	0.298677	4.50261	6.71249e-06	9.18674e-05	0.764286	0.388866	0.37542
FLVCR1	5.58201	2.24185	0.377921	5.93205	2.99174e-09	1.10766e-07	0.435714	0.06047	0.375244
CCDC43	15.6201	1.18917	0.364127	3.26581	0.00109153	0.00617998	0.55	0.174811	0.375189
EFCAB13	2.42737	3.49678	0.694703	5.03349	4.81636e-07	9.83988e-06	0.392857	0.0176879	0.375169
USP13	6.4582	2.48546	0.579558	4.28855	1.79844e-05	0.000211926	0.435714	0.0605735	0.375141
EIF4E	9.29649	1.09993	0.287598	3.82455	0.000131009	0.00110359	0.485714	0.110679	0.375035
CHRNA5	0.718055	5.76742	1.02333	5.63595	1.74093e-08	5.33832e-07	0.378571	0.00357896	0.374992
CA11	4.48372	3.08096	0.590454	5.21796	1.80903e-07	4.2195e-06	0.442857	0.0679796	0.374877
ATP6V0A2	12.9049	1.15478	0.439643	2.62662	0.00862381	0.0318523	0.478571	0.103707	0.374864
IMPDH1	11.0408	1.95077	0.667444	2.92275	0.0034696	0.0155206	0.457143	0.0822955	0.374847
TMEM161B	7.26653	1.54276	0.298416	5.16981	2.34331e-07	5.33362e-06	0.45	0.075241	0.374759
DDX51	9.00099	1.49586	0.366035	4.08665	4.37644e-05	0.000442788	0.464286	0.0895362	0.37475
KIAA0947	34.4021	0.965614	0.349975	2.7591	0.00579613	0.0232737	0.585714	0.211035	0.374679
DDX27	34.1193	0.780046	0.268505	2.90514	0.00367087	0.016227	0.621429	0.246762	0.374666
ZNF557	4.88687	1.72908	0.53857	3.2105	0.00132506	0.00724464	0.414286	0.0396789	0.374607
TRIM44	34.1426	0.865254	0.304647	2.84018	0.00450876	0.0191425	0.664286	0.289772	0.374514
TOP3A	11.9637	1.2181	0.361683	3.36788	0.000757495	0.00460726	0.471429	0.0970044	0.374424
ING4	10.3604	1.73592	0.375194	4.62674	3.71459e-06	5.58406e-05	0.492857	0.118478	0.374379
2021-12-01	0.692387	6.41646	1.48153	4.33096	1.48458e-05	0.000179686	0.378571	0.00432372	0.374248
POP5	8.46905	1.56389	0.590559	2.64816	0.00809317	0.0302348	0.492857	0.118664	0.374193
TIMM17A	16.9498	1.16302	0.329396	3.53078	0.000414343	0.0028048	0.571429	0.197278	0.374151
RANBP6	11.2204	1.45182	0.4904	2.96049	0.00307151	0.0140919	0.464286	0.0903223	0.373963
GRPEL2	4.82883	1.94884	0.46875	4.15753	3.21712e-05	0.000343531	0.421429	0.0475402	0.373888
PTPRN2	2.53282	2.92491	0.706629	4.13925	3.48445e-05	0.0003656	0.4	0.0261492	0.373851
ZNHIT1	38.188	2.22564	0.523219	4.25375	2.10222e-05	0.000240886	0.785714	0.412077	0.373637
DHX33	9.49743	1.18146	0.352149	3.35502	0.0007936	0.00478729	0.478571	0.105238	0.373333
POLR2C	25.3386	1.48962	0.351119	4.24251	2.21033e-05	0.000251042	0.642857	0.269539	0.373318
LARP7	28.7386	0.748095	0.216855	3.44975	0.000561105	0.00362049	0.614286	0.241135	0.37315
CELF1	47.3941	0.943806	0.23536	4.01005	6.07068e-05	0.000577669	0.692857	0.319976	0.372881
SPPL2B	10.0536	1.52343	0.408561	3.72876	0.000192424	0.00150782	0.478571	0.105817	0.372754
PDZD11	10.3026	1.80926	0.642312	2.81679	0.00485057	0.0202989	0.528571	0.156088	0.372483
CD2BP2	17.3945	0.936581	0.249412	3.75516	0.00017323	0.00139018	0.55	0.177645	0.372355
QSOX2	4.84036	2.17637	0.639921	3.40099	0.000671417	0.00416278	0.407143	0.0348173	0.372326
DNM1L	27.9301	1.04969	0.342248	3.06705	0.00216183	0.0106132	0.614286	0.241963	0.372323
PTPN11	60.431	1.06152	0.232347	4.5687	4.90759e-06	7.0464e-05	0.742857	0.370599	0.372258
FEZ2	15.6273	0.880489	0.339284	2.59514	0.00945533	0.0343475	0.514286	0.142062	0.372224
TCTA	21.6957	1.68917	0.682735	2.47412	0.0133565	0.0452067	0.65	0.277794	0.372206
PDGFRA	3.19482	2.71539	1.11166	2.44263	0.0145806	0.048422	0.407143	0.0349828	0.37216
DOCK6	2.76599	2.94009	0.733567	4.00794	6.12517e-05	0.000581994	0.392857	0.020729	0.372128
MFAP3	9.40817	1.27644	0.318249	4.01083	6.0505e-05	0.000576072	0.478571	0.106604	0.371968
CWC27	10.7889	1.51532	0.444668	3.40775	0.000655002	0.00408191	0.5	0.128036	0.371964
NUPL2	8.045	1.52767	0.333739	4.57742	4.70738e-06	6.82832e-05	0.471429	0.0995283	0.3719
PAPOLG	16.8415	1.20357	0.427011	2.81859	0.00482352	0.0202006	0.492857	0.121188	0.371669
CHD3	51.9913	1.77009	0.513601	3.44644	0.000568034	0.00364578	0.657143	0.285531	0.371612
PI4KB	25.7315	1.04275	0.247644	4.2107	2.54586e-05	0.000281973	0.592857	0.221296	0.371561
ANKHD1	3.74782	2.5464	0.371885	6.84729	7.52628e-12	5.45398e-10	0.407143	0.0356448	0.371498
MFF	23.8317	1.37007	0.41935	3.26712	0.00108647	0.00616367	0.65	0.278518	0.371482
ITFG2	8.19774	1.6646	0.396938	4.1936	2.74557e-05	0.000300754	0.457143	0.0858952	0.371248
POP1	4.46831	2.31434	0.575771	4.01956	5.83077e-05	0.000559233	0.407143	0.0361207	0.371022
RND1	2.02165	4.49407	1.44522	3.10961	0.00187335	0.00947683	0.378571	0.00765443	0.370917
ATG4D	5.97296	1.87257	0.389764	4.80438	1.55234e-06	2.63494e-05	0.435714	0.0649799	0.370734
FRA10AC1	8.77947	1.39012	0.420518	3.30574	0.000947276	0.00553704	0.478571	0.108072	0.370499
KDM1A	30.1842	1.33736	0.430656	3.10539	0.00190025	0.00956691	0.65	0.279511	0.370489
PURB	43.3157	0.568345	0.211375	2.68879	0.00717107	0.0275113	0.671429	0.301233	0.370196
NT5C3B	14.668	2.46596	0.738155	3.3407	0.00083567	0.00500193	0.557143	0.187141	0.370002
SLC2A4RG	19.8596	1.41372	0.581612	2.43069	0.0150699	0.0496385	0.614286	0.244321	0.369964
PSMD12	37.8015	1.48969	0.450285	3.30833	0.000938547	0.00550309	0.714286	0.344346	0.36994
WDR35	5.02334	2.80146	0.690695	4.056	4.99195e-05	0.000493866	0.428571	0.0587529	0.369818
SSX2IP	14.2705	2.27528	0.816843	2.78545	0.00534533	0.0218781	0.535714	0.165956	0.369758
MECR	6.5187	1.73837	0.670549	2.59245	0.00952949	0.0345812	0.464286	0.094646	0.36964
R3HCC1	15.5	2.05503	0.524158	3.92062	8.83207e-05	0.000800456	0.564286	0.19465	0.369636
SNHG3	4.72	1.60089	0.479487	3.33875	0.000841558	0.00503361	0.414286	0.0447681	0.369518
SCAMP3	18.7804	1.0635	0.39389	2.7	0.00693402	0.026802	0.571429	0.202056	0.369372
DMWD	4.56616	2.40291	0.963257	2.49456	0.0126112	0.0432105	0.428571	0.0594356	0.369136
AVL9	31.7292	1.11644	0.215198	5.18797	2.12595e-07	4.88479e-06	0.628571	0.259465	0.369107
PVRL1	6.4961	2.25999	0.49106	4.60226	4.17936e-06	6.17867e-05	0.428571	0.059477	0.369094
BCO2	0.975324	5.16243	1.45311	3.55267	0.000381346	0.00262332	0.371429	0.00235839	0.36907
IGFBP5	1.03267	6.19396	2.33145	2.6567	0.00789102	0.0297021	0.371429	0.00248252	0.368946
GAS5	63.0696	1.68212	0.582346	2.88852	0.00387058	0.0169115	0.792857	0.423952	0.368905
FTSJ2	12.3589	1.20163	0.296606	4.05126	5.09436e-05	0.000502531	0.5	0.131139	0.368861
AMDHD2	16.6391	1.27227	0.38166	3.33351	0.000857584	0.00511684	0.528571	0.159812	0.368759
GPR137	7.89647	1.40227	0.38586	3.63415	0.000278901	0.00203237	0.464286	0.095577	0.368709
C5orf24	15.4441	1.10949	0.325607	3.40746	0.000655708	0.00408481	0.55	0.181348	0.368652
SIK3	28.3774	1.10851	0.436189	2.54134	0.0110429	0.0388897	0.55	0.181431	0.368569
EBNA1BP2	31.0194	1.70985	0.595842	2.86964	0.00410943	0.0177719	0.707143	0.338636	0.368507
NEDD4	6.1287	2.31373	0.528651	4.37666	1.20513e-05	0.000150039	0.414286	0.0459473	0.368338
NDUFA6	39.087	1.54498	0.316289	4.88472	1.03576e-06	1.88045e-05	0.742857	0.374881	0.367976
PPP1R12C	30.526	0.600484	0.232579	2.58185	0.00982715	0.0354197	0.607143	0.239294	0.367849
AC093673.5	4.71703	2.56342	0.472024	5.43069	5.61359e-08	1.51818e-06	0.414286	0.0467334	0.367552
FAM104A	14.1235	0.93093	0.339034	2.74583	0.00603571	0.0240027	0.485714	0.118313	0.367402
C10orf137	10.1717	1.61171	0.378591	4.25714	2.07059e-05	0.000238203	0.457143	0.0897637	0.367379
RANBP3	20.16	1.24591	0.209412	5.94958	2.68838e-09	1.01984e-07	0.564286	0.196988	0.367298
SENP5	22.2412	0.823894	0.327155	2.51836	0.0117903	0.0410445	0.521429	0.154289	0.36714
HYI	4.96039	1.72109	0.490406	3.50952	0.000448924	0.00300055	0.428571	0.0614423	0.367129
MED28	20.7377	0.871699	0.325852	2.67514	0.00746991	0.0283944	0.564286	0.197257	0.367029
IQCB1	9.76145	0.933716	0.34702	2.69067	0.00713094	0.0273759	0.464286	0.0973354	0.36695
ZSCAN18	6.85169	1.84719	0.621563	2.97184	0.00296019	0.0136736	0.435714	0.0688278	0.366886
RRM2B	17.0223	1.15073	0.34549	3.33072	0.000866206	0.00515558	0.507143	0.14049	0.366653
PPIH	5.45521	1.32774	0.432271	3.07155	0.0021295	0.0104959	0.435714	0.0690968	0.366618
TP53TG1	1.57067	3.81147	1.12126	3.39928	0.000675642	0.0041846	0.378571	0.0119575	0.366614
WDR33	30.3654	0.726758	0.261721	2.77685	0.0054889	0.0223309	0.607143	0.240556	0.366587
DKFZP761J1410	5.59842	1.88138	0.590244	3.18746	0.00143528	0.00767517	0.435714	0.0692209	0.366493
KIF14	1.17381	5.14486	1.29125	3.98442	6.76466e-05	0.000634098	0.371429	0.00498573	0.366443
ZNF259	21.1812	1.0064	0.213732	4.70869	2.49312e-06	3.96212e-05	0.578571	0.212131	0.36644
UNC119B	7.73133	1.85815	0.441468	4.20903	2.56472e-05	0.000283507	0.442857	0.0764202	0.366437
INTS4	8.12003	1.42072	0.342867	4.14363	3.4185e-05	0.00036013	0.45	0.0836816	0.366318
RRN3	13.2832	1.14969	0.283577	4.05423	5.03e-05	0.000497199	0.492857	0.126588	0.366269
ARL4D	1.76031	3.83264	0.77694	4.933	8.09778e-07	1.52911e-05	0.378571	0.0123505	0.366221
NPIPA1	1.66318	2.88306	0.838287	3.43922	0.000583382	0.00372736	0.378571	0.0123505	0.366221
PDAP1	47.2656	1.61073	0.470922	3.42037	0.000625355	0.00393767	0.814286	0.448074	0.366212
PPAPDC1B	17.2487	0.948863	0.370565	2.56059	0.0104495	0.0372489	0.55	0.183893	0.366107
RAB3GAP1	29.6566	0.824107	0.267554	3.08016	0.00206893	0.0102431	0.621429	0.255348	0.366081
ZMAT2	43.0819	0.968608	0.284127	3.40907	0.000651854	0.00406378	0.721429	0.355352	0.366077
TTC1	37.2171	1.21405	0.339561	3.57537	0.000349735	0.00244959	0.707143	0.341077	0.366065
ZNF429	5.85334	1.55207	0.55616	2.7907	0.0052595	0.0215997	0.428571	0.0625181	0.366053
SMIM7	21.3851	0.953369	0.379365	2.51307	0.0119687	0.0415133	0.614286	0.248355	0.36593
SNAP23	43.1944	1.31365	0.37534	3.49988	0.000465462	0.00309159	0.75	0.384087	0.365913
RABEPK	5.09781	1.54347	0.511981	3.0147	0.00257232	0.0121569	0.435714	0.0699863	0.365728
OPA1	38.535	1.41011	0.392112	3.59619	0.000322914	0.00228533	0.7	0.334292	0.365708
MRPL1	9.69842	1.54938	0.537781	2.88107	0.0039633	0.0172499	0.5	0.13447	0.36553
PPFIA3	2.8949	3.09915	1.02717	3.01718	0.00255136	0.0120715	0.392857	0.0275146	0.365343
RFX7	9.35424	1.89731	0.648581	2.92532	0.00344099	0.0154201	0.421429	0.0563532	0.365075
ALAS1	82.5953	2.55073	0.679913	3.75155	0.000175748	0.00140574	0.914286	0.549299	0.364987
MED6	11.5294	1.40642	0.275635	5.10246	3.35266e-07	7.16009e-06	0.471429	0.1065	0.364929
VBP1	14.38	1.22419	0.369843	3.31003	0.000932858	0.00547921	0.542857	0.178245	0.364612
POMGNT1	12.4331	1.64835	0.487757	3.37944	0.000726325	0.00445274	0.521429	0.157537	0.363892
C11orf57	18.1017	1.2428	0.291196	4.26792	1.97301e-05	0.000229782	0.55	0.186127	0.363873
MARS	42.4601	1.16721	0.236921	4.92658	8.36813e-07	1.5749e-05	0.678571	0.314701	0.363871
PSMC4	28.4636	1.18308	0.290326	4.075	4.6014e-05	0.000461691	0.642857	0.278994	0.363863
MRPS25	17.8388	1.13842	0.44919	2.53438	0.0112647	0.039515	0.571429	0.207621	0.363807
RPIA	7.18038	1.14661	0.359988	3.18513	0.00144687	0.00772015	0.435714	0.0721792	0.363535
TSSK6	0.954019	3.54221	0.607016	5.83545	5.36468e-09	1.86412e-07	0.371429	0.00800612	0.363422
CWC15	31.3663	1.16515	0.297546	3.91585	9.00851e-05	0.000810814	0.671429	0.308143	0.363286
BIRC5	2.2011	4.94568	1.55103	3.18865	0.0014294	0.007651	0.371429	0.008213	0.363216
ACER3	24.9671	1.36938	0.479525	2.8557	0.0042942	0.0183603	0.592857	0.229799	0.363059
DCTN4	30.1778	1.09815	0.339663	3.23306	0.00122471	0.00677125	0.65	0.287	0.363
RPAIN	17.1885	1.35608	0.401168	3.38032	0.000724019	0.00444343	0.557143	0.19434	0.362803
GRIA1	1.9816	4.98229	1.53619	3.24328	0.00118162	0.00657371	0.378571	0.0157847	0.362787
PPP1R8	17.1828	1.04816	0.207342	5.05523	4.29869e-07	8.95489e-06	0.528571	0.165853	0.362718
SGK223	4.36621	2.73386	0.6964	3.92571	8.64754e-05	0.000787098	0.4	0.0372998	0.3627
BPTF	84.5317	1.03494	0.335706	3.08287	0.00205014	0.0101739	0.778571	0.415967	0.362605
NUP155	10.0652	1.35159	0.445052	3.03692	0.00239009	0.0114683	0.471429	0.108921	0.362508
ZFHX4	0.990823	6.48962	1.77308	3.66009	0.000252129	0.00187054	0.364286	0.00192395	0.362362
GUF1	14.5103	1.22272	0.363224	3.36629	0.000761863	0.00462546	0.521429	0.15915	0.362278
BOC	2.57699	3.63528	1.18792	3.06021	0.0022118	0.0108187	0.385714	0.0234805	0.362234
ANKRD42	6.48457	2.1159	0.333441	6.34566	2.21474e-10	1.1111e-08	0.421429	0.0593943	0.362034
CYHR1	17.0439	1.61562	0.363066	4.44993	8.58969e-06	0.00011415	0.55	0.188009	0.361991
BACE1	19.398	1.84515	0.649914	2.83906	0.00452461	0.0191906	0.564286	0.202305	0.361981
ANAPC1	6.73036	1.62444	0.366449	4.43293	9.2963e-06	0.0001222	0.435714	0.0737722	0.361942
MYEF2	6.87641	3.03467	1.07947	2.81125	0.00493501	0.0205913	0.435714	0.0738963	0.361818
DCAF5	51.5009	0.899224	0.278476	3.22908	0.00124188	0.00685721	0.685714	0.323969	0.361746
KIF9	2.25417	2.81084	0.557735	5.03975	4.66146e-07	9.56953e-06	0.392857	0.0311349	0.361722
ZNF669	3.3674	2.52692	0.699872	3.61054	0.000305558	0.00218714	0.385714	0.0241011	0.361613
ZNF486	1.40995	3.55384	0.830313	4.28013	1.86788e-05	0.000219651	0.371429	0.00986801	0.361561
CCDC121	1.70389	3.96655	0.641516	6.18309	6.28606e-10	2.84247e-08	0.378571	0.0172328	0.361339
RNF114	43.7659	1.42873	0.209253	6.82777	8.62462e-12	6.06837e-10	0.707143	0.345815	0.361328
TRNP1	1.116	4.15491	1.13521	3.66005	0.00025217	0.00187054	0.371429	0.0101163	0.361312
NOP16	9.92243	1.10185	0.281201	3.91837	8.9148e-05	0.000805573	0.471429	0.110348	0.361081
PNPLA3	1.42165	4.67467	1.02181	4.57487	4.76511e-06	6.88849e-05	0.371429	0.0104059	0.361023
MGEA5	84.2119	0.951564	0.371945	2.55835	0.0105171	0.0374468	0.792857	0.431896	0.360961
RPA2	16.7923	1.02579	0.333308	3.0776	0.00208672	0.0103162	0.514286	0.153378	0.360907
ZSCAN25	4.35621	2.40608	0.447883	5.37211	7.78198e-08	2.01734e-06	0.4	0.0390997	0.3609
SNRNP25	11.9286	1.58034	0.624996	2.52856	0.0114532	0.0400934	0.507143	0.146365	0.360778
KIAA1429	24.8413	1.14327	0.251114	4.55279	5.29399e-06	7.53106e-05	0.55	0.189292	0.360708
DDB2	12.2392	1.81812	0.423517	4.2929	1.76354e-05	0.000208538	0.485714	0.125016	0.360699
FAM210A	10.7563	1.54744	0.401164	3.85739	0.000114605	0.000988982	0.45	0.0893293	0.360671
CSNK2A1	33.1879	0.984271	0.319442	3.08122	0.00206155	0.0102267	0.678571	0.317907	0.360664
HSD11B1L	2.59968	2.71047	0.634336	4.27293	1.92924e-05	0.00022577	0.4	0.0393893	0.360611
MPHOSPH9	9.48617	1.91925	0.502252	3.82128	0.000132761	0.00111537	0.428571	0.0680417	0.36053
GRK4	3.30023	2.75122	0.494072	5.56846	2.57007e-08	7.50097e-07	0.4	0.0395341	0.360466
ATP1A1OS	3.2602	1.49895	0.561622	2.66897	0.00760836	0.0288753	0.392857	0.032521	0.360336
RBM12	24.4781	1.01564	0.320701	3.16693	0.00154057	0.00812043	0.557143	0.197215	0.359927
UBE3B	17.2817	1.15646	0.348376	3.31957	0.000901578	0.00532988	0.542857	0.183024	0.359833
ZNF254	5.66465	1.71403	0.601242	2.85082	0.00436065	0.0186021	0.414286	0.0545327	0.359753
MAPK11	1.07465	5.24829	1.2619	4.15905	3.19574e-05	0.000341462	0.364286	0.00463404	0.359652
C12orf73	2.56648	2.80321	0.461131	6.07899	1.20942e-09	5.03885e-08	0.392857	0.0332244	0.359633
LNP1	1.04683	4.0797	0.665923	6.12638	8.99012e-10	3.90886e-08	0.371429	0.011854	0.359575
BLOC1S6	48.4425	1.11191	0.308466	3.60464	0.000312583	0.00222765	0.692857	0.333444	0.359413
AGK	4.24645	2.0345	0.44137	4.60951	4.03616e-06	5.99309e-05	0.407143	0.0478712	0.359272
STK39	8.84386	1.93799	0.68352	2.8353	0.00457821	0.0193646	0.421429	0.0622285	0.3592
OLA1	26.6764	1.62843	0.610454	2.66757	0.0076401	0.0289763	0.678571	0.3195	0.359071
B3GAT3	7.55233	1.4705	0.392806	3.74359	0.000181412	0.00144084	0.45	0.0909843	0.359016
PPP2CB	33.5911	1.2635	0.381123	3.3152	0.000915764	0.00540126	0.685714	0.326782	0.358932
CLPP	19.7992	1.60715	0.508179	3.16258	0.00156379	0.00820967	0.607143	0.248438	0.358705
C11orf95	3.68233	2.79905	0.724088	3.86562	0.000110806	0.000963063	0.385714	0.0270801	0.358634
ERI3	9.55001	1.79505	0.690573	2.59937	0.00933964	0.0340184	0.507143	0.148517	0.358626
LACTB2	10.1719	1.05671	0.420297	2.51421	0.0119299	0.0414285	0.492857	0.134325	0.358532
MRPS6	35.8241	1.65417	0.407554	4.05876	4.93331e-05	0.000489637	0.671429	0.312922	0.358507
THOC6	4.20688	2.2197	0.411962	5.38811	7.12023e-08	1.8719e-06	0.407143	0.0487608	0.358382
XXYLT1	4.9007	2.63461	0.517632	5.08974	3.58557e-07	7.62867e-06	0.407143	0.0487815	0.358361
NSMF	8.5579	1.56385	0.462865	3.37863	0.00072849	0.00446279	0.457143	0.0991766	0.357966
ZNF426	3.90975	2.07037	0.323292	6.40401	1.51346e-10	7.84824e-09	0.4	0.0420373	0.357963
ACBD3	58.7043	0.968823	0.349549	2.77164	0.00557752	0.0225831	0.778571	0.420808	0.357764
RC3H2	24.3149	0.80404	0.267664	3.00392	0.00266528	0.012516	0.557143	0.199388	0.357755
TRIM16L	2.06057	2.84939	0.670184	4.25166	2.12195e-05	0.000242629	0.385714	0.0279697	0.357745
C7orf26	16.3509	1.16968	0.241938	4.83462	1.33397e-06	2.32717e-05	0.514286	0.156564	0.357722
IFFO2	6.90021	2.46692	0.750391	3.28752	0.00101075	0.00581586	0.4	0.042389	0.357611
AC009403.2	1.52844	2.71769	0.59247	4.58704	4.49564e-06	6.60023e-05	0.378571	0.0210807	0.357491
PARP6	21.7049	0.918124	0.222326	4.12964	3.63334e-05	0.000378193	0.564286	0.207083	0.357202
CCNE2	1.53747	3.49121	1.16984	2.98435	0.00284182	0.0132096	0.364286	0.00757168	0.356714
ZNF618	6.07664	3.02789	0.715399	4.23245	2.31164e-05	0.000260282	0.407143	0.0504365	0.356706
FDXR	3.26925	2.55972	0.514139	4.97866	6.40258e-07	1.25223e-05	0.392857	0.036162	0.356695
IPO9	20.3945	1.92708	0.32179	5.98864	2.11606e-09	8.22984e-08	0.542857	0.18623	0.356627
WDR70	12.607	0.948088	0.331895	2.85659	0.00428221	0.0183182	0.485714	0.129215	0.356499
TPGS2	16.357	2.01316	0.618254	3.2562	0.00112913	0.00633577	0.557143	0.20067	0.356473
DFNB31	5.02062	2.17629	0.802069	2.71335	0.0066607	0.0259824	0.385714	0.0293558	0.356358
TNPO1	46.2663	0.696339	0.230519	3.02074	0.00252155	0.0119469	0.714286	0.358	0.356286
DROSHA	16.3194	1.40089	0.348884	4.01536	5.93562e-05	0.000567044	0.514286	0.158012	0.356273
ATAT1	1.72624	3.5643	0.480344	7.4203	1.16851e-13	1.30358e-11	0.371429	0.0151641	0.356265
C4orf48	4.77563	2.60894	1.02226	2.55212	0.010707	0.0379558	0.4	0.0438578	0.356142
ATP5J2	44.6533	1.79856	0.666462	2.69867	0.00696164	0.0268781	0.814286	0.458211	0.356075
FRMD5	1.3133	4.57115	1.18483	3.85807	0.000114285	0.000987296	0.364286	0.00835781	0.355928
FBXL12	4.02184	2.09345	0.688095	3.04239	0.00234707	0.0113002	0.385714	0.029935	0.355779
GPX7	3.8538	3.41567	0.888611	3.84382	0.000121131	0.00103321	0.4	0.044313	0.355687
INTS12	13.2119	1.51088	0.402394	3.75474	0.000173522	0.00139186	0.492857	0.137221	0.355636
C7orf73	17.0539	1.28447	0.524311	2.44982	0.0142926	0.0476054	0.592857	0.237474	0.355384
ATXN7L1	5.85287	1.76954	0.57434	3.081	0.00206304	0.0102289	0.4	0.0446853	0.355315
NRDE2	7.12779	1.49078	0.380694	3.91596	9.00437e-05	0.000810814	0.414286	0.0590012	0.355285
DPP8	27.4837	0.738915	0.293756	2.5154	0.0118896	0.0413309	0.592857	0.237618	0.355239
LINC00899	1.146	4.18666	0.748982	5.5898	2.27334e-08	6.73933e-07	0.364286	0.00914394	0.355142
DCUN1D5	10.3606	1.75985	0.441012	3.99048	6.59407e-05	0.000619477	0.492857	0.137759	0.355098
SLIRP	24.0787	1.46413	0.590788	2.47827	0.0132023	0.0447653	0.664286	0.309218	0.355067
ERCC6L2	12.129	1.19533	0.343894	3.47587	0.000509205	0.00334007	0.45	0.0951839	0.354816
SOX8	3.22601	3.57271	0.986049	3.62325	0.000290921	0.00210548	0.392857	0.0381894	0.354668
MUL1	11.6216	1.1625	0.460068	2.52681	0.0115105	0.0402607	0.457143	0.102487	0.354656
G6PC3	8.65841	1.69621	0.519686	3.26391	0.00109886	0.00620696	0.471429	0.117113	0.354316
ISCA1	6.43904	1.38238	0.403194	3.42857	0.000606772	0.00384182	0.428571	0.0743721	0.354199
PRADC1	9.62312	2.00577	0.572196	3.50538	0.000455952	0.00303914	0.492857	0.138876	0.353981
SBNO1	54.0817	0.830073	0.279882	2.9658	0.00301896	0.0139035	0.671429	0.317618	0.353811
LOXL2	0.873252	6.14642	1.48496	4.13913	3.48631e-05	0.0003656	0.357143	0.00345484	0.353688
DMAP1	14.7845	1.23322	0.44583	2.76613	0.00567257	0.0228751	0.507143	0.153523	0.35362
UBP1	24.3685	0.73758	0.292897	2.51823	0.0117948	0.0410518	0.571429	0.21782	0.353608
AP4M1	4.96092	1.96654	0.369226	5.32611	1.00336e-07	2.50943e-06	0.407143	0.0536845	0.353458
USP33	39.6691	0.974557	0.219717	4.43552	9.18503e-06	0.000120831	0.664286	0.310894	0.353392
TPD52L2	79.0477	1.02624	0.403982	2.54032	0.011075	0.0389868	0.792857	0.439468	0.353389
VHL	26.4652	0.694162	0.230936	3.00586	0.0026483	0.0124586	0.592857	0.239501	0.353356
C2orf44	2.84489	3.40517	0.556094	6.12338	9.16128e-10	3.96887e-08	0.378571	0.0253217	0.35325
DONSON	3.22809	2.36422	0.356725	6.62757	3.41251e-11	2.03753e-09	0.385714	0.0327279	0.352986
ORC6	1.57795	4.487	0.716299	6.26415	3.74872e-10	1.77067e-08	0.364286	0.0113368	0.352949
FAM32A	38.0453	1.08121	0.251785	4.29417	1.75349e-05	0.000207494	0.707143	0.354235	0.352908
HELLS	2.45751	4.49755	1.16471	3.86153	0.000112681	0.000975861	0.364286	0.0118127	0.352473
ZNF746	12.7302	1.50832	0.52792	2.8571	0.00427536	0.0182935	0.435714	0.0833299	0.352384
LSMD1	21.7768	1.39349	0.567013	2.45759	0.0139872	0.0468524	0.635714	0.283524	0.35219
FAM168A	16.0771	1.35914	0.371514	3.65839	0.000253806	0.00187722	0.507143	0.155199	0.351944
CROT	1.55779	3.96636	1.23244	3.2183	0.00128952	0.00708437	0.364286	0.0125781	0.351708
TSGA10	3.0897	2.25091	0.632861	3.55672	0.000375507	0.00259051	0.392857	0.0412926	0.351565
G3BP1	69.1014	1.36072	0.309422	4.39762	1.09446e-05	0.000139385	0.807143	0.455749	0.351394
PRPF40A	85.3181	1.30542	0.213195	6.12314	9.17495e-10	3.96887e-08	0.828571	0.477285	0.351286
ZWILCH	4.27476	2.25158	0.5181	4.34584	1.38746e-05	0.00016926	0.392857	0.041727	0.35113
ALS2	7.21815	1.9886	0.319396	6.22611	4.78158e-10	2.20329e-08	0.414286	0.0632422	0.351044
TMEM184C	17.1407	1.06315	0.282347	3.76542	0.000166266	0.00134192	0.528571	0.177604	0.350968
C22orf46	5.52231	2.06994	0.687511	3.01077	0.00260586	0.0122983	0.385714	0.0347966	0.350918
PRMT5	13.678	1.19444	0.37765	3.16283	0.00156244	0.00820513	0.514286	0.163474	0.350812
BTF3L4	11.2296	0.803305	0.303092	2.65037	0.00804042	0.0301041	0.485714	0.134946	0.350769
MRPL41	32.6675	1.65321	0.589665	2.80364	0.00505296	0.0209596	0.721429	0.370661	0.350768
IFT43	8.37399	2.02316	0.695307	2.90973	0.00361739	0.0160408	0.478571	0.12785	0.350722
RPAP2	14.3847	1.62602	0.476829	3.41007	0.000649469	0.00405338	0.471429	0.120795	0.350633
SRRM1	59.9065	1.15286	0.245985	4.68672	2.77623e-06	4.34687e-05	0.728571	0.378067	0.350504
MTRF1	5.35279	1.93806	0.354732	5.46346	4.66955e-08	1.28333e-06	0.407143	0.0567462	0.350397
CYP20A1	15.2432	0.930604	0.269686	3.4507	0.000559139	0.00360918	0.492857	0.142517	0.35034
LEPRE1	7.62608	1.76255	0.491853	3.58349	0.000339039	0.00238156	0.421429	0.0711242	0.350304
DHX15	41.2966	0.901871	0.201912	4.46666	7.94512e-06	0.000106502	0.671429	0.321135	0.350294
TUBGCP4	7.32572	1.72165	0.535695	3.21387	0.00130959	0.00717504	0.428571	0.078551	0.35002
CCDC138	1.89159	3.4848	0.658504	5.29199	1.20991e-07	2.97772e-06	0.364286	0.0144814	0.349804
SUPT6H	51.024	0.831512	0.298281	2.78768	0.00530868	0.0217648	0.635714	0.286152	0.349563
ADCK2	11.5756	1.25837	0.325765	3.8628	0.000112096	0.000972284	0.478571	0.129112	0.34946
PSMD13	38.8985	1.12249	0.326487	3.43808	0.000585851	0.00373891	0.714286	0.364868	0.349417
MFSD11	13.5086	1.04426	0.309554	3.37343	0.000742374	0.00453567	0.5	0.150585	0.349415
TAF9	23.8472	0.883464	0.318998	2.7695	0.00561429	0.0227084	0.614286	0.265195	0.349091
UBE2E1	28.2198	0.958207	0.342975	2.79381	0.00520905	0.0214393	0.642857	0.29393	0.348927
PRPS1	11.0097	1.48558	0.400209	3.71201	0.00020562	0.00158631	0.457143	0.108217	0.348926
FBXW11	20.4536	0.684629	0.208213	3.28812	0.00100859	0.00580536	0.535714	0.186789	0.348925
PSMC3IP	2.23954	2.48111	0.508977	4.87469	1.0898e-06	1.96175e-05	0.371429	0.0229426	0.348486
FAM127A	8.44027	1.5552	0.388251	4.00566	6.18453e-05	0.000586527	0.471429	0.123092	0.348337
INTS2	5.22169	2.07074	0.753421	2.74846	0.00598768	0.0238564	0.385714	0.0373826	0.348332
OTX1	0.416416	6.42677	2.1107	3.04485	0.00232793	0.0112528	0.35	0.00169639	0.348304
ZNF570	2.47985	2.59448	0.376118	6.89803	5.27276e-12	3.90438e-10	0.371429	0.0231495	0.348279
AIFM2	4.72664	1.78448	0.502118	3.5539	0.000379559	0.00261315	0.4	0.0517812	0.348219
AC074183.4	0.825094	5.42003	0.815985	6.64231	3.08807e-11	1.8635e-09	0.357143	0.00918532	0.347958
SUGP1	14.3211	1.19726	0.313815	3.81518	0.000136085	0.00113843	0.485714	0.137863	0.347852
NUDT17	1.86553	3.28529	0.550001	5.97325	2.32569e-09	8.94259e-08	0.371429	0.0237081	0.347721
ARFGAP1	22.8234	1.0332	0.296465	3.48506	0.000492033	0.00325026	0.528571	0.181017	0.347554
HELQ	8.18209	1.42749	0.324911	4.39349	1.11546e-05	0.000141473	0.421429	0.0738756	0.347553
IQCE	12.5606	1.31574	0.35355	3.72152	0.000198029	0.00154178	0.464286	0.117009	0.347276
TSR2	16.3696	1.1288	0.418263	2.69879	0.00695925	0.0268781	0.542857	0.195685	0.347173
RBM19	22.6388	0.743347	0.274611	2.7069	0.00679137	0.0263406	0.535714	0.188547	0.347167
HMBOX1	16.1462	1.00031	0.289642	3.45359	0.000553182	0.0035789	0.485714	0.138566	0.347148
GTF2A2	22.7521	1.73531	0.557958	3.1101	0.00187022	0.00946758	0.635714	0.288593	0.347121
LTBP3	9.54857	1.48532	0.513888	2.89037	0.00384793	0.0168385	0.45	0.103252	0.346748
CPNE2	12.1128	1.64492	0.607388	2.70819	0.00676523	0.0262934	0.521429	0.174893	0.346535
MRPL37	23.1259	1.69398	0.638719	2.65216	0.00799798	0.0299887	0.642857	0.296454	0.346403
ADAMTS3	1.64094	3.32759	1.07202	3.10403	0.00190905	0.0095973	0.364286	0.0179362	0.34635
PCSK7	15.2903	1.28628	0.51397	2.50264	0.0123271	0.0424183	0.464286	0.118064	0.346221
FDX1L	3.0585	2.22383	0.496731	4.47693	7.5725e-06	0.000101991	0.392857	0.0466714	0.346186
TCF12	33.9182	1.25003	0.262218	4.76714	1.86855e-06	3.09727e-05	0.621429	0.275415	0.346014
CIRH1A	14.0851	1.17233	0.348084	3.36796	0.000757268	0.00460726	0.507143	0.16126	0.345883
AKT1S1	8.51679	1.36244	0.412656	3.30163	0.00096124	0.00559837	0.435714	0.0899086	0.345806
IK	48.1594	0.847806	0.228451	3.71112	0.000206348	0.00159047	0.692857	0.347118	0.345739
TSNAX	11.135	1.02545	0.33482	3.06269	0.00219357	0.0107504	0.485714	0.140159	0.345555
MED17	12.5554	1.12931	0.442506	2.55208	0.0107083	0.0379558	0.442857	0.0973561	0.345501
ZNF90	1.51285	1.83496	0.632467	2.90128	0.00371647	0.0163816	0.357143	0.0118954	0.345247
GABPB1	8.72389	1.09335	0.377328	2.8976	0.00376032	0.0165303	0.414286	0.0690761	0.34521
CTPS1	7.31164	1.70015	0.373194	4.55566	5.22214e-06	7.44133e-05	0.414286	0.0691382	0.345148
AURKA	2.6638	3.18294	0.679173	4.68649	2.77935e-06	4.34774e-05	0.371429	0.0263147	0.345114
LETM2	1.25146	4.17309	1.28338	3.25163	0.00114745	0.00641276	0.35	0.00525467	0.344745
ABHD17B	7.46311	1.53152	0.407536	3.75801	0.000171269	0.00137705	0.414286	0.0698208	0.344465
SEMA3E	1.72348	5.90557	1.69924	3.47541	0.000510071	0.00334336	0.357143	0.0127229	0.34442
NR2C1	5.64468	2.53936	0.444506	5.71277	1.1115e-08	3.56289e-07	0.392857	0.0485953	0.344262
ANKRD32	6.67377	2.5567	0.694665	3.68049	0.000232788	0.00176065	0.385714	0.0414788	0.344236
KIFAP3	10.8326	1.00773	0.400707	2.51488	0.0119073	0.0413659	0.464286	0.120092	0.344194
GABPB2	9.08119	1.33543	0.425496	3.13851	0.00169808	0.00876806	0.414286	0.0702139	0.344072
TTC26	1.44675	3.31998	0.561016	5.9178	3.26282e-09	1.19498e-07	0.357143	0.0132194	0.343923
OTUB1	26.8206	1.08536	0.31299	3.4677	0.000524926	0.00343013	0.621429	0.277525	0.343904
CPSF4	11.3058	1.20862	0.358341	3.37283	0.000743999	0.00454303	0.478571	0.134697	0.343874
ZNF627	4.08383	2.11414	0.57415	3.6822	0.000231232	0.00175123	0.378571	0.034776	0.343795
RHBDD3	6.26323	2.02221	0.429597	4.70724	2.51098e-06	3.98677e-05	0.407143	0.0634697	0.343673
ZNF606	3.74646	2.68443	0.757833	3.54225	0.000396728	0.00271154	0.371429	0.0277628	0.343666
MRPS30	12.8237	0.791036	0.324099	2.44072	0.014658	0.0485651	0.492857	0.149199	0.343658
ATP6V1D	34.4049	1.08465	0.379985	2.85445	0.00431117	0.0184235	0.671429	0.327941	0.343488
CNTNAP3B	0.694681	5.18489	1.0316	5.02604	5.00713e-07	1.0132e-05	0.35	0.00655799	0.343442
RNPS1	20.7694	0.736156	0.220899	3.33255	0.000860542	0.00512727	0.557143	0.213704	0.343439
CCDC90B	21.7487	0.887337	0.297753	2.98011	0.00288142	0.0133425	0.578571	0.23526	0.343311
FBXO10	3.83009	2.39591	0.770287	3.11041	0.00186827	0.00946525	0.392857	0.0496711	0.343186
NGDN	12.6682	0.968932	0.311648	3.10905	0.00187688	0.0094862	0.464286	0.121188	0.343097
POP7	11.9439	1.1683	0.417664	2.79722	0.00515439	0.021266	0.5	0.156937	0.343063
RBBP5	15.982	0.789922	0.256696	3.07727	0.00208907	0.0103248	0.485714	0.142745	0.342969
GRHPR	28.2501	1.57591	0.542369	2.90561	0.00366536	0.0162069	0.664286	0.321341	0.342944
GTF2IRD2	1.15992	2.91505	0.569674	5.11706	3.10342e-07	6.70379e-06	0.357143	0.014502	0.342641
PRPF31	15.508	1.02463	0.350214	2.92573	0.00343651	0.0154201	0.528571	0.186148	0.342424
POLR2G	23.7532	1.37769	0.473906	2.90709	0.00364807	0.0161533	0.628571	0.286172	0.342399
TRIM4	17.8473	0.80549	0.268294	3.00226	0.00267979	0.0125702	0.514286	0.171997	0.342289
UBE2D2	44.5479	1.24927	0.270385	4.62033	3.83128e-06	5.72902e-05	0.742857	0.400637	0.34222
YIF1B	6.39197	1.45781	0.547124	2.6645	0.00771035	0.0291905	0.428571	0.086371	0.3422
NPAS3	0.832014	4.16775	1.04804	3.97672	6.98726e-05	0.000653519	0.35	0.00784062	0.342159
SPATS2L	64.019	2.1264	0.633278	3.35776	0.000785767	0.00474849	0.792857	0.450991	0.341866
SLC25A32	6.73492	1.58557	0.342357	4.63134	3.63312e-06	5.48417e-05	0.414286	0.0724275	0.341858
MSRB2	14.2721	1.83132	0.729019	2.51203	0.0120039	0.0416001	0.55	0.208159	0.341841
ZNF442	1.11482	4.13582	0.81598	5.06853	4.0089e-07	8.42367e-06	0.35	0.00823369	0.341766
PFKFB4	5.09596	2.87578	0.884316	3.25198	0.00114602	0.00640722	0.385714	0.044044	0.34167
CCDC97	9.83846	1.15805	0.282137	4.10457	4.05069e-05	0.00041503	0.435714	0.0940668	0.341648
MRPS22	13.5859	1.00913	0.403923	2.49832	0.0124783	0.0428618	0.521429	0.179796	0.341632
ZNF496	8.65644	1.65472	0.48963	3.37954	0.00072608	0.00445274	0.421429	0.0799578	0.341471
AC108488.3	1.94869	2.98525	0.460712	6.47965	9.19355e-11	5.09461e-09	0.364286	0.0229426	0.341343
FJX1	1.9234	2.80539	0.920748	3.04686	0.00231247	0.0111972	0.357143	0.0158054	0.341337
KDELC2	6.64345	1.80207	0.476266	3.78375	0.000154481	0.00126242	0.407143	0.0658488	0.341294
AARS	44.2773	1.10892	0.449883	2.46491	0.0137046	0.0461272	0.7	0.358827	0.341173
AES	70.9535	1.92888	0.670471	2.87689	0.00401611	0.0174499	0.878571	0.537445	0.341127
GPS2	4.42073	1.46722	0.345647	4.24483	2.18755e-05	0.000248955	0.385714	0.0446853	0.341029
DYNC2H1	4.23773	2.63576	0.704389	3.7419	0.000182633	0.00144783	0.378571	0.0375688	0.341003
TECPR1	16.6562	1.47689	0.35976	4.10522	4.03932e-05	0.000414116	0.478571	0.137594	0.340978
UBAC1	22.9194	1.14881	0.368282	3.11937	0.00181239	0.00923734	0.557143	0.216393	0.34075
S100A2	0.561095	4.36527	1.31924	3.30894	0.000936512	0.00549306	0.342857	0.00275146	0.340106
SLC9B2	1.43851	4.69954	0.991102	4.74173	2.11896e-06	3.4351e-05	0.35	0.00990939	0.340091
ADM2	2.62817	2.89575	1.00935	2.86891	0.00411884	0.017788	0.364286	0.0243494	0.339936
CCT7	60.0625	2.08618	0.489541	4.2615	2.03061e-05	0.000234558	0.835714	0.496028	0.339686
HYPK	1.62949	3.22068	1.00587	3.20187	0.00136538	0.00739943	0.35	0.0104473	0.339553
HARS	25.5709	1.27017	0.449368	2.82657	0.004705	0.0197874	0.614286	0.274773	0.339512
BEX1	1.1246	5.58053	2.15422	2.59051	0.00958351	0.0347461	0.342857	0.00337209	0.339485
FKBP1B	0.87736	4.31791	0.633119	6.82006	9.09996e-12	6.27268e-10	0.35	0.0106128	0.339387
WDR96	0.612877	5.12026	1.2753	4.01494	5.94618e-05	0.000567733	0.342857	0.00347553	0.339382
DUS3L	5.96513	1.59236	0.368545	4.32066	1.55561e-05	0.000187081	0.4	0.0606355	0.339364
DSTYK	26.3481	1.27093	0.478743	2.65473	0.00793727	0.0298299	0.542857	0.203567	0.339291
ABAT	4.91845	2.3494	0.525768	4.46852	7.87638e-06	0.000105664	0.385714	0.0464438	0.33927
ARMCX1	9.34762	1.61875	0.51307	3.15503	0.00160483	0.00838099	0.45	0.110741	0.339259
CTDSPL2	21.0551	0.815752	0.323323	2.52303	0.0116349	0.0405618	0.5	0.160909	0.339091
DCHS1	0.955758	4.83669	1.23585	3.91366	9.09059e-05	0.000816468	0.342857	0.00390997	0.338947
AC012146.7	3.25488	2.0843	0.638285	3.26546	0.00109285	0.00618539	0.392857	0.0540155	0.338842
KLHL18	12.8402	1.04229	0.28871	3.61017	0.000306001	0.00218939	0.464286	0.125471	0.338815
SS18L1	9.28658	1.25823	0.320125	3.93042	8.47962e-05	0.000773059	0.435714	0.0970872	0.338627
SDAD1	20.92	0.815925	0.285246	2.86042	0.00423075	0.0181439	0.528571	0.189954	0.338617
CASP2	9.08492	1.36504	0.46447	2.93892	0.00329358	0.0148931	0.428571	0.0899913	0.33858
C2orf49	8.1878	1.30411	0.339023	3.84667	0.000119732	0.0010249	0.414286	0.075903	0.338383
HMG20A	8.66865	1.1109	0.420289	2.64317	0.00821336	0.030599	0.407143	0.0687865	0.338356
RAN	68.0422	1.41959	0.410591	3.45743	0.000545356	0.00353907	0.842857	0.504675	0.338182
HS2ST1	14.5826	1.09779	0.342158	3.20844	0.00133459	0.00728477	0.492857	0.154806	0.338051
NHSL1	2.6979	2.6263	0.822127	3.19452	0.00140066	0.00753519	0.357143	0.0190947	0.338048
PAN2	8.42208	1.49829	0.509598	2.94014	0.00328065	0.0148584	0.407143	0.0693864	0.337756
INPP5B	6.47499	1.93837	0.72807	2.66234	0.00776006	0.0293591	0.378571	0.0408167	0.337755
TCOF1	26.6933	0.900583	0.330157	2.72774	0.00637701	0.0250777	0.528571	0.190885	0.337686
TXNDC12	31.1648	1.07517	0.369189	2.91224	0.00358846	0.0159375	0.585714	0.248045	0.337669
KIAA0101	1.54701	4.44487	1.34837	3.29648	0.000979055	0.00568361	0.35	0.0126195	0.337381
CKAP5	35.2415	0.950718	0.338906	2.80526	0.00502762	0.0208801	0.607143	0.269767	0.337376
AC005329.7	1.48381	2.28733	0.72656	3.14816	0.00164303	0.00854105	0.35	0.0127022	0.337298
ZNF736	3.36701	2.11026	0.55112	3.82904	0.000128642	0.00108797	0.364286	0.0269974	0.337288
FCF1	13.8009	0.949333	0.358364	2.64908	0.00807121	0.0301794	0.5	0.163039	0.336961
ZNF530	0.762297	4.01083	0.76393	5.25026	1.51882e-07	3.63766e-06	0.342857	0.00610286	0.336754
HNRNPLL	20.4057	0.818979	0.285852	2.86504	0.00416951	0.0179539	0.528571	0.191857	0.336714
FAM228B	3.033	2.02969	0.399676	5.07833	3.8077e-07	8.07089e-06	0.371429	0.0348173	0.336611
LRRC37B	4.44595	1.86832	0.593837	3.14618	0.0016542	0.00858856	0.371429	0.0350449	0.336384
MIA3	47.2716	0.908232	0.263154	3.45134	0.00055782	0.00360341	0.628571	0.292213	0.336358
OGFOD1	23.7859	1.09507	0.431586	2.53732	0.0111704	0.0392492	0.571429	0.235301	0.336127
FLJ27365	1.37248	4.15409	1.11681	3.71959	0.000199547	0.00155217	0.342857	0.00684761	0.33601
TTC21B	11.0058	1.83157	0.562326	3.25713	0.00112545	0.00631721	0.45	0.114134	0.335866
ZNF776	6.40696	1.58534	0.529068	2.99647	0.00273124	0.0127797	0.385714	0.0500641	0.33565
NLGN2	1.15813	4.13907	0.897577	4.61138	4.00004e-06	5.94988e-05	0.342857	0.00726137	0.335596
EIF2B5	24.9958	1.04986	0.35581	2.95062	0.00317141	0.0144486	0.585714	0.250134	0.33558
POMT2	7.7751	1.65262	0.382944	4.31555	1.59203e-05	0.00019092	0.414286	0.0788407	0.335445
SENP2	17.6142	0.782069	0.312294	2.50427	0.0122704	0.0422733	0.507143	0.171852	0.33529
TSSC4	16.5865	1.1058	0.253678	4.35907	1.30616e-05	0.000160496	0.5	0.164736	0.335264
GADD45GIP1	37.4581	1.52545	0.580638	2.62719	0.00860929	0.0318056	0.735714	0.400492	0.335222
TIPRL	22.1599	0.937537	0.250044	3.74949	0.000177196	0.00141398	0.564286	0.229116	0.33517
NDUFB9	42.8397	1.49622	0.492295	3.03927	0.0023715	0.0113887	0.714286	0.379308	0.334978
BRD9	15.9677	0.758933	0.253249	2.99679	0.00272843	0.0127701	0.478571	0.143655	0.334916
OTUD5	33.9221	0.669724	0.243752	2.74756	0.00600401	0.0239103	0.585714	0.2509	0.334814
NOC3L	13.3463	1.27866	0.455852	2.80498	0.0050319	0.0208876	0.485714	0.150999	0.334715
ZNF568	3.97306	2.44791	0.44364	5.51778	3.43308e-08	9.73491e-07	0.371429	0.0367413	0.334687
CCAR1	45.9694	0.902004	0.282658	3.19115	0.00141708	0.00759941	0.635714	0.301047	0.334667
SNX21	2.8505	3.09279	0.476212	6.49457	8.32684e-11	4.64826e-09	0.371429	0.036762	0.334667
C16orf52	4.01649	2.43697	0.317744	7.66961	1.72524e-14	2.18321e-12	0.378571	0.044044	0.334527
[truncated: 622 more rows]

## Sheet: LC1
Supplemental Dataset 2
Related to Figure 1C, pseudobulk marker genes for general celltypes
Marker Genes for LC1 (DESeq2 Wald test LC1 cells vs others, donor as covariate, adjusted p-value < 0.05 average log fold change > 0.4 or < -0.4, percent in celltype expressing > 0.3, ordered by percent difference)
	baseMean	log2FoldChange	lfcSE	stat	pvalue	padj	pts	pts_rest	pts_diff
ATF3	265.189	4.34025	0.195821	22.1643	7.58697e-109	2.47639e-105	0.847075	0.185399	0.661676
MALAT1	2161.22	0.911117	0.296058	3.0775	0.00208747	0.00565828	0.959792	0.306486	0.653307
JUN	722.608	3.61885	0.20706	17.4773	2.13212e-68	8.18735e-66	0.940366	0.287712	0.652654
MAFF	111.619	2.96384	0.231802	12.786	1.96202e-37	1.38715e-35	0.749718	0.128556	0.621162
IER2	196.754	2.79619	0.217301	12.8678	6.83002e-38	4.88172e-36	0.80122	0.189349	0.611871
ELF3	78.849	4.68836	0.313802	14.9405	1.79697e-50	2.6864e-48	0.738875	0.12708	0.611795
KLF6	596.057	2.61648	0.198595	13.175	1.22261e-39	1.00182e-37	0.941495	0.331933	0.609562
ERRFI1	81.1048	4.18581	0.189332	22.1083	2.62854e-108	7.35391e-105	0.704766	0.119089	0.585677
IFRD1	75.5891	2.9299	0.163924	17.8736	1.89522e-71	1.031e-68	0.720578	0.143674	0.576904
ZFP36	209.129	2.63348	0.238607	11.0369	2.53758e-28	9.11854e-27	0.745878	0.180155	0.565723
CLDN4	318.172	4.76742	0.325449	14.6487	1.37274e-48	1.84135e-46	0.934719	0.373068	0.561651
EFNA1	40.5223	3.94795	0.309036	12.775	2.26081e-37	1.58127e-35	0.668398	0.123175	0.545223
PVRL4	43.5685	3.95142	0.258196	15.304	7.19471e-53	1.22523e-50	0.674272	0.13523	0.539042
MACF1	162.799	1.14987	0.21977	5.23218	1.67523e-07	8.2827e-07	0.736616	0.213094	0.523522
NET1	56.4139	3.62266	0.21385	16.9402	2.27409e-64	6.95871e-62	0.637452	0.123539	0.513913
NEAT1	167.074	2.125	0.261053	8.14008	3.95019e-16	5.01571e-15	0.654845	0.145695	0.509151
GRB7	21.9047	4.54597	0.276852	16.4202	1.37116e-60	3.67845e-58	0.556133	0.0479671	0.508166
MT2A	311.608	4.08956	0.275293	14.8553	6.42989e-50	9.43583e-48	0.684888	0.177453	0.507435
FOS	407.66	1.81407	0.313491	5.78668	7.17918e-09	4.24252e-08	0.690309	0.185058	0.505251
PPP1R15A	227.375	0.950956	0.295652	3.21647	0.00129778	0.00364016	0.692342	0.188418	0.503924
DUSP1	193.554	2.04588	0.29833	6.85778	6.99393e-12	5.78173e-11	0.661848	0.158158	0.50369
CGN	26.0277	3.85848	0.312914	12.3308	6.18161e-35	3.509e-33	0.569686	0.0665365	0.50315
VEGFA	120.704	1.39543	0.228985	6.09396	1.10153e-09	7.19557e-09	0.744748	0.245397	0.499351
CLDN3	82.723	3.59791	0.359131	10.0184	1.26569e-23	3.08299e-22	0.778631	0.282513	0.496118
GOLGB1	105.06	1.52384	0.121285	12.5641	3.32546e-36	2.10763e-34	0.717416	0.223741	0.493675
RHOB	139.791	3.07597	0.150501	20.4382	7.64829e-93	9.9856e-90	0.760108	0.267145	0.492964
ITGA2	64.4291	4.64467	0.286428	16.2158	3.89737e-59	9.30806e-57	0.580754	0.0882613	0.492493
CLK1	59.232	2.07137	0.204349	10.1364	3.80811e-24	9.71068e-23	0.61012	0.121405	0.488715
MT1E	165.169	5.6763	0.323795	17.5305	8.37811e-69	3.491e-66	0.5541	0.0713491	0.482751
SYNE2	206.543	1.49901	0.318421	4.70763	2.5061e-06	1.06049e-05	0.817258	0.339833	0.477424
JMJD1C	170.784	1.90249	0.162497	11.7079	1.16156e-31	5.29023e-30	0.760334	0.283512	0.476822
XIST	106.529	1.7244	0.320036	5.38814	7.11924e-08	3.70357e-07	0.599051	0.123402	0.475649
PPL	35.0682	3.8491	0.329895	11.6676	1.86506e-31	8.416e-30	0.559069	0.0866269	0.472442
CCNL1	123.417	1.11864	0.266897	4.19127	2.77393e-05	0.000101107	0.641518	0.169213	0.472305
USP53	92.6336	3.41966	0.227436	15.0357	4.28731e-51	6.61123e-49	0.736164	0.26458	0.471585
JUNB	172.303	1.4528	0.254807	5.70158	1.18701e-08	6.81716e-08	0.659363	0.188486	0.470877
LIPH	27.0223	3.68363	0.327766	11.2386	2.63583e-29	1.00624e-27	0.562006	0.0986811	0.463325
PLEKHG3	47.9241	2.83265	0.213839	13.2466	4.71798e-40	3.99987e-38	0.676304	0.215001	0.461304
CDKN1A	148.915	1.158	0.238595	4.85342	1.21351e-06	5.36341e-06	0.632934	0.172618	0.460316
SLC38A2	109.624	1.53099	0.130405	11.7402	7.92859e-32	3.63638e-30	0.759883	0.301196	0.458686
CLIP1	87.1052	2.11048	0.128808	16.3848	2.45743e-60	6.41684e-58	0.6623	0.214524	0.447775
SPTBN1	97.4303	1.34178	0.151575	8.85223	8.57899e-19	1.38509e-17	0.681726	0.234569	0.447157
DDIT4	112.105	3.22234	0.160421	20.0868	9.62868e-90	1.10922e-86	0.642873	0.196295	0.446578
KLF5	48.8242	3.20722	0.254362	12.6089	1.88561e-36	1.21874e-34	0.639711	0.19373	0.445981
KMT2A	85.2755	1.51507	0.161209	9.39817	5.55205e-21	1.0983e-19	0.676982	0.23525	0.441732
FBXO32	38.3872	3.31465	0.209705	15.8063	2.81518e-56	5.80342e-54	0.537158	0.0963202	0.440838
TNKS1BP1	22.1076	3.31743	0.133095	24.9252	3.96314e-137	3.88071e-133	0.507567	0.066877	0.44069
TJP1	49.5808	2.68273	0.349052	7.68576	1.52086e-14	1.65562e-13	0.671787	0.2313	0.440487
TOB1	41.8689	2.25963	0.143865	15.7066	1.36234e-55	2.668e-53	0.582787	0.144923	0.437865
EGR1	165.136	3.63217	0.296667	12.2433	1.82565e-34	9.98703e-33	0.522927	0.0856734	0.437254
TRIB1	81.5585	1.95931	0.302937	6.46773	9.94856e-11	7.26446e-10	0.535577	0.100656	0.434921
TNFRSF12A	25.4676	4.08713	0.226569	18.0392	9.58567e-73	5.52135e-70	0.485882	0.0523711	0.433511
DDIT3	62.9119	2.77331	0.246575	11.2473	2.38665e-29	9.16472e-28	0.52993	0.0968877	0.433042
AKAP9	69.8943	1.5112	0.157888	9.57138	1.05485e-21	2.21179e-20	0.593178	0.161608	0.43157
ERBB3	59.7107	2.68781	0.372088	7.22358	5.06368e-13	4.73352e-12	0.703863	0.272775	0.431088
WEE1	33.4684	3.31572	0.236715	14.0072	1.40839e-44	1.53233e-42	0.536255	0.107103	0.429152
TLE1	58.2183	2.89827	0.260721	11.1163	1.04478e-28	3.86055e-27	0.681726	0.257225	0.424501
LDLR	70.5509	3.29601	0.175538	18.7766	1.17428e-78	9.19887e-76	0.559069	0.135525	0.423545
SESTD1	49.864	2.44238	0.143773	16.9878	1.01072e-64	3.24491e-62	0.6623	0.239699	0.4226
OVOL1	23.9281	5.23807	0.195588	26.7812	5.35771e-158	1.04925e-153	0.448385	0.026719	0.421666
ITPKC	38.6685	3.06352	0.166176	18.4353	6.8379e-76	4.61771e-73	0.573074	0.155025	0.418049
CGNL1	41.5464	2.72121	0.371388	7.32715	2.35099e-13	2.26919e-12	0.608087	0.191187	0.416899
PLK3	48.1317	2.22864	0.192446	11.5806	5.16906e-31	2.25458e-29	0.534448	0.11893	0.415517
SVIL	37.7424	2.87517	0.195368	14.7167	5.03752e-49	6.99679e-47	0.484075	0.0693287	0.414746
DAAM1	33.0017	2.60766	0.150253	17.3551	1.80493e-67	6.5459e-65	0.535577	0.121359	0.414218
MLLT4	74.968	2.1922	0.231965	9.45059	3.36916e-21	6.78823e-20	0.729614	0.316338	0.413276
SGK1	241.131	0.596427	0.233771	2.55133	0.0107314	0.0251964	0.714479	0.302104	0.412375
JUND	91.8014	2.41474	0.107232	22.5189	2.71184e-112	1.06217e-108	0.722159	0.309823	0.412337
GADD45B	203.096	1.02771	0.28054	3.66334	0.000248949	0.000777455	0.592952	0.18104	0.411912
MYC	35.4381	3.36532	0.201615	16.6918	1.50307e-62	4.32883e-60	0.482268	0.0721664	0.410102
TACSTD2	238.569	3.30828	0.357691	9.24899	2.26631e-20	4.26353e-19	0.908516	0.498581	0.409935
MT1G	111.695	4.64995	0.370771	12.5413	4.4365e-36	2.75823e-34	0.464423	0.0559352	0.408488
CXCL2	117.657	3.53647	0.296987	11.9078	1.07758e-32	5.27582e-31	0.4904	0.0822229	0.408177
TINAGL1	20.5027	3.73023	0.263934	14.1332	2.37235e-45	2.67012e-43	0.480461	0.0727112	0.40775
DSP	67.4228	3.7091	0.359433	10.3193	5.76464e-25	1.57016e-23	0.550486	0.144537	0.405949
DST	78.7528	2.56735	0.191193	13.4281	4.14008e-41	3.8245e-39	0.621414	0.217407	0.404007
RORA	77.9056	1.51064	0.31696	4.76602	1.87897e-06	8.07854e-06	0.710413	0.307212	0.403201
ZNF292	91.2062	1.87327	0.132447	14.1436	2.04641e-45	2.34368e-43	0.629546	0.229007	0.400539
TSC22D2	45.1574	2.1718	0.133519	16.2659	1.72402e-59	4.2204e-57	0.544613	0.145173	0.39944
KRT80	31.6332	3.48915	0.355815	9.80609	1.05996e-22	2.40257e-21	0.508019	0.110349	0.39767
TLR2	108.249	1.39119	0.246905	5.63449	1.75578e-08	9.84404e-08	0.678112	0.281061	0.397051
MT1X	86.4989	4.6662	0.29654	15.7355	8.64253e-56	1.7449e-53	0.451321	0.054732	0.396589
IER3	167.63	1.02371	0.266101	3.84706	0.000119546	0.000393543	0.601762	0.205943	0.395819
ARRDC3	131.554	2.86677	0.136836	20.9505	1.85731e-97	3.30668e-94	0.654168	0.259903	0.394264
SDC4	118.734	2.65179	0.174733	15.1763	5.07986e-52	8.36e-50	0.805738	0.412613	0.393125
FLNB	62.3343	1.96427	0.155125	12.6625	9.54047e-37	6.35512e-35	0.632482	0.241743	0.39074
CNKSR3	23.3884	2.98747	0.278335	10.7334	7.09627e-27	2.2524e-25	0.486786	0.0972963	0.389489
NFIL3	45.823	1.79435	0.156605	11.4578	2.14967e-30	8.91929e-29	0.540998	0.152233	0.388766
CCNL2	59.4087	1.59941	0.139884	11.4338	2.83303e-30	1.17051e-28	0.594082	0.206533	0.387548
CDH1	56.3322	2.47412	0.362323	6.82851	8.58013e-12	7.03952e-11	0.680145	0.293206	0.386939
INADL	44.399	1.92863	0.317865	6.06746	1.29949e-09	8.4269e-09	0.626384	0.239745	0.386639
FNBP4	43.7919	1.48434	0.171579	8.65108	5.10124e-18	7.7384e-17	0.521346	0.136796	0.38455
RASA2	32.362	2.02678	0.158081	12.8211	1.24859e-37	8.8918e-36	0.47888	0.0955483	0.383331
DUSP8	14.3541	4.80668	0.220556	21.7935	2.67364e-105	6.54506e-102	0.40253	0.020726	0.381804
SMURF1	26.4099	2.16142	0.0909241	23.7717	6.54962e-125	4.27559e-121	0.495369	0.113982	0.381388
SLC3A2	144.575	1.17623	0.127908	9.19595	3.71692e-20	6.82853e-19	0.813192	0.431977	0.381215
MAP7	35.5543	2.20306	0.265913	8.28488	1.18225e-16	1.56971e-15	0.599729	0.219427	0.380301
MIDN	47.3318	2.4806	0.162807	15.2364	2.02667e-52	3.36359e-50	0.519313	0.139111	0.380202
LIMA1	30.2765	2.16257	0.155822	13.8785	8.55357e-44	8.95792e-42	0.488819	0.110395	0.378424
PIM3	70.1919	1.33557	0.175113	7.62691	2.40441e-14	2.58017e-13	0.584595	0.206987	0.377607
DIAPH1	97.8873	0.794454	0.142499	5.57515	2.47313e-08	1.36425e-07	0.661622	0.284307	0.377315
ZBTB43	29.8725	2.35134	0.16026	14.672	9.73798e-49	1.32836e-46	0.460131	0.0831082	0.377023
ZBTB10	47.3091	1.95055	0.165785	11.7655	5.87671e-32	2.75334e-30	0.551615	0.17507	0.376545
NEDD4L	71.0974	2.4203	0.239255	10.116	4.69387e-24	1.18613e-22	0.711995	0.336156	0.375839
MCL1	275.958	1.23749	0.139187	8.89083	6.06567e-19	9.90743e-18	0.88525	0.512338	0.372912
LPIN1	74.3151	1.88651	0.172926	10.9094	1.03939e-27	3.50353e-26	0.712672	0.339833	0.372839
ZFP36L2	153.157	1.64955	0.149771	11.0138	3.27865e-28	1.1611e-26	0.730969	0.358789	0.37218
SYTL2	27.0803	2.62578	0.294801	8.90695	5.24543e-19	8.63974e-18	0.4267	0.0556174	0.371082
USP54	30.7774	2.52264	0.244384	10.3224	5.57825e-25	1.52151e-23	0.539417	0.168373	0.371044
DSG2	87.1668	2.53968	0.369106	6.88061	5.95966e-12	4.96444e-11	0.703637	0.335021	0.368616
JUP	56.2906	2.24118	0.269542	8.31475	9.1947e-17	1.23674e-15	0.70454	0.337949	0.366591
KLF9	54.8387	2.10494	0.163349	12.8861	5.38883e-38	3.87995e-36	0.623447	0.257088	0.366359
CSRNP1	46.7155	1.43499	0.236682	6.06297	1.33632e-09	8.65142e-09	0.461035	0.0964564	0.364578
ZCCHC2	61.5657	1.48237	0.151127	9.80879	1.03203e-22	2.34198e-21	0.563813	0.199451	0.364362
BCAR1	36.1371	2.56333	0.275261	9.31233	1.25054e-20	2.41524e-19	0.591597	0.227577	0.36402
ARID5B	111.957	1.73057	0.172436	10.036	1.0588e-23	2.58548e-22	0.663655	0.300243	0.363412
BAZ2B	67.7622	1.72186	0.0939901	18.3196	5.76865e-75	3.53041e-72	0.580529	0.217407	0.363121
DUSP4	92.1119	1.81092	0.19583	9.24738	2.30057e-20	4.32383e-19	0.647165	0.285578	0.361587
MYO5B	80.1218	2.79442	0.364786	7.66045	1.85286e-14	2.00256e-13	0.676079	0.315271	0.360808
CHD1	85.2032	0.764103	0.176059	4.34003	1.4246e-05	5.45124e-05	0.563587	0.203196	0.360391
CDCP1	67.4928	2.00242	0.174626	11.4669	1.93385e-30	8.09241e-29	0.680596	0.320447	0.36015
BCL6	61.2244	1.48429	0.148036	10.0265	1.16526e-23	2.84191e-22	0.597922	0.238474	0.359448
PLK2	36.2458	2.66727	0.180963	14.7393	3.60553e-49	5.07991e-47	0.468489	0.109055	0.359433
IRF6	23.0136	2.45046	0.351272	6.97597	3.03774e-12	2.60811e-11	0.520669	0.161858	0.358811
SPINT1	43.5231	2.02307	0.23781	8.50707	1.78379e-17	2.56319e-16	0.667043	0.308574	0.358469
EPC1	43.6718	1.50797	0.165333	9.12077	7.45951e-20	1.33779e-18	0.497628	0.140224	0.357404
FOSB	95.4461	2.2337	0.304815	7.32804	2.33547e-13	2.25833e-12	0.438898	0.0829039	0.355994
MAFK	20.3576	2.44359	0.143833	16.989	9.90128e-65	3.23178e-62	0.429185	0.0736873	0.355497
AKAP13	161.237	0.486897	0.152496	3.19285	0.00140875	0.00393229	0.696408	0.340991	0.355417
KIF13B	76.9516	1.78977	0.13266	13.4914	1.75739e-41	1.67072e-39	0.695279	0.342013	0.353266
EIF2AK3	34.8451	2.00691	0.112655	17.8146	5.44686e-71	2.73516e-68	0.488819	0.135616	0.353203
RBM5	56.5775	1.14428	0.125057	9.15012	5.68696e-20	1.02838e-18	0.570138	0.217838	0.352299
CREBRF	55.6174	1.08565	0.145577	7.45753	8.81577e-14	8.89022e-13	0.534448	0.182221	0.352227
PLEC	48.2497	1.20572	0.171228	7.04163	1.90001e-12	1.66636e-11	0.511633	0.160314	0.351319
ATP8B1	34.4983	2.35067	0.332009	7.08015	1.43999e-12	1.27779e-11	0.547097	0.196204	0.350893
PRSS8	148.626	2.77971	0.359949	7.72252	1.14054e-14	1.25203e-13	0.873729	0.523734	0.349996
PRPF38B	47.8879	1.21585	0.160915	7.55585	4.16141e-14	4.3628e-13	0.510052	0.160223	0.349829
PHF3	78.5257	1.05832	0.0880736	12.0164	2.91549e-33	1.50255e-31	0.654619	0.304806	0.349814
LURAP1L	19.7457	3.49128	0.315723	11.058	2.00442e-28	7.24254e-27	0.449288	0.100815	0.348473
ZC3H13	64.3645	1.05239	0.152327	6.90877	4.8886e-12	4.12666e-11	0.539417	0.191097	0.348321
EMP1	114.673	1.9829	0.298157	6.65053	2.92041e-11	2.24464e-10	0.524509	0.176545	0.347963
RSRC2	76.6351	1.34724	0.124065	10.8591	1.80435e-27	5.94889e-26	0.627287	0.279494	0.347793
CHD2	119.467	1.03705	0.163725	6.33411	2.38719e-10	1.66908e-09	0.608087	0.260539	0.347548
PIK3IP1	51.1124	1.85742	0.201594	9.21366	3.1519e-20	5.85087e-19	0.550034	0.202515	0.347519
NEDD9	57.6534	1.26976	0.21366	5.94291	2.80011e-09	1.74087e-08	0.543257	0.196545	0.346712
BAZ1A	115.185	0.443753	0.165979	2.67355	0.00750533	0.0182476	0.630224	0.284125	0.346098
WSB1	69.1871	0.533281	0.223064	2.39071	0.0168159	0.0378794	0.51728	0.17196	0.345321
DNAJB9	37.9658	1.56207	0.09116	17.1355	8.06362e-66	2.72272e-63	0.564491	0.219677	0.344813
ERN1	40.6713	1.03195	0.163679	6.30474	2.88681e-10	1.99771e-09	0.502146	0.157635	0.34451
KCNK1	22.6928	2.34722	0.36313	6.46387	1.02059e-10	7.43852e-10	0.506438	0.16238	0.344058
DNAJB1	199.44	2.51736	0.169584	14.8443	7.57089e-50	1.09828e-47	0.782245	0.438356	0.34389
UACA	16.916	2.83344	0.161236	17.5732	3.95096e-69	1.68208e-66	0.39756	0.0542326	0.343328
ZC3H12A	29.133	2.25784	0.264463	8.53748	1.37185e-17	1.9901e-16	0.39101	0.0478309	0.343179
TJP2	73.0491	1.81116	0.233205	7.76637	8.07656e-15	8.98191e-14	0.74136	0.400331	0.341028
ZBTB16	12.5094	3.51211	0.271948	12.9146	3.72194e-38	2.69965e-36	0.375424	0.0346644	0.340759
ARHGAP29	33.1638	2.90604	0.354089	8.20708	2.2664e-16	2.93942e-15	0.483623	0.145422	0.338201
PER1	36.1453	1.98258	0.139497	14.2124	7.67416e-46	9.16408e-44	0.486786	0.148986	0.337799
KCNN4	57.459	1.99572	0.196685	10.1467	3.42597e-24	8.77048e-23	0.685114	0.347665	0.337449
PELI1	55.4863	1.31405	0.155786	8.43499	3.31217e-17	4.64986e-16	0.55794	0.222106	0.335834
MYO10	32.2943	1.84688	0.227059	8.13391	4.15673e-16	5.26215e-15	0.525412	0.189644	0.335768
GABARAPL1	84.4674	1.40597	0.116645	12.0535	1.85923e-33	9.76172e-32	0.716512	0.381399	0.335113
PARD6B	17.117	2.78981	0.268097	10.406	2.32881e-25	6.5528e-24	0.427829	0.0932555	0.334574
OSER1	34.4005	1.51955	0.127842	11.8861	1.3974e-32	6.77393e-31	0.487463	0.153027	0.334436
TAF1D	50.0484	1.57296	0.104463	15.0576	3.07531e-51	4.81814e-49	0.572848	0.239041	0.333807
YTHDC1	53.8588	1.07135	0.124989	8.57155	1.02104e-17	1.50686e-16	0.539191	0.20592	0.333271
CEBPD	63.2079	1.61121	0.201587	7.99266	1.32055e-15	1.58661e-14	0.491303	0.158226	0.333078
PERP	77.9479	2.23344	0.335106	6.66487	2.64901e-11	2.04486e-10	0.739553	0.406733	0.33282
C16orf72	40.9047	1.35915	0.0830277	16.3698	3.14114e-60	8.09422e-58	0.554778	0.222288	0.33249
RHPN2	20.702	2.64598	0.321358	8.23375	1.81444e-16	2.3642e-15	0.472555	0.140156	0.332399
BTG2	99.9454	1.8478	0.248996	7.42098	1.16261e-13	1.15694e-12	0.458098	0.12624	0.331858
DAPK2	17.0521	2.54226	0.265013	9.59295	8.55986e-22	1.81033e-20	0.42173	0.0899639	0.331766
CD55	110.453	0.997206	0.157912	6.31493	2.70277e-10	1.87632e-09	0.667043	0.335429	0.331614
ZBTB38	110.333	1.66906	0.124373	13.4198	4.63121e-41	4.2382e-39	0.753558	0.422261	0.331297
CLDN7	47.4815	2.2634	0.32802	6.9002	5.19298e-12	4.36291e-11	0.659815	0.328937	0.330878
SLC2A1	37.0802	2.03014	0.172732	11.7531	6.80878e-32	3.1673e-30	0.570815	0.240562	0.330253
SPTAN1	71.1039	0.611603	0.161738	3.78144	0.000155925	0.000503319	0.594308	0.264216	0.330091
TES	34.4859	1.42624	0.149761	9.52344	1.67531e-21	3.4609e-20	0.462616	0.133005	0.329611
CLCA4	47.348	3.84639	0.38467	9.9992	1.53631e-23	3.71445e-22	0.451096	0.122063	0.329032
KAT6B	31.485	1.40993	0.128502	10.9721	5.20556e-28	1.80435e-26	0.458098	0.129146	0.328952
MAPK6	49.6765	1.27458	0.108808	11.714	1.08041e-31	4.94364e-30	0.572623	0.243695	0.328928
SETD2	77.2991	0.841115	0.0990565	8.49127	2.04388e-17	2.9217e-16	0.61396	0.285396	0.328563
MAP7D1	81.2865	0.726495	0.147286	4.93254	8.11681e-07	3.65341e-06	0.588886	0.260879	0.328007
CASZ1	19.5047	2.33587	0.188469	12.394	2.81781e-35	1.63266e-33	0.436187	0.108692	0.327495
SPEN	76.7105	0.681544	0.112518	6.05719	1.38519e-09	8.94707e-09	0.588886	0.26147	0.327417
SLC30A1	85.1768	2.7105	0.217939	12.437	1.6467e-35	9.77243e-34	0.480913	0.153844	0.327068
PPP1R15B	68.3856	0.586367	0.148006	3.96178	7.43938e-05	0.000253159	0.563587	0.236839	0.326748
ARRDC2	39.546	2.11768	0.232159	9.12172	7.39435e-20	1.32732e-18	0.410662	0.0841979	0.326464
TFCP2L1	17.3957	2.94511	0.250389	11.7622	6.11539e-32	2.85832e-30	0.391687	0.0652653	0.326422
SLK	77.9916	1.10728	0.0632663	17.5019	1.38603e-68	5.655e-66	0.657556	0.331298	0.326258
IRS2	75.839	1.6901	0.127253	13.2814	2.96827e-40	2.56082e-38	0.659815	0.334272	0.325543
MYH14	20.23	2.29105	0.357482	6.40886	1.46616e-10	1.04831e-09	0.453129	0.12792	0.325209
HSPA1B	85.5066	4.02584	0.258401	15.5798	9.98304e-55	1.87988e-52	0.432573	0.107534	0.325038
AGPAT9	61.4596	1.09375	0.201141	5.43774	5.39619e-08	2.85157e-07	0.545968	0.221357	0.324611
DYNC1LI2	51.8898	1.42653	0.0949407	15.0255	4.99924e-51	7.64883e-49	0.613056	0.288575	0.324482
TMPRSS2	28.965	2.30839	0.362927	6.36049	2.01112e-10	1.41472e-09	0.520669	0.197362	0.323306
MYO18A	28.1057	1.75693	0.121443	14.4671	1.95554e-47	2.47079e-45	0.481138	0.158975	0.322164
RAD21	106.216	0.872891	0.092949	9.39108	5.93877e-21	1.17243e-19	0.699345	0.377199	0.322146
NPC1	51.8749	0.953253	0.161974	5.88522	3.97523e-09	2.42677e-08	0.548453	0.226397	0.322056
HERPUD1	70.2329	0.963106	0.109215	8.81848	1.16026e-18	1.84886e-17	0.641066	0.319834	0.321232
CDKN2AIP	29.2778	1.89142	0.120161	15.7407	7.95189e-56	1.62219e-53	0.461938	0.141018	0.32092
ZFP36L1	146.289	1.06221	0.174092	6.10146	1.05102e-09	6.87938e-09	0.649876	0.329936	0.31994
CLDN12	15.5683	3.13239	0.200962	15.587	8.9219e-55	1.69637e-52	0.385814	0.0659463	0.319868
IRF2BP2	91.8812	1.2647	0.12053	10.4928	9.32003e-26	2.70742e-24	0.631805	0.312002	0.319803
SIRT1	32.9702	1.29766	0.108493	11.9607	5.70547e-33	2.87239e-31	0.471199	0.151529	0.319671
DSC2	121.249	2.16046	0.228611	9.45037	3.37638e-21	6.79578e-20	0.801897	0.482691	0.319207
BDP1	46.7007	1.18827	0.163792	7.25475	4.02407e-13	3.80528e-12	0.478428	0.159542	0.318885
RBM6	54.1896	0.759569	0.132707	5.72363	1.04269e-08	6.03785e-08	0.531059	0.212663	0.318397
KLHL21	26.38	2.18881	0.134428	16.2824	1.31662e-59	3.26388e-57	0.433025	0.115344	0.317681
IER5	67.3476	1.34267	0.208236	6.4478	1.13486e-10	8.2315e-10	0.471651	0.154457	0.317194
KIAA0232	39.4983	1.17321	0.0974056	12.0446	2.07014e-33	1.084e-31	0.4904	0.174094	0.316306
PPP2R2A	40.6944	1.34712	0.0964493	13.9671	2.4739e-44	2.67673e-42	0.520895	0.205466	0.315428
AIM1	58.4258	0.925533	0.127872	7.23795	4.5553e-13	4.2787e-12	0.572397	0.257383	0.315013
BBC3	14.5071	2.93406	0.149617	19.6105	1.25717e-85	1.1724e-82	0.364581	0.0500102	0.314571
TP53BP2	37.5336	1.30361	0.131241	9.93294	2.99296e-23	7.07901e-22	0.474362	0.161994	0.312368
RBBP6	53.8444	0.894015	0.121125	7.38095	1.57169e-13	1.54829e-12	0.515021	0.203605	0.311417
HIVEP2	63.3953	0.706842	0.197067	3.58681	0.000334744	0.00102512	0.454258	0.142971	0.311287
SLC12A7	33.4125	1.78715	0.128286	13.9309	4.10958e-44	4.37402e-42	0.491981	0.181676	0.310305
JMY	39.7107	1.32485	0.161367	8.2102	2.2082e-16	2.86583e-15	0.474588	0.164582	0.310006
RC3H1	41.2397	1.04784	0.154376	6.78755	1.14053e-11	9.22391e-11	0.446578	0.137432	0.309146
LSR	22.7811	2.20689	0.244639	9.02102	1.8635e-19	3.20974e-18	0.484753	0.175683	0.30907
RAP2B	75.9881	1.19994	0.208516	5.75468	8.6806e-09	5.0868e-08	0.512763	0.20415	0.308613
RHOV	24.9582	2.87355	0.335804	8.55723	1.15616e-17	1.68846e-16	0.439124	0.130621	0.308502
LRRFIP2	35.3704	1.61213	0.092212	17.4829	1.93553e-68	7.73581e-66	0.506212	0.198043	0.308169
PNRC1	225.096	1.39655	0.137014	10.1927	2.1369e-24	5.58733e-23	0.855884	0.548137	0.307747
KIAA0355	19.3146	2.01911	0.0986021	20.4774	3.42528e-93	4.79147e-90	0.399368	0.0922567	0.307111
MYO6	60.7926	1.90704	0.332734	5.73141	9.9602e-09	5.77786e-08	0.659815	0.353	0.306815
AC013394.2	31.1515	1.37994	0.160649	8.58977	8.7144e-18	1.29683e-16	0.434832	0.128397	0.306435
BAIAP2L1	50.5308	1.8086	0.350099	5.16597	2.39197e-07	1.15779e-06	0.665688	0.359515	0.306173
SUCO	74.9983	1.30766	0.103878	12.5884	2.44607e-36	1.56548e-34	0.683307	0.377358	0.305949
EEA1	41.7392	1.16448	0.135835	8.57278	1.01013e-17	1.49188e-16	0.485882	0.179951	0.305932
MAGI1	25.2113	1.92418	0.370075	5.19944	1.99889e-07	9.78411e-07	0.481364	0.175705	0.305659
CPEB2	28.594	2.08099	0.119871	17.3602	1.65016e-67	6.09751e-65	0.45471	0.149259	0.305451
ZBTB7B	30.8963	1.90758	0.132685	14.3767	7.24183e-47	8.91975e-45	0.502824	0.197544	0.30528
AEN	16.7685	2.1605	0.122546	17.6301	1.44809e-69	6.59519e-67	0.383781	0.0789539	0.304827
LRRC8A	20.1471	2.25638	0.12586	17.9276	7.17845e-72	4.01665e-69	0.398916	0.0942998	0.304616
UBAP1	52.3036	1.36337	0.0797046	17.1053	1.35546e-65	4.49919e-63	0.600181	0.295794	0.304387
CHD9	72.884	1.29052	0.0836917	15.42	1.2016e-53	2.12686e-51	0.617122	0.312751	0.304371
NUP153	34.2856	1.25186	0.0847478	14.7716	2.23465e-49	3.1944e-47	0.488141	0.184423	0.303718
DAB2IP	15.185	2.58765	0.304705	8.49231	2.02568e-17	2.8978e-16	0.393043	0.0896234	0.303419
PNPLA2	17.8803	1.76367	0.0960143	18.3688	2.33439e-75	1.4938e-72	0.424667	0.121586	0.30308
GOLGA4	108.072	1.13973	0.0792752	14.3768	7.23389e-47	8.91975e-45	0.702056	0.399264	0.302791
EGFR	19.8075	2.12175	0.35504	5.97611	2.28534e-09	1.43957e-08	0.405692	0.102926	0.302766
SETD5	62.058	1.10534	0.0849451	13.0124	1.03957e-38	7.80032e-37	0.605376	0.303035	0.302341
CDC42BPG	9.55479	3.64434	0.236342	15.4198	1.20548e-53	2.12686e-51	0.333183	0.0316905	0.301492
SPATA13	29.2391	1.37258	0.19775	6.94098	3.89377e-12	3.3097e-11	0.407274	0.105832	0.301442
FNIP1	44.6107	0.82977	0.151201	5.48788	4.06797e-08	2.18266e-07	0.490852	0.189553	0.301299
UTRN	75.2067	0.526494	0.169236	3.111	0.00186452	0.00510553	0.53377	0.232866	0.300904
TXNIP	733.55	1.10713	0.162639	6.8073	9.94502e-12	8.10163e-11	0.883217	0.582802	0.300415
SFN	31.5903	2.82689	0.334603	8.44848	2.95127e-17	4.1611e-16	0.467811	0.167624	0.300187
FUT3	12.2145	2.80463	0.322825	8.68779	3.69556e-18	5.67127e-17	0.38333	0.0837211	0.299608
MCAM	37.5803	2.3582	0.36624	6.43894	1.20313e-10	8.69448e-10	0.498532	0.198951	0.299581
MPP5	50.6826	1.67239	0.229265	7.29458	2.99583e-13	2.86756e-12	0.628417	0.329028	0.299389
ITGB4	36.4283	2.03007	0.357075	5.68528	1.30595e-08	7.43913e-08	0.559747	0.260494	0.299253
CDKN1B	49.3279	0.862455	0.155697	5.53933	3.03634e-08	1.65729e-07	0.526993	0.228326	0.298667
FAM214A	24.4747	1.73897	0.141207	12.3151	7.51483e-35	4.21692e-33	0.416987	0.118499	0.298488
LIMCH1	18.4968	2.35663	0.317778	7.41598	1.20728e-13	1.19835e-12	0.385588	0.087149	0.298439
INSR	47.5141	1.5388	0.213288	7.21466	5.4067e-13	5.03494e-12	0.601988	0.303989	0.297999
PCDH1	13.1662	2.92257	0.306412	9.53803	1.45565e-21	3.01666e-20	0.365936	0.0680575	0.297879
URGCP	17.8	1.87297	0.0914148	20.4887	2.71463e-93	4.08948e-90	0.406822	0.109623	0.297199
GSE1	27.1335	1.71682	0.109201	15.7216	1.07563e-55	2.1495e-53	0.466004	0.168986	0.297018
NCOA7	67.1939	2.50624	0.141186	17.7513	1.68292e-70	8.23959e-68	0.501468	0.204513	0.296955
CPEB4	91.5339	1.25375	0.107035	11.7135	1.08741e-31	4.96406e-30	0.684211	0.387256	0.296955
VPS37B	42.9572	1.54676	0.140474	11.011	3.38074e-28	1.1951e-26	0.502598	0.206125	0.296473
C1orf63	36.4632	1.21596	0.226622	5.36558	8.06899e-08	4.16069e-07	0.39101	0.0946857	0.296324
TNFRSF11A	26.3399	1.48911	0.238639	6.24001	4.37547e-10	2.96502e-09	0.469844	0.17373	0.296114
ZNF217	50.5786	1.17923	0.156375	7.54107	4.66125e-14	4.8479e-13	0.449063	0.152982	0.296081
SRCAP	26.8471	1.32089	0.101851	12.9689	1.83642e-38	1.35715e-36	0.440253	0.144196	0.296056
TRAF4	35.4057	1.98291	0.234057	8.47189	2.41434e-17	3.42875e-16	0.562684	0.267054	0.295629
BHLHE40	167.757	0.815724	0.159732	5.10682	3.27631e-07	1.55698e-06	0.646262	0.350662	0.2956
CEP350	92.63	0.43306	0.117198	3.69513	0.000219776	0.000691642	0.595437	0.30022	0.295217
SOX10	45.7607	2.52969	0.357685	7.07241	1.52268e-12	1.3475e-11	0.576237	0.281878	0.294359
FRMD4B	46.3112	0.970249	0.16183	5.99549	2.02869e-09	1.28617e-08	0.470748	0.176636	0.294112
PPP1R10	43.4931	1.70295	0.1459	11.6721	1.7706e-31	8.00817e-30	0.453354	0.159429	0.293926
RNF19A	46.3609	1.03122	0.143564	7.18303	6.81834e-13	6.27788e-12	0.498984	0.205171	0.293812
GADD45A	51.1093	2.36618	0.215168	10.9969	3.95611e-28	1.38847e-26	0.447255	0.15364	0.293615
GRAMD3	29.2471	1.97168	0.258887	7.61598	2.61697e-14	2.80212e-13	0.514118	0.220721	0.293396
ATL2	21.5721	1.82508	0.103322	17.664	7.94761e-70	3.70586e-67	0.442512	0.149463	0.293049
LIFR	14.227	2.60591	0.326262	7.98717	1.38072e-15	1.65484e-14	0.376327	0.0832898	0.293037
TTC9	20.9562	2.60573	0.282694	9.2175	3.04101e-20	5.67191e-19	0.413372	0.120973	0.292399
MACC1	23.233	2.71521	0.185063	14.6718	9.76735e-49	1.32836e-46	0.377005	0.0849924	0.292012
ZCCHC6	64.2942	0.658303	0.132374	4.97305	6.59089e-07	3.00456e-06	0.527219	0.235863	0.291356
SRSF4	53.213	0.955715	0.0630638	15.1547	7.04873e-52	1.15035e-49	0.583465	0.292411	0.291054
RBM25	74.9569	0.554061	0.131436	4.21546	2.49272e-05	9.15385e-05	0.536029	0.245397	0.290632
ARID5A	48.2341	1.11595	0.141627	7.8795	3.28696e-15	3.79999e-14	0.48159	0.191437	0.290153
NR1D2	45.98	1.52817	0.115286	13.2554	4.19883e-40	3.58509e-38	0.528349	0.238405	0.289943
TUFT1	16.9108	2.30124	0.205839	11.1798	5.12049e-29	1.92845e-27	0.4014	0.11153	0.289871
TSC22D1	80.4198	2.19439	0.154935	14.1633	1.54542e-45	1.81231e-43	0.637904	0.348119	0.289785
FOXO3	86.1314	1.76596	0.131934	13.3851	7.38936e-41	6.63822e-39	0.724418	0.434837	0.289581
LZTS2	18.3618	1.9922	0.134109	14.855	6.4563e-50	9.43583e-48	0.430992	0.141972	0.28902
ABTB2	10.8846	2.97341	0.187956	15.8197	2.27593e-56	4.74169e-54	0.326632	0.0377744	0.288858
BRD2	275.002	1.39301	0.0862279	16.155	1.04731e-58	2.47115e-56	0.888864	0.600191	0.288673
OSBPL9	43.3483	1.43476	0.13636	10.5219	6.84903e-26	2.01399e-24	0.597244	0.309028	0.288216
MYO9A	41.7397	1.07081	0.0950774	11.2625	2.00871e-29	7.77441e-28	0.491077	0.203378	0.2877
ELF1	125.062	0.493441	0.119212	4.1392	3.48517e-05	0.000125144	0.695505	0.408141	0.287364
TFAP2A	17.3304	2.40482	0.34861	6.89831	5.26248e-12	4.4194e-11	0.421504	0.134163	0.287342
PARD3	29.4474	1.69777	0.379003	4.47956	7.47974e-06	2.97186e-05	0.518184	0.231096	0.287088
DLG3	31.1868	1.74088	0.301276	5.77834	7.54402e-09	4.44739e-08	0.505308	0.218769	0.286539
CAMSAP1	38.3103	1.49168	0.139745	10.6743	1.34327e-26	4.15587e-25	0.449063	0.163742	0.285321
RICTOR	37.9772	1.19927	0.115972	10.3411	4.59454e-25	1.26376e-23	0.462616	0.177522	0.285094
FAM46B	12.3316	3.94162	0.257068	15.333	4.60057e-53	7.97323e-51	0.325954	0.0409525	0.285002
FGD4	34.7459	1.04748	0.167451	6.25547	3.9632e-10	2.70154e-09	0.451321	0.166353	0.284969
TRAK2	31.608	1.36696	0.169783	8.05124	8.19602e-16	1.00697e-14	0.406596	0.121859	0.284737
MT1M	55.6154	4.89086	0.446426	10.9556	6.24723e-28	2.15019e-26	0.308335	0.0238133	0.284522
GTPBP2	22.3881	1.68354	0.0916553	18.3681	2.36458e-75	1.4938e-72	0.424667	0.140156	0.284511
SERTAD1	26.0133	1.75411	0.151596	11.5709	5.78538e-31	2.49561e-29	0.407274	0.123017	0.284257
MORC3	39.242	1.03896	0.107341	9.67911	3.69928e-22	8.12182e-21	0.472103	0.188146	0.283957
ZBTB21	31.324	1.28646	0.0999028	12.8771	6.05467e-38	4.34339e-36	0.434832	0.151166	0.283666
KTN1	118.406	0.929486	0.116384	7.98635	1.38997e-15	1.6649e-14	0.711769	0.428231	0.283538
KDM3A	39.014	0.938239	0.12191	7.69613	1.40252e-14	1.5319e-13	0.45471	0.171211	0.283499
KLK6	35.3231	2.70231	0.383818	7.0406	1.91409e-12	1.67795e-11	0.461486	0.178702	0.282784
RASAL2	48.6779	1.4416	0.200258	7.1987	6.07906e-13	5.63428e-12	0.547775	0.265261	0.282514
DLG5	15.839	2.16362	0.219748	9.84593	7.13738e-23	1.63484e-21	0.35916	0.0775692	0.281591
OXR1	30.6262	1.23127	0.0966664	12.7373	3.66726e-37	2.52886e-35	0.508245	0.226737	0.281508
TOR1AIP2	58.5497	1.09774	0.0671216	16.3545	4.03876e-60	1.02721e-57	0.628417	0.347052	0.281364
TMEM30B	13.0457	2.14822	0.339333	6.33071	2.4403e-10	1.70325e-09	0.399142	0.117863	0.281278
NFAT5	37.4719	0.828479	0.146738	5.64596	1.64266e-08	9.23889e-08	0.425796	0.14456	0.281237
JHDM1D	31.1381	0.887745	0.166844	5.3208	1.03312e-07	5.25524e-07	0.388525	0.107557	0.280968
CCDC93	40.5207	0.716436	0.112919	6.34467	2.22905e-10	1.56465e-09	0.472329	0.191414	0.280914
C1orf198	45.8597	1.68531	0.253538	6.64717	2.98785e-11	2.29377e-10	0.615767	0.335089	0.280678
CRIP2	32.0196	1.97908	0.33528	5.90275	3.57501e-09	2.19133e-08	0.519991	0.239699	0.280292
CEBPG	30.0786	0.99687	0.132814	7.50578	6.10648e-14	6.2645e-13	0.446578	0.166625	0.279953
TRIM47	17.2052	2.16447	0.175706	12.3186	7.18901e-35	4.04568e-33	0.4014	0.12145	0.27995
LCOR	30.284	1.11775	0.0979551	11.4109	3.69049e-30	1.50886e-28	0.419471	0.139747	0.279724
PAWR	18.4542	2.28106	0.331417	6.88276	5.8703e-12	4.89417e-11	0.414276	0.135275	0.279001
MEX3C	17.6128	1.67572	0.120927	13.8573	1.14949e-43	1.19742e-41	0.367518	0.0888743	0.278643
NRBP1	70.823	0.883495	0.0730114	12.1008	1.04616e-33	5.5674e-32	0.651909	0.373295	0.278614
DUSP16	29.0293	0.953131	0.16623	5.73381	9.8198e-09	5.70995e-08	0.41518	0.13666	0.27852
PHF13	13.3779	2.14258	0.100553	21.308	9.56372e-101	2.08107e-97	0.345155	0.0667862	0.278369
ITGB8	36.208	1.52636	0.201783	7.56435	3.89798e-14	4.09319e-13	0.469844	0.191846	0.277998
FAM63B	37.0413	1.22991	0.114938	10.7007	1.01067e-26	3.15676e-25	0.507793	0.230256	0.277537
C10orf10	18.6452	4.84835	0.274108	17.6878	5.20908e-70	2.48816e-67	0.304043	0.0265828	0.277461
SLC30A2	66.5973	2.56481	0.373008	6.87602	6.15483e-12	5.12048e-11	0.617574	0.340424	0.27715
GAB1	17.1724	1.94624	0.132012	14.7429	3.41627e-49	4.84813e-47	0.384911	0.108102	0.276809
PCF11	59.7829	0.481237	0.142568	3.3755	0.00073681	0.00214504	0.484301	0.207509	0.276791
ZNF462	22.7362	2.16403	0.285963	7.56749	3.805e-14	4.00414e-13	0.410888	0.134344	0.276543
KMT2C	105.472	0.655298	0.0806938	8.1208	4.63102e-16	5.82866e-15	0.669528	0.393022	0.276506
CEACAM1	31.8376	1.88079	0.274765	6.84508	7.64339e-12	6.2947e-11	0.473232	0.197158	0.276075
NDEL1	29.2741	0.94882	0.106406	8.91699	4.79138e-19	7.9252e-18	0.430766	0.155275	0.275491
UBE2H	79.733	1.253	0.119447	10.49	9.59901e-26	2.78087e-24	0.689406	0.413952	0.275454
YAP1	34.6107	1.65415	0.375126	4.40957	1.03577e-05	4.03112e-05	0.559295	0.283853	0.275442
RORC	21.1215	2.14328	0.338094	6.3393	2.30818e-10	1.6173e-09	0.433476	0.158203	0.275273
SDCBP2	13.2789	3.02527	0.244519	12.3723	3.69042e-35	2.12568e-33	0.3377	0.0624276	0.275273
RNF38	23.6767	1.17745	0.0868503	13.5573	7.17289e-42	6.98875e-40	0.422182	0.147284	0.274898
SLC25A37	81.502	1.13229	0.224349	5.047	4.48802e-07	2.08723e-06	0.658234	0.384032	0.274201
HES1	21.4357	3.43513	0.259695	13.2276	6.0832e-40	5.06951e-38	0.351931	0.078114	0.273817
NR4A1	48.0699	3.61193	0.273013	13.2299	5.89945e-40	4.95858e-38	0.319855	0.0461965	0.273659
UBALD2	89.285	1.0826	0.104845	10.3257	5.39118e-25	1.47254e-23	0.699345	0.425825	0.27352
FAM84B	63.2243	1.834	0.34269	5.35178	8.70919e-08	4.47079e-07	0.654393	0.381376	0.273017
OCLN	13.4639	2.69357	0.327322	8.22911	1.88616e-16	2.45602e-15	0.378812	0.105991	0.272821
USP12	45.2412	1.39535	0.118058	11.8191	3.10815e-32	1.48102e-30	0.531511	0.258768	0.272743
FEM1C	26.2624	1.41584	0.117938	12.0049	3.34671e-33	1.71128e-31	0.409984	0.137545	0.272439
MICAL3	11.5834	2.61383	0.208683	12.5254	5.42452e-36	3.34069e-34	0.32618	0.0538467	0.272334
ANKLE2	56.1239	0.726222	0.0910612	7.9751	1.52259e-15	1.81708e-14	0.524735	0.252775	0.271959
KIF1B	68.9409	0.85015	0.0940899	9.0355	1.63247e-19	2.82674e-18	0.621414	0.349549	0.271865
CHD7	33.7168	1.37206	0.133115	10.3073	6.53118e-25	1.77156e-23	0.416309	0.144605	0.271704
MAP1S	18.3154	1.75443	0.0942161	18.6213	2.15891e-77	1.51001e-74	0.386944	0.11548	0.271464
SUN1	22.2169	1.67774	0.122492	13.6967	1.06204e-42	1.06662e-40	0.42286	0.15162	0.27124
EPS8L2	56.3412	1.69854	0.345933	4.91004	9.10582e-07	4.07692e-06	0.672239	0.401149	0.27109
KIAA1671	13.7051	2.18415	0.269727	8.09762	5.60441e-16	6.98198e-15	0.36187	0.0909173	0.270953
RBM39	168.284	0.895209	0.0937186	9.5521	1.27092e-21	2.65631e-20	0.787215	0.516424	0.270791
KDM6A	32.9554	0.966181	0.0830358	11.6357	2.71324e-31	1.2049e-29	0.4459	0.175161	0.27074
CAMSAP3	26.0146	2.10656	0.354276	5.94611	2.74589e-09	1.70987e-08	0.494014	0.223377	0.270637
TRIP11	46.3663	1.03361	0.0777141	13.3001	2.31108e-40	2.02054e-38	0.502824	0.232412	0.270411
MPZL3	12.1915	2.37881	0.157433	15.11	1.39174e-51	2.21592e-49	0.321663	0.0520079	0.269655
LMTK2	24.1872	1.40506	0.163501	8.5936	8.42874e-18	1.25527e-16	0.427152	0.157545	0.269607
ABHD5	47.5604	1.40611	0.179554	7.83115	4.83414e-15	5.47869e-14	0.603117	0.333681	0.269436
NKTR	43.749	0.924971	0.122743	7.53585	4.85161e-14	5.03251e-13	0.443415	0.174026	0.26939
SERINC1	119.603	0.421769	0.0871725	4.83833	1.30936e-06	5.75846e-06	0.729614	0.460557	0.269057
SNHG12	20.2059	1.78592	0.225988	7.90272	2.72884e-15	3.18483e-14	0.341992	0.0731879	0.268804
ACTN4	95.8412	1.0029	0.0841093	11.9238	8.89455e-33	4.38768e-31	0.698441	0.429661	0.26878
PHF1	25.7162	0.974896	0.100753	9.67608	3.81047e-22	8.34722e-21	0.422634	0.15389	0.268744
CX3CL1	25.4318	3.36503	0.363985	9.24496	2.35322e-20	4.41856e-19	0.363452	0.0947311	0.26872
PNPLA8	42.3679	0.93044	0.0874355	10.6414	1.91139e-26	5.84887e-25	0.508471	0.239836	0.268635
CRIM1	50.569	1.55957	0.22312	6.98983	2.75227e-12	2.37133e-11	0.58098	0.312456	0.268524
PDK4	54.1638	2.07112	0.26501	7.81524	5.4857e-15	6.19562e-14	0.419923	0.151461	0.268462
FNBP1L	74.9728	1.76525	0.330261	5.34502	9.04075e-08	4.62645e-07	0.70183	0.433498	0.268332
SLC20A2	20.5352	2.21024	0.10829	20.4104	1.35155e-92	1.6543e-89	0.378134	0.110168	0.267966
SLC25A25	22.1264	1.92156	0.188252	10.2074	1.83783e-24	4.83764e-23	0.344929	0.0770244	0.267904
TRIO	50.3601	1.02158	0.164613	6.20597	5.43604e-10	3.65589e-09	0.495821	0.227918	0.267903
JMJD6	27.1058	1.08808	0.16178	6.72567	1.74787e-11	1.38137e-10	0.381071	0.11321	0.267861
HDAC5	31.6461	1.22258	0.106625	11.4661	1.95312e-30	8.15562e-29	0.490852	0.223355	0.267497
CCDC50	33.3918	1.08608	0.125747	8.63698	5.77209e-18	8.68875e-17	0.484979	0.217702	0.267276
CLDN1	27.7647	4.15028	0.318854	13.0162	9.89408e-39	7.45252e-37	0.316919	0.0506004	0.266318
PPTC7	40.2702	0.713747	0.12648	5.64318	1.6694e-08	9.37586e-08	0.450192	0.184218	0.265974
SH3GLB2	24.9267	1.3648	0.169793	8.03804	9.12844e-16	1.11662e-14	0.488593	0.222674	0.265919
CDC42EP1	17.5003	2.05172	0.256525	7.99811	1.26344e-15	1.52266e-14	0.402304	0.136569	0.265735
KLHL24	50.6126	1.10752	0.0832686	13.3006	2.29695e-40	2.02054e-38	0.563587	0.297882	0.265705
SLFN5	133.448	0.571343	0.195716	2.91924	0.00350887	0.0090751	0.641066	0.375882	0.265184
RB1CC1	67.2091	0.958944	0.0735446	13.0389	7.34724e-39	5.68728e-37	0.611475	0.346326	0.265149
SAV1	48.4176	1.59993	0.195981	8.16369	3.24938e-16	4.16738e-15	0.608764	0.343806	0.264958
PLEKHF1	12.4772	2.97149	0.240723	12.344	5.24856e-35	2.98802e-33	0.335216	0.0703276	0.264888
SMEK1	59.919	0.58332	0.104707	5.57095	2.53355e-08	1.39452e-07	0.548227	0.28349	0.264737
SRSF11	94.3132	0.913616	0.101436	9.00678	2.12187e-19	3.64092e-18	0.664107	0.399673	0.264434
HIST1H1C	51.3018	2.34531	0.170429	13.7612	4.36324e-43	4.42744e-41	0.499887	0.235863	0.264024
CBX4	36.5918	1.72013	0.151373	11.3635	6.35642e-30	2.55614e-28	0.444093	0.180109	0.263984
PER2	28.7606	1.95999	0.169572	11.5584	6.69087e-31	2.861e-29	0.436413	0.172459	0.263954
HSPB1	198.452	2.08991	0.281712	7.4186	1.18364e-13	1.17607e-12	0.694601	0.430728	0.263873
SMG1	62.8006	0.400365	0.120788	3.31462	0.000917662	0.00263589	0.507115	0.243808	0.263307
GSN	100.864	1.10238	0.166309	6.62852	3.39066e-11	2.58875e-10	0.72487	0.461601	0.263269
FAM83G	11.0717	2.77036	0.167458	16.5437	1.7787e-61	4.97629e-59	0.311046	0.0478309	0.263215
GATA3	59.5766	1.61251	0.315796	5.10616	3.28765e-07	1.56162e-06	0.585272	0.322331	0.262941
OXSR1	51.4905	0.684398	0.105321	6.49821	8.12836e-11	5.98218e-10	0.50576	0.243014	0.262746
IGF2BP2	14.2501	2.02342	0.166435	12.1575	5.23637e-34	2.82504e-32	0.353964	0.0912352	0.262729
ADAM17	35.5629	0.672894	0.163244	4.12202	3.75564e-05	0.000134021	0.413372	0.150689	0.262684
ITSN2	64.9752	0.566957	0.081568	6.95073	3.63409e-12	3.09435e-11	0.549582	0.28694	0.262642
ZFAND5	151.299	1.27656	0.100492	12.7031	5.68188e-37	3.85031e-35	0.758979	0.496811	0.262168
ZNF644	38.5768	1.25336	0.113252	11.067	1.81419e-28	6.59166e-27	0.451999	0.189916	0.262083
SREK1	42.0826	1.07205	0.0902997	11.8721	1.65195e-32	7.98808e-31	0.484075	0.222288	0.261787
ARHGAP5	98.8043	1.34739	0.15913	8.46725	2.51249e-17	3.56038e-16	0.746555	0.484983	0.261572
ESCO1	26.8356	1.44956	0.122228	11.8595	1.92154e-32	9.24604e-31	0.377908	0.116615	0.261293
ARHGAP12	37.4708	1.1941	0.0916284	13.0319	8.05284e-39	6.20893e-37	0.508471	0.24735	0.261121
RAB11FIP5	20.9241	1.70486	0.285118	5.9795	2.23824e-09	1.41081e-08	0.454484	0.193821	0.260663
BAZ2A	68.9295	0.609299	0.0813004	7.49442	6.65937e-14	6.79609e-13	0.575785	0.315475	0.26031
RLF	43.0535	0.625683	0.167465	3.73619	0.000186829	0.000595421	0.404563	0.144355	0.260208
ACVR1B	19.9546	1.35369	0.126912	10.6664	1.46188e-26	4.50149e-25	0.389654	0.129577	0.260077
SPSB3	28.9115	1.0822	0.115328	9.38368	6.37109e-21	1.25273e-19	0.471199	0.211346	0.259854
UPF2	29.2333	1.095	0.0943324	11.6079	3.75792e-31	1.66129e-29	0.408403	0.148691	0.259712
ZNF598	18.918	1.52501	0.115876	13.1607	1.4775e-39	1.20063e-37	0.410888	0.151915	0.258973
CSNK1D	75.2745	0.834822	0.0731679	11.4097	3.74148e-30	1.52652e-28	0.64084	0.382012	0.258829
DAPK3	22.7513	1.67061	0.100869	16.5622	1.30794e-61	3.71228e-59	0.414276	0.155456	0.25882
MAP1B	37.9274	3.46913	0.404824	8.56949	1.03946e-17	1.53174e-16	0.316919	0.0585458	0.258373
PXDC1	18.2047	1.65427	0.194418	8.50883	1.75697e-17	2.52818e-16	0.347639	0.0894418	0.258198
NUFIP2	66.5606	0.637394	0.0805639	7.91166	2.53981e-15	2.97308e-14	0.578044	0.319925	0.258119
MT1F	31.0744	3.96311	0.273814	14.4737	1.77534e-47	2.25768e-45	0.301785	0.0436993	0.258085
ANXA3	22.9436	1.86562	0.336231	5.54864	2.879e-08	1.57492e-07	0.394624	0.138135	0.256489
LLGL2	24.4188	1.69056	0.229364	7.37065	1.69794e-13	1.66428e-12	0.472555	0.216476	0.256078
OFD1	25.4475	1.20663	0.153182	7.87709	3.35094e-15	3.87029e-14	0.406596	0.150871	0.255725
ZNF750	12.4415	3.08865	0.33037	9.34907	8.84229e-21	1.72477e-19	0.317597	0.0618828	0.255714
ZNF395	16.9666	1.83614	0.170213	10.7873	3.95223e-27	1.27303e-25	0.384685	0.129486	0.255199
SRSF7	62.9627	0.737649	0.145842	5.05786	4.23986e-07	1.97934e-06	0.51344	0.25895	0.25449
SOCS6	22.369	1.33178	0.124716	10.6785	1.28334e-26	3.97673e-25	0.415857	0.161427	0.254431
TIPARP	32.3626	1.40782	0.128424	10.9623	5.8009e-28	2.00361e-26	0.402756	0.14851	0.254246
ULK1	22.1235	1.44344	0.130956	11.0223	2.98233e-28	1.06386e-26	0.413598	0.159429	0.25417
MFHAS1	35.9719	0.983462	0.16954	5.80075	6.60187e-09	3.91791e-08	0.435058	0.180949	0.254108
TNFRSF11B	127.266	2.48819	0.397752	6.25563	3.95904e-10	2.70026e-09	0.600407	0.346303	0.254103
HK2	32.9962	1.02755	0.18517	5.54925	2.86892e-08	1.56985e-07	0.400271	0.146217	0.254054
SCAPER	18.9437	1.51133	0.106867	14.1422	2.08785e-45	2.37724e-43	0.367969	0.114254	0.253715
MPRIP	31.4888	1.06841	0.152632	6.9999	2.5614e-12	2.21566e-11	0.440253	0.186647	0.253606
RASEF	109.644	1.62267	0.406026	3.99646	6.42962e-05	0.000220908	0.771855	0.518422	0.253433
SOX9	82.3649	2.05881	0.394202	5.22273	1.76307e-07	8.6994e-07	0.660718	0.407618	0.2531
MSL1	75.4906	0.478945	0.110161	4.34769	1.37581e-05	5.27999e-05	0.594759	0.341718	0.253042
MTUS1	61.5566	1.32673	0.290573	4.56591	4.97343e-06	2.02494e-05	0.639033	0.386053	0.252981
F2RL1	12.3861	2.16707	0.281811	7.68979	1.47382e-14	1.60735e-13	0.356449	0.103471	0.252978
PIEZO1	35.9643	1.06671	0.124594	8.5615	1.11407e-17	1.63308e-16	0.48927	0.236589	0.252681
SRRM2	183.423	0.75919	0.0863745	8.78951	1.50212e-18	2.37238e-17	0.792184	0.539511	0.252673
CLK4	16.0239	1.79352	0.186896	9.59637	8.28128e-22	1.7571e-20	0.306076	0.0535743	0.252502
PPP2R3A	34.8059	1.4998	0.268235	5.59136	2.25292e-08	1.24812e-07	0.51841	0.265942	0.252468
EIF5B	76.3475	0.802178	0.0979987	8.1856	2.70952e-16	3.4979e-15	0.601536	0.3493	0.252236
PLEKHH3	11.8265	2.76291	0.230615	11.9806	4.48909e-33	2.28349e-31	0.328439	0.0763206	0.252118
FERMT2	35.0458	1.73755	0.313749	5.53802	3.05913e-08	1.66927e-07	0.527897	0.276203	0.251694
MICALL2	9.56849	2.38829	0.180621	13.2226	6.49521e-40	5.38992e-38	0.304495	0.0528024	0.251693
DGKA	29.233	0.699444	0.211703	3.30389	0.000953535	0.00273492	0.364129	0.112461	0.251669
HMOX1	89.9403	2.79618	0.256195	10.9143	9.85256e-28	3.33251e-26	0.387396	0.135843	0.251553
PLEKHA6	13.5039	2.79682	0.307303	9.10116	8.93714e-20	1.58681e-18	0.32234	0.0709632	0.251377
SGMS1	31.5888	0.892196	0.0988872	9.02236	1.84074e-19	3.17333e-18	0.473232	0.221879	0.251353
MPZL2	17.9228	2.14609	0.311857	6.88164	5.91669e-12	4.93074e-11	0.380393	0.129168	0.251225
AKAP17A	28.2918	0.875243	0.148085	5.91043	3.41224e-09	2.09549e-08	0.373842	0.122631	0.251212
TACC2	19.7571	1.83359	0.364317	5.03297	4.8294e-07	2.24121e-06	0.408403	0.157295	0.251108
PVRL2	26.8612	1.07609	0.154608	6.96013	3.3995e-12	2.90597e-11	0.449514	0.198611	0.250904
HNRNPDL	128.349	0.684683	0.0997418	6.86455	6.6701e-12	5.53505e-11	0.750847	0.500125	0.250722
TGIF1	20.4712	1.11106	0.183167	6.06584	1.31269e-09	8.50968e-09	0.33115	0.0806111	0.250539
ARHGAP27	21.1007	1.30154	0.121613	10.7024	9.92217e-27	3.10905e-25	0.361193	0.110667	0.250526
NFE2L1	105.887	0.878472	0.100948	8.70226	3.25333e-18	5.00496e-17	0.738423	0.487912	0.250512
ZBTB2	22.0831	2.19733	0.164746	13.3377	1.39663e-40	1.23763e-38	0.325051	0.0746181	0.250433
KRT18	93.846	1.73612	0.363355	4.77801	1.77034e-06	7.64002e-06	0.768918	0.518944	0.249974
GPR110	12.4262	2.18392	0.375379	5.8179	5.95929e-09	3.56465e-08	0.336571	0.0868085	0.249763
SSFA2	100.117	1.12261	0.100602	11.1589	6.47625e-29	2.42506e-27	0.748814	0.499648	0.249166
KIAA1522	37.1739	1.79141	0.324207	5.5255	3.28548e-08	1.78383e-07	0.568782	0.319857	0.248926
OGT	44.673	1.13357	0.132113	8.58031	9.46179e-18	1.40166e-16	0.489496	0.240653	0.248843
FGFR1	67.3933	1.30899	0.228764	5.72202	1.05264e-08	6.0883e-08	0.646036	0.397267	0.248769
SNX9	75.738	1.23334	0.135687	9.0896	9.94086e-20	1.76023e-18	0.66614	0.417561	0.248578
CHTOP	34.8324	1.22078	0.0741772	16.4577	7.38961e-61	2.03828e-58	0.456743	0.208168	0.248575
MBNL2	42.7991	1.24552	0.172219	7.23219	4.75279e-13	4.4514e-12	0.572397	0.323852	0.248545
TCF7L2	28.5945	1.77876	0.205738	8.64573	5.34602e-18	8.08467e-17	0.451999	0.203491	0.248508
IGF1R	23.5384	1.07032	0.1121	9.54795	1.32291e-21	2.75615e-20	0.399368	0.150939	0.248429
BTN2A1	26.5235	1.01814	0.138964	7.32661	2.36052e-13	2.27614e-12	0.365485	0.117228	0.248257
MKNK2	114.308	1.42368	0.152439	9.33938	9.69022e-21	1.88641e-19	0.772306	0.524097	0.248209
ARID4A	36.502	1.11209	0.16108	6.90397	5.057e-12	4.2578e-11	0.367969	0.119861	0.248108
ENAH	45.2844	1.70891	0.36353	4.70088	2.59039e-06	1.09474e-05	0.540547	0.292456	0.24809
PLXNB2	50.6452	0.912176	0.178507	5.11003	3.22101e-07	1.53256e-06	0.57714	0.329232	0.247908
TRIP10	17.8023	1.43194	0.147994	9.67567	3.82596e-22	8.37179e-21	0.370228	0.122517	0.247711
GPRC5C	23.3037	2.1323	0.312252	6.82876	8.5651e-12	7.03308e-11	0.421956	0.174502	0.247454
CSNK1E	27.7038	1.25229	0.114709	10.9171	9.5539e-28	3.23709e-26	0.453806	0.206851	0.246955
PTPN14	49.3252	1.51718	0.363549	4.17325	3.00284e-05	0.000108903	0.558618	0.311934	0.246684
PNN	39.8421	0.806094	0.116886	6.89639	5.33414e-12	4.47382e-11	0.43438	0.187782	0.246598
PHLPP1	15.7377	1.72952	0.118113	14.643	1.49397e-48	1.96361e-46	0.337475	0.09094	0.246535
GGNBP2	61.5705	0.713076	0.0632781	11.2689	1.86844e-29	7.24585e-28	0.590919	0.344714	0.246205
TBC1D9	51.7326	0.955772	0.191647	4.98715	6.12773e-07	2.80386e-06	0.558392	0.312297	0.246095
MAP3K1	53.3347	0.816574	0.136998	5.96049	2.51487e-09	1.57503e-08	0.463293	0.217634	0.245659
IL4R	58.5413	0.675089	0.130559	5.17077	2.33132e-07	1.13056e-06	0.524509	0.278927	0.245582
MAST4	26.0345	1.74353	0.235241	7.41168	1.24708e-13	1.23535e-12	0.409984	0.164718	0.245266
CPEB3	14.6876	1.99682	0.153241	13.0306	8.1945e-39	6.29338e-37	0.348543	0.103335	0.245208
PKN2	28.5764	0.935056	0.0697497	13.4059	5.58608e-41	5.08558e-39	0.438672	0.193594	0.245078
DUSP14	11.3541	2.38146	0.187341	12.7119	5.07644e-37	3.45198e-35	0.319855	0.0748224	0.245033
VASN	10.5731	2.90573	0.293183	9.91101	3.72873e-23	8.69327e-22	0.303592	0.0585912	0.245
LONRF1	20.9383	1.27334	0.0949862	13.4056	5.60909e-41	5.08558e-39	0.368873	0.12422	0.244653
ATXN7	28.1799	0.830756	0.114391	7.26244	3.80165e-13	3.60191e-12	0.381748	0.137273	0.244476
PTPRK	29.9846	1.40215	0.369622	3.79348	0.00014855	0.000481259	0.512537	0.268212	0.244325
HSPH1	187.908	1.48664	0.20514	7.24694	4.26304e-13	4.02349e-12	0.681048	0.437039	0.244009
GOLGA2	60.3045	0.988305	0.107181	9.2209	2.94612e-20	5.50541e-19	0.629546	0.385644	0.243902
GRHL1	29.6117	1.93883	0.349283	5.55089	2.84215e-08	1.55607e-07	0.482268	0.238383	0.243885
HEXIM1	47.3263	0.76736	0.132243	5.80267	6.52666e-09	3.8768e-08	0.443641	0.199882	0.243759
UBN2	21.9061	1.24792	0.0913849	13.6556	1.86886e-42	1.85785e-40	0.353738	0.110236	0.243503
ARGLU1	46.7357	0.756282	0.133719	5.65577	1.55147e-08	8.76881e-08	0.459227	0.215932	0.243296
RASSF1	23.1157	1.40583	0.0994354	14.1381	2.21188e-45	2.5039e-43	0.416535	0.173481	0.243054
CHKA	28.5466	1.67895	0.10835	15.4956	3.71264e-54	6.79518e-52	0.428507	0.185535	0.242972
RNF24	22.6686	0.905305	0.172647	5.24369	1.574e-07	7.81769e-07	0.358708	0.115979	0.242729
BRD1	24.4235	1.09343	0.146648	7.45615	8.90895e-14	8.97494e-13	0.359611	0.116955	0.242656
TGFA	17.6594	1.30699	0.204151	6.40208	1.53272e-10	1.09271e-09	0.32731	0.0847654	0.242544
FKBP5	68.1406	0.96686	0.146582	6.59604	4.22299e-11	3.19193e-10	0.534674	0.292774	0.241899
ARHGEF10L	19.5251	1.47277	0.157954	9.32405	1.11987e-20	2.16929e-19	0.370454	0.128624	0.24183
RSF1	54.6209	0.577179	0.0952349	6.06058	1.35631e-09	8.76703e-09	0.487012	0.245465	0.241546
SBF1	22.652	0.884719	0.121657	7.27223	3.53609e-13	3.36006e-12	0.384007	0.142562	0.241445
SRSF3	117.757	1.28012	0.079978	16.0059	1.16311e-57	2.53092e-55	0.687825	0.446959	0.240866
SPIRE1	36.2711	1.26791	0.142592	8.89191	6.0068e-19	9.81947e-18	0.482946	0.242197	0.240749
ATXN2	26.9951	1.1733	0.0848221	13.8325	1.62252e-43	1.67499e-41	0.427152	0.186625	0.240527
LUC7L	20.3081	1.13289	0.205459	5.51397	3.5082e-08	1.89687e-07	0.319404	0.0788858	0.240518
ADRB2	24.7312	2.43009	0.186498	13.0301	8.25301e-39	6.31355e-37	0.362322	0.122086	0.240236
ARF6	35.9195	0.754159	0.0881641	8.55405	1.18847e-17	1.73178e-16	0.475717	0.235545	0.240172
LMNA	120.841	1.38238	0.19564	7.06596	1.59513e-12	1.40843e-11	0.761916	0.521827	0.240089
SBNO2	29.7258	1.20086	0.133765	8.97738	2.77298e-19	4.72637e-18	0.405466	0.165558	0.239908
NIPBL	127.866	0.468881	0.0731703	6.40808	1.47368e-10	1.0533e-09	0.679015	0.439491	0.239525
CCNT2	29.2833	1.16613	0.122901	9.48833	2.34775e-21	4.78941e-20	0.377005	0.137545	0.23946
ARHGAP10	56.7749	1.39489	0.150077	9.29446	1.47954e-20	2.83794e-19	0.602214	0.362807	0.239407
KRT8	52.3092	1.91813	0.376356	5.09657	3.45856e-07	1.63684e-06	0.58211	0.343375	0.238735
B3GNT3	14.0897	2.24628	0.337332	6.65896	2.75781e-11	2.12456e-10	0.367518	0.128783	0.238735
SLTM	73.7527	0.597123	0.0713025	8.37451	5.54562e-17	7.62678e-16	0.591145	0.352455	0.23869
HSPA1A	103.268	3.24481	0.240785	13.476	2.16609e-41	2.0297e-39	0.373165	0.134662	0.238503
RASSF7	19.9942	1.61123	0.167305	9.63049	5.94426e-22	1.27505e-20	0.404563	0.166171	0.238392
PHLDA2	17.5295	2.54532	0.205319	12.3969	2.71587e-35	1.57827e-33	0.320533	0.0826542	0.237879
RBFOX2	26.4227	1.30015	0.31828	4.08494	4.40886e-05	0.000155405	0.470974	0.233116	0.237857
C15orf39	19.0029	1.41044	0.178508	7.90127	2.76083e-15	3.21776e-14	0.347865	0.110236	0.23763
TNFRSF10A	12.7762	1.55961	0.125129	12.464	1.17301e-35	7.04668e-34	0.307658	0.0701006	0.237557
KDM5B	43.4551	1.0383	0.127162	8.1652	3.20914e-16	4.11847e-15	0.474814	0.237316	0.237498
MYO1E	57.6628	1.21078	0.166891	7.25491	4.01939e-13	3.80269e-12	0.582336	0.345032	0.237304
TICAM1	11.6965	2.06586	0.13189	15.6635	2.68733e-55	5.21076e-53	0.300429	0.0632676	0.237162
HBP1	61.2138	0.847075	0.0829691	10.2095	1.79752e-24	4.7443e-23	0.629094	0.392046	0.237049
SMC5	54.147	0.90947	0.112393	8.09189	5.87444e-16	7.30444e-15	0.573526	0.336769	0.236757
ZNF638	51.3794	0.445918	0.131366	3.39448	0.000687591	0.00201042	0.448385	0.211686	0.236698
SEC24B	33.2682	0.891157	0.0748535	11.9053	1.10997e-32	5.42088e-31	0.480235	0.243581	0.236654
SLC25A29	21.6584	1.62684	0.120226	13.5315	1.01892e-41	9.82981e-40	0.399368	0.162743	0.236624
AP1G2	25.7272	1.07343	0.125291	8.56753	1.05729e-17	1.55334e-16	0.412695	0.176296	0.236399
UBR5	62.2005	0.418917	0.0815771	5.13523	2.818e-07	1.35198e-06	0.541224	0.304851	0.236373
TRPM4	16.1594	1.65243	0.215735	7.65955	1.86583e-14	2.01547e-13	0.381071	0.144878	0.236193
FBXO34	20.3068	1.18802	0.138663	8.56768	1.05587e-17	1.55242e-16	0.32731	0.092007	0.235303
ZNF276	20.0166	1.34356	0.187907	7.15013	8.66988e-13	7.88625e-12	0.308787	0.0735057	0.235281
HIP1R	15.1821	1.91852	0.283413	6.76935	1.29361e-11	1.03785e-10	0.344477	0.109328	0.235149
SHROOM3	18.9892	2.09225	0.373615	5.60001	2.14335e-08	1.1891e-07	0.382652	0.147556	0.235096
GIGYF2	46.4818	0.662045	0.0630334	10.5031	8.35949e-26	2.43982e-24	0.488593	0.253842	0.234751
AHDC1	10.2629	1.95974	0.153728	12.7481	3.19534e-37	2.21307e-35	0.307432	0.0730063	0.234425
PHRF1	22.4647	1.03037	0.099436	10.3622	3.68488e-25	1.02507e-23	0.359837	0.125763	0.234074
CEP170B	13.5668	1.75904	0.253002	6.95265	3.58485e-12	3.05508e-11	0.362322	0.128397	0.233925
RASA1	32.4302	1.08564	0.0851584	12.7484	3.18059e-37	2.21307e-35	0.464197	0.23046	0.233737
C1GALT1	57.773	1.59347	0.147724	10.7868	3.97192e-27	1.27728e-25	0.612604	0.378879	0.233725
EFNB2	28.6045	1.85685	0.322632	5.75533	8.64749e-09	5.07043e-08	0.440253	0.206579	0.233674
PCNT	39.9711	0.580959	0.118514	4.90203	9.4851e-07	4.23811e-06	0.444319	0.210915	0.233404
ZSWIM8	28.3749	0.859954	0.0924839	9.29842	1.42549e-20	2.73962e-19	0.399593	0.166443	0.23315
TMC5	90.0146	1.82063	0.395795	4.59993	4.22638e-06	1.73667e-05	0.686469	0.453384	0.233086
CASP3	38.8352	1.07292	0.111487	9.62373	6.34859e-22	1.35584e-20	0.495143	0.262241	0.232902
BCL10	16.3425	1.67618	0.113001	14.8333	8.9214e-50	1.28468e-47	0.326858	0.0942317	0.232626
CLK3	25.4452	0.868198	0.0669121	12.9752	1.69138e-38	1.25947e-36	0.407048	0.174548	0.2325
TMF1	85.2415	0.562526	0.0961208	5.85229	4.84858e-09	2.92618e-08	0.633386	0.400922	0.232464
APC	45.0658	0.523031	0.130839	3.99752	6.40093e-05	0.000220038	0.416761	0.184332	0.232429
PDP1	19.96	1.36905	0.123377	11.0965	1.30455e-28	4.7933e-27	0.346284	0.11405	0.232235
LGALSL	26.5105	1.53015	0.22924	6.67488	2.47428e-11	1.91982e-10	0.437994	0.206011	0.231983
NPAS2	18.1263	1.65132	0.349798	4.72077	2.34948e-06	9.97665e-06	0.408177	0.176477	0.2317
ASH1L	73.2472	0.564717	0.0707927	7.97706	1.49857e-15	1.78951e-14	0.564039	0.332433	0.231606
TERF2IP	71.3491	0.59215	0.0793006	7.46716	8.19463e-14	8.29373e-13	0.613734	0.382239	0.231495
FHOD1	25.4612	1.80204	0.107536	16.7576	4.98526e-63	1.47926e-60	0.356223	0.124923	0.2313
SLC7A2	54.8836	1.50695	0.399852	3.76878	0.00016405	0.000527545	0.58866	0.357449	0.231211
EIF3A	191.386	0.77261	0.0743028	10.3981	2.52847e-25	7.09422e-24	0.819742	0.588727	0.231016
DVL1	26.8242	1.28032	0.157327	8.13793	4.02104e-16	5.10026e-15	0.488593	0.257769	0.230823
MAFG	30.1567	1.01015	0.156139	6.46952	9.83156e-11	7.1817e-10	0.375424	0.144651	0.230773
CCDC130	17.9755	1.39276	0.129379	10.765	5.03576e-27	1.60619e-25	0.325728	0.0952078	0.230521
KRT7	205.504	1.69779	0.376122	4.51392	6.3641e-06	2.54564e-05	0.783827	0.55354	0.230286
PLEKHA5	14.7534	1.5949	0.176035	9.06014	1.30289e-19	2.27616e-18	0.303817	0.0735511	0.230266
EPB41L5	23.6893	1.51423	0.279311	5.4213	5.91673e-08	3.1132e-07	0.456291	0.226351	0.22994
FOXC1	11.332	2.36143	0.252602	9.34841	8.89745e-21	1.73381e-19	0.304721	0.0749132	0.229808
DYRK1A	38.4806	0.66958	0.100634	6.65364	2.85938e-11	2.19945e-10	0.442286	0.212594	0.229691
PHACTR4	33.2688	0.820002	0.108378	7.56613	3.8451e-14	4.04417e-13	0.422408	0.192754	0.229654
PPP4R1	37.299	0.924943	0.0686197	13.4793	2.07145e-41	1.95525e-39	0.459002	0.229393	0.229608
MEPCE	23.078	0.990819	0.0902674	10.9765	4.95821e-28	1.72779e-26	0.388073	0.158521	0.229552
MAPRE2	45.9992	0.791756	0.0991106	7.98861	1.36465e-15	1.63657e-14	0.524509	0.295022	0.229487
PAN3	24.7037	1.06466	0.0923	11.5347	8.81636e-31	3.73722e-29	0.384007	0.154707	0.2293
ARL5B	31.8427	1.21743	0.138057	8.8183	1.16214e-18	1.84886e-17	0.391236	0.161949	0.229287
TCERG1	29.438	1.06423	0.121596	8.75224	2.09162e-18	3.26913e-17	0.383104	0.153822	0.229282
AXIN1	18.4319	1.03441	0.0860428	12.022	2.72206e-33	1.41403e-31	0.353738	0.124492	0.229246
REV1	22.2976	1.2435	0.109361	11.3705	5.86187e-30	2.36212e-28	0.348543	0.119339	0.229204
FEM1B	44.6168	0.696401	0.103789	6.70975	1.94955e-11	1.53272e-10	0.504179	0.275226	0.228952
INO80D	28.7866	1.03724	0.107692	9.63151	5.88607e-22	1.26396e-20	0.365485	0.136773	0.228711
HELZ	39.4565	1.03868	0.09142	11.3616	6.49348e-30	2.60591e-28	0.448611	0.219904	0.228707
WWTR1	35.9784	1.5735	0.32826	4.79346	1.63932e-06	7.10116e-06	0.493788	0.26517	0.228618
FAM102A	26.3231	1.1449	0.234687	4.87844	1.0693e-06	4.75072e-06	0.421279	0.192799	0.228479
FBXL3	28.5261	0.940622	0.0749035	12.5578	3.6025e-36	2.26853e-34	0.43054	0.202515	0.228025
AKAP1	18.5354	1.44537	0.107231	13.4791	2.07665e-41	1.95525e-39	0.358256	0.130372	0.227885
KLF3	63.3961	0.822033	0.0635803	12.929	3.08614e-38	2.25518e-36	0.592726	0.365077	0.22765
MAP1LC3B	65.3346	0.506927	0.111157	4.56045	5.10437e-06	2.07222e-05	0.544838	0.317223	0.227615
MAP2K7	22.8911	1.01005	0.0718791	14.052	7.48361e-45	8.32722e-43	0.388751	0.16129	0.227461
FAM129B	111.693	1.92498	0.212681	9.05101	1.41652e-19	2.46369e-18	0.756494	0.529159	0.227335
SESN1	15.2877	1.49382	0.106958	13.9665	2.49576e-44	2.68555e-42	0.331602	0.104334	0.227268
AMOTL1	33.1888	1.32189	0.292068	4.52599	6.01148e-06	2.41346e-05	0.487689	0.260539	0.22715
TRIM26	42.707	0.564013	0.0666481	8.46256	2.61582e-17	3.70414e-16	0.497854	0.270868	0.226986
[truncated: 721 more rows]

## Sheet: LC2
Supplemental Dataset 2
[truncated: 1,700 more rows]

## Sheet: GPNMB+ Macrophages
Supplemental Dataset 2
[truncated: 1,199 more rows]

## Sheet: CSN1S1+ Macrophages
Supplemental Dataset 2
[truncated: 341 more rows]
