# Supplementary material for: Cellular and transcriptional diversity over the course of human lactation
Source: Proc Natl Acad Sci U S A. 2022 Apr 4;119(15):e2121720119. doi: 10.1073/pnas.2121720119 (PMC9169737; doi:10.1073/pnas.2121720119)
Supplement: Supplementary File [file pnas.2121720119.sd03.xlsx]

## Sheet: Macrophage_Figure_seurat.all.ma
Supplemental Dataset 3
Related to Figure 3B, marker genes for macrophage subclusters
Marker Genes for macrophage subclusters using Seurat FindMarkers
Gene	avg_logFC	pct.1	pct.2	p_val_adj	cluster
LIPA	0.888882	0.992	0.841	0	0
TREM2	0.859885	0.848	0.458	0	0
BLVRB	0.780238	0.936	0.661	0	0
FTL	0.725275	1	0.991	0	0
GM2A	0.658574	0.983	0.84	1.59e-290	0
ACP5	0.656249	0.958	0.743	2.52e-275	0
CAPG	0.60938	0.972	0.793	2.07e-272	0
CTSD	0.51721	1	0.974	4.29e-270	0
PLD3	0.668713	0.92	0.638	7.31e-269	0
IFI6	0.664616	0.944	0.684	5.13e-263	0
MGLL	0.586326	0.909	0.611	7.16e-228	0
KCNJ5	0.605167	0.59	0.201	4.16e-226	0
EMP1	0.634322	0.87	0.536	1.9e-214	0
APOE	0.728616	0.943	0.719	2.84e-205	0
CD84	0.527494	0.919	0.642	1.56e-196	0
CALM3	0.572172	0.891	0.667	1.95e-192	0
CD163	0.522539	0.911	0.668	6.03e-163	0
OAS3	0.550736	0.86	0.588	2.88e-161	0
HLA-DMB	0.507279	0.925	0.734	4.7e-153	0
LGMN	0.721549	0.848	0.626	4.88e-148	0
CD52	0.556561	0.863	0.628	1.96e-143	0
HS3ST2	0.602822	0.576	0.28	2.78e-124	0
MMP9	0.706766	0.582	0.296	6.27e-115	0
MX1	0.501551	0.883	0.669	1.77e-112	0
CHI3L1	1.17334	0.518	0.258	4.14e-112	0
SPP1	0.62402	0.876	0.666	2.78e-82	0
CHIT1	0.635306	0.358	0.145	1.65e-79	0
FCN1	1.53604	0.678	0.289	6.36e-241	1
HLA-DRA	0.733386	0.991	0.984	4.81e-226	1
EREG	1.22626	0.404	0.072	2.84e-219	1
CD300E	1.11623	0.391	0.067	1.47e-216	1
BTG1	0.884469	0.938	0.83	2.27e-200	1
VEGFA	1.08674	0.718	0.367	1.58e-197	1
VCAN	1.69911	0.625	0.286	1.22e-173	1
SERPINA1	0.963088	0.792	0.573	9.82e-165	1
NAMPT	0.869291	0.81	0.605	1.02e-153	1
SOCS3	0.880917	0.604	0.29	5.88e-150	1
C15orf48	1.20228	0.709	0.446	7.22e-150	1
SOD2	0.957972	0.97	0.938	3.33e-143	1
CD74	0.561627	0.991	0.984	1.82e-138	1
ANPEP	0.822628	0.746	0.496	3.49e-138	1
PDE4B	0.731505	0.506	0.198	3.49e-133	1
SRGN	0.615473	0.984	0.947	4.34e-126	1
THBS1	1.75691	0.291	0.064	3.49e-124	1
OLR1	0.973992	0.645	0.322	1.64e-123	1
HLA-DPA1	0.686214	0.965	0.957	6.06e-120	1
TNFAIP3	0.936149	0.737	0.484	5.25e-119	1
TIMP1	1.20874	0.823	0.716	2.27e-117	1
RGS2	0.896208	0.627	0.373	3.17e-113	1
PEA15	0.680892	0.819	0.696	1.09e-112	1
TNFRSF1B	0.595665	0.941	0.888	8.91e-112	1
MT-ND5	0.502676	0.986	0.958	8.17e-110	1
WARS	0.787223	0.895	0.826	3.14e-107	1
NFKBIA	0.702281	0.935	0.881	3.18e-107	1
HLA-DRB1	0.524766	0.987	0.973	5.04e-100	1
SLC16A10	1.03391	0.574	0.341	5e-99	1
HLA-DPB1	0.576246	0.949	0.949	2.27e-92	1
TREM1	0.676568	0.415	0.184	9.58e-89	1
SULF2	0.748466	0.576	0.343	2.51e-88	1
JUNB	0.661745	0.787	0.681	3.23e-88	1
SERPINB9	0.764571	0.308	0.102	4.15e-87	1
CD44	0.513192	0.962	0.923	2.09e-86	1
KYNU	0.64847	0.741	0.611	7.94e-86	1
SORL1	0.646351	0.57	0.344	2.66e-82	1
DSE	0.754169	0.659	0.485	2.15e-81	1
GBP5	0.959995	0.467	0.233	2.52e-81	1
MALAT1	0.50817	0.985	0.969	2.55e-81	1
SLC43A2	0.74067	0.754	0.622	9.76e-81	1
DUSP1	0.58166	0.809	0.694	6.99e-78	1
METRNL	0.532765	0.793	0.693	4.25e-76	1
BASP1	0.798777	0.781	0.744	9.15e-76	1
AQP9	0.561161	0.843	0.8	9.5e-75	1
PLAUR	0.581245	0.938	0.874	4.3e-74	1
ZFP36	0.681838	0.685	0.53	7.24e-72	1
FOSL2	0.665772	0.685	0.523	1.08e-71	1
NR4A2	0.628674	0.404	0.189	1.83e-71	1
CLEC5A	0.681732	0.353	0.15	2.34e-71	1
PNRC1	0.518898	0.725	0.608	4.23e-68	1
NR4A3	0.686432	0.425	0.214	4.6e-68	1
SIPA1L1	0.588343	0.502	0.291	1.33e-67	1
IL1B	1.48276	0.335	0.14	2.82e-66	1
G0S2	0.99684	0.536	0.34	5.42e-65	1
LILRA3	0.53597	0.231	0.073	9.51e-64	1
SLC2A3	0.58067	0.718	0.581	1.34e-62	1
PDE4DIP	0.63778	0.737	0.681	1.91e-61	1
SAMSN1	0.619301	0.636	0.495	4.22e-60	1
FPR1	0.836835	0.542	0.379	4.85e-60	1
CLEC4E	0.675731	0.364	0.182	7.29e-59	1
EMR2	0.572499	0.557	0.391	2.66e-58	1
NFKB1	0.605173	0.681	0.581	4.7e-55	1
OSM	0.630389	0.233	0.081	1.36e-54	1
CD93	0.730532	0.344	0.169	5.74e-54	1
PPIF	0.696476	0.554	0.423	2.45e-49	1
ETS2	0.594591	0.584	0.448	3.09e-49	1
SATB1	0.648521	0.508	0.354	3.67e-49	1
PDE2A	0.508514	0.218	0.079	1.28e-48	1
SPHK1	0.519745	0.506	0.348	4.34e-48	1
HBEGF	0.81559	0.409	0.254	1.3e-44	1
RASSF5	0.57685	0.572	0.459	5.09e-44	1
IER3	0.637828	0.681	0.576	5.69e-44	1
CXCR4	0.525221	0.647	0.538	4.2e-43	1
ATP1B3	0.521472	0.73	0.687	2.17e-42	1
DUSP2	0.689589	0.426	0.263	6.88e-42	1
MXD1	0.539662	0.475	0.328	2.46e-38	1
GBP2	0.515024	0.624	0.526	1.75e-35	1
CXCL2	0.663145	0.431	0.287	1.46e-34	1
NINJ1	0.529335	0.801	0.771	4.01e-34	1
SLC39A8	0.892315	0.489	0.375	9.85e-32	1
IL1R1	0.645899	0.486	0.38	9.52e-31	1
FOSB	0.620539	0.465	0.338	3.32e-30	1
TNIP1	0.575095	0.595	0.525	4.5e-30	1
ITGB8	0.559712	0.256	0.136	2.98e-28	1
ZNF331	0.709998	0.52	0.438	3.22e-26	1
IL8	0.865789	0.55	0.451	7.18e-26	1
GBP4	0.557337	0.3	0.191	3.04e-21	1
CXCL3	0.671049	0.351	0.257	2.17e-15	1
IL7R	0.57374	0.319	0.225	1.76e-14	1
ICAM1	0.543356	0.584	0.569	1.98e-14	1
MTRNR2L1	0.654178	0.258	0.176	9.33e-14	1
IL1RN	0.619717	0.61	0.541	3.88e-13	1
FN1	0.940438	0.259	0.174	2.88e-12	1
SLAMF7	0.519592	0.715	0.73	7.21e-12	1
EHD1	0.65941	0.37	0.331	1.14e-08	1
S100A8	0.753176	0.384	0.337	1.19e-07	1
APOBEC3A	0.585804	0.245	0.187	1.95e-05	1
GBP1	0.627146	0.454	0.438	0.000608929	1
CSN1S1	3.0402	0.93	0.515	0	2
CSN2	3.00693	0.935	0.702	0	2
LTF	2.96589	0.929	0.575	0	2
LALBA	2.85622	0.954	0.817	0	2
XDH	2.7404	0.912	0.383	0	2
CSN3	2.73197	0.932	0.591	0	2
PIGR	2.45475	0.882	0.31	0	2
CLU	1.87503	0.766	0.176	0	2
FASN	1.79394	0.77	0.28	0	2
BTN1A1	1.73514	0.776	0.146	0	2
FABP3	1.60831	0.782	0.181	0	2
CEL	1.47761	0.731	0.135	0	2
MFGE8	1.40355	0.71	0.116	0	2
CHRDL2	1.39261	0.623	0.096	0	2
ELF5	1.23997	0.652	0.061	0	2
OLAH	1.14331	0.616	0.062	0	2
KRT19	1.0898	0.516	0.074	0	2
NTRK2	1.07486	0.543	0.04	0	2
EHF	1.04107	0.542	0.039	0	2
CA6	0.970475	0.515	0.038	0	2
TC2N	0.918919	0.509	0.032	0	2
ALDH1A3	0.85939	0.399	0.03	0	2
THRSP	0.801875	0.396	0.031	0	2
RP11-536O18.2	0.744234	0.424	0.03	0	2
NFIB	0.719741	0.428	0.023	0	2
FOLR1	0.6654	0.412	0.036	0	2
SLC34A2	0.655509	0.401	0.021	0	2
AIF1L	0.618615	0.411	0.025	0	2
TMC5	0.588277	0.334	0.014	0	2
BSPRY	0.562244	0.357	0.02	0	2
EPCAM	0.514423	0.33	0.013	0	2
MUC1	0.688253	0.473	0.06	3.58e-299	2
KIAA1324	0.557752	0.344	0.019	6.48e-296	2
PDZK1IP1	0.632008	0.375	0.03	4.29e-288	2
GNG12	0.571771	0.369	0.032	4.64e-273	2
RASEF	0.511572	0.291	0.012	1.9e-268	2
PTPRF	0.568625	0.312	0.018	2.19e-263	2
KRT18	0.514665	0.327	0.023	1.02e-259	2
TACSTD2	0.776771	0.357	0.032	5.33e-258	2
DPYSL3	0.683387	0.429	0.057	2.12e-256	2
SELENBP1	0.61591	0.398	0.047	3.22e-256	2
PRSS8	0.596406	0.358	0.033	1.9e-255	2
KRT7	1.00214	0.439	0.064	5.36e-255	2
NDRG2	0.658015	0.368	0.041	2.23e-238	2
SEPP1	0.756305	0.544	0.112	3.94e-238	2
AZGP1	0.534287	0.311	0.024	1.37e-233	2
KRT15	0.808865	0.338	0.034	1.17e-230	2
SFRP1	0.510728	0.271	0.016	1.45e-225	2
CCL28	0.532461	0.331	0.034	7.43e-221	2
CRABP2	0.529272	0.289	0.027	7.11e-201	2
TPM1	0.789952	0.495	0.139	1.12e-171	2
SYNE2	0.582224	0.225	0.02	5.08e-157	2
KCTD3	0.687484	0.455	0.144	7.51e-135	2
LPL	0.797189	0.73	0.409	2.34e-131	2
CLDN4	0.612311	0.253	0.037	2.09e-130	2
UGP2	0.965562	0.774	0.626	3.59e-119	2
PDCD4	0.870776	0.717	0.462	4.73e-119	2
TPT1	0.555416	0.978	0.985	4.15e-108	2
SERINC2	0.541728	0.493	0.204	3.1e-100	2
EEF2	0.507679	0.944	0.98	6.77e-98	2
HIBADH	0.502723	0.484	0.226	1.01e-83	2
TAX1BP1	0.625582	0.792	0.785	4.38e-76	2
SEC14L1	0.641762	0.731	0.635	5.44e-70	2
B4GALT1	0.615041	0.769	0.717	1.56e-68	2
ITGA6	0.53131	0.526	0.27	5.76e-68	2
DNAJB2	0.570151	0.583	0.377	1.55e-63	2
ACSS2	0.530366	0.458	0.252	9.65e-55	2
LDHB	0.509863	0.579	0.391	7.71e-51	2
SPTSSA	0.621683	0.492	0.33	9.79e-42	2
CD59	0.515653	0.769	0.662	2.47e-41	2
CES1	1.14693	0.671	0.085	0	3
MFAP5	0.806371	0.501	0.035	0	3
ABCG1	0.865377	0.643	0.108	3.8e-268	3
LTA4H	1.47213	0.986	0.744	8.61e-257	3
NUPR1	1.95147	0.931	0.458	1.99e-253	3
OLR11	1.1926	0.947	0.33	7.37e-251	3
GCHFR	1.47278	0.823	0.267	7.69e-248	3
B3GNT5	0.922502	0.851	0.258	3.73e-230	3
RMDN3	1.55345	0.902	0.421	4.1e-225	3
SNX10	1.20394	0.974	0.605	1.24e-224	3
TGM2	1.91717	0.973	0.601	1.18e-223	3
RPL31	0.955814	0.998	0.776	1.46e-215	3
SCD	1.63775	0.969	0.647	2.32e-214	3
EEF1A1	0.930086	0.997	0.716	9.97e-211	3
C19orf59	1.25763	0.803	0.257	5.59e-209	3
KLHDC8B	0.991134	0.823	0.273	4.89e-208	3
RPL11	0.786235	0.997	0.924	6.79e-207	3
RPL23	0.846481	0.997	0.839	3.62e-203	3
AMIGO2	0.518865	0.482	0.073	1.18e-197	3
RPS6	0.784253	1	0.942	1.15e-196	3
MS4A7	1.04776	0.988	0.761	2.74e-194	3
RPL30	0.772863	0.995	0.851	1.44e-189	3
RPL37A	0.767829	0.997	0.845	7.33e-188	3
RPS8	0.771827	0.998	0.885	1.17e-185	3
RPS24	0.750472	0.991	0.78	4.89e-183	3
DDX17	0.754237	0.985	0.735	2.11e-176	3
RPS23	0.771687	0.985	0.686	4.47e-173	3
GNB2L1	0.650621	0.998	0.937	4.81e-168	3
RPL35A	0.755518	0.99	0.834	2.44e-166	3
KLHL6	1.0004	0.933	0.572	4.89e-164	3
FAU	0.657627	0.998	0.877	6.06e-164	3
MEGF9	0.947061	0.911	0.482	1.6e-161	3
RPS13	0.724163	0.981	0.755	1.63e-161	3
RPS15A	0.682588	0.93	0.47	1.84e-161	3
SNTB1	0.789122	0.88	0.425	5.13e-157	3
MR1	0.774992	0.94	0.539	1.31e-156	3
HTRA4	0.706196	0.791	0.281	1.16e-155	3
RPLP2	0.592752	1	0.913	2.18e-155	3
RPL34	0.738578	0.981	0.702	3.85e-155	3
RPS18	0.71663	0.986	0.823	3.41e-154	3
SKI	0.525924	0.623	0.164	5.16e-154	3
SEMA3C	1.00303	0.94	0.567	4.19e-151	3
RPS29	0.657102	0.969	0.646	1.07e-148	3
RPL38	0.629537	0.986	0.816	2.52e-147	3
SNHG5	0.636966	0.866	0.37	1.71e-146	3
FAM89A	0.562493	0.684	0.214	2.86e-143	3
STX6	0.645444	0.813	0.346	1.53e-138	3
TPT11	0.588751	1	0.982	3.8e-138	3
UGCG	0.858759	0.921	0.523	6.98e-138	3
SLC11A1	0.817655	0.957	0.753	8.38e-135	3
RPS16	0.556564	0.997	0.907	2.37e-132	3
RPL13	0.572591	0.993	0.894	3.77e-131	3
PLIN2	0.779108	1	0.968	3.02e-130	3
DOCK11	0.776765	0.895	0.503	8.89e-129	3
CD441	0.69175	0.993	0.924	2e-128	3
CSDE1	0.531182	1	0.926	3.72e-128	3
MAP3K7CL	0.515038	0.413	0.082	2.45e-127	3
RPL27A	0.575253	0.988	0.846	3.04e-127	3
ADRBK2	0.802541	0.945	0.648	1.57e-126	3
ADD3	0.713515	0.868	0.454	4.24e-125	3
RPLP1	0.501886	0.998	0.921	6.58e-125	3
PDCD6IP	0.645792	0.954	0.664	5.95e-123	3
SECISBP2L	0.659764	0.914	0.579	8.82e-122	3
DNAJC5B	0.668993	0.419	0.094	3.42e-120	3
KCNMA1	0.511244	0.672	0.23	8.83e-120	3
SEL1L	0.655626	0.962	0.727	1.26e-119	3
GPCPD1	0.684857	0.945	0.602	2.41e-119	3
PKD2	0.563041	0.628	0.213	1.55e-117	3
RPL27	0.549063	0.988	0.836	1.93e-117	3
RPL26	0.587084	0.943	0.581	1.44e-116	3
RPL37	0.550437	0.969	0.686	6.62e-116	3
APOC1	0.995833	0.966	0.742	1.74e-115	3
EIF4B	0.588606	0.938	0.606	8.19e-115	3
RBM3	0.585916	0.955	0.681	1.31e-112	3
SOAT1	0.663296	0.988	0.795	4.39e-112	3
CORO1C	0.506741	0.988	0.889	5.14e-111	3
RUNX1	0.63242	0.901	0.504	1.6e-110	3
EIF3E	0.538068	0.823	0.395	3.6e-110	3
RPL36	0.560714	0.942	0.626	2.48e-109	3
NAP1L1	0.593542	0.954	0.667	4.37e-109	3
ALDH2	0.820934	0.883	0.549	4.62e-109	3
DDHD1	0.521235	0.765	0.321	1.77e-108	3
RPL13A	0.546683	0.979	0.773	4.28e-108	3
CCT5	0.696042	0.961	0.73	4.42e-108	3
RPL32	0.506557	0.986	0.825	1.87e-107	3
C17orf76-AS1	0.563737	0.919	0.55	3.33e-106	3
PTGER4	0.662012	0.792	0.368	1.73e-105	3
ZFAS1	0.548296	0.935	0.59	3.91e-104	3
FOS	0.691096	0.981	0.85	6.52e-100	3
GNB4	0.605212	0.902	0.609	5.97e-99	3
SLC7A7	0.587167	0.892	0.573	5.15e-98	3
H1F0	0.654687	0.803	0.38	2.89e-95	3
NMB	0.675038	0.278	0.048	4.46e-95	3
TULP4	0.595671	0.765	0.36	9.12e-95	3
TMEM38B	0.525106	0.847	0.441	7.49e-94	3
ACSL4	0.727907	0.945	0.704	2.54e-93	3
MGAT4A	0.620014	0.823	0.448	4.62e-93	3
ADIPOR2	0.563255	0.856	0.486	6.54e-93	3
STOM	0.575566	0.88	0.55	3.35e-92	3
ELL2	0.687997	0.863	0.509	7.41e-92	3
SYK	0.519896	0.986	0.811	3.23e-90	3
GRB2	0.502851	0.985	0.919	5.11e-90	3
PPAP2B	0.61267	0.966	0.728	4.47e-89	3
STT3B	0.520821	0.949	0.708	9.16e-89	3
CITED2	0.619563	0.87	0.506	2.37e-88	3
CLIP4	0.572682	0.827	0.461	5.96e-86	3
PALLD	0.629115	0.647	0.265	8.91e-86	3
ABR	0.520026	0.949	0.712	9.68e-86	3
USP33	0.506501	0.791	0.423	9.11e-84	3
MIS18BP1	0.504317	0.787	0.413	2.14e-82	3
MME	0.739887	0.444	0.135	2.84e-79	3
DNAJA1	0.592596	0.945	0.733	7.55e-79	3
CDC42EP3	0.606239	0.78	0.417	1.47e-77	3
ABCA1	0.679408	0.892	0.636	2e-76	3
WDFY1	0.505001	0.925	0.605	6.08e-76	3
TGFBR1	0.519885	0.835	0.483	9.7e-76	3
GPRIN3	0.602705	0.851	0.523	1.74e-74	3
HK2	0.5757	0.796	0.431	3.13e-73	3
PIM1	0.514982	0.779	0.417	1.77e-66	3
UBB	0.501219	0.983	0.873	5.69e-65	3
FDX1	0.660729	0.756	0.45	1.69e-62	3
MARCO	0.752156	0.813	0.562	3.16e-54	3
SLA	0.509247	0.887	0.703	1.13e-45	3
SPTBN1	0.507382	0.82	0.52	2.92e-44	3
FABP4	1.01283	0.528	0.311	2.14e-29	3
SDC2	0.555157	0.65	0.497	9.16e-18	3
FCGBP	1.34053	0.361	0.02	3.06e-176	4
AXL	0.954752	0.7	0.107	5.94e-158	4
UNC5B	0.507224	0.344	0.021	3.32e-157	4
VMO1	0.993909	0.551	0.065	1.37e-152	4
ADAM28	0.843876	0.63	0.089	3.36e-149	4
BMP6	0.567452	0.216	0.011	4.13e-112	4
CADM1	1.03013	0.718	0.178	9.62e-101	4
RGS1	1.92234	0.872	0.352	6.41e-99	4
CCND1	0.610454	0.313	0.03	2.56e-97	4
ARL4C	1.54125	0.841	0.291	8.33e-96	4
DST	1.03342	0.692	0.19	1.07e-84	4
A2M	1.42844	0.978	0.702	3.5e-82	4
EPB41L2	1.07041	0.815	0.304	6.43e-78	4
C1QB	1.14681	0.833	0.285	6.62e-78	4
SLC40A1	0.802378	0.436	0.077	4.54e-77	4
FILIP1L	0.615706	0.264	0.028	2.64e-75	4
GRASP	0.550876	0.366	0.056	2.39e-71	4
USP53	0.534462	0.374	0.061	5.5e-70	4
NRARP	0.614316	0.229	0.023	1.99e-67	4
C1QC	1.20133	0.758	0.279	8.16e-67	4
PLEKHG2	0.535543	0.414	0.077	8.63e-67	4
TMCC3	0.610227	0.524	0.121	2.71e-66	4
C1QA	1.0685	0.775	0.291	7.94e-62	4
INHBA	1.83371	0.396	0.078	1.09e-61	4
C3	1.82888	0.749	0.344	2.61e-59	4
TSPYL2	1.07334	0.392	0.08	6.33e-59	4
EZR	1.43974	0.921	0.674	7.08e-58	4
CCR7	1.23418	0.348	0.064	6.53e-55	4
FGL2	1.4081	0.872	0.48	1.22e-53	4
CCND2	0.595214	0.454	0.107	1.03e-52	4
HLA-DOA	0.882368	0.595	0.199	2.76e-50	4
ARHGEF12	0.536331	0.533	0.165	3.84e-47	4
TGFA	0.608378	0.361	0.078	4.96e-47	4
FRMD4A	0.668915	0.542	0.178	1.88e-46	4
DUSP4	1.10028	0.471	0.137	4.01e-45	4
AGPAT9	1.10154	0.731	0.323	8.84e-45	4
LPAR6	0.561965	0.52	0.164	1.59e-44	4
ANKH	0.671374	0.581	0.199	4.2e-44	4
RGS21	1.27944	0.775	0.41	4.69e-44	4
GPR183	0.922776	0.859	0.502	3.1e-43	4
SMOX	0.953036	0.463	0.136	3.1e-43	4
HLA-DQB2	0.846179	0.59	0.231	3.52e-42	4
OGFRL1	0.948251	0.925	0.726	1.72e-40	4
HLA-DQA2	1.02807	0.59	0.232	1.39e-39	4
ST6GAL1	0.7326	0.52	0.184	2.59e-38	4
CREM	1.0154	0.731	0.37	3.06e-38	4
PXDC1	0.568703	0.551	0.199	3.87e-38	4
RHOB	1.15457	0.709	0.367	8.56e-38	4
PDE4B1	0.877647	0.608	0.246	1.21e-37	4
GEM	0.775939	0.26	0.05	2.05e-37	4
DOCK4	0.812821	0.833	0.527	5.05e-37	4
ITGB5	0.736266	0.573	0.233	9.73e-37	4
SERPINB91	0.601439	0.445	0.132	1.98e-36	4
NR4A21	0.995064	0.564	0.22	1.12e-35	4
CSF2RA	0.61988	0.617	0.272	3.39e-34	4
GNA13	0.890122	0.894	0.717	2.9e-33	4
SEL1L3	0.828912	0.533	0.204	6.6e-33	4
SOCS6	0.69991	0.63	0.28	7.01e-33	4
TACC1	0.624236	0.947	0.788	1.37e-32	4
NR4A31	0.960466	0.581	0.244	3.24e-31	4
MRC2	0.559638	0.467	0.157	4.11e-31	4
TRAF5	0.538927	0.533	0.208	7.35e-31	4
ARHGAP5	0.632447	0.714	0.381	1.07e-30	4
FMNL2	0.74896	0.89	0.644	1.37e-30	4
PTGS1	0.564645	0.555	0.233	2.89e-30	4
PELI1	1.02382	0.493	0.197	4.14e-30	4
HLA-DQA1	0.850016	0.916	0.721	4.51e-30	4
OTUD1	0.651364	0.63	0.307	7.71e-30	4
SIPA1L11	0.780793	0.648	0.321	2.43e-29	4
ETS21	1.09981	0.744	0.465	4.42e-29	4
NR4A1	0.798043	0.41	0.135	9.83e-29	4
MMP14	0.698658	0.696	0.381	1.28e-28	4
STAB1	0.669283	0.599	0.272	1.31e-28	4
HIST1H4C	0.933048	0.515	0.224	3.87e-28	4
PRDM1	0.837437	0.559	0.241	5.09e-28	4
HLA-DQB1	0.988671	0.877	0.686	1.81e-26	4
IFRD1	0.567594	0.551	0.241	2.75e-26	4
ENTPD1	0.541833	0.48	0.197	5.46e-26	4
GPR137B	0.526991	0.656	0.352	3.08e-25	4
TGFBI	0.877354	0.938	0.781	1.01e-24	4
FGFR1	0.947583	0.392	0.145	3.13e-24	4
CD741	0.664463	0.987	0.985	1.08e-23	4
GADD45G	0.656428	0.348	0.118	2.14e-22	4
PEA151	0.596661	0.877	0.715	1.07e-21	4
ITGA4	0.564148	0.546	0.262	2.19e-21	4
SRGN1	0.616476	0.982	0.953	3.79e-21	4
PIK3R1	0.781927	0.841	0.648	4.37e-21	4
HLA-DRB5	0.830707	0.855	0.634	9.77e-21	4
HIVEP2	0.543176	0.511	0.227	1.79e-20	4
HSP90AB1	0.732474	0.978	0.915	2.51e-20	4
ARHGAP21	0.636334	0.683	0.423	2.57e-20	4
ZFP361	0.55859	0.819	0.551	8.13e-20	4
HLA-DPA11	0.759482	0.996	0.957	9.98e-20	4
RNASE6	0.504954	0.581	0.305	3.63e-19	4
DUSP5	0.691975	0.344	0.124	5.98e-19	4
ARID5B	0.750093	0.648	0.377	6.1e-19	4
CALM1	0.629507	0.969	0.895	7.74e-19	4
PRNP	0.722335	0.833	0.606	3.4e-18	4
ATP1A1	0.514137	0.969	0.865	1.46e-17	4
ETV3	0.615777	0.59	0.341	1.79e-16	4
REL	0.809961	0.709	0.502	7.05e-16	4
YWHAH	0.549795	0.736	0.527	8.61e-16	4
PAPOLG	0.536433	0.436	0.207	2.25e-15	4
CD83	0.73922	0.934	0.846	4.01e-15	4
HLA-DRB11	0.511972	1	0.975	4.25e-15	4
MALT1	0.532817	0.564	0.32	4.91e-15	4
GBP21	0.555936	0.784	0.537	5.19e-15	4
GSN	0.548864	0.762	0.578	1.14e-14	4
SPAG9	0.559909	0.872	0.754	1.16e-14	4
TIAM1	0.594401	0.59	0.34	2.52e-14	4
CEBPD	0.654237	0.687	0.472	2.78e-14	4
SEMA4A	0.585158	0.52	0.285	4.79e-14	4
JOSD1	0.529856	0.7	0.49	6.32e-14	4
HBEGF1	0.720776	0.511	0.277	6.57e-14	4
CYLD	0.517268	0.74	0.528	7.79e-14	4
H3F3B	0.55754	0.96	0.928	1.92e-13	4
ATP1B1	0.506544	0.705	0.466	2.29e-13	4
MALAT11	0.6152	0.974	0.972	2.7e-13	4
NFKBIE	0.567365	0.626	0.392	5.93e-13	4
HSP90AA1	0.886246	0.974	0.943	7.53e-13	4
LMNA	0.71029	0.744	0.53	2.09e-12	4
FOSL21	0.675422	0.709	0.549	6.14e-12	4
VEGFA1	0.853575	0.634	0.43	6.59e-12	4
MXD11	0.541555	0.581	0.349	1.11e-11	4
PADI2	0.920145	0.388	0.199	1.77e-11	4
SATB11	0.706016	0.586	0.378	2.32e-11	4
HIST1H2AC	0.504346	0.238	0.089	3.07e-11	4
ALDH1A2	0.544944	0.269	0.107	8.35e-11	4
IER5	0.630142	0.665	0.457	9.43e-11	4
AKAP13	0.64838	0.925	0.848	3.59e-10	4
BTG11	0.867172	0.872	0.851	3.85e-10	4
UBC	0.532585	0.982	0.955	4.48e-10	4
ABL2	0.679955	0.621	0.447	5.56e-10	4
HLA-DRA1	0.555756	0.991	0.985	4.13e-09	4
NAMPT1	0.545819	0.789	0.641	9.5e-09	4
HSPA1B	1.31275	0.388	0.201	1.26e-08	4
CLK1	0.543504	0.573	0.375	2.11e-08	4
CCL4	0.597562	0.37	0.195	6.61e-08	4
HLA-DPB11	0.630463	0.969	0.948	7.64e-08	4
HERPUD1	0.535692	0.74	0.594	1.43e-07	4
HSPD1	0.587015	0.731	0.551	2.96e-07	4
SLC16A101	0.60938	0.559	0.381	3.17e-07	4
BRD2	0.590568	0.952	0.888	3.43e-07	4
NFKB11	0.551745	0.74	0.596	4.53e-07	4
CHD2	0.616753	0.722	0.565	1.58e-06	4
ZNF3311	0.625352	0.621	0.448	1.61e-06	4
SLAMF71	0.521699	0.841	0.723	7.37e-06	4
ZFAS11	0.559262	0.749	0.617	1.33e-05	4
RNASE1	0.946489	0.295	0.158	2.05e-05	4
GOLIM4	0.500562	0.621	0.478	2.41e-05	4
SAT1	0.700795	0.991	0.975	4.44e-05	4
CHD1	0.503476	0.718	0.574	4.78e-05	4
ATF3	0.63988	0.692	0.555	5.82e-05	4
GADD45B	0.743286	0.872	0.792	0.000788381	4
IL6R	0.503345	0.815	0.739	0.000815144	4
LPL1	0.651911	0.595	0.455	0.00426718	4
HSPH1	0.762621	0.767	0.665	0.0120559	4
HSPA1A	1.5315	0.529	0.418	0.0328027	4
CXCR41	0.54922	0.652	0.556	0.0388056	4
SEPP11	0.68079	0.286	0.177	0.0881649	4
INSIG1	0.533048	0.586	0.441	0.144842	4
FNDC3A	0.51345	0.802	0.748	1	4
DNAJB1	0.751457	0.643	0.539	1	4
G0S21	0.546864	0.458	0.376	1	4
