# Supplementary material for: Cellular and transcriptional diversity over the course of human lactation
Source: Proc Natl Acad Sci U S A. 2022 Apr 4;119(15):e2121720119. doi: 10.1073/pnas.2121720119 (PMC9169737; doi:10.1073/pnas.2121720119)
Supplement: Supplementary File [file pnas.2121720119.sd04.xlsx]

## Sheet: merged_sig
Supplemental Dataset 4
Related to Figure 3D, Reactome results for macrophage subclusters
Unique_ID	Cluster	Pathway identifier	Pathway name	Entities pValue	negLog_pVal	Entities FDR	negLog_FDR	Submitted entities found
Degradation of the extracellular matrixcluster 0	cluster0	R-HSA-1474228	Degradation of the extracellular matrix	0.0221872	1.6539	0.459075	0.338116	SPP1;CTSD;MMP9
MHC class II antigen presentationcluster 0	cluster0	R-HSA-2132295	MHC class II antigen presentation	0.025391	1.59532	0.459075	0.338116	HLA-DMB;CTSD;LGMN
Binding and Uptake of Ligands by Scavenger Receptorscluster 0	cluster0	R-HSA-2173782	Binding and Uptake of Ligands by Scavenger Receptors	0.0232288	1.63397	0.459075	0.338116	CD163;APOE;FTL
Neutrophil degranulationcluster 0	cluster0	R-HSA-6798695	Neutrophil degranulation	0.0017984	2.74511	0.365075	0.437618	CHIT1;GM2A;CHI3L1;CTSD;MMP9;FTL
Interferon alpha/beta signalingcluster 0	cluster0	R-HSA-909733	Interferon alpha/beta signaling	0.000582	3.23508	0.354431	0.450468	OAS3;MX1;IFI6
Downstream TCR signalingcluster 1	cluster1	R-HSA-202424	Downstream TCR signaling	5.59e-09	8.25259	5.76e-07	6.23958	NFKBIA;HLA-DPB1;HLA-DRA;HLA-DRB1;NFKB1;HLA-DPA1
Phosphorylation of CD3 and TCR zeta chainscluster 1	cluster1	R-HSA-202427	Phosphorylation of CD3 and TCR zeta chains	1.11e-16	15.9547	2.59e-14	13.5867	HLA-DPB1;HLA-DRA;HLA-DRB1;HLA-DPA1
Translocation of ZAP-70 to Immunological synapsecluster 1	cluster1	R-HSA-202430	Translocation of ZAP-70 to Immunological synapse	1.11e-16	15.9547	2.59e-14	13.5867	HLA-DPB1;HLA-DRA;HLA-DRB1;HLA-DPA1
Generation of second messenger moleculescluster 1	cluster1	R-HSA-202433	Generation of second messenger molecules	1.26e-08	7.89963	1.17e-06	5.93181	HLA-DPB1;HLA-DRA;HLA-DRB1;HLA-DPA1
MHC class II antigen presentationcluster 1	cluster1	R-HSA-2132295	MHC class II antigen presentation	2.26e-10	9.64589	3.01e-08	7.52143	CD74;HLA-DPB1;HLA-DRA;HLA-DRB1;HLA-DPA1
PD-1 signalingcluster 1	cluster1	R-HSA-389948	PD-1 signaling	1.11e-16	15.9547	2.59e-14	13.5867	HLA-DPB1;HLA-DRA;HLA-DRB1;HLA-DPA1
Interleukin-10 signalingcluster 1	cluster1	R-HSA-6783783	Interleukin-10 signaling	1.33e-15	14.8761	2.48e-13	12.6055	IL1RN;IL8;IL1R1;IL1B;FPR1;TIMP1;TNFRSF1B;CXCL3;CXCL2;ICAM1
Interleukin-4 and Interleukin-13 signalingcluster 1	cluster1	R-HSA-6785807	Interleukin-4 and Interleukin-13 signaling	5.09e-11	10.2933	7.88e-09	8.10347	SOCS3;IL8;IL1B;FN1;OSM;TIMP1;TNFRSF1B;JUNB;ICAM1;VEGFA
Interferon gamma signalingcluster 1	cluster1	R-HSA-877300	Interferon gamma signaling	1.11e-16	15.9547	2.59e-14	13.5867	GBP5;SOCS3;HLA-DPB1;HLA-DRA;GBP2;GBP1;GBP4;HLA-DRB1;CD44;HLA-DPA1;ICAM1
Interferon Signalingcluster 1	cluster1	R-HSA-913531	Interferon Signaling	1.47e-09	8.83268	1.71e-07	6.767	GBP5;SOCS3;HLA-DPB1;HLA-DRA;GBP2;GBP1;GBP4;HLA-DRB1;CD44;HLA-DPA1;ICAM1
Miscellaneous transport and binding eventscluster 2	cluster2	R-HSA-5223345	Miscellaneous transport and binding events	0.0140696	1.85172	0.658618	0.181366	AZGP1;CSN3;CSN1S1
Neutrophil degranulationcluster 2	cluster2	R-HSA-6798695	Neutrophil degranulation	0.0747718	1.12626	0.658618	0.181366	PIGR;B4GALT1;CD59;EEF2;LTF
Keratinizationcluster 2	cluster2	R-HSA-6805567	Keratinization	0.0158024	1.80128	0.658618	0.181366	KRT19;KRT18;KRT15;KRT7;PRSS8
Formation of the cornified envelopecluster 2	cluster2	R-HSA-6809371	Formation of the cornified envelope	0.00438157	2.35837	0.658618	0.181366	KRT19;KRT18;KRT15;KRT7;PRSS8
L13a-mediated translational silencing of Ceruloplasmin expressioncluster 3	cluster3	R-HSA-156827	L13a-mediated translational silencing of Ceruloplasmin expression	1.11e-16	15.9547	8.33e-15	14.0794	RPL30;RPL32;RPL31;RPLP1;RPL34;RPL11;RPS16;RPS15A;RPS18;RPL36;RPL13;RPLP2;RPL38;RPL37;RPS13;EIF4B;RPS8;RPL23;RPS6;RPL13A;RPL35A;RPS29;RPL27A;RPL37A;RPL27;EIF3E;RPL26;FAU;RPS24;RPS23
Eukaryotic Translation Elongationcluster 3	cluster3	R-HSA-156842	Eukaryotic Translation Elongation	1.11e-16	15.9547	8.33e-15	14.0794	RPL30;RPL32;RPL31;RPLP1;RPL34;RPL11;RPS16;RPS15A;RPS18;RPL36;RPL13;RPLP2;RPL38;RPL37;RPS13;RPS8;RPL23;RPS6;RPL13A;RPL35A;EEF1A1;RPS29;RPL27A;RPL37A;RPL27;RPL26;FAU;RPS24;RPS23
Peptide chain elongationcluster 3	cluster3	R-HSA-156902	Peptide chain elongation	1.11e-16	15.9547	8.33e-15	14.0794	RPL30;RPL32;RPL31;RPLP1;RPL34;RPL11;RPS16;RPS15A;RPS18;RPL36;RPL13;RPLP2;RPL38;RPL37;RPS13;RPS8;RPL23;RPS6;RPL13A;RPL35A;EEF1A1;RPS29;RPL27A;RPL37A;RPL27;RPL26;FAU;RPS24;RPS23
SRP-dependent cotranslational protein targeting to membranecluster 3	cluster3	R-HSA-1799339	SRP-dependent cotranslational protein targeting to membrane	1.11e-16	15.9547	8.33e-15	14.0794	RPL30;RPL32;RPL31;RPLP1;RPL34;RPL11;RPS16;RPS15A;RPS18;RPL36;RPL13;RPLP2;RPL38;RPL37;RPS13;RPS8;RPL23;RPS6;RPL13A;RPL35A;RPS29;RPL27A;RPL37A;RPL27;RPL26;FAU;RPS24;RPS23
Viral mRNA Translationcluster 3	cluster3	R-HSA-192823	Viral mRNA Translation	1.11e-16	15.9547	8.33e-15	14.0794	RPL30;RPL32;RPL31;RPLP1;RPL34;RPL11;RPS16;RPS15A;RPS18;RPL36;RPL13;RPLP2;RPL38;RPL37;RPS13;RPS8;RPL23;RPS6;RPL13A;RPL35A;RPS29;RPL27A;RPL37A;RPL27;RPL26;FAU;RPS24;RPS23
Formation of a pool of free 40S subunitscluster 3	cluster3	R-HSA-72689	Formation of a pool of free 40S subunits	1.11e-16	15.9547	8.33e-15	14.0794	RPL30;RPL32;RPL31;RPLP1;RPL34;RPL11;RPS16;RPS15A;RPS18;RPL36;RPL13;RPLP2;RPL38;RPL37;RPS13;RPS8;RPL23;RPS6;RPL13A;RPL35A;RPS29;RPL27A;RPL37A;RPL27;EIF3E;RPL26;FAU;RPS24;RPS23
GTP hydrolysis and joining of the 60S ribosomal subunitcluster 3	cluster3	R-HSA-72706	GTP hydrolysis and joining of the 60S ribosomal subunit	1.11e-16	15.9547	8.33e-15	14.0794	RPL30;RPL32;RPL31;RPLP1;RPL34;RPL11;RPS16;RPS15A;RPS18;RPL36;RPL13;RPLP2;RPL38;RPL37;RPS13;EIF4B;RPS8;RPL23;RPS6;RPL13A;RPL35A;RPS29;RPL27A;RPL37A;RPL27;EIF3E;RPL26;FAU;RPS24;RPS23
Nonsense-Mediated Decay (NMD)cluster 3	cluster3	R-HSA-927802	Nonsense-Mediated Decay (NMD)	1.11e-16	15.9547	8.33e-15	14.0794	RPL30;RPL32;RPL31;RPLP1;RPL34;RPL11;RPS16;RPS15A;RPS18;RPL36;RPL13;RPLP2;RPL38;RPL37;RPS13;RPS8;RPL23;RPS6;RPL13A;RPL35A;RPS29;RPL27A;RPL37A;RPL27;RPL26;FAU;RPS24;RPS23
Nonsense Mediated Decay (NMD) independent of the Exon Junction Complex (EJC)cluster 3	cluster3	R-HSA-975956	Nonsense Mediated Decay (NMD) independent of the Exon Junction Complex (EJC)	1.11e-16	15.9547	8.33e-15	14.0794	RPL30;RPL32;RPL31;RPLP1;RPL34;RPL11;RPS16;RPS15A;RPS18;RPL36;RPL13;RPLP2;RPL38;RPL37;RPS13;RPS8;RPL23;RPS6;RPL13A;RPL35A;RPS29;RPL27A;RPL37A;RPL27;RPL26;FAU;RPS24;RPS23
Nonsense Mediated Decay (NMD) enhanced by the Exon Junction Complex (EJC)cluster 3	cluster3	R-HSA-975957	Nonsense Mediated Decay (NMD) enhanced by the Exon Junction Complex (EJC)	1.11e-16	15.9547	8.33e-15	14.0794	RPL30;RPL32;RPL31;RPLP1;RPL34;RPL11;RPS16;RPS15A;RPS18;RPL36;RPL13;RPLP2;RPL38;RPL37;RPS13;RPS8;RPL23;RPS6;RPL13A;RPL35A;RPS29;RPL27A;RPL37A;RPL27;RPL26;FAU;RPS24;RPS23
Downstream TCR signalingcluster 4	cluster4	R-HSA-202424	Downstream TCR signaling	6.78e-11	10.1688	1.3e-08	7.88606	HLA-DRB5;PIK3R1;MALT1;NFKB1;UBC;HLA-DPB1;HLA-DRA;HLA-DQA2;HLA-DRB1;HLA-DQA1;HLA-DQB2;HLA-DPA1;HLA-DQB1
Phosphorylation of CD3 and TCR zeta chainscluster 4	cluster4	R-HSA-202427	Phosphorylation of CD3 and TCR zeta chains	1.11e-16	15.9547	3.4e-14	13.4685	HLA-DRB5;HLA-DPB1;HLA-DRA;HLA-DQA2;HLA-DRB1;HLA-DQA1;HLA-DQB2;HLA-DPA1;HLA-DQB1
Translocation of ZAP-70 to Immunological synapsecluster 4	cluster4	R-HSA-202430	Translocation of ZAP-70 to Immunological synapse	1.11e-16	15.9547	3.4e-14	13.4685	HLA-DRB5;HLA-DPB1;HLA-DRA;HLA-DQA2;HLA-DRB1;HLA-DQA1;HLA-DQB2;HLA-DPA1;HLA-DQB1
Generation of second messenger moleculescluster 4	cluster4	R-HSA-202433	Generation of second messenger molecules	1.42e-09	8.84771	2.17e-07	6.66354	HLA-DRB5;HLA-DPB1;HLA-DRA;HLA-DQA2;HLA-DRB1;HLA-DQA1;HLA-DQB2;HLA-DPA1;HLA-DQB1
MHC class II antigen presentationcluster 4	cluster4	R-HSA-2132295	MHC class II antigen presentation	2.62e-12	11.5817	5.7e-10	9.24413	CD74;HLA-DRB5;HLA-DPB1;HLA-DRA;HLA-DOA;HLA-DQA2;HLA-DRB1;HLA-DQA1;HLA-DQB2;HLA-DPA1;HLA-DQB1
HSF1 activationcluster 4	cluster4	R-HSA-3371511	HSF1 activation	3.24e-10	9.48945	5.51e-08	7.25885	DNAJB1;HSP90AA1;HSPH1;HSP90AB1;HSPA1B;HSPA1A
Attenuation phasecluster 4	cluster4	R-HSA-3371568	Attenuation phase	1.11e-16	15.9547	3.4e-14	13.4685	DNAJB1;HSP90AA1;HSPH1;HSP90AB1;HSPA1B;HSPA1A
HSF1-dependent transactivationcluster 4	cluster4	R-HSA-3371571	HSF1-dependent transactivation	1.11e-16	15.9547	3.4e-14	13.4685	DNAJB1;HSP90AA1;HSPH1;HSP90AB1;HSPA1B;HSPA1A
PD-1 signalingcluster 4	cluster4	R-HSA-389948	PD-1 signaling	1.11e-16	15.9547	3.4e-14	13.4685	HLA-DRB5;HLA-DPB1;HLA-DRA;HLA-DQA2;HLA-DRB1;HLA-DQA1;HLA-DQB2;HLA-DPA1;HLA-DQB1
Interferon gamma signalingcluster 4	cluster4	R-HSA-877300	Interferon gamma signaling	1.63e-12	11.7878	4.16e-10	9.38091	HLA-DRB5;HLA-DPB1;HLA-DRA;GBP2;HLA-DQA2;HLA-DRB1;HLA-DQA1;HLA-DQB2;HLA-DPA1;HLA-DQB1
