# Supplementary material for: Cellular and transcriptional diversity over the course of human lactation
Source: Proc Natl Acad Sci U S A. 2022 Apr 4;119(15):e2121720119. doi: 10.1073/pnas.2121720119 (PMC9169737; doi:10.1073/pnas.2121720119)
Supplement: Supplementary File [file pnas.2121720119.sd05.xlsx]

## Sheet: Modules
Supplemental Dataset 5: Lactocyte and monocyte modules
lactocyte	monocyte
PIGR	CD68
BTN1A1	CTSS
OLAH	CTSL
FABP3	CYBB
ELF5	CTSZ
CEL	CYP27A1
FASN	PLA2G7
NTRK2	GM2A
MFGE8	LRP1
EHF	SRGN
CLU	GPNMB
CHRDL2	LIPA
LPL	FCGRT
CA6	CTSH
RP11-536O18.2	MSR1
UGP2	RAB31
SEPP1	PLEK
SLC34A2	LGALS1
MUC1	SGK1
NFIB	FNIP2
FOLR1	CD86
CIDEA	ACP5
SOSTDC1	KLF6
PTPRF	HLA-DRB1
TPM1	CCDC88A
DPYSL3	HLA-DMB
MUC15	PLAUR
SELENBP1	LILRB4
GNG12	LGALS3
GPRC5B	C5AR1
ALDH1A3	CD83
SH3BP4	NCEH1
KRT19	AHNAK
IRX3	HEXB
AZGP1	KCTD12
CCL28	CAPG
PDZK1IP1	MS4A4A
IRX2	CD84
TGFBR3	CCR1
RASEF	APOE
