# Supplementary material for: Cellular and transcriptional diversity over the course of human lactation
Source: Proc Natl Acad Sci U S A. 2022 Apr 4;119(15):e2121720119. doi: 10.1073/pnas.2121720119 (PMC9169737; doi:10.1073/pnas.2121720119)
Supplement: Supplementary File [file pnas.2121720119.sd06.xlsx]

## Sheet: Secretory
Supplemental Dataset 6
Related to Epithelial subgroup marker genes, Figure 4
Marker Genes for Secretory: (DESeq2 Wald test in subgroup vs others, donor as covariate, adjusted p-value < 0.05 average log fold change > 0.4 or < -0.4, percent in celltype expressing > 0.3, ordered by percent difference)
	baseMean	log2FoldChange	lfcSE	stat	pvalue	padj	pts	pts_rest	pts_diff
CHRDL2	591.527	0.840566	0.170006	4.94433	7.64063e-07	3.34131e-06	0.953969	0.653156	0.300813
FBP1	92.8045	0.818433	0.128029	6.39255	1.6314e-10	1.58969e-09	0.697483	0.398134	0.29935
CIDEA	197.476	0.678958	0.181091	3.74926	0.000177357	0.000451686	0.800791	0.51097	0.289821
ACACB	197.226	0.673146	0.187401	3.59201	0.000328135	0.000788479	0.708807	0.432042	0.276765
ATP2C2	97.5856	0.484959	0.162871	2.97757	0.00290544	0.00558223	0.596851	0.325474	0.271377
RASSF2	141.668	0.888686	0.115369	7.70299	1.32921e-14	2.87908e-13	0.71664	0.446217	0.270423
HIBCH	99.8743	0.693688	0.0968461	7.16279	7.90532e-13	1.2426e-11	0.707643	0.440732	0.266911
HPGD	38.0899	1.09235	0.232291	4.70249	2.57005e-06	9.98187e-06	0.363982	0.104858	0.259124
THRSP	179.432	1.10354	0.160992	6.85462	7.15045e-12	9.19677e-11	0.689456	0.436672	0.252784
CA6	404.05	0.492835	0.156126	3.15665	0.00159595	0.00324752	0.915151	0.665266	0.249885
G0S2	114.725	0.876816	0.207723	4.22108	2.4314e-05	7.57997e-05	0.542521	0.292848	0.249673
C17orf77	63.8161	0.886002	0.186894	4.74068	2.13006e-06	8.45246e-06	0.464536	0.219333	0.245203
IRX3	157.299	0.451885	0.134085	3.37013	0.000751337	0.0016488	0.735526	0.495797	0.239729
MVD	88.9475	0.623505	0.129743	4.80571	1.54202e-06	6.31994e-06	0.591228	0.352329	0.238899
CDC7	66.834	0.766655	0.135305	5.66614	1.46048e-08	9.3258e-08	0.521387	0.283231	0.238156
SOSTDC1	202.363	0.693591	0.149952	4.62542	3.7384e-06	1.39855e-05	0.795827	0.559624	0.236203
DPYSL3	187.946	0.552546	0.104959	5.26441	1.40641e-07	7.27456e-07	0.786094	0.552287	0.233807
ACSL4	133.78	0.481363	0.127271	3.7822	0.000155451	0.000401085	0.66898	0.436957	0.232024
FAM83A	78.8653	0.721912	0.119629	6.03461	1.59349e-09	1.24917e-08	0.588436	0.357031	0.231405
ACLY	332.006	0.784663	0.129366	6.06544	1.31595e-09	1.04873e-08	0.885679	0.659282	0.226397
ACSS2	180.959	0.769405	0.117749	6.5343	6.39062e-11	6.74044e-10	0.776748	0.553426	0.223322
HSD17B2	97.6237	0.753034	0.112677	6.6831	2.33948e-11	2.67715e-10	0.677202	0.454837	0.222365
DNAJC12	59.6377	0.900689	0.1135	7.93559	2.09504e-15	5.25712e-14	0.558343	0.339222	0.219121
PTHLH	147.414	0.503036	0.182682	2.75362	0.00589407	0.0105557	0.606352	0.388588	0.217764
SCD	99.3765	0.676845	0.159509	4.24332	2.20241e-05	6.94078e-05	0.579982	0.363869	0.216113
ACO1	182.705	0.600373	0.102608	5.8511	4.88327e-09	3.42901e-08	0.814441	0.601724	0.212717
IL33	122.167	0.591271	0.108421	5.45345	4.94031e-08	2.82564e-07	0.701594	0.489172	0.212422
HLF	64.1694	0.514683	0.100303	5.13127	2.87794e-07	1.38096e-06	0.531896	0.3212	0.210696
SLC1A2	57.7698	0.661069	0.13196	5.00961	5.45408e-07	2.4577e-06	0.448055	0.244123	0.203932
ARHGEF26	95.6391	0.917306	0.139888	6.55743	5.47427e-11	5.85842e-10	0.555978	0.354751	0.201226
ABCG2	132.736	0.625616	0.187517	3.33631	0.000848973	0.00184044	0.635281	0.434677	0.200604
IDH1	65.34	0.801822	0.0907711	8.83345	1.01495e-18	4.30569e-17	0.557645	0.360308	0.197338
SLC41A1	59.7185	0.751377	0.111717	6.72573	1.74716e-11	2.07031e-10	0.515066	0.319063	0.196003
GPX3	140.7	0.48801	0.176498	2.76495	0.00569309	0.0102376	0.67154	0.476136	0.195404
RASSF6	105.788	0.549361	0.099321	5.53117	3.18108e-08	1.90085e-07	0.618955	0.424277	0.194678
FDPS	171.175	0.533822	0.10144	5.26244	1.42158e-07	7.34203e-07	0.781595	0.587049	0.194546
MRC1L1	61.7315	0.619449	0.214267	2.89101	0.00384001	0.00719247	0.482646	0.288218	0.194429
ANKH	51.8426	0.733023	0.141723	5.17223	2.31314e-07	1.13637e-06	0.446776	0.255734	0.191041
EFHD1	104.015	0.50188	0.100995	4.96938	6.71679e-07	2.97005e-06	0.683484	0.493304	0.19018
ACAT2	62.6744	0.607006	0.123143	4.92926	8.25406e-07	3.58275e-06	0.517509	0.329035	0.188473
PYCR1	75.3457	0.651019	0.0941003	6.91835	4.5693e-12	6.05965e-11	0.609687	0.422282	0.187405
NDST1	114.728	0.57159	0.104937	5.44698	5.12318e-08	2.92153e-07	0.66677	0.480482	0.186289
ARG2	115.176	0.608799	0.114925	5.29733	1.17505e-07	6.15039e-07	0.69663	0.511683	0.184948
CREB3L1	97.1169	0.778978	0.143388	5.43267	5.55168e-08	3.13215e-07	0.600845	0.417011	0.183834
SLC50A1	118.586	0.526058	0.112111	4.69231	2.70135e-06	1.04288e-05	0.727111	0.543952	0.183158
PANK3	146.64	0.68565	0.080816	8.48409	2.17415e-17	7.46944e-16	0.74588	0.563043	0.182837
GLIPR2	125.124	0.612796	0.0859638	7.12853	1.01445e-12	1.55944e-11	0.743747	0.561405	0.182342
MAGED1	111.482	0.531379	0.0999273	5.31766	1.05112e-07	5.55856e-07	0.675844	0.493803	0.182042
AIF1L	171.274	0.647398	0.0990876	6.53359	6.42109e-11	6.76328e-10	0.812231	0.632141	0.18009
PRKAR2B	77.6185	0.661372	0.100583	6.57539	4.85259e-11	5.26652e-10	0.601505	0.422425	0.17908
GPRC5B	145.841	0.55233	0.103439	5.33969	9.31042e-08	4.99058e-07	0.7071	0.529705	0.177395
IRX2	137.196	0.640521	0.127952	5.00595	5.55883e-07	2.50049e-06	0.67821	0.501282	0.176928
BST2	56.5532	0.436723	0.0944866	4.62206	3.79942e-06	1.41931e-05	0.525032	0.348269	0.176763
CANT1	161.533	0.738696	0.140716	5.24956	1.5246e-07	7.83055e-07	0.698414	0.524006	0.174408
DDAH1	98.452	0.538915	0.0941107	5.72639	1.0259e-08	6.78496e-08	0.672665	0.498575	0.174089
NTRK2	448.404	0.631938	0.0999915	6.31991	2.61711e-10	2.40292e-09	0.944584	0.771406	0.173178
PRPS2	120.125	0.570701	0.115655	4.93452	8.03498e-07	3.49754e-06	0.700275	0.528921	0.171354
EBP	73.8782	0.527311	0.13521	3.89993	9.62213e-05	0.000260474	0.555629	0.384741	0.170887
IDI1	195.041	0.565075	0.129988	4.34711	1.37941e-05	4.53902e-05	0.785357	0.615045	0.170312
MMAB	62.7102	0.667292	0.0937427	7.11834	1.09237e-12	1.66424e-11	0.55338	0.38524	0.16814
TUBB6	107.207	0.512204	0.080464	6.36563	1.94494e-10	1.8598e-09	0.627952	0.460536	0.167416
DPYSL2	190.532	0.517049	0.0789988	6.54502	5.94856e-11	6.32194e-10	0.821965	0.654723	0.167242
TGFBR3	166.068	0.495242	0.1507	3.28628	0.00101519	0.00215991	0.682708	0.515529	0.167179
PLIN3	275.247	0.650111	0.0668553	9.72416	2.3785e-22	1.83551e-20	0.892659	0.729591	0.163068
SLC46A3	84.8243	0.536897	0.107631	4.98832	6.09065e-07	2.71743e-06	0.598053	0.435461	0.162592
VPS53	103.969	0.671404	0.0804638	8.34417	7.17157e-17	2.26148e-15	0.621592	0.460108	0.161484
HIBADH	184.673	0.584679	0.0809474	7.22295	5.087e-13	8.27553e-12	0.83608	0.67531	0.16077
AP2M1	199.083	0.495784	0.0761842	6.5077	7.63116e-11	7.91302e-10	0.855586	0.696253	0.159333
PAPSS1	84.8809	0.443406	0.0792745	5.59331	2.22785e-08	1.36798e-07	0.606701	0.448639	0.158062
HMGN3	91.5142	0.481275	0.0805712	5.97329	2.3251e-09	1.76154e-08	0.663164	0.505628	0.157536
RHOBTB3	157.706	0.44187	0.0587343	7.5232	5.34535e-14	1.04041e-12	0.751348	0.593888	0.15746
AKR1A1	175.165	0.527132	0.07212	7.30909	2.68966e-13	4.62026e-12	0.813007	0.655934	0.157073
VDR	126.888	0.553157	0.107172	5.16138	2.45141e-07	1.1955e-06	0.641525	0.484898	0.156627
ITPR1	92.9799	0.450423	0.108664	4.14509	3.39681e-05	0.000102204	0.53779	0.381821	0.15597
CYB5A	216.681	0.480974	0.102282	4.70243	2.5708e-06	9.98224e-06	0.846977	0.691053	0.155924
PCSK6	92.9363	0.40948	0.0978425	4.1851	2.85045e-05	8.73913e-05	0.615853	0.461034	0.154819
DAB2	298.382	0.498759	0.0629024	7.92909	2.20766e-15	5.5127e-14	0.885291	0.730731	0.15456
SSR4	175.363	0.418254	0.105122	3.97873	6.92832e-05	0.000193715	0.816535	0.662274	0.154262
MDGA2	37.8941	0.641662	0.123276	5.20508	1.93908e-07	9.69984e-07	0.360414	0.208434	0.15198
S100B	29.6482	0.409038	0.148353	2.75719	0.00583001	0.0104495	0.311358	0.160137	0.151222
IGFBP2	35.03	0.607879	0.14952	4.06554	4.79221e-05	0.000139435	0.371854	0.220972	0.150882
PCYT2	48.1439	0.530788	0.105416	5.03519	4.77368e-07	2.17858e-06	0.448288	0.300185	0.148103
UBA5	73.8621	0.546486	0.0756385	7.22497	5.01215e-13	8.17286e-12	0.57498	0.426913	0.148067
SH3BP4	182.191	0.427174	0.0883704	4.8339	1.33886e-06	5.5731e-06	0.749758	0.602151	0.147606
C1QTNF1	39.4614	0.52276	0.131193	3.98466	6.75771e-05	0.000189514	0.375499	0.229449	0.146051
ABR	66.0761	0.463409	0.0940914	4.9251	8.43183e-07	3.65372e-06	0.507543	0.36159	0.145953
TMEM171	31.7613	0.6877	0.162374	4.23529	2.2826e-05	7.16262e-05	0.334742	0.189628	0.145114
FAM46A	51.5608	0.483829	0.213403	2.26721	0.0233776	0.0363665	0.351456	0.207936	0.143521
HMGCS1	87.2961	0.576369	0.120955	4.76516	1.88708e-06	7.57644e-06	0.52255	0.379399	0.143151
NUDT3	77.9719	0.605106	0.0789969	7.65987	1.86115e-14	3.93688e-13	0.533525	0.390796	0.142728
KCTD3	244.481	0.498553	0.0716044	6.9626	3.34038e-12	4.59661e-11	0.853531	0.711212	0.142318
CHPT1	62.2944	0.476265	0.0990512	4.80827	1.52244e-06	6.25138e-06	0.535308	0.393646	0.141663
AIG1	30.5429	0.53394	0.0971644	5.49522	3.90231e-08	2.28471e-07	0.366541	0.225887	0.140654
MSMO1	109.47	0.554341	0.170887	3.2439	0.00117905	0.00247326	0.569783	0.430617	0.139166
TLR4	53.5448	0.739241	0.136501	5.41565	6.10671e-08	3.41518e-07	0.41901	0.280026	0.138984
RNF145	83.768	0.633021	0.110922	5.70692	1.15038e-08	7.53739e-08	0.550626	0.413663	0.136963
AGPS	302.092	0.512829	0.0853031	6.01185	1.8342e-09	1.41903e-08	0.883313	0.748397	0.134916
DCXR	167.929	0.498569	0.0831215	5.99807	1.99675e-09	1.53628e-08	0.792415	0.660635	0.131779
PPP1R13B	44.1291	0.407381	0.144832	2.81278	0.00491156	0.00896019	0.38756	0.255948	0.131611
PCP4L1	43.1949	0.599832	0.124563	4.81549	1.46842e-06	6.05545e-06	0.408772	0.278387	0.130385
RET	44.3861	0.450914	0.105352	4.28006	1.86843e-05	5.98527e-05	0.401132	0.270908	0.130225
ELF5	572.09	0.578214	0.0742613	7.78621	6.90501e-15	1.55942e-13	0.971032	0.841217	0.129815
PDXK	176.263	0.485613	0.0561383	8.6503	5.13654e-18	1.95252e-16	0.797534	0.668044	0.12949
AC145676.2	32.8698	0.56243	0.152924	3.67783	0.000235226	0.000582452	0.31384	0.186779	0.127062
NREP	26.3354	0.444376	0.131213	3.38668	0.000707445	0.00156432	0.320316	0.195256	0.125061
SLC25A1	47.7797	0.488792	0.0802125	6.09371	1.10323e-09	8.99752e-09	0.461899	0.337085	0.124814
TC2N	318.005	0.471108	0.0799611	5.89171	3.82215e-09	2.74541e-08	0.900105	0.775395	0.124709
PYURF	82.3465	0.478449	0.0879767	5.43836	5.37733e-08	3.04834e-07	0.612518	0.488104	0.124414
C5orf38	57.651	0.712481	0.140089	5.08591	3.65868e-07	1.71824e-06	0.461977	0.338011	0.123966
MIIP	30.7888	0.401932	0.12653	3.17658	0.00149023	0.0030518	0.333385	0.210001	0.123384
SERPINF2	61.7469	0.641418	0.0914138	7.01664	2.27266e-12	3.2316e-11	0.497499	0.375053	0.122445
PGM1	134.513	0.490883	0.0781963	6.27758	3.43893e-10	3.08299e-09	0.709699	0.588047	0.121652
MPP1	28.5452	0.558438	0.129031	4.32794	1.50512e-05	4.90733e-05	0.312173	0.19091	0.121262
DEAF1	57.0734	0.473775	0.0645107	7.34412	2.07112e-13	3.63085e-12	0.502618	0.382248	0.120369
SELM	92.8701	0.486687	0.105572	4.61001	4.02643e-06	1.49688e-05	0.587001	0.467944	0.119057
SCP2	220.954	0.470162	0.103378	4.54799	5.4161e-06	1.95293e-05	0.840928	0.722396	0.118531
ARRB1	31.5805	0.593945	0.0879266	6.75501	1.42827e-11	1.72572e-10	0.341412	0.223109	0.118304
ALDH6A1	64.8971	0.482407	0.0993599	4.85515	1.20296e-06	5.06411e-06	0.506573	0.389799	0.116774
LYNX1	30.9886	0.454373	0.113523	4.00249	6.26804e-05	0.000177108	0.300345	0.184713	0.115632
TST	47.8801	0.541941	0.078959	6.86358	6.71572e-12	8.70324e-11	0.462248	0.347699	0.114549
YKT6	98.744	0.485314	0.056688	8.56114	1.11753e-17	4.03811e-16	0.654904	0.541103	0.113801
FAM107B	345.976	0.474808	0.0748419	6.34415	2.23664e-10	2.09439e-09	0.903285	0.789714	0.113571
B4GALT1	777.89	0.538276	0.106452	5.05652	4.26976e-07	1.97443e-06	0.974677	0.861376	0.113301
ADRBK2	35.413	0.441276	0.0937307	4.70792	2.50261e-06	9.74951e-06	0.332571	0.219689	0.112881
ASCC2	107.522	0.466772	0.0724745	6.44049	1.19086e-10	1.18831e-09	0.622213	0.509332	0.112881
TLN2	53.1349	0.48271	0.0811735	5.94664	2.73706e-09	2.03747e-08	0.417536	0.304816	0.11272
ALDH1A1	42.6063	0.561455	0.161064	3.48591	0.000490471	0.00112791	0.336836	0.225531	0.111306
SC5D	49.2798	0.432459	0.138595	3.12032	0.00180657	0.00362565	0.426378	0.315073	0.111304
PEBP1	347.919	0.503252	0.0900098	5.59108	2.25656e-08	1.38505e-07	0.918215	0.808591	0.109624
ENTPD3	35.5892	0.608962	0.189755	3.2092	0.00133103	0.00275443	0.321829	0.21278	0.109049
LAMTOR1	61.7598	0.460779	0.0837681	5.50064	3.7841e-08	2.22397e-07	0.542211	0.433894	0.108317
MICU1	72.513	0.424573	0.0529703	8.0153	1.09868e-15	2.93944e-14	0.553767	0.446859	0.106909
RAB18	189.813	0.491815	0.0725735	6.77679	1.22874e-11	1.50717e-10	0.797534	0.690625	0.106908
TIMM8B	42.6168	0.485584	0.0738042	6.57936	4.72477e-11	5.14233e-10	0.438903	0.332384	0.10652
CNDP2	428.056	0.437807	0.0651794	6.71695	1.85563e-11	2.17698e-10	0.942723	0.838011	0.104712
LAMA3	105.982	0.579612	0.229441	2.52619	0.0115306	0.019191	0.396828	0.292634	0.104194
RAB1A	168.497	0.41178	0.0531778	7.74346	9.67455e-15	2.147e-13	0.78939	0.685212	0.104178
IVD	56.4058	0.422208	0.0739926	5.70609	1.15601e-08	7.56729e-08	0.446737	0.342641	0.104095
ACSL1	540.656	0.615909	0.111514	5.52313	3.33011e-08	1.98142e-07	0.941986	0.838581	0.103405
ROMO1	84.1484	0.415533	0.0914641	4.54312	5.5427e-06	1.99296e-05	0.60356	0.500712	0.102848
FASN	2007.87	0.833903	0.15088	5.52694	3.25872e-08	1.94452e-07	0.989956	0.887235	0.102722
OLAH	563.499	0.471217	0.0982494	4.79613	1.61757e-06	6.59448e-06	0.970838	0.8685	0.102338
PDE11A	50.1221	0.425187	0.109867	3.87003	0.000108822	0.000290388	0.367162	0.264924	0.102238
STAC	34.4599	0.432508	0.093879	4.60708	4.08363e-06	1.51333e-05	0.33482	0.233438	0.101382
UQCR10	113.846	0.427358	0.0722645	5.91381	3.34281e-09	2.43066e-08	0.708535	0.607993	0.100543
TMEM134	43.0734	0.440573	0.0750559	5.86992	4.35994e-09	3.08978e-08	0.439718	0.339436	0.100282
C21orf33	54.7344	0.464995	0.0616043	7.5481	4.41666e-14	8.76313e-13	0.479195	0.378971	0.100224
CHP1	168.717	0.480793	0.0587238	8.18737	2.67005e-16	7.69305e-15	0.805289	0.705086	0.100203
KIAA0100	47.4198	0.444537	0.105686	4.20619	2.59714e-05	8.03308e-05	0.392485	0.292492	0.0999928
SCARB1	36.4375	0.434852	0.107554	4.0431	5.27492e-05	0.000151955	0.370225	0.270409	0.0998164
SEC14L1	517.239	0.552819	0.0665175	8.31089	9.49882e-17	2.91164e-15	0.960368	0.861091	0.0992763
STXBP1	58.251	0.407411	0.0687887	5.92264	3.16821e-09	2.31797e-08	0.481134	0.382462	0.098672
ME1	28.9383	0.545051	0.101644	5.36235	8.21454e-08	4.46235e-07	0.30717	0.209289	0.0978812
FAM49A	30.9537	0.595018	0.119843	4.96497	6.87108e-07	3.03303e-06	0.31225	0.214418	0.0978324
PDHB	39.3277	0.467469	0.0694172	6.73419	1.64846e-11	1.96404e-10	0.400938	0.303533	0.0974052
SMDT1	67.0592	0.443157	0.0833447	5.31716	1.05402e-07	5.57006e-07	0.547951	0.451061	0.0968891
TMEM87B	92.2211	0.437176	0.0850685	5.13911	2.76046e-07	1.33058e-06	0.589095	0.49252	0.096575
AACS	64.7846	0.42071	0.0664329	6.33286	2.40655e-10	2.23848e-09	0.50126	0.40483	0.0964306
DDHD2	41.9992	0.489939	0.0668953	7.32397	2.40738e-13	4.16799e-12	0.388296	0.292207	0.0960896
PAIP1	39.282	0.481029	0.0671563	7.16283	7.90289e-13	1.2426e-11	0.416877	0.322339	0.0945374
SEC61B	77.872	0.434821	0.0736669	5.90253	3.57965e-09	2.58817e-08	0.592896	0.499644	0.0932518
RBP1	38.4658	0.514275	0.114195	4.50347	6.68527e-06	2.36013e-05	0.367821	0.274612	0.0932092
FAM69A	32.8751	0.466405	0.131449	3.54818	0.000387908	0.000915717	0.317679	0.224605	0.0930748
PLEKHB2	74.6008	0.437986	0.0640247	6.84088	7.8706e-12	1.0063e-10	0.542638	0.44985	0.0927874
RRP1B	34.7461	0.465222	0.0917096	5.07277	3.9206e-07	1.83005e-06	0.320704	0.22838	0.0923241
DCAF11	61.7122	0.472055	0.0568115	8.30914	9.63944e-17	2.94886e-15	0.5146	0.425417	0.0891837
FABP3	1143.81	0.711767	0.11197	6.35674	2.06082e-10	1.95358e-09	0.991856	0.905257	0.0865992
NPTN	44.5525	0.441957	0.0775717	5.69739	1.21654e-08	7.92298e-08	0.418854	0.332384	0.0864709
KLHL2	48.6352	0.41103	0.0933367	4.40374	1.06401e-05	3.59121e-05	0.407027	0.322909	0.0841176
DBT	43.5336	0.517224	0.0694906	7.44308	9.83643e-14	1.82879e-12	0.386939	0.30332	0.0836196
SLC25A4	36.9057	0.414415	0.0953431	4.34657	1.38284e-05	4.54933e-05	0.350952	0.268343	0.082609
ZG16B	65.2832	0.41937	0.135899	3.08589	0.00202946	0.00402096	0.429247	0.346987	0.0822605
CMTM6	334.114	0.447053	0.0857164	5.21549	1.83335e-07	9.2341e-07	0.88913	0.809232	0.0798981
DHCR24	129.132	0.441408	0.164469	2.68384	0.00727817	0.0127403	0.556715	0.477276	0.0794387
BTN1A1	1492.51	0.465252	0.134889	3.44915	0.000562348	0.00127168	0.993446	0.914803	0.0786436
PPP2R5E	71.4576	0.424105	0.0765118	5.54301	2.97324e-08	1.78639e-07	0.516423	0.438453	0.0779702
LPL	1178.43	0.620334	0.127644	4.85987	1.17463e-06	4.96525e-06	0.986039	0.908961	0.0770781
GNAQ	71.5628	0.434506	0.0535704	8.11093	5.02344e-16	1.40519e-14	0.522473	0.446075	0.0763976
CTIF	39.2216	0.417827	0.0803998	5.19686	2.02678e-07	1.00859e-06	0.350021	0.275894	0.0741273
UBE2F	34.0102	0.417996	0.0652612	6.40497	1.50398e-10	1.4796e-09	0.367899	0.294486	0.0734122
CD36	1008.04	0.406792	0.118915	3.42086	0.000624235	0.00139682	0.985186	0.913022	0.0721645
DAP	355.612	0.528764	0.0974317	5.42702	5.73016e-08	3.22574e-07	0.909567	0.83794	0.071627
TMEM167A	47.6387	0.423938	0.0676271	6.26876	3.63934e-10	3.23996e-09	0.437468	0.367075	0.0703934
SYK	48.025	0.501756	0.0940273	5.33627	9.48756e-08	5.07137e-07	0.361771	0.291993	0.0697783
UGP2	1056.22	0.64513	0.103003	6.2632	3.77158e-10	3.33257e-09	0.981386	0.915301	0.0660846
IMPACT	47.3676	0.405186	0.0735913	5.5059	3.67297e-08	2.16529e-07	0.419436	0.361732	0.0577037
PAIP2B	31.8128	0.504459	0.0738916	6.82702	8.66948e-12	1.09578e-10	0.311707	0.255449	0.056258
GJB1	39.7104	0.482395	0.124578	3.87222	0.000107847	0.000288336	0.335595	0.285155	0.0504409
TAX1BP1	817.89	0.445932	0.0677445	6.58256	4.62411e-11	5.0435e-10	0.979874	0.937313	0.0425606
SPP1	5365.96	0.507232	0.148425	3.41744	0.000632132	0.00141202	0.938768	0.927696	0.0110713
XDH	7561.29	0.532378	0.112203	4.74476	2.08749e-06	8.29863e-06	0.999845	0.990811	0.00903423
CSN2	32856	0.563735	0.166379	3.38826	0.000703376	0.001556	0.999922	0.992663	0.00725967
LALBA	48924.6	0.527174	0.153692	3.43007	0.000603424	0.0013538	0.999922	0.997934	0.00198826

## Sheet: MT High LC2
Supplemental Dataset 6
Related to Epithelial subgroup marker genes, Figure 4
Marker Genes for MT High LC2: (DESeq2 Wald test in subgroup vs others, donor as covariate, adjusted p-value < 0.05 average log fold change > 0.4 or < -0.4, percent in celltype expressing > 0.3, ordered by percent difference)
	baseMean	log2FoldChange	lfcSE	stat	pvalue	padj	pts	pts_rest	pts_diff
GPNMB	107.759	1.52421	0.18012	8.46218	2.62422e-17	6.44326e-16	0.629751	0.322846	0.306905
IQGAP2	149.055	1.77321	0.16836	10.5323	6.13349e-26	7.95821e-24	0.721494	0.43997	0.281525
IQGAP1	117.271	0.825895	0.26725	3.09035	0.00199922	0.00452076	0.535714	0.258858	0.276856
MTRNR2L1	96.3919	1.79683	0.307397	5.84532	5.05602e-09	2.87923e-08	0.407602	0.136894	0.270708
FUCA1	57.9699	1.73042	0.202488	8.5458	1.27644e-17	3.32382e-16	0.534404	0.272319	0.262084
FGF23	89.9967	2.01485	0.241372	8.34748	6.97326e-17	1.6122e-15	0.657929	0.407255	0.250674
FLNB	88.162	1.05672	0.24329	4.34344	1.40267e-05	4.56861e-05	0.500655	0.268458	0.232197
LPO	42.5374	2.36013	0.266032	8.8716	7.21042e-19	2.36952e-17	0.442005	0.217333	0.224672
C6orf15	31.4432	2.34993	0.281828	8.33818	7.5442e-17	1.7362e-15	0.377457	0.156773	0.220685
NPFFR2	25.2771	2.03162	0.356045	5.70608	1.15611e-08	6.20637e-08	0.343709	0.12618	0.21753
GPAT2	59.353	1.84051	0.232763	7.90723	2.63171e-15	4.39622e-14	0.559305	0.36021	0.199095
AZGP1	276.705	1.68301	0.16235	10.3666	3.51871e-25	3.81008e-23	0.865007	0.667066	0.197941
ABCG2	132.736	1.5826	0.193865	8.16341	3.25697e-16	6.56233e-15	0.732962	0.550594	0.182368
TCN1	217.937	0.857546	0.200255	4.28226	1.85002e-05	5.90305e-05	0.590433	0.417643	0.172789
MRC1	34.4565	1.8333	0.23097	7.93739	2.06477e-15	3.51947e-14	0.397444	0.228374	0.16907
ODAM	37.9469	1.17283	0.224544	5.22318	1.75877e-07	7.80173e-07	0.335518	0.168412	0.167106
LAMA3	105.982	1.37771	0.255738	5.3872	7.1563e-08	3.40961e-07	0.510157	0.347646	0.162511
RDH11	141.493	1.3618	0.120069	11.3419	8.13708e-30	1.72495e-27	0.75557	0.594023	0.161547
GPX3	140.7	1.57965	0.177064	8.92134	4.60667e-19	1.58661e-17	0.750655	0.590379	0.160276
NAAA	31.4945	1.43668	0.166231	8.64265	5.49226e-18	1.51399e-16	0.385649	0.226688	0.158961
CST3	105.138	1.62002	0.143906	11.2575	2.12686e-29	4.05208e-27	0.696265	0.539853	0.156412
ENTPD3	35.5892	1.65058	0.194316	8.49432	1.99099e-17	4.98608e-16	0.423001	0.271803	0.151199
MRC1L1	61.7315	1.82083	0.219017	8.31368	9.27787e-17	2.1062e-15	0.551769	0.402687	0.149083
LYZ	3266.48	1.69989	0.231166	7.35355	1.93008e-13	2.28198e-12	0.987549	0.847932	0.139617
CIDEA	197.476	1.49061	0.1912	7.79608	6.38612e-15	9.95004e-14	0.820773	0.688494	0.132279
MSMO1	109.47	1.20639	0.186484	6.46915	9.85553e-11	7.47659e-10	0.640891	0.510755	0.130136
DHCR24	129.132	1.03309	0.182788	5.65184	1.58737e-08	8.35661e-08	0.647772	0.518832	0.12894
TF	52.9165	1.26413	0.185433	6.81718	9.2846e-12	8.19604e-11	0.363368	0.235064	0.128305
NUCB2	190.221	1.3733	0.121691	11.2851	1.55383e-29	3.03723e-27	0.814875	0.687842	0.127034
LCP1	52.2265	1.15455	0.110167	10.48	1.06778e-25	1.30092e-23	0.413827	0.304898	0.108929
CPD	79.816	0.972561	0.111456	8.72597	2.63906e-18	7.78832e-17	0.528178	0.423354	0.104824
SRPR	101.771	0.865108	0.107697	8.03278	9.52912e-16	1.74057e-14	0.628113	0.529791	0.0983218
FOLR1	250.921	1.39788	0.154599	9.04195	1.53896e-19	5.71923e-18	0.832569	0.734615	0.0979537
MUC1	317.266	1.02559	0.131013	7.82815	4.9511e-15	7.86065e-14	0.890564	0.793055	0.0975089
MUC4	112.277	0.641509	0.166179	3.86035	0.000113226	0.000318178	0.617628	0.521034	0.0965933
MAN2B2	32.1904	1.2895	0.0979886	13.1597	1.49682e-39	1.40804e-36	0.353539	0.257607	0.0959312
C5orf38	57.651	1.06506	0.159693	6.66942	2.56811e-11	2.12962e-10	0.50426	0.411144	0.0931155
NDFIP1	124.473	0.983002	0.0948808	10.3604	3.75464e-25	4.00787e-23	0.707405	0.614609	0.0927964
SLC39A6	68.1632	0.946089	0.071334	13.2628	3.80408e-40	4.08966e-37	0.50426	0.416719	0.0875407
EBP	73.8782	1.19485	0.142683	8.37415	5.56224e-17	1.30401e-15	0.573722	0.488891	0.0848308
LRRC26	37.7285	0.999666	0.146877	6.80615	1.00246e-11	8.77725e-11	0.403014	0.319854	0.0831602
ACACB	197.226	1.24018	0.208638	5.94418	2.77843e-09	1.6498e-08	0.685452	0.605091	0.0803615
IL7R	155.215	0.511874	0.156157	3.27794	0.00104569	0.00247893	0.599934	0.5203	0.0796342
TM7SF2	43.5344	1.14872	0.130049	8.83296	1.01939e-18	3.20979e-17	0.437746	0.358388	0.0793578
TSPAN13	49.2897	0.967294	0.0828129	11.6805	1.60399e-31	4.64262e-29	0.460026	0.380768	0.0792577
EGF	58.3245	0.84173	0.162239	5.1882	2.12335e-07	9.29839e-07	0.419069	0.342534	0.0765355
SOSTDC1	202.363	1.05866	0.168871	6.26907	3.63213e-10	2.4894e-09	0.782765	0.706741	0.076024
SDC2	157.473	0.945024	0.0940223	10.0511	9.08804e-24	7.55713e-22	0.741809	0.667337	0.0744712
SC5D	49.2798	1.114	0.149234	7.46476	8.34497e-14	1.06261e-12	0.453145	0.381666	0.0714796
TSPAN3	86.6299	0.700718	0.0849489	8.2487	1.60123e-16	3.47264e-15	0.582896	0.511925	0.070972
CA6	404.05	1.40134	0.157895	8.87515	6.98377e-19	2.31526e-17	0.891874	0.82169	0.0701844
ITGAV	67.9901	0.838664	0.123622	6.7841	1.16813e-11	1.0151e-10	0.484273	0.414706	0.0695662
STAC2	66.0647	0.450334	0.179469	2.50926	0.0120985	0.0235326	0.342726	0.274005	0.0687207
LMAN1	164.162	1.04182	0.0731384	14.2445	4.84808e-46	1.82421e-42	0.740498	0.673429	0.0670692
TMEM59	128.642	0.92267	0.0782538	11.7907	4.35707e-32	1.49042e-29	0.711337	0.645066	0.0662712
ITM2B	153.499	0.808266	0.0777632	10.3939	2.64204e-25	2.94558e-23	0.751311	0.685829	0.0654813
ZG16B	65.2832	1.20828	0.140343	8.6095	7.33784e-18	1.96866e-16	0.459043	0.395372	0.0636716
PCYOX1	114.514	1.01092	0.0914638	11.0527	2.12647e-28	3.63699e-26	0.617955	0.555054	0.0629015
HSD17B12	96.0882	1.12783	0.0931788	12.1039	1.007e-33	4.45777e-31	0.614679	0.552933	0.061746
ATP13A4	38.7997	0.942878	0.165456	5.69864	1.20764e-08	6.47069e-08	0.322412	0.260925	0.0614864
GJB1	39.7104	0.95681	0.139295	6.86895	6.46784e-12	5.907e-11	0.374509	0.31311	0.0613984
RETSAT	50.5787	0.928627	0.0967526	9.59795	8.15492e-22	4.72076e-20	0.421035	0.360863	0.0601728
POR	54.5228	0.738781	0.110021	6.71492	1.88167e-11	1.59106e-10	0.42038	0.362712	0.0576683
SLC39A8	217.602	0.901508	0.0865343	10.4179	2.0538e-25	2.37782e-23	0.817169	0.761727	0.0554417
OXCT1	73.7708	0.820224	0.109734	7.47469	7.7389e-14	9.90461e-13	0.510813	0.455443	0.0553697
TSPAN12	47.71	0.862808	0.114114	7.56093	4.002e-14	5.40216e-13	0.423001	0.368368	0.0546332
LAMP1	96.2852	0.852096	0.069846	12.1996	3.12216e-34	1.56639e-31	0.610419	0.555924	0.0544952
UGGT1	37.6406	0.955592	0.102794	9.29623	1.45514e-20	6.75967e-19	0.302097	0.250238	0.051859
PDIA3	151.231	0.954492	0.0783472	12.1828	3.8369e-34	1.80466e-31	0.730996	0.679276	0.0517205
ACSL3	107.727	0.462084	0.132816	3.47912	0.000503061	0.00125941	0.557339	0.505887	0.051452
METTL7A	56.5533	0.721953	0.107351	6.72517	1.75387e-11	1.49055e-10	0.437746	0.387322	0.0504235
GPR126	63.6259	0.994308	0.0864742	11.4983	1.34515e-30	3.55191e-28	0.433486	0.383107	0.0503791
SCD	99.3765	1.02128	0.182643	5.59167	2.24899e-08	1.15368e-07	0.54882	0.500068	0.0487525
TMEM66	205.901	0.832483	0.0645943	12.8879	5.26707e-38	4.17235e-35	0.81979	0.771408	0.0483819
SCP2	220.954	1.01505	0.104789	9.68663	3.43693e-22	2.19192e-20	0.843381	0.795475	0.0479064
SPP1	5365.96	1.2356	0.155747	7.93341	2.13215e-15	3.62201e-14	0.97772	0.931308	0.0464112
ARHGAP18	225.003	0.611167	0.12138	5.03514	4.77491e-07	1.9695e-06	0.764417	0.718543	0.0458733
TMBIM6	462.542	0.954685	0.0673796	14.1688	1.43002e-45	4.30466e-42	0.945937	0.900226	0.0457114
TGOLN2	104.615	0.867164	0.0712439	12.1718	4.39503e-34	2.00453e-31	0.577326	0.53164	0.0456863
TMC4	41.484	0.823565	0.0823184	10.0046	1.45441e-23	1.18969e-21	0.378113	0.332853	0.0452598
PDZK1IP1	178.372	0.415993	0.107971	3.85281	0.000116772	0.000327104	0.718218	0.673266	0.0449519
CEL	1253.44	1.66522	0.14167	11.7542	6.71887e-32	2.24724e-29	0.985911	0.941914	0.043997
RTN3	91.5056	0.557821	0.078006	7.151	8.61483e-13	9.11827e-12	0.572412	0.529057	0.0433549
NOSTRIN	38.683	0.661272	0.177146	3.73293	0.000189268	0.00051088	0.301769	0.258505	0.0432645
SUMF2	64.5968	0.94011	0.0832654	11.2905	1.46158e-29	2.93311e-27	0.495085	0.452968	0.042117
MAGT1	73.8969	0.850564	0.0777212	10.9438	7.11683e-28	1.13952e-25	0.529161	0.487559	0.0416024
SLC11A2	51.0735	0.630051	0.11875	5.30567	1.1226e-07	5.15793e-07	0.355505	0.314878	0.0406268
KIAA1324	184.709	0.988604	0.0993818	9.94754	2.58481e-23	2.00536e-21	0.7654	0.725614	0.0397858
LGALS3BP	64.8983	0.968516	0.0978702	9.89592	4.33621e-23	3.2309e-21	0.480013	0.440622	0.0393909
PTHLH	147.414	0.686573	0.213433	3.21681	0.00129625	0.00302619	0.565858	0.526582	0.0392765
RNASET2	40.7918	1.07929	0.109176	9.88571	4.80144e-23	3.54247e-21	0.381062	0.341936	0.0391259
PLA2G16	37.2747	0.514383	0.132792	3.8736	0.000107239	0.000302541	0.327654	0.289098	0.038556
ALDH1L1	127.71	0.913462	0.102472	8.91425	4.9112e-19	1.67236e-17	0.683486	0.646153	0.0373328
HYOU1	59.149	0.870691	0.124435	6.99716	2.61195e-12	2.5511e-11	0.39941	0.362222	0.0371879
ALDH6A1	64.8971	0.926202	0.108395	8.54469	1.28877e-17	3.35013e-16	0.499672	0.462568	0.0371047
ATP2C1	45.3206	0.676904	0.0926429	7.30659	2.74015e-13	3.13866e-12	0.348952	0.313165	0.035787
DDX60L	41.9081	0.619518	0.12092	5.12336	3.00131e-07	1.28041e-06	0.33519	0.299568	0.0356224
SEC61A1	116.783	0.80586	0.072125	11.1731	5.52142e-29	1.02596e-26	0.646461	0.61208	0.0343818
IDI1	195.041	0.84975	0.148244	5.73211	9.91903e-09	5.38375e-08	0.756881	0.722704	0.0341766
ANO10	41.8688	0.812227	0.0776154	10.4648	1.25391e-25	1.49783e-23	0.365007	0.330977	0.03403
MUC15	190.167	0.570734	0.130111	4.38652	1.1518e-05	3.80755e-05	0.730341	0.697033	0.0333076
CD36	1008.04	1.16399	0.115521	10.076	7.05398e-24	5.93126e-22	0.989515	0.957278	0.0322366
LPL	1178.43	1.07584	0.137764	7.80923	5.75363e-15	9.02061e-14	0.988204	0.956435	0.031769
BTN1A1	1492.51	1.27138	0.133755	9.50528	1.99506e-21	1.06481e-19	0.994102	0.96337	0.0307324
ATP6AP1	42.6048	0.851495	0.0819317	10.3927	2.67534e-25	2.96078e-23	0.380734	0.350012	0.0307217
ASAH1	54.5196	0.664686	0.0941067	7.06311	1.62817e-12	1.64247e-11	0.422346	0.392652	0.0296938
ATP6AP2	35.0108	0.771417	0.0762626	10.1153	4.72698e-24	4.20981e-22	0.333224	0.303919	0.0293055
CTBS	32.7171	0.882006	0.0985587	8.94905	3.58565e-19	1.26685e-17	0.329948	0.301852	0.0280957
CD46	131.505	0.644817	0.0940476	6.85628	7.06783e-12	6.42767e-11	0.645151	0.617246	0.0279044
DHCR7	47.0469	1.04015	0.124551	8.35117	6.75912e-17	1.56751e-15	0.405636	0.378783	0.0268523
TSPAN6	59.5993	0.844873	0.0819241	10.3129	6.16275e-25	6.2252e-23	0.460026	0.434721	0.0253051
ALDH1A1	42.6063	1.32308	0.170753	7.74852	9.29674e-15	1.41625e-13	0.319135	0.295815	0.0233201
APLP2	199.466	0.603893	0.0817667	7.38555	1.51821e-13	1.82513e-12	0.716252	0.693008	0.0232432
OS9	125.447	0.818684	0.0703821	11.632	2.83374e-31	7.75465e-29	0.634666	0.611563	0.023103
RRBP1	363.487	0.696178	0.111797	6.22719	4.74883e-10	3.18373e-09	0.826999	0.80483	0.0221691
FAM3B	60.2311	0.774697	0.0873688	8.86698	7.51593e-19	2.44853e-17	0.481979	0.459957	0.022022
VIMP	50.9594	0.405736	0.116345	3.48737	0.000487796	0.00122527	0.391874	0.370516	0.0213578
LMBRD1	34.8747	0.558323	0.0926615	6.0254	1.68692e-09	1.04528e-08	0.309305	0.288554	0.0207513
CNIH1	35.3443	0.69216	0.0783542	8.83373	1.01238e-18	3.19441e-17	0.346003	0.325511	0.0204921
SEC63	95.016	0.485005	0.102481	4.73265	2.21609e-06	8.20326e-06	0.518676	0.498328	0.0203487
ELOVL5	77.8503	0.713414	0.113677	6.27581	3.47816e-10	2.3904e-09	0.524574	0.504501	0.0200735
SLC50A1	118.586	1.04148	0.119045	8.74865	2.15919e-18	6.4737e-17	0.680537	0.661056	0.0194817
PGRMC1	81.0573	0.777021	0.0657771	11.8129	3.34623e-32	1.22839e-29	0.538336	0.519049	0.0192862
LAPTM4A	173.084	0.686851	0.0733273	9.36692	7.46814e-21	3.68534e-19	0.749345	0.730264	0.0190806
OLAH	563.499	0.851387	0.105466	8.07265	6.87862e-16	1.29251e-14	0.952163	0.933321	0.0188419
PROM2	48.8411	0.690213	0.0930096	7.42088	1.16346e-13	1.43417e-12	0.399083	0.380415	0.0186676
B2M	971.556	0.751304	0.097	7.7454	9.52811e-15	1.44564e-13	0.961337	0.942757	0.0185799
LRPAP1	58.7167	0.755236	0.0832658	9.07018	1.18816e-19	4.48197e-18	0.439384	0.421804	0.01758
DAP	355.612	0.770413	0.109738	7.02046	2.21144e-12	2.18401e-11	0.900393	0.882985	0.0174084
ITM2A	61.6816	0.818726	0.110174	7.43122	1.07601e-13	1.33512e-12	0.367628	0.350284	0.0173436
FABP3	1143.81	0.788182	0.13261	5.94362	2.78793e-09	1.65462e-08	0.977064	0.960025	0.0170392
YIPF4	51.7142	0.715698	0.113405	6.311	2.77244e-10	1.93813e-09	0.417104	0.400239	0.0168642
QSOX1	120.763	0.575306	0.0870947	6.60552	3.96113e-11	3.19673e-10	0.615334	0.598646	0.0166885
SLCO4C1	69.591	0.432894	0.16298	2.65611	0.00790484	0.0159849	0.401704	0.386044	0.0156597
SRPRB	40.6443	0.621861	0.0846022	7.35041	1.97598e-13	2.33259e-12	0.358126	0.343051	0.0150752
SPINT2	153.886	0.637725	0.0807745	7.89513	2.90002e-15	4.80178e-14	0.718545	0.70375	0.0147952
SSR4	175.363	1.01827	0.106919	9.52377	1.67016e-21	9.04228e-20	0.775557	0.761048	0.0145095
PTPLAD1	46.7415	0.744132	0.102512	7.25896	3.90079e-13	4.32015e-12	0.346986	0.333451	0.0135344
TRAM1	195.657	0.650951	0.0532434	12.2259	2.25955e-34	1.21459e-31	0.786697	0.773258	0.0134397
SEPP1	387.062	0.580143	0.0850496	6.82123	9.02628e-12	8.00557e-11	0.887287	0.874038	0.013249
AGPAT1	31.0283	0.867456	0.115777	7.49245	6.75974e-14	8.75566e-13	0.315203	0.302124	0.0130793
SLC17A5	42.4887	0.490234	0.119584	4.09949	4.1407e-05	0.000124893	0.334862	0.322247	0.0126151
SPCS1	59.3787	0.694281	0.0778418	8.91913	4.6998e-19	1.61131e-17	0.474115	0.461534	0.0125811
MGST2	39.2504	0.817872	0.116093	7.045	1.85467e-12	1.85356e-11	0.371887	0.359612	0.0122756
CYBRD1	62.2045	0.576067	0.118849	4.84704	1.25315e-06	4.83247e-06	0.428571	0.416338	0.0122334
TMCO1	41.7065	0.662753	0.0797219	8.31331	9.30681e-17	2.10959e-15	0.35059	0.338999	0.0115911
BCAP31	40.1853	0.62855	0.0713541	8.80888	1.26399e-18	3.90643e-17	0.348952	0.337585	0.0113669
CD81	308.984	0.742473	0.0849281	8.74237	2.28263e-18	6.83018e-17	0.848952	0.83836	0.0105918
MFSD1	40.4579	0.641972	0.07264	8.83772	9.76893e-19	3.09541e-17	0.350262	0.340032	0.01023
EPCAM	188.079	0.462677	0.0951081	4.86475	1.14603e-06	4.4479e-06	0.733945	0.723846	0.0100987
CMTM6	334.114	0.757842	0.0934604	8.1087	5.11638e-16	9.86001e-15	0.869921	0.860224	0.00969783
CALB2	66.1164	0.784972	0.106299	7.38459	1.52925e-13	1.83693e-12	0.477064	0.467571	0.0094929
SCARB2	96.1726	0.556782	0.0750138	7.4224	1.15018e-13	1.42246e-12	0.539974	0.53058	0.00939429
IMPAD1	38.8099	0.495096	0.0920438	5.37891	7.49367e-08	3.55684e-07	0.309305	0.299976	0.00932985
ARG2	115.176	0.68043	0.139239	4.88676	1.0251e-06	4.00853e-06	0.637942	0.630898	0.00704466
LMAN2	42.835	0.593784	0.0686856	8.64496	5.38251e-18	1.4892e-16	0.360092	0.353167	0.00692502
FASN	2007.87	0.994049	0.175773	5.6553	1.55573e-08	8.20435e-08	0.959699	0.953254	0.00644481
TMSB10	1641.26	0.808278	0.103155	7.83555	4.66802e-15	7.43474e-14	0.991809	0.98575	0.00605824
ALDH9A1	261.084	0.740697	0.0942068	7.86246	3.76652e-15	6.12201e-14	0.837156	0.831371	0.00578512
PIGR	4590.21	1.16945	0.099127	11.7974	4.02345e-32	1.4083e-29	0.999345	0.993909	0.00543612
PSAP	2490.96	1.00037	0.0660627	15.1427	8.47166e-52	6.37535e-48	0.997379	0.991978	0.00540096
TMED10	124.949	0.665023	0.0642209	10.3552	3.96222e-25	4.19968e-23	0.662189	0.657058	0.00513056
ASPH	105.959	0.639426	0.0821801	7.78079	7.20717e-15	1.116e-13	0.573067	0.568705	0.00436154
SPPL2A	37.836	0.588216	0.0979673	6.0042	1.92273e-09	1.17909e-08	0.324377	0.320262	0.00411531
GPR108	36.6195	0.63638	0.0806395	7.89168	2.98155e-15	4.91515e-14	0.317169	0.313763	0.00340625
PRPS2	120.125	0.911537	0.130587	6.98033	2.94485e-12	2.8577e-11	0.642857	0.639627	0.00323024
CSN2	32856	1.60439	0.164078	9.77821	1.39664e-22	9.70116e-21	1	0.997145	0.00285536
ACSL1	540.656	0.738233	0.130281	5.66647	1.45772e-08	7.72266e-08	0.907929	0.905338	0.00259107
HM13	53.3151	0.732232	0.0810488	9.03446	1.64819e-19	6.08011e-18	0.408912	0.406467	0.00244549
CSN3	11665.3	1.21922	0.113665	10.7265	7.64639e-27	1.08572e-24	1	0.998096	0.00190357
PTPRF	211.205	0.748386	0.0866183	8.64004	5.61936e-18	1.54057e-16	0.733945	0.732086	0.00185891
XDH	7561.29	1.10323	0.112983	9.76453	1.59848e-22	1.09358e-20	0.998362	0.996519	0.00184254
CSN1S1	13795.2	1.35391	0.114191	11.8565	1.9909e-32	7.68334e-30	0.999345	0.997525	0.00181933
MFGE8	696.769	0.774578	0.0979841	7.90514	2.67632e-15	4.46578e-14	0.927588	0.925815	0.00177333
NIPAL2	45.6613	0.64961	0.0871664	7.45253	9.15697e-14	1.15332e-12	0.370904	0.369401	0.00150286
PDIA4	65.6896	0.973015	0.106633	9.12491	7.17946e-20	2.83617e-18	0.441678	0.440187	0.00149049
LTF	15490.1	1.05267	0.0991306	10.619	2.43187e-26	3.25497e-24	1	0.998586	0.00141408
DDOST	57.5163	0.747108	0.0905768	8.24833	1.60622e-16	3.47845e-15	0.465269	0.464036	0.00123256
LALBA	48924.6	1.48294	0.151398	9.79498	1.1832e-22	8.32166e-21	1	0.999157	0.00084301
PYGL	48.5175	0.500851	0.0887325	5.64451	1.65652e-08	8.68719e-08	0.344364	0.343567	0.00079706
REEP5	99.5304	0.520421	0.0589356	8.83033	1.04367e-18	3.27255e-17	0.58519	0.584777	0.000413165
RNA28S5	4579.5	1.0716	0.158655	6.75429	1.43534e-11	1.23166e-10	0.998034	0.998205	-0.000171129
B4GALT1	777.89	0.670274	0.12386	5.41153	6.24898e-08	3.00682e-07	0.934469	0.934762	-0.000292717
FAM134B	87.4873	0.437387	0.158053	2.76735	0.00565148	0.011778	0.464286	0.464961	-0.000674991
HSD17B4	53.5668	0.438412	0.0747879	5.86208	4.57106e-09	2.61892e-08	0.371887	0.372638	-0.000750246
LDHB	311.024	0.668894	0.107798	6.20505	5.46784e-10	3.627e-09	0.854194	0.855247	-0.00105309
GPR107	64.6272	0.61332	0.116611	5.25955	1.44412e-07	6.50956e-07	0.404653	0.405841	-0.00118856
DDRGK1	41.2673	0.438168	0.0851863	5.14365	2.69456e-07	1.15973e-06	0.32536	0.327604	-0.00224407
HSP90B1	325.928	0.669438	0.0904757	7.39909	1.3712e-13	1.66838e-12	0.790301	0.792919	-0.00261728
SLC15A2	44.5742	0.700532	0.0997598	7.02218	2.18428e-12	2.15861e-11	0.343709	0.346341	-0.00263202
TMEM205	34.5544	0.618234	0.0875658	7.06022	1.66235e-12	1.67358e-11	0.300786	0.303647	-0.00286033
CLPTM1	35.9731	0.729625	0.082275	8.86812	7.43889e-19	2.42869e-17	0.313565	0.316537	-0.00297171
MAGED1	111.482	0.817028	0.114142	7.15801	8.18559e-13	8.67005e-12	0.608126	0.611971	-0.00384492
2021-09-15	52.7884	0.551019	0.064543	8.53724	1.37466e-17	3.54888e-16	0.421363	0.425339	-0.0039762
P4HB	435.727	0.682421	0.0699715	9.75284	1.79376e-22	1.21612e-20	0.916776	0.920893	-0.00411716
TMED2	99.0195	0.701928	0.0733607	9.56816	1.0882e-21	6.08951e-20	0.584207	0.589019	-0.00481204
CTSS	91.4043	0.587006	0.0907424	6.46893	9.86984e-11	7.48367e-10	0.516383	0.522231	-0.00584828
UGP2	1056.22	0.690658	0.123046	5.61302	1.98822e-08	1.02976e-07	0.95249	0.958557	-0.00606638
KIAA0319L	68.9837	0.558175	0.078601	7.10137	1.23527e-12	1.27342e-11	0.413827	0.419982	-0.00615505
NPC2	47.7614	0.678111	0.102556	6.61208	3.7896e-11	3.07147e-10	0.384993	0.392108	-0.00711489
TFRC	68.1981	0.626025	0.150565	4.15783	3.21288e-05	9.85481e-05	0.410223	0.417535	-0.0073118
MAGED2	70.8915	0.79228	0.0820708	9.65362	4.74512e-22	2.90321e-20	0.479685	0.487151	-0.00746545
PCP4L1	43.1949	0.878085	0.146749	5.9836	2.18257e-09	1.32246e-08	0.355505	0.363419	-0.00791423
SNX19	43.4106	0.623752	0.116991	5.33161	9.73437e-08	4.52617e-07	0.310288	0.318467	-0.00817902
DPM3	41.5992	0.816075	0.0923069	8.84089	9.49601e-19	3.01528e-17	0.3673	0.375874	-0.00857347
CREB3L1	97.1169	0.761816	0.173618	4.38789	1.14454e-05	3.7852e-05	0.527851	0.536725	-0.00887472
SLC46A3	84.8243	0.863996	0.123495	6.99622	2.62951e-12	2.56326e-11	0.531127	0.541539	-0.0104115
CANX	521.846	0.588962	0.0522186	11.2788	1.67025e-29	3.22294e-27	0.917104	0.928698	-0.0115941
TAX1BP1	817.89	0.507387	0.0811981	6.24876	4.13729e-10	2.79866e-09	0.953473	0.965817	-0.0123442
TMEM33	40.3733	0.413975	0.0759583	5.45003	5.03612e-08	2.46179e-07	0.313237	0.325946	-0.0127084
GLG1	60.122	0.486538	0.100995	4.81746	1.454e-06	5.54873e-06	0.36599	0.379327	-0.0133377
SDF4	59.5801	0.583467	0.0782249	7.45884	8.72881e-14	1.10401e-12	0.418087	0.432165	-0.0140784
SORL1	73.4765	0.526636	0.110275	4.77568	1.79097e-06	6.73896e-06	0.39384	0.408153	-0.0143126
MCUR1	62.04	0.529656	0.0822008	6.44344	1.16792e-10	8.7498e-10	0.44692	0.46235	-0.01543
OSMR	87.9932	0.552812	0.139846	3.95302	7.71712e-05	0.000222382	0.469856	0.485465	-0.015609
CMTM8	33.0608	0.417254	0.0892494	4.67514	2.93746e-06	1.06611e-05	0.307012	0.323471	-0.0164592
TMEM30A	94.9268	0.464635	0.0666407	6.97225	3.11918e-12	3.00555e-11	0.511796	0.528295	-0.0164997
ERGIC1	59.495	0.519068	0.0741128	7.00375	2.49197e-12	2.44184e-11	0.432176	0.448808	-0.0166319
ADIPOR1	71.8801	0.482721	0.06915	6.98078	2.93552e-12	2.85049e-11	0.483617	0.500394	-0.016777
SCARB1	36.4375	0.687702	0.130326	5.2768	1.31462e-07	5.95976e-07	0.319463	0.336334	-0.0168711
ACAT2	62.6744	0.71312	0.149203	4.77952	1.75717e-06	6.62672e-06	0.435452	0.45237	-0.0169178
HDLBP	796.378	0.407089	0.0786389	5.17668	2.25866e-07	9.83937e-07	0.949869	0.966823	-0.0169545
NDUFC2	44.1392	0.529444	0.111943	4.7296	2.24966e-06	8.31523e-06	0.376474	0.393495	-0.0170208
RBBP7	102.701	0.482085	0.095414	5.05257	4.35914e-07	1.81141e-06	0.545872	0.564137	-0.0182652
C12orf57	68.4918	0.669675	0.0847896	7.89808	2.83232e-15	4.70221e-14	0.490498	0.508879	-0.0183808
DSTN	256.424	0.43635	0.0650848	6.70434	2.02321e-11	1.69929e-10	0.819463	0.837897	-0.0184347
EMC10	64.321	0.602746	0.0754436	7.98936	1.35636e-15	2.41307e-14	0.451835	0.470535	-0.0187006
PTPRA	68.1705	0.408269	0.0782048	5.22051	1.78429e-07	7.90561e-07	0.418742	0.437468	-0.0187259
IGF2R	84.2866	0.573229	0.109449	5.23743	1.62826e-07	7.26563e-07	0.428899	0.447801	-0.0189023
ATRAID	33.025	0.485932	0.0782451	6.21039	5.28537e-10	3.5132e-09	0.308322	0.327768	-0.0194452
ERP29	118.704	0.716921	0.0726578	9.86708	5.78255e-23	4.2045e-21	0.630734	0.650668	-0.0199337
CMPK1	166.153	0.404465	0.0618868	6.53556	6.33729e-11	4.9421e-10	0.71789	0.737906	-0.0200156
TPD52	78.4049	0.509598	0.0654437	7.78681	6.87204e-15	1.0685e-13	0.507864	0.527969	-0.0201052
STOM	84.0683	0.498763	0.0848571	5.87767	4.16071e-09	2.40395e-08	0.495085	0.515405	-0.0203201
OCIAD1	39.436	0.50817	0.062266	8.16127	3.31515e-16	6.66173e-15	0.312254	0.332799	-0.0205443
PDIA6	125.169	0.644326	0.0796518	8.08929	6.00134e-16	1.14627e-14	0.610092	0.630789	-0.0206972
SEC11C	70.8509	0.814222	0.102802	7.92026	2.37009e-15	3.99018e-14	0.494102	0.515106	-0.021004
SORT1	142.137	0.64485	0.10078	6.3986	1.56809e-10	1.14625e-09	0.633028	0.654176	-0.0211481
SHMT1	58.7587	0.531336	0.104802	5.06992	3.97974e-07	1.66248e-06	0.421691	0.443233	-0.0215421
CASC4	68.866	0.539646	0.0660386	8.17168	3.04121e-16	6.15232e-15	0.446265	0.468251	-0.0219864
MCCC2	77.993	0.533819	0.0848787	6.2892	3.19097e-10	2.20612e-09	0.496068	0.518832	-0.0227636
SREBF2	60.4216	0.510214	0.114243	4.46604	7.96792e-06	2.69495e-05	0.402687	0.425829	-0.023142
GAK	51.1941	0.42316	0.0741637	5.70575	1.15832e-08	6.2153e-08	0.353866	0.37775	-0.0238837
ACLY	332.006	0.828527	0.155356	5.3331	9.65479e-08	4.49472e-07	0.783093	0.807767	-0.0246735
GSS	67.6155	0.459503	0.0801333	5.73424	9.79507e-09	5.328e-08	0.443971	0.468686	-0.0247151
RPN2	107.081	0.579062	0.072264	8.01315	1.11809e-15	2.01538e-14	0.582896	0.607946	-0.0250496
GNS	73.0829	0.572741	0.0836285	6.84863	7.45585e-12	6.75199e-11	0.455111	0.480951	-0.0258393
JTB	161.745	0.605754	0.0790752	7.66048	1.85236e-14	2.64766e-13	0.725098	0.751258	-0.0261594
COPG1	78.6777	0.679485	0.109831	6.18664	6.14583e-10	4.04641e-09	0.487877	0.514127	-0.0262504
ADCY3	115.539	0.811478	0.114956	7.05902	1.67681e-12	1.68588e-11	0.574377	0.600876	-0.0264982
GRN	114.405	0.467439	0.0753357	6.20475	5.47839e-10	3.63239e-09	0.598296	0.624833	-0.0265372
CHPT1	62.2944	0.715634	0.118109	6.05909	1.36891e-09	8.5705e-09	0.460354	0.48745	-0.0270962
CHRDL2	591.527	1.01275	0.199129	5.08592	3.65845e-07	1.53593e-06	0.822739	0.850026	-0.0272866
TMED4	40.505	0.448063	0.068653	6.5265	6.73264e-11	5.23956e-10	0.309305	0.336769	-0.0274635
SUCLG2	82.2275	0.617043	0.0928545	6.64527	3.02668e-11	2.48796e-10	0.519332	0.547005	-0.027673
SVIP	42.9856	0.422918	0.0885549	4.77578	1.79016e-06	6.73759e-06	0.331586	0.359856	-0.0282706
RET	44.3861	0.518494	0.131229	3.95107	7.78014e-05	0.00022407	0.327982	0.357491	-0.0295089
MAP2K1	41.1199	0.466863	0.0916533	5.09379	3.50968e-07	1.47884e-06	0.333224	0.363065	-0.0298412
STK3	73.3994	0.497496	0.0930383	5.34722	8.93151e-08	4.17479e-07	0.453145	0.483262	-0.0301167
TMA7	37.0824	0.40379	0.114061	3.54012	0.000399938	0.00101939	0.305046	0.335844	-0.0307984
C9orf41	45.7895	0.476863	0.0989531	4.81908	1.44219e-06	5.50785e-06	0.327982	0.359122	-0.0311405
ERLEC1	51.4102	0.415127	0.074784	5.55101	2.84027e-08	1.44033e-07	0.363696	0.395208	-0.0315125
ALDH7A1	86.0128	0.533021	0.0937928	5.68296	1.32382e-08	7.05555e-08	0.502621	0.535039	-0.0324181
DCXR	167.929	0.597112	0.100672	5.93126	3.00617e-09	1.77157e-08	0.715924	0.748457	-0.0325328
RPN1	85.214	0.523564	0.0687559	7.61483	2.64042e-14	3.68654e-13	0.514089	0.546869	-0.0327795
ARL1	90.4414	0.481548	0.0705493	6.82569	8.75028e-12	7.79293e-11	0.534076	0.567155	-0.0330792
FDFT1	181.142	0.481772	0.0817523	5.89307	3.79093e-09	2.20213e-08	0.710354	0.743671	-0.0333168
GPAA1	37.1347	0.549979	0.111508	4.9322	8.13083e-07	3.2281e-06	0.309305	0.343486	-0.0341803
DHRS7	127.264	0.41442	0.0903596	4.58635	4.51065e-06	1.59104e-05	0.596003	0.630762	-0.0347591
TM9SF2	110.698	0.747448	0.0817244	9.14597	5.90986e-20	2.39756e-18	0.588467	0.623664	-0.0351975
TMED3	117.051	0.639412	0.0907755	7.04388	1.86961e-12	1.86565e-11	0.620249	0.656242	-0.0359933
DAD1	70.5696	0.419478	0.0668264	6.27713	3.44884e-10	2.37134e-09	0.463303	0.499796	-0.0364933
AIF1L	171.274	0.629216	0.121897	5.16188	2.44485e-07	1.05953e-06	0.714941	0.751557	-0.0366158
THEM6	38.3605	0.419945	0.106089	3.95842	7.54474e-05	0.000217832	0.300131	0.336769	-0.0366378
RBP1	38.4658	0.481802	0.144609	3.33176	0.000863	0.00207691	0.301114	0.337775	-0.036661
ACSS2	180.959	0.69718	0.145841	4.7804	1.74945e-06	6.60585e-06	0.664155	0.70084	-0.0366856
TAPBP	87.2453	0.411029	0.0805963	5.09984	3.39934e-07	1.43597e-06	0.48886	0.52612	-0.0372599
FKBP2	49.6146	0.587744	0.0945608	6.21551	5.11587e-10	3.41005e-09	0.373198	0.411062	-0.0378646
NPNT	99.3719	0.548841	0.100816	5.44399	5.20997e-08	2.54182e-07	0.506225	0.54521	-0.0389844
SSR1	120.283	0.53696	0.0808719	6.63964	3.14449e-11	2.57776e-10	0.588467	0.629701	-0.0412346
PPDPF	158.845	0.411834	0.0897408	4.58916	4.45043e-06	1.57127e-05	0.673984	0.716912	-0.0429276
CHCHD10	43.2046	0.51344	0.0998593	5.14163	2.7236e-07	1.16956e-06	0.351245	0.395154	-0.043909
KIAA0100	47.4198	0.626209	0.128184	4.88525	1.03298e-06	4.03302e-06	0.316186	0.360645	-0.0444589
UBA5	73.8621	0.589877	0.0988301	5.96859	2.39306e-09	1.43841e-08	0.481651	0.526201	-0.0445499
NUCB1	79.2236	0.580265	0.0746402	7.77416	7.5948e-15	1.17361e-13	0.49017	0.534931	-0.0447601
PEBP1	347.919	0.526346	0.108521	4.85016	1.23365e-06	4.76093e-06	0.838139	0.883012	-0.0448731
PCYT2	48.1439	0.674023	0.130651	5.15895	2.48337e-07	1.07498e-06	0.354522	0.399532	-0.0450106
ANKH	51.8426	0.878639	0.170987	5.13863	2.76753e-07	1.1874e-06	0.337811	0.38289	-0.0450783
MOCS2	41.1501	0.457264	0.104849	4.36115	1.29379e-05	4.24523e-05	0.316514	0.361787	-0.0452734
CALR	166.167	0.631062	0.0917352	6.87917	6.02004e-12	5.54762e-11	0.66055	0.705871	-0.0453207
S100A1	90.8105	0.483359	0.0977037	4.94719	7.52925e-07	3.00431e-06	0.523919	0.569385	-0.0454664
CLSTN1	103.919	0.46039	0.0793045	5.80534	6.42362e-09	3.58746e-08	0.528178	0.573709	-0.0455307
C19orf10	45.6803	0.462924	0.101967	4.53995	5.62664e-06	1.95762e-05	0.343054	0.388818	-0.0457641
CYB5A	216.681	0.649471	0.119812	5.42076	5.93473e-08	2.86661e-07	0.749672	0.795529	-0.045857
DCTD	42.7428	0.425139	0.0774523	5.48904	4.04118e-08	2.00012e-07	0.314548	0.36127	-0.0467227
GSTK1	111.506	0.452139	0.0881688	5.12811	2.92668e-07	1.25176e-06	0.584535	0.631333	-0.046798
PPIB	149.529	0.543285	0.0713906	7.61004	2.74011e-14	3.81865e-13	0.668742	0.716422	-0.0476806
SCPEP1	60.8445	0.47764	0.133161	3.58694	0.000334582	0.000863477	0.382045	0.430153	-0.048108
RPS21	381.946	0.467683	0.10493	4.45712	8.30693e-06	2.80394e-05	0.81422	0.862426	-0.0482061
HSD17B2	97.6237	0.721357	0.141348	5.10341	3.33582e-07	1.41151e-06	0.554063	0.602534	-0.0484716
GPX4	351.856	0.416322	0.071407	5.83027	5.53373e-09	3.13349e-08	0.852556	0.901368	-0.0488122
SUCLG1	84.4189	0.441335	0.0703516	6.27327	3.53538e-10	2.42862e-09	0.509174	0.558508	-0.0493333
ELOVL1	51.6854	0.517551	0.0893213	5.79426	6.86231e-09	3.81265e-08	0.376147	0.426264	-0.050117
TOMM7	139.757	0.597057	0.104169	5.73162	9.94767e-09	5.3954e-08	0.646461	0.696788	-0.0503271
ATP5B	201	0.407664	0.0682091	5.97667	2.2774e-09	1.37328e-08	0.745085	0.795557	-0.0504713
SMIM22	75.0607	0.622268	0.107965	5.7636	8.23402e-09	4.52135e-08	0.501638	0.552607	-0.0509683
ATPIF1	114.825	0.487261	0.0922493	5.282	1.27781e-07	5.80159e-07	0.590105	0.641748	-0.0516432
PRLR	184.462	0.444689	0.0955767	4.6527	3.27622e-06	1.18137e-05	0.634338	0.686699	-0.0523613
NTRK2	448.404	0.614553	0.121806	5.04535	4.52696e-07	1.87494e-06	0.83519	0.887553	-0.0523633
SIL1	41.2149	0.539002	0.0895226	6.02085	1.73508e-09	1.07159e-08	0.322084	0.375411	-0.0533274
PRKCSH	53.9399	0.436824	0.0825009	5.29478	1.19158e-07	5.44789e-07	0.361402	0.41525	-0.053848
SURF1	39.3957	0.408236	0.0889541	4.58929	4.44754e-06	1.57085e-05	0.300459	0.354336	-0.0538773
ATP5L	107.916	0.486629	0.104007	4.67883	2.88516e-06	1.0489e-05	0.58945	0.64338	-0.0539301
NDUFA1	68.0919	0.446352	0.0964874	4.62601	3.72775e-06	1.33364e-05	0.447248	0.501183	-0.0539352
SERP1	249.968	0.413166	0.0611688	6.75451	1.4332e-11	1.23053e-10	0.792923	0.847089	-0.0541662
NDUFB11	48.4431	0.601938	0.105234	5.72002	1.06514e-08	5.74601e-08	0.365662	0.420635	-0.0549728
FBP1	92.8045	0.755047	0.15965	4.72938	2.25205e-06	8.32203e-06	0.539974	0.59628	-0.0563061
RAB18	189.813	0.437339	0.0930767	4.6987	2.61821e-06	9.56706e-06	0.707077	0.764229	-0.0571519
SEC23B	48.9212	0.433176	0.095652	4.52866	5.93578e-06	2.05567e-05	0.340433	0.3982	-0.0577673
MAPK13	98.4169	0.493537	0.0975973	5.05687	4.26195e-07	1.77298e-06	0.534731	0.592772	-0.0580405
PRDX4	39.2611	0.550614	0.118298	4.65446	3.24825e-06	1.17157e-05	0.302097	0.360509	-0.0584121
CLINT1	191.516	0.411393	0.10175	4.04319	5.27292e-05	0.00015638	0.680865	0.739456	-0.0585906
UQCRQ	113.378	0.51759	0.106796	4.84652	1.25644e-06	4.84392e-06	0.589777	0.650233	-0.0604553
MAPK9	53.8752	0.40446	0.0845295	4.78485	1.71118e-06	6.47925e-06	0.355177	0.416338	-0.0611611
MVD	88.9475	0.708731	0.157283	4.50608	6.60347e-06	2.26708e-05	0.450524	0.511707	-0.0611827
NPDC1	99.235	0.495236	0.0865423	5.72247	1.04985e-08	5.67008e-08	0.555701	0.617083	-0.061382
NPTN	44.5525	0.420888	0.103581	4.06335	4.83731e-05	0.000144314	0.331258	0.393115	-0.0618563
CAT	84.6482	0.504235	0.0801153	6.29386	3.09661e-10	2.14483e-09	0.500328	0.562315	-0.0619871
PRKAR2B	77.6185	0.471648	0.131172	3.59564	0.00032359	0.000838416	0.480996	0.543143	-0.062147
DDAH1	98.452	0.617691	0.115902	5.32942	9.85245e-08	4.56978e-07	0.552752	0.616159	-0.0634063
PRPF8	97.435	0.400548	0.0894323	4.47878	7.50711e-06	2.54883e-05	0.475098	0.538656	-0.0635578
DNAJC12	59.6377	0.623322	0.153648	4.05681	4.97466e-05	0.000148147	0.422346	0.485982	-0.0636356
FDPS	171.175	0.590416	0.122446	4.82186	1.42226e-06	5.43586e-06	0.65367	0.717945	-0.0642755
MDH1	76.3833	0.434956	0.0971958	4.47504	7.63952e-06	2.59203e-05	0.483945	0.548527	-0.0645825
HIBADH	184.673	0.550049	0.102861	5.34752	8.91678e-08	4.17049e-07	0.719528	0.78438	-0.0648517
MMAB	62.7102	0.454991	0.125535	3.62441	0.000289627	0.000756802	0.433814	0.499116	-0.0653023
SMDT1	67.0592	0.419826	0.10662	3.93758	8.23063e-05	0.000236185	0.452818	0.518859	-0.0660411
RNPEP	60.8761	0.421876	0.0828358	5.09291	3.52604e-07	1.48449e-06	0.391874	0.458353	-0.0664784
SND1	223.764	0.540766	0.0724458	7.46441	8.36723e-14	1.06454e-12	0.744758	0.811628	-0.0668706
NDUFB4	72.5565	0.514375	0.109694	4.68916	2.74325e-06	1.00021e-05	0.468218	0.537024	-0.0688069
HMGCS1	87.2961	0.500106	0.149143	3.35319	0.00079887	0.00193371	0.408257	0.477388	-0.0691314
SEC22B	43.6286	0.431751	0.095288	4.53101	5.87011e-06	2.03339e-05	0.319463	0.389035	-0.0695728
PHKB	86.7994	0.454682	0.0986915	4.6071	4.08316e-06	1.45216e-05	0.452818	0.522911	-0.070093
NENF	62.572	0.466582	0.0994876	4.68985	2.73403e-06	9.97088e-06	0.422018	0.492535	-0.0705169
COPB2	192.012	0.416407	0.0701072	5.93958	2.8575e-09	1.69124e-08	0.683159	0.755881	-0.0727221
SSR2	102.093	0.406778	0.0709088	5.73663	9.65771e-09	5.25708e-08	0.544233	0.617029	-0.0727955
COX7A2	126.743	0.414395	0.0778922	5.3201	1.03709e-07	4.79717e-07	0.616645	0.689555	-0.07291
CHP1	168.717	0.444126	0.0781228	5.68497	1.30834e-08	6.97549e-08	0.702163	0.775596	-0.0734337
ITPR1	92.9799	0.569575	0.130004	4.38119	1.18032e-05	3.89724e-05	0.41481	0.488456	-0.0736462
COX8A	89.3547	0.420582	0.0995181	4.22618	2.37689e-05	7.4391e-05	0.519659	0.593316	-0.0736565
CANT1	161.533	0.555007	0.172485	3.21771	0.00129221	0.00301722	0.566186	0.642809	-0.0766225
TSTD1	64.0638	0.405387	0.0932004	4.34963	1.36367e-05	4.45411e-05	0.42464	0.50344	-0.0788004
ACO1	182.705	0.722021	0.123051	5.86765	4.42003e-09	2.54304e-08	0.665793	0.745574	-0.0797813
ATP5J2	62.7787	0.40359	0.116447	3.46586	0.000528541	0.00131772	0.400066	0.482664	-0.0825984
SELM	92.8701	0.618171	0.12654	4.88517	1.03341e-06	4.03367e-06	0.46363	0.551791	-0.0881603
PCBD1	44.6873	0.417813	0.122506	3.41055	0.000648315	0.00159259	0.319463	0.407663	-0.0882006
PYCR1	75.3457	0.516292	0.123723	4.17296	3.0067e-05	9.26575e-05	0.461992	0.550404	-0.0884117
UQCRB	96.5863	0.409317	0.104871	3.90303	9.49953e-05	0.000269922	0.519332	0.608463	-0.0891311
ORAI1	78.2247	0.472676	0.105709	4.47149	7.76773e-06	2.63197e-05	0.456094	0.545373	-0.0892786
SEC61B	77.872	0.414759	0.0966961	4.28931	1.7923e-05	5.73711e-05	0.472805	0.567264	-0.0944593
SLC41A1	59.7185	0.503196	0.147013	3.42281	0.000619774	0.00152796	0.358453	0.45324	-0.0947867
ROMO1	84.1484	0.470054	0.112088	4.19361	2.74549e-05	8.5113e-05	0.478375	0.574688	-0.0963131
CLTC	240.678	0.457819	0.0876815	5.22138	1.77596e-07	7.871e-07	0.708716	0.808882	-0.100166
ATP2C2	97.5856	0.747616	0.192438	3.88497	0.000102341	0.000289318	0.401048	0.509504	-0.108456
PCSK6	92.9363	0.419558	0.120806	3.47298	0.000514709	0.00128579	0.448886	0.570609	-0.121723
HIBCH	99.8743	0.485931	0.128598	3.77868	0.000157661	0.000432231	0.480341	0.624616	-0.144275

## Sheet: LC1
Supplemental Dataset 6
Related to Epithelial subgroup marker genes, Figure 4
Marker Genes for LC1: (DESeq2 Wald test in subgroup vs others, donor as covariate, adjusted p-value < 0.05 average log fold change > 0.4 or < -0.4, percent in celltype expressing > 0.3, ordered by percent difference)
	baseMean	log2FoldChange	lfcSE	stat	pvalue	padj	pts	pts_rest	pts_diff
MALAT1	856.91	5.65533	0.287677	19.6586	4.87961e-86	1.1415e-84	0.950407	0.132101	0.818305
JUN	721.689	6.73792	0.176941	38.0799	0	0	0.902033	0.16012	0.741912
KLF6	493.276	5.98518	0.148598	40.2777	0	0	0.898374	0.189629	0.708745
ATF3	302.647	6.27335	0.145254	43.1889	0	0	0.793496	0.113308	0.680188
IER2	168.301	6.0693	0.147273	41.2112	0	0	0.757724	0.0957456	0.661978
MAFF	94.1977	5.68962	0.134466	42.3127	0	0	0.693293	0.0647758	0.628517
FOS	237.897	7.88366	0.228407	34.5158	4.65214e-261	2.74584e-258	0.64878	0.0300817	0.618699
ZFP36	172.428	6.47589	0.17713	36.56	1.23675e-292	1.0544e-289	0.696138	0.0825383	0.6136
PPP1R15A	90.1075	6.68823	0.144134	46.4029	0	0	0.640854	0.032173	0.608681
DUSP1	124.581	7.63413	0.219174	34.8314	8.14141e-266	5.43209e-263	0.616667	0.0270162	0.58965
MACF1	92.5793	4.14493	0.158271	26.1888	3.56722e-151	3.31773e-149	0.677236	0.0905601	0.586676
NEAT1	110.194	5.21146	0.217129	24.0017	2.66862e-127	1.53381e-125	0.635366	0.0659504	0.569415
CCNL1	56.4767	6.07239	0.158213	38.3812	0	0	0.596138	0.0309984	0.56514
JUNB	94.4899	5.96444	0.170283	35.0266	8.87107e-269	6.48264e-266	0.61626	0.05684	0.55942
IFRD1	74.3888	4.46238	0.118308	37.7183	0	0	0.66565	0.112047	0.553603
XIST	62.9494	7.05996	0.302425	23.3445	1.56707e-120	7.80787e-119	0.558943	0.00882395	0.550119
MT2A	347.584	6.73876	0.179503	37.5411	0	0	0.644106	0.100501	0.543604
ERRFI1	100.249	4.51026	0.153856	29.3149	6.70511e-189	1.33632e-186	0.653455	0.124681	0.528774
ELF3	109.726	4.07828	0.179697	22.6953	4.98369e-114	2.19769e-112	0.679675	0.152643	0.527032
GOLGB1	84.2258	2.96536	0.0947574	31.2943	5.5866e-215	1.74963e-212	0.663415	0.145968	0.517447
JMJD1C	132.939	4.12101	0.120012	34.3382	2.10981e-258	1.15633e-255	0.706707	0.189944	0.516763
GADD45B	84.6223	6.07537	0.194466	31.2413	2.92624e-214	8.80512e-212	0.557724	0.0426586	0.515065
CLK1	41.9305	5.20835	0.120936	43.0671	0	0	0.563211	0.0514539	0.511757
CDKN1A	77.653	4.40484	0.156489	28.1479	2.54249e-174	3.78807e-172	0.584146	0.0767798	0.507367
SGK1	102.214	4.20149	0.186981	22.4701	8.13466e-112	3.42952e-110	0.669106	0.176021	0.493085
CLIP1	75.627	3.71021	0.105199	35.2684	1.7937e-272	1.37631e-269	0.60874	0.12726	0.48148
VEGFA	78.0931	3.57371	0.118137	30.2506	5.12877e-201	1.26945e-198	0.686585	0.205873	0.480712
SLC38A2	80.8839	3.40429	0.129267	26.3353	7.56995e-153	7.21543e-151	0.70813	0.229279	0.478851
NFKBIA	112.835	4.01674	0.161216	24.9153	5.07896e-137	3.6252e-135	0.680691	0.202177	0.478514
TRIB1	49.6972	6.61572	0.223079	29.6563	2.8102e-193	6.07398e-191	0.488211	0.0159576	0.472254
EGR1	148.767	7.95032	0.230165	34.5419	1.88801e-261	1.15893e-258	0.490244	0.0192523	0.470992
EFNA1	54.889	3.61949	0.146163	24.7634	2.22315e-135	1.50293e-133	0.618293	0.149491	0.468801
RHOB	152.408	4.13984	0.145169	28.5173	7.14262e-179	1.1538e-176	0.718699	0.250738	0.467961
MT1E	208.327	7.05394	0.217826	32.3834	4.69541e-230	1.8014e-227	0.523577	0.056267	0.46731
IQGAP1	117.271	2.08504	0.183617	11.3554	6.9751e-30	3.64205e-29	0.689431	0.222375	0.467056
AKAP9	52.1456	3.24326	0.120711	26.8679	5.20694e-159	5.70755e-157	0.548984	0.0846584	0.464325
PVRL4	60.0751	3.5596	0.119251	29.8496	8.87802e-196	2.03346e-193	0.619919	0.159433	0.460486
SPTBN1	88.0604	2.36424	0.188401	12.549	4.02415e-36	2.54239e-35	0.628049	0.171322	0.456727
DDIT3	49.199	5.91833	0.150507	39.3226	0	0	0.489024	0.0332904	0.455734
NET1	67.6699	4.01903	0.123952	32.4241	1.25568e-230	4.94093e-228	0.589228	0.135854	0.453373
GRB7	29.8309	4.19396	0.144475	29.029	2.83626e-185	5.18158e-183	0.508943	0.0572124	0.451731
IER3	78.8928	4.48981	0.174039	25.7977	9.41155e-147	8.30055e-145	0.562805	0.11729	0.445515
CLDN4	432.999	4.23044	0.115702	36.5632	1.10018e-292	9.93141e-290	0.889431	0.448646	0.440785
CGN	38.8157	3.10808	0.145573	21.3507	3.8391e-101	1.28635e-99	0.519512	0.0806475	0.438865
KMT2A	74.292	2.70735	0.0982159	27.5653	2.90379e-167	3.84151e-165	0.626829	0.189944	0.436885
ITGA2	88.5133	4.14767	0.15166	27.3484	1.12759e-164	1.43009e-162	0.534756	0.104083	0.430674
AHNAK	73.0558	3.81513	0.238205	16.0162	9.85617e-58	1.14934e-56	0.511382	0.0808194	0.430563
CXCL2	111.23	6.78445	0.194625	34.8591	3.1033e-266	2.1647e-263	0.463618	0.0373012	0.426317
WSB1	26.9363	4.37434	0.117507	37.2262	2.57203e-303	3.03618e-300	0.477033	0.0508237	0.426209
TOB1	38.9824	3.51798	0.13685	25.7068	9.809e-146	8.55278e-144	0.540244	0.117003	0.423241
PLK3	37.4624	4.58257	0.115093	39.8162	0	0	0.489228	0.0672683	0.421959
DIAPH1	65.1045	2.40017	0.120465	19.9243	2.50646e-88	6.28499e-87	0.610163	0.190976	0.419187
DDIT4	119.565	4.0575	0.196441	20.6551	8.78432e-95	2.53391e-93	0.607724	0.189915	0.417808
AKAP13	87.5103	2.54637	0.0978282	26.029	2.32497e-149	2.11118e-147	0.648577	0.231543	0.417034
ZNF292	76.5318	3.33296	0.121275	27.4827	2.82888e-166	3.64806e-164	0.585569	0.174101	0.411468
MCL1	191.017	3.16278	0.117224	26.9807	2.48933e-160	2.85084e-158	0.837195	0.427732	0.409463
FNBP4	29.3359	3.58173	0.096823	36.9926	1.50717e-299	1.44556e-296	0.476626	0.0699327	0.406693
PIM3	43.313	3.56447	0.105649	33.7388	1.55922e-249	7.97595e-247	0.536382	0.130583	0.405799
ZCCHC2	44.0663	3.42284	0.122925	27.845	1.23758e-170	1.72653e-168	0.518293	0.112935	0.405358
TSC22D2	38.816	3.86557	0.123713	31.2462	2.51093e-214	7.70656e-212	0.497967	0.092852	0.405115
CHD1	43.7486	3.23122	0.122855	26.3011	1.86262e-152	1.75361e-150	0.515447	0.110586	0.404861
PPL	52.293	3.04402	0.144682	21.0394	2.8609e-98	8.92344e-97	0.509756	0.105314	0.404442
KIAA1551	67.675	3.29073	0.147369	22.3299	1.89228e-110	7.76444e-109	0.544715	0.142071	0.402644
LDLR	75.2875	4.3033	0.140632	30.5997	1.23422e-205	3.38221e-203	0.518902	0.117519	0.401383
MT1G	137.566	7.52583	0.246251	30.5616	3.96019e-205	1.06619e-202	0.431301	0.0310271	0.400274
CCNL2	46.0103	3.23344	0.0906457	35.6712	1.10648e-278	8.93684e-276	0.548577	0.149692	0.398885
ZC3H13	38.8264	3.15733	0.096347	32.7704	1.55432e-235	6.44665e-233	0.494309	0.0960034	0.398306
TNKS1BP1	28.5205	3.54608	0.148267	23.9169	2.044e-126	1.13239e-124	0.462602	0.064432	0.39817
SLC3A2	107.124	2.56054	0.0844517	30.3195	6.33604e-202	1.59398e-199	0.759553	0.36247	0.397083
LIPH	38.0228	3.19744	0.132404	24.1491	7.62567e-129	4.5009e-127	0.51748	0.120556	0.396924
EMP1	86.3803	4.63031	0.209226	22.1307	1.60055e-108	6.28187e-107	0.482114	0.085747	0.396367
TNFRSF12A	31.5851	4.00812	0.229601	17.4569	3.05252e-68	4.55203e-67	0.444309	0.0484458	0.395863
SVIL	36.8536	4.04052	0.196022	20.6126	2.1147e-94	6.04325e-93	0.44187	0.0484458	0.393424
JUND	97.2364	3.36474	0.102903	32.6982	1.65718e-234	6.69241e-232	0.668089	0.275233	0.392857
NFIL3	36.8778	3.58653	0.116613	30.756	1.01735e-207	2.89117e-205	0.496138	0.103338	0.392801
MT1X	103.078	7.18374	0.194101	37.0103	7.81621e-300	8.48891e-297	0.422561	0.0302535	0.392307
FBXO32	50.0118	3.3076	0.184673	17.9106	9.75077e-72	1.59526e-70	0.493902	0.101934	0.391969
BAZ1A	56.8486	2.68411	0.101883	26.345	5.85888e-153	5.6194e-151	0.579675	0.188684	0.390991
FOSB	64.0544	7.24743	0.226434	32.0068	8.75823e-225	2.98675e-222	0.404472	0.0141527	0.390319
ZFP36L2	131.031	2.9699	0.149188	19.9071	3.52939e-88	8.82116e-87	0.686585	0.296777	0.389808
ARRDC3	139.087	3.61845	0.182068	19.8741	6.81774e-88	1.6875e-86	0.61748	0.229623	0.387856
SYNE2	209.616	2.11282	0.104532	20.2122	7.65039e-91	2.03824e-89	0.770732	0.385876	0.384856
EPC1	29.2873	3.73735	0.133663	27.961	4.84907e-172	7.08703e-170	0.456098	0.0722246	0.383873
MAP7D1	48.7466	2.64305	0.130552	20.2452	3.91376e-91	1.05555e-89	0.539431	0.157313	0.382118
OVOL1	30.8882	5.63293	0.17043	33.0513	1.48781e-239	6.71528e-237	0.410772	0.0287924	0.38198
CSRNP1	23.791	4.79823	0.142487	33.6749	1.34847e-248	6.67536e-246	0.421545	0.0399083	0.381636
MYC	39.8265	4.11454	0.179047	22.9802	7.36287e-117	3.46597e-115	0.443699	0.0620828	0.381616
RASA2	26.3921	3.75112	0.138401	27.1033	9.00093e-162	1.07913e-159	0.436992	0.055694	0.381298
PRPF38B	30.5741	3.26876	0.0974258	33.5513	8.62117e-247	4.00911e-244	0.468089	0.0868643	0.381225
CHD2	72.5054	3.14535	0.107229	29.333	3.93459e-189	7.94476e-187	0.560569	0.180032	0.380538
MXD1	39.6932	3.99246	0.127088	31.415	1.26066e-216	4.1162e-214	0.464024	0.0849735	0.379051
ZBTB43	25.9964	4.24161	0.158966	26.6826	7.49651e-157	7.7209e-155	0.419106	0.04051	0.378596
RBM5	40.4909	2.79046	0.114471	24.3771	2.99375e-131	1.86756e-129	0.526016	0.147944	0.378072
PLEC	34.055	2.94059	0.1981	14.8439	7.61796e-50	7.25218e-49	0.465854	0.0895287	0.376325
CLDN3	120.349	2.90172	0.0968297	29.9673	2.62244e-197	6.28813e-195	0.720935	0.346054	0.374881
RAP2B	42.9033	3.90019	0.122587	31.8156	3.94512e-222	1.31613e-219	0.470122	0.0958602	0.374262
TLR2	79.8376	2.59035	0.133262	19.4381	3.67703e-84	8.21365e-83	0.632927	0.260335	0.372592
CREBRF	36.3031	2.98266	0.10691	27.8989	2.75243e-171	3.87512e-169	0.495528	0.122991	0.372537
USP53	123.587	3.16048	0.0983225	32.144	1.0711e-226	3.73571e-224	0.681911	0.310013	0.371898
MIDN	44.9689	4.03501	0.144618	27.9012	2.57932e-171	3.66502e-169	0.476829	0.105515	0.371314
PPP1R15B	36.3299	2.77817	0.123447	22.5049	3.71359e-112	1.57427e-110	0.519309	0.148374	0.370935
PLEKHG3	66.1701	2.57397	0.0968451	26.5782	1.21376e-155	1.22541e-153	0.622154	0.252543	0.369612
NFKBIZ	25.5594	6.72325	0.280908	23.934	1.35735e-126	7.60216e-125	0.374797	0.00590173	0.368895
BTG2	59.4145	5.19389	0.191984	27.0538	3.44751e-161	4.03858e-159	0.427439	0.0588741	0.368565
WEE1	45.767	3.09949	0.152863	20.2762	2.08749e-91	5.6799e-90	0.490854	0.123679	0.367175
DAAM1	42.368	2.70221	0.11133	24.272	3.87672e-130	2.35147e-128	0.490041	0.123277	0.366763
TXNIP	557.486	2.72266	0.189618	14.3587	9.40206e-47	8.20262e-46	0.86748	0.501218	0.366262
ZFP36L1	89.5978	3.46525	0.124076	27.9285	1.20298e-171	1.72533e-169	0.603862	0.23796	0.365902
BAZ2B	60.0745	2.90364	0.11354	25.5738	2.98442e-144	2.53033e-142	0.536992	0.17221	0.364782
CEBPD	44.1387	4.03161	0.168498	23.9267	1.61592e-126	9.01745e-125	0.454472	0.0906747	0.363797
SESTD1	66.1107	2.48548	0.0927955	26.7845	4.89582e-158	5.21745e-156	0.611992	0.24879	0.363202
SPEN	51.5855	2.30676	0.109464	21.0732	1.40122e-98	4.44278e-97	0.544715	0.18324	0.361475
SLC30A1	82.2471	5.12535	0.159322	32.1697	4.68347e-227	1.71125e-224	0.439634	0.0790431	0.360591
KLF5	66.7578	2.93585	0.11986	24.494	1.71236e-132	1.09949e-130	0.592683	0.232631	0.360051
PHF3	69.1	2.02858	0.0809566	25.0576	1.44214e-138	1.07432e-136	0.608537	0.249363	0.359174
IER5	36.7529	4.19647	0.148814	28.1994	5.94126e-175	8.93868e-173	0.435366	0.0776966	0.357669
RSRC2	60.7423	2.60368	0.0908653	28.6543	1.41511e-180	2.41291e-178	0.581504	0.226128	0.355376
ITPKC	49.9605	3.09967	0.103827	29.8542	7.73205e-196	1.79782e-193	0.525	0.170549	0.354451
ARRDC2	27.5382	5.55909	0.190594	29.1671	5.0642e-187	9.71441e-185	0.375203	0.0209999	0.354203
TINAGL1	29.6591	3.26834	0.181709	17.9867	2.4759e-72	4.12096e-71	0.440041	0.0864919	0.353549
GNA13	35.2052	2.59632	0.10194	25.4691	4.33899e-143	3.52307e-141	0.510976	0.159003	0.351973
DST	90.1789	2.81275	0.104177	26.9998	1.48488e-160	1.71331e-158	0.576829	0.224953	0.351876
MAFK	18.0081	4.14131	0.123111	33.6387	4.5598e-248	2.18671e-245	0.389634	0.0387337	0.3509
SMURF1	28.3159	2.83383	0.106678	26.5644	1.75191e-155	1.75718e-153	0.452642	0.102621	0.350021
YTHDC1	38.0639	2.55443	0.0904207	28.2505	1.4023e-175	2.13067e-173	0.495935	0.148059	0.347876
LIMA1	34.2968	2.40512	0.114852	20.941	2.26637e-97	6.92823e-96	0.447967	0.100244	0.347724
ZC3H12A	20.4108	6.38172	0.185608	34.3828	4.55768e-259	2.59045e-256	0.356911	0.00954018	0.34737
SETD2	59.7514	2.03379	0.0759675	26.7719	6.86772e-158	7.26842e-156	0.56748	0.220627	0.346852
IL6R	29.4346	4.0492	0.154019	26.2902	2.48257e-152	2.32302e-150	0.40061	0.0548346	0.345775
DUSP8	18.5087	5.16177	0.164746	31.3317	1.72514e-215	5.51542e-213	0.366463	0.0217447	0.344719
SAT1	114.399	2.15781	0.242663	8.89219	5.99151e-19	2.15582e-18	0.553455	0.208795	0.34466
RBM25	45.0153	2.37171	0.110498	21.4639	3.38609e-102	1.1573e-100	0.498171	0.153846	0.344325
NPC1	36.2601	2.61883	0.0880268	29.7504	1.71568e-194	3.76125e-192	0.505691	0.161753	0.343938
EIF2AK3	32.5419	3.16592	0.127945	24.7443	3.56695e-135	2.40081e-133	0.44878	0.105801	0.342979
FLNB	88.162	1.84025	0.17412	10.5689	4.15532e-26	1.92013e-25	0.586789	0.243891	0.342898
RBM6	34.9609	2.35795	0.069854	33.7554	8.92068e-250	4.72058e-247	0.485976	0.143475	0.3425
IRF2BP2	68.0334	2.88133	0.121652	23.685	5.1489e-124	2.72465e-122	0.580081	0.238189	0.341892
CD55	76.8038	2.48816	0.0962515	25.8506	2.39434e-147	2.13625e-145	0.618089	0.279129	0.33896
BDP1	33.8229	2.78643	0.103883	26.8228	1.75219e-158	1.88035e-156	0.441463	0.102564	0.338899
BCL6	50.0272	2.82394	0.105189	26.8464	9.30238e-159	1.01244e-156	0.554878	0.216359	0.338519
RAD21	87.0951	1.86781	0.115557	16.1636	9.11255e-59	1.09251e-57	0.643293	0.304913	0.338379
RBBP6	35.9847	2.45538	0.104329	23.5348	1.79463e-122	9.11934e-121	0.47439	0.136026	0.338364
UTRN	42.5195	2.43228	0.125419	19.3933	8.79411e-84	1.9587e-82	0.490447	0.153073	0.337375
MAPK6	41.7699	2.49171	0.107186	23.2467	1.53637e-119	7.46113e-118	0.526626	0.190087	0.336539
RC3H1	25.5587	3.0202	0.142528	21.1902	1.17572e-99	3.81451e-98	0.40935	0.0730268	0.336323
ARID5B	110.908	2.57141	0.145678	17.6513	9.95181e-70	1.55204e-68	0.618089	0.282481	0.335608
PRRC2C	85.7022	1.74464	0.0825234	21.1412	3.3277e-99	1.06611e-97	0.630894	0.295574	0.335321
KMT2E	43.1111	2.53924	0.0994174	25.5413	6.86794e-144	5.72801e-142	0.498171	0.163558	0.334613
SDC4	153.639	2.66382	0.11015	24.1835	3.31901e-129	1.97417e-127	0.758333	0.424008	0.334325
EEA1	33.0486	2.50848	0.0879062	28.5358	4.21056e-179	6.87397e-177	0.445732	0.111417	0.334315
TJP1	73.9195	2.14157	0.0960568	22.2948	4.14908e-110	1.6934e-108	0.616667	0.282366	0.3343
ZBTB10	48.1001	2.63016	0.098327	26.7491	1.26592e-157	1.3306e-155	0.505285	0.172296	0.332988
OSER1	27.9779	2.90262	0.0956094	30.3591	1.90574e-202	4.87425e-200	0.446341	0.113479	0.332862
C1orf63	18.7355	4.83251	0.130578	37.0087	8.29751e-300	8.48891e-297	0.359146	0.0265292	0.332617
KRT80	48.0193	2.67031	0.170792	15.6349	4.2131e-55	4.59192e-54	0.46687	0.134623	0.332247
SPTAN1	54.6869	1.83007	0.105814	17.2952	5.10858e-67	7.37501e-66	0.547358	0.215241	0.332116
BHLHE40	98.9291	2.70646	0.138801	19.4989	1.121e-84	2.52983e-83	0.609553	0.278098	0.331455
SYTL2	30.2071	3.24577	0.151934	21.363	2.95026e-101	9.92866e-100	0.390244	0.0591606	0.331083
CGNL1	60.039	2.20252	0.0893316	24.6555	3.21238e-134	2.12488e-132	0.564024	0.23309	0.330935
HERPUD1	54.1792	2.33863	0.102289	22.863	1.08514e-115	4.92681e-114	0.597967	0.267927	0.33004
TPR	51.4833	1.65433	0.108424	15.2579	1.45772e-52	1.48147e-51	0.510569	0.181665	0.328905
ERN1	28.9451	2.70948	0.127801	21.2008	9.39722e-100	3.05529e-98	0.459553	0.130755	0.328798
CEP350	60.1859	1.83389	0.0881498	20.8043	3.95669e-96	1.17219e-94	0.549797	0.221458	0.328339
ZNF217	32.9323	3.05449	0.155029	19.7027	2.04302e-86	4.80126e-85	0.410163	0.0824237	0.327739
CNKSR3	32.6733	2.70201	0.121449	22.2481	1.17573e-109	4.74809e-108	0.444309	0.116745	0.327563
UACA	18.635	3.51632	0.133101	26.4185	8.40593e-154	8.2164e-152	0.362602	0.0356969	0.326905
DSP	104.321	2.77582	0.192807	14.3969	5.41133e-47	4.7507e-46	0.503049	0.17625	0.326799
PLK2	38.0675	3.31933	0.133603	24.8448	2.9468e-136	2.04622e-134	0.431911	0.105658	0.326252
SLK	71.9573	1.913	0.0760046	25.1695	8.63633e-140	6.62665e-138	0.60752	0.282424	0.325097
FNIP1	28.3694	2.5725	0.101612	25.3169	2.08113e-141	1.6378e-139	0.451626	0.126744	0.324882
RANBP2	38.9709	2.17551	0.0768095	28.3234	1.77939e-176	2.75824e-174	0.486179	0.161381	0.324798
TNFAIP3	31.0885	4.97426	0.188787	26.3485	5.33566e-153	5.14975e-151	0.352033	0.0286778	0.323355
ZCCHC6	42.1103	2.26924	0.0939618	24.1507	7.3467e-129	4.35299e-127	0.488008	0.165678	0.32233
TRAK2	20.0397	3.48718	0.122044	28.573	1.45325e-179	2.39802e-177	0.375	0.0528578	0.322142
PIK3IP1	49.5033	2.71856	0.137754	19.7349	1.08226e-86	2.56302e-85	0.511179	0.189343	0.321836
PCF11	33.1646	2.50699	0.130325	19.2365	1.83126e-82	3.94144e-81	0.447967	0.1264	0.321567
TP53BP2	29.4087	2.76589	0.11345	24.3798	2.80414e-131	1.75642e-129	0.431707	0.110357	0.321351
TLE1	83.2112	2.48451	0.0933668	26.6102	5.1771e-156	5.26144e-154	0.629472	0.308151	0.321321
TAF1D	49.2025	2.30435	0.105815	21.7771	3.82785e-105	1.38543e-103	0.531707	0.2104	0.321308
CDKN2AIP	27.3949	2.99151	0.102811	29.0972	3.89326e-186	7.28609e-184	0.42561	0.104512	0.321098
SIRT1	24.3738	2.70012	0.0962079	28.0654	2.58903e-173	3.82031e-171	0.428862	0.108036	0.320826
AC013394.2	20.9743	3.32107	0.115589	28.7318	1.52847e-181	2.63549e-179	0.39939	0.0791291	0.320261
TES	28.8593	2.51396	0.122074	20.5938	3.11975e-94	8.83316e-93	0.421138	0.101074	0.320064
ERBB3	91.5598	2.02231	0.110301	18.3344	4.402e-75	7.82771e-74	0.655081	0.335224	0.319857
DNAJB1	197.081	3.37276	0.110926	30.4056	4.63678e-203	1.20603e-200	0.741463	0.421831	0.319633
C16orf72	35.2056	2.44795	0.0918396	26.6546	1.58258e-156	1.61909e-154	0.508943	0.189915	0.319028
KAT6B	27.1221	2.50146	0.107194	23.3359	1.91564e-120	9.51374e-119	0.418496	0.0998424	0.318654
AIM1	55.9632	1.63114	0.122565	13.3083	2.07105e-40	1.502e-39	0.532724	0.21421	0.318514
KIAA0232	31.6171	2.44478	0.144505	16.9184	3.29529e-64	4.43982e-63	0.451626	0.133333	0.318293
SPATA13	20.0336	3.29455	0.146387	22.5057	3.64779e-112	1.55067e-110	0.371748	0.0554648	0.316283
ELF1	77.4411	2.1375	0.0854354	25.0188	3.81315e-138	2.79984e-136	0.64187	0.325741	0.316129
HSPA1B	83.3917	5.28715	0.169538	31.1856	1.67114e-213	4.93179e-211	0.402846	0.0876379	0.315208
DNAJB9	38.5401	2.30316	0.123903	18.5884	3.99077e-77	7.5889e-76	0.525203	0.211345	0.313858
PPP1R10	36.1064	3.26587	0.139673	23.3822	6.48455e-121	3.24143e-119	0.418902	0.107091	0.311812
MLLT4	107.701	1.87954	0.0936741	20.0647	1.50227e-89	3.87459e-88	0.677439	0.365822	0.311618
PPP2R2A	36.4298	2.28479	0.089597	25.5007	1.93436e-143	1.59595e-141	0.478455	0.167283	0.311173
FOSL2	30.8877	2.56054	0.121964	20.9943	7.3935e-98	2.29214e-96	0.449593	0.140266	0.309327
HIVEP2	32.4453	2.79737	0.116063	24.1023	2.36595e-128	1.38579e-126	0.414024	0.10583	0.308194
ADAM17	18.885	2.90039	0.105216	27.5661	2.83887e-167	3.78828e-165	0.378455	0.0718522	0.306603
ARID4B	27.7941	2.57722	0.112186	22.9728	8.71534e-117	4.09008e-115	0.415041	0.108695	0.306346
CAMSAP1	33.0641	2.80808	0.116878	24.0258	1.49443e-127	8.65416e-126	0.410772	0.104827	0.305945
LPIN1	96.7839	1.94856	0.119282	16.3358	5.49512e-60	6.76248e-59	0.669512	0.364131	0.305381
KIF13B	96.9991	1.93707	0.097752	19.8161	2.16088e-87	5.22219e-86	0.64187	0.337316	0.304554
MORC3	28.8214	2.39769	0.0990752	24.2007	2.18671e-129	1.30573e-127	0.434553	0.13064	0.303913
PER1	33.9977	2.97698	0.140306	21.2177	6.54875e-100	2.15197e-98	0.445935	0.142129	0.303806
ETS2	36.5559	2.56197	0.135763	18.8709	1.97964e-79	4.00258e-78	0.463618	0.159948	0.303669
RORA	84.9664	1.99912	0.103174	19.3762	1.22522e-83	2.70926e-82	0.661585	0.359347	0.302239
AGPAT9	51.3864	2.44407	0.143679	17.0106	6.8504e-65	9.38628e-64	0.507114	0.205558	0.301556
ZBTB16	15.4198	3.86168	0.183885	21.0006	6.48159e-98	2.01349e-96	0.34187	0.04051	0.30136
PLAUR	21.3372	3.77708	0.166591	22.6728	8.31171e-114	3.65477e-112	0.34878	0.0478441	0.300936
JHDM1D	18.0297	3.02902	0.145603	20.8032	4.04582e-96	1.19628e-94	0.354268	0.0538318	0.300436
PDK4	48.1205	3.42725	0.247129	13.8683	9.86394e-44	7.86757e-43	0.388821	0.0888411	0.29998
DYNC1LI2	59.3673	1.72489	0.0853674	20.2055	8.76399e-91	2.33089e-89	0.569512	0.269675	0.299837
KLF4	10.9544	6.33744	0.22012	28.7908	2.79907e-182	4.93731e-180	0.303862	0.00438333	0.299478
SLC12A7	35.344	2.46083	0.104483	23.5524	1.18629e-122	6.06826e-121	0.449797	0.150551	0.299245
FRMD4B	32.2057	2.62295	0.125255	20.9408	2.27516e-97	6.94129e-96	0.431911	0.132818	0.299093
GOLGA4	110.877	1.64578	0.0669229	24.5922	1.53112e-133	1.00413e-131	0.65813	0.359089	0.299041
PELI1	48.13	2.39357	0.108078	22.1468	1.12047e-108	4.44307e-107	0.516057	0.217791	0.298266
CHD9	67.6443	2.1411	0.0986451	21.7051	1.83579e-104	6.58225e-103	0.570732	0.272683	0.298049
FGD4	28.1389	2.31264	0.119299	19.3853	1.02763e-83	2.27891e-82	0.414634	0.116917	0.297717
SERTAD1	19.9811	3.50459	0.130165	26.9242	1.14383e-159	1.28126e-157	0.372561	0.0750036	0.297557
NUP153	30.6658	2.13248	0.110825	19.2419	1.65039e-82	3.56216e-81	0.445732	0.148288	0.297443
USP54	42.2404	2.23524	0.100149	22.3191	2.41237e-110	9.87205e-109	0.495122	0.198338	0.296784
CYTH1	22.5861	2.39526	0.110137	21.7481	7.19481e-105	2.59182e-103	0.413821	0.117232	0.296589
RLF	21.8543	2.85137	0.126586	22.5251	2.35427e-112	1.00637e-110	0.369919	0.0734565	0.296462
KLF9	65.2007	2.3644	0.117029	20.2036	9.10436e-91	2.41722e-89	0.575	0.278699	0.296301
ARID5A	39.1908	2.17653	0.187675	11.5973	4.25214e-31	2.30985e-30	0.438821	0.142788	0.296034
SRCAP	22.8022	2.36137	0.107749	21.9155	1.84835e-106	6.91823e-105	0.402642	0.107177	0.295466
KIAA0247	43.8506	1.72372	0.100476	17.1556	5.70745e-66	8.05764e-65	0.52622	0.232087	0.294132
HMOX1	74.2608	5.22026	0.170259	30.6607	1.90534e-206	5.31624e-204	0.360163	0.066151	0.294012
BRD2	228.726	2.66539	0.0771611	34.5432	1.80308e-261	1.15292e-258	0.834553	0.540753	0.293799
EP300	45.827	2.01164	0.10661	18.8692	2.04277e-79	4.12478e-78	0.514024	0.220484	0.29354
TRIO	39.5057	2.2579	0.10241	22.0477	1.00533e-107	3.87633e-106	0.454472	0.160951	0.29352
CCDC93	28.9146	2.0428	0.0823292	24.8125	6.5665e-136	4.49864e-134	0.431911	0.138404	0.293506
CDCP1	86.6346	2.06191	0.0829657	24.8526	2.42351e-136	1.69051e-134	0.629472	0.336427	0.293044
SMG1	38.0849	2.00219	0.0988097	20.263	2.72628e-91	7.36576e-90	0.465244	0.172755	0.292489
SNHG12	13.2833	4.52875	0.182313	24.8405	3.27503e-136	2.2639e-134	0.313415	0.0212291	0.292186
NABP1	24.3861	3.62676	0.133111	27.2461	1.85021e-163	2.3084e-161	0.356098	0.0642028	0.291895
BTG1	73.8859	1.93139	0.157102	12.2938	9.7776e-35	5.92135e-34	0.581301	0.289414	0.291887
DUSP4	89.4565	2.58251	0.107421	24.0409	1.03847e-127	6.03652e-126	0.604472	0.312649	0.291823
BBC3	14.3688	3.93896	0.147372	26.7279	2.22889e-157	2.32684e-155	0.332724	0.040911	0.291813
RNF19A	36.0848	2.26951	0.108563	20.9049	4.82761e-97	1.45549e-95	0.45935	0.16754	0.291809
NEDD9	51.4788	2.23706	0.122856	18.2087	4.40138e-74	7.62342e-73	0.50061	0.209082	0.291528
CREBBP	45.6535	1.82669	0.0749154	24.3834	2.56769e-131	1.61491e-129	0.517276	0.225756	0.291521
PPTC7	25.2118	2.42194	0.107238	22.5848	6.11915e-113	2.63777e-111	0.412398	0.1209	0.291499
BOD1L1	39.1554	2.09397	0.100842	20.7648	9.00947e-96	2.65373e-94	0.425	0.133505	0.291495
SERINC1	86.4277	1.65112	0.0828655	19.9253	2.45604e-88	6.16864e-87	0.679065	0.38791	0.291155
PNRC1	185.18	2.69722	0.122321	22.0503	9.49349e-108	3.67897e-106	0.80752	0.516516	0.291004
MAP7	57.9676	1.49905	0.113848	13.1671	1.35757e-39	9.55656e-39	0.553252	0.262541	0.290711
ZBTB21	26.8002	2.38853	0.0992312	24.0704	5.10773e-128	2.98035e-126	0.397358	0.106947	0.29041
KTN1	105.829	1.7414	0.0831748	20.9367	2.48281e-97	7.55977e-96	0.663211	0.372841	0.290371
RBM39	127.166	2.21321	0.068821	32.159	6.61491e-227	2.36075e-224	0.743293	0.453373	0.289919
INADL	73.3314	1.25162	0.0892494	14.0239	1.11364e-44	9.11465e-44	0.579268	0.289414	0.289854
LURAP1L	27.4364	3.09482	0.110753	27.9433	7.94486e-172	1.15021e-169	0.413415	0.123564	0.289851
NFAT5	22.8472	2.59458	0.0979622	26.4855	1.42341e-154	1.41842e-152	0.388415	0.0986392	0.289775
KDM3A	27.2417	2.36315	0.0986846	23.9465	1.00473e-126	5.66861e-125	0.418496	0.128921	0.289575
ZNF638	30.1428	2.20877	0.0798852	27.6493	2.84685e-168	3.86618e-166	0.414837	0.125369	0.289469
UBAP1	52.0423	2.06798	0.0799826	25.8554	2.11698e-147	1.89984e-145	0.554675	0.265549	0.289125
FMNL2	21.1236	2.55228	0.117087	21.7982	2.41241e-105	8.81447e-104	0.363008	0.0745452	0.288463
CPEB4	83.7228	2.16998	0.0789754	27.4766	3.34244e-166	4.27442e-164	0.637805	0.350953	0.286852
GABARAPL1	95.9391	1.79051	0.10342	17.3129	3.76028e-67	5.44904e-66	0.669715	0.382954	0.286762
BAZ1B	52.1426	1.59928	0.107401	14.8908	3.78306e-50	3.64208e-49	0.504268	0.218135	0.286133
OXSR1	35.9896	2.08677	0.090147	23.1486	1.50264e-118	7.16136e-117	0.464837	0.179	0.285837
SRSF4	48.497	1.70883	0.0691973	24.695	1.20925e-134	8.06834e-133	0.536179	0.250938	0.285241
ITSN2	45.5615	1.80673	0.0872165	20.7154	2.51561e-95	7.36729e-94	0.507927	0.22269	0.285237
CDKN1B	37.0087	2.16179	0.108644	19.8978	4.24939e-88	1.06034e-86	0.484959	0.199771	0.285189
JMY	34.2702	2.34296	0.106707	21.957	7.42707e-107	2.80729e-105	0.434146	0.149749	0.284397
ZBTB38	128.493	1.96919	0.0892844	22.0553	8.49704e-108	3.30115e-106	0.700407	0.416301	0.284105
KLHL21	27.3034	2.95189	0.119761	24.6482	3.84882e-134	2.53494e-132	0.395935	0.112104	0.283831
ANKLE2	44.5169	1.76816	0.0833473	21.2143	7.04066e-100	2.30868e-98	0.481707	0.198023	0.283684
NCOA7	77.2881	2.87485	0.158924	18.0894	3.86066e-73	6.54648e-72	0.46748	0.183928	0.283552
LCOR	23.7756	2.31662	0.116099	19.9539	1.38775e-88	3.49696e-87	0.38374	0.100415	0.283324
SETD5	56.9399	1.90077	0.103521	18.3612	2.68501e-75	4.82483e-74	0.558333	0.275032	0.283301
SMEK1	41.2538	1.98168	0.0863605	22.9466	1.59168e-116	7.38017e-115	0.503455	0.220857	0.282599
CPEB2	28.1251	2.90249	0.127195	22.8192	2.95872e-115	1.3199e-113	0.417073	0.134594	0.282479
SRSF7	42.2586	2.23626	0.108019	20.7024	3.29481e-95	9.59434e-94	0.473374	0.191233	0.282141
TFCP2L1	27.0586	2.46463	0.16512	14.9263	2.22417e-50	2.15344e-49	0.357317	0.0752614	0.282056
MYO10	44.4016	1.71502	0.0907147	18.9056	1.02558e-79	2.0929e-78	0.488008	0.206131	0.281877
S100A10	68.8581	1.68956	0.230305	7.33618	2.19769e-13	6.3418e-13	0.456098	0.174359	0.281739
JMJD6	15.7829	2.96045	0.0993334	29.8032	3.55618e-195	8.01367e-193	0.347561	0.0662083	0.281353
KIAA0355	20.0631	2.73554	0.119824	22.8297	2.32423e-115	1.03987e-113	0.364431	0.0831113	0.28132
LRRFIP2	40.9436	1.90766	0.108999	17.5016	1.39366e-68	2.09883e-67	0.46565	0.185446	0.280204
CLDN12	19.7164	3.16542	0.119624	26.4614	2.69514e-154	2.65126e-152	0.352846	0.072683	0.280163
NRBP1	61.8426	1.80861	0.0862094	20.9793	1.01365e-97	3.12989e-96	0.603049	0.323392	0.279657
MYO18A	35.7548	1.86896	0.105421	17.7286	2.52416e-70	4.01407e-69	0.442683	0.163558	0.279125
AEN	16.6773	2.9457	0.118503	24.8575	2.14507e-136	1.50312e-134	0.34939	0.0703911	0.278999
IRF6	36.3972	1.77944	0.0967502	18.3921	1.52071e-75	2.75198e-74	0.478455	0.199685	0.27877
PARD6B	23.8151	2.50396	0.113136	22.1323	1.54405e-108	6.07565e-107	0.391057	0.112333	0.278723
FEM1C	21.7263	2.66516	0.102681	25.9558	1.56392e-148	1.41176e-146	0.37561	0.0969489	0.278661
DAPK2	24.0715	2.32256	0.117967	19.6882	2.72381e-86	6.39138e-85	0.385366	0.106919	0.278447
CEBPG	25.1662	2.00751	0.109608	18.3154	6.23677e-75	1.10519e-73	0.409959	0.132044	0.277915
MYO9A	41.151	1.73531	0.106072	16.3597	3.70789e-60	4.59251e-59	0.449593	0.171723	0.27787
RICTOR	31.1845	2.2232	0.0968856	22.9466	1.59184e-116	7.38017e-115	0.426626	0.148918	0.277708
LRRC8A	22.3264	2.82128	0.104461	27.0079	1.19205e-160	1.38584e-158	0.363618	0.0861768	0.277441
NDEL1	21.1036	2.28975	0.102912	22.2496	1.13903e-109	4.61203e-108	0.396951	0.12004	0.276911
NKTR	33.3813	2.13906	0.0907043	23.5828	5.78754e-123	2.98039e-121	0.411382	0.134623	0.27676
QKI	35.8134	2.00576	0.108549	18.4779	3.10848e-76	5.74731e-75	0.461179	0.184816	0.276363
ESCO1	20.3528	2.90875	0.114103	25.4923	2.3972e-143	1.96724e-141	0.349593	0.0733992	0.276194
SRRM2	142.838	1.91703	0.0752029	25.4914	2.45238e-143	2.00182e-141	0.74878	0.472597	0.276183
KMT2C	87.6084	1.64831	0.0788503	20.9043	4.89774e-97	1.47374e-95	0.622561	0.346483	0.276078
CASZ1	25.1978	2.44195	0.118265	20.6482	1.0127e-94	2.91028e-93	0.400203	0.12428	0.275923
IRS2	76.1149	2.40033	0.124333	19.3057	4.81201e-83	1.05043e-81	0.614837	0.339063	0.275774
PNPLA2	20.1293	2.25131	0.0942374	23.8898	3.90891e-126	2.12717e-124	0.387398	0.113279	0.274119
ARID4A	22.2174	3.17195	0.134799	23.5309	1.97021e-122	9.97847e-121	0.335976	0.0625125	0.273463
BCAR1	51.5127	2.2028	0.0810145	27.1902	8.47336e-163	1.032e-160	0.544512	0.271852	0.27266
SLC25A25	15.9555	3.77885	0.121292	31.155	4.33785e-213	1.25601e-210	0.315041	0.0425154	0.272525
HK2	22.7793	2.74675	0.121714	22.5673	9.08107e-113	3.89269e-111	0.364228	0.0917347	0.272493
HSPA1A	98.095	5.48284	0.188183	29.1357	1.26689e-186	2.40021e-184	0.348374	0.0768085	0.271566
FAM214A	23.1976	2.60881	0.109526	23.819	2.12044e-125	1.14177e-123	0.38252	0.110987	0.271533
GTPBP2	22.2121	2.58858	0.104631	24.74	3.97723e-135	2.66526e-133	0.39065	0.119324	0.271327
NUFIP2	51.1159	1.74577	0.101917	17.1293	8.97299e-66	1.25591e-64	0.533333	0.262398	0.270935
CDH1	93.5599	1.62109	0.107716	15.0497	3.47052e-51	3.41621e-50	0.631911	0.361209	0.270702
TRIP11	44.6649	1.73627	0.0695879	24.9508	2.09361e-137	1.52993e-135	0.462195	0.191692	0.270503
MAP3K1	38.4922	2.1678	0.121071	17.9052	1.07505e-71	1.75694e-70	0.42561	0.155221	0.270388
SLC20A1	18.284	4.29151	0.168609	25.4524	6.6395e-143	5.36262e-141	0.304472	0.0342071	0.270264
ZFAND5	128.239	2.36722	0.100921	23.4562	1.142e-121	5.76483e-120	0.713211	0.443002	0.270209
SRSF11	80.2147	1.83946	0.0683397	26.9164	1.41119e-159	1.56929e-157	0.619715	0.349577	0.270138
SON	98.0286	1.68003	0.0780525	21.5244	9.19706e-103	3.18596e-101	0.681504	0.411546	0.269958
UPF2	24.2123	2.13227	0.105595	20.193	1.12901e-90	2.99236e-89	0.37439	0.104541	0.269849
PNPLA8	36.3953	1.94974	0.0776877	25.0972	5.34259e-139	4.03878e-137	0.46748	0.197851	0.269628
KDM6A	25.399	2.11272	0.106403	19.8558	9.82347e-88	2.41588e-86	0.409146	0.139522	0.269625
AKAP17A	16.5033	2.81894	0.102223	27.5765	2.12808e-167	2.8647e-165	0.341463	0.0718808	0.269583
TGIF1	11.6915	3.66253	0.143193	25.5776	2.70769e-144	2.30846e-142	0.301829	0.0329752	0.268854
DEDD2	19.207	2.596	0.104073	24.9442	2.4693e-137	1.77905e-135	0.363415	0.0951153	0.268299
CLCA4	69.6924	3.29367	0.162416	20.2792	1.96426e-91	5.35409e-90	0.418293	0.150036	0.268257
ATP8B1	54.164	1.74957	0.101351	17.2624	9.02201e-67	1.29515e-65	0.506301	0.238533	0.267768
NEDD4L	103.6	2.05012	0.0836909	24.4963	1.61825e-132	1.04343e-130	0.656098	0.388827	0.267271
BAZ2A	54.8843	1.61294	0.078399	20.5735	4.74494e-94	1.33607e-92	0.528659	0.261882	0.266776
MEX3C	15.109	2.81051	0.104765	26.8268	1.57431e-158	1.70136e-156	0.334959	0.0686721	0.266287
KCNK1	34.5759	1.7725	0.157165	11.278	1.68554e-29	8.70043e-29	0.467073	0.201146	0.265927
KLF10	19.5647	3.54805	0.205986	17.2247	1.73374e-66	2.47267e-65	0.30935	0.0436327	0.265717
MGAT1	57.2043	1.63298	0.084621	19.2976	5.62681e-83	1.22655e-81	0.595935	0.330755	0.26518
URGCP	20.5219	2.38611	0.103267	23.1062	4.00839e-118	1.90442e-116	0.370732	0.105658	0.265073
BTN2A1	17.2249	2.7355	0.104714	26.1237	1.96381e-150	1.81546e-148	0.336585	0.0717949	0.26479
ARGLU1	31.4547	2.17048	0.105566	20.5605	6.20537e-94	1.73773e-92	0.424593	0.160092	0.264502
CDC42BPG	13.114	3.51876	0.124049	28.3658	5.33701e-177	8.53144e-175	0.302642	0.0382753	0.264367
PHF13	13.847	2.92741	0.149294	19.6084	1.31169e-85	3.02695e-84	0.315244	0.0514253	0.263819
ARHGAP29	53.8866	2.01057	0.166868	12.0489	1.966e-33	1.14827e-32	0.441057	0.177338	0.263718
SLFN5	94.3636	1.78857	0.123533	14.4785	1.65743e-47	1.47449e-46	0.591667	0.328205	0.263462
LHFPL2	52.6319	1.71599	0.0882367	19.4476	3.05375e-84	6.84129e-83	0.517276	0.25386	0.263416
RHPN2	30.6487	2.11922	0.0925151	22.9067	3.98286e-116	1.82997e-114	0.434756	0.171351	0.263405
NR1D2	47.9026	2.11777	0.117513	18.0215	1.32079e-72	2.21517e-71	0.486992	0.224008	0.262984
PHF1	20.7764	2.0277	0.080845	25.0814	7.93949e-139	5.94339e-137	0.387602	0.124681	0.26292
ZNF644	33.6766	2.2185	0.132536	16.7388	6.83481e-63	8.99546e-62	0.414431	0.151526	0.262905
TACSTD2	357.611	2.49727	0.0992552	25.1601	1.09678e-139	8.37369e-138	0.867276	0.604613	0.262664
VPS37B	41.8686	2.26101	0.119458	18.9272	6.80995e-80	1.399e-78	0.460772	0.198109	0.262663
KIF1B	71.7154	1.45	0.0834287	17.3801	1.16844e-67	1.7077e-66	0.576423	0.314052	0.26237
NIPBL	94.7978	1.59993	0.0729024	21.9462	9.40485e-107	3.53742e-105	0.63252	0.370835	0.261685
WDR82	46.7555	1.71615	0.119919	14.3109	1.87126e-46	1.61419e-45	0.512805	0.252256	0.260549
MSL1	55.7833	1.62884	0.0642928	25.3348	1.32329e-141	1.04676e-139	0.550203	0.290102	0.260102
TIPARP	25.284	2.86725	0.1298	22.0898	3.96041e-108	1.54255e-106	0.371748	0.111875	0.259873
NFE2L2	49.3482	1.60693	0.0893226	17.9902	2.32481e-72	3.87789e-71	0.530081	0.270334	0.259748
SLC2A1	48.0847	2.13274	0.112979	18.8774	1.7504e-79	3.55313e-78	0.52622	0.266552	0.259667
RNF38	21.3038	2.02582	0.113495	17.8494	2.91988e-71	4.73163e-70	0.38435	0.124939	0.25941
SREK1	38.9203	1.82247	0.0750153	24.2947	2.23267e-130	1.35962e-128	0.447358	0.188025	0.259333
PNN	32.3645	1.78826	0.112142	15.9464	3.0156e-57	3.46907e-56	0.401626	0.142329	0.259297
HEXIM1	30.4374	2.29044	0.0961269	23.8272	1.74367e-125	9.42193e-124	0.410569	0.151554	0.259015
APC	30.049	1.89627	0.0870203	21.7911	2.81956e-105	1.02533e-103	0.38374	0.124882	0.258858
ZBTB7B	37.1021	2.2031	0.115263	19.1136	1.94398e-81	4.10914e-80	0.464228	0.205758	0.258469
SPINT1	68.7253	1.49253	0.0957885	15.5816	9.71414e-55	1.05055e-53	0.618902	0.360493	0.25841
PNISR	27.5446	2.35196	0.105673	22.257	9.65396e-110	3.9297e-108	0.377033	0.118951	0.258081
MYH14	35.293	1.43998	0.151339	9.51491	1.81871e-21	7.15455e-21	0.415244	0.157227	0.258017
MAP1S	18.3515	2.4666	0.103174	23.9073	2.57314e-126	1.41027e-124	0.352642	0.0948288	0.257813
HNRNPDL	103.678	1.68888	0.067749	24.9285	3.65422e-137	2.62045e-135	0.703455	0.44624	0.257215
MFHAS1	30.2563	2.07499	0.111479	18.6133	2.5061e-77	4.7834e-76	0.40122	0.144564	0.256656
CCNT2	21.0886	2.71876	0.12429	21.8743	4.56e-106	1.69438e-104	0.345935	0.0898152	0.25612
EIF5B	73.6328	1.38028	0.0876236	15.7524	6.61491e-56	7.35598e-55	0.557317	0.301533	0.255784
ATL2	25.4339	2.15248	0.0862836	24.9466	2.3259e-137	1.69162e-135	0.405488	0.150666	0.254822
MACC1	30.7122	2.6309	0.174625	15.066	2.71092e-51	2.67708e-50	0.343902	0.0892136	0.254689
CD44	48.7049	1.68249	0.212337	7.92371	2.30533e-15	7.21992e-15	0.393699	0.139264	0.254435
DUSP16	23.0764	2.11065	0.0952917	22.1494	1.05828e-108	4.20734e-107	0.380488	0.126171	0.254317
ACTN4	103.823	1.34753	0.105128	12.818	1.30038e-37	8.64628e-37	0.647154	0.392924	0.254231
TOR1AIP2	64.0161	1.58506	0.0757783	20.9171	3.74473e-97	1.13346e-95	0.582114	0.327976	0.254138
KCNN4	79.6919	1.84053	0.0808299	22.7704	9.01612e-115	4.01047e-113	0.638618	0.385704	0.252914
UBALD2	85.4989	1.76121	0.100517	17.5215	9.8267e-69	1.49307e-67	0.649797	0.397307	0.25249
GAB2	17.5681	2.68571	0.127319	21.0944	8.95874e-99	2.85823e-97	0.322154	0.0699327	0.252222
PXDC1	17.2931	2.52741	0.18357	13.768	3.96829e-43	3.11178e-42	0.317683	0.065578	0.252105
IFNGR1	50.9766	1.49199	0.0770383	19.3669	1.46885e-83	3.24332e-82	0.535163	0.283226	0.251937
CSNK1D	64.8729	1.7374	0.0824889	21.0623	1.7648e-98	5.56111e-97	0.591463	0.339579	0.251885
SRSF3	109.503	2.16774	0.0917351	23.6304	1.87698e-123	9.79735e-122	0.645935	0.394098	0.251837
GSE1	32.6878	1.93539	0.0954569	20.2751	2.13559e-91	5.8005e-90	0.426626	0.175075	0.251551
PCDH1	19.037	2.43802	0.144774	16.8401	1.24021e-63	1.65642e-62	0.33374	0.0827675	0.250972
JUP	87.1152	1.67333	0.0835414	20.03	3.01952e-89	7.69727e-88	0.651626	0.400745	0.250881
LIMCH1	30.1747	1.65019	0.147224	11.2087	3.69787e-29	1.89348e-28	0.354268	0.103395	0.250873
USP12	44.9421	2.16106	0.0915053	23.6168	2.59322e-123	1.34444e-121	0.488618	0.237817	0.250801
TRIM47	23.9645	2.02004	0.169964	11.8851	1.41457e-32	8.01627e-32	0.364634	0.114511	0.250123
RB1CC1	66.7614	1.5756	0.0870269	18.1048	2.92068e-73	4.98008e-72	0.568089	0.31878	0.24931
CFLAR	80.028	1.43604	0.0899177	15.9706	2.04875e-57	2.36391e-56	0.599797	0.350494	0.249303
NXF1	17.0362	2.64068	0.0890671	29.6482	3.58182e-193	7.63425e-191	0.325813	0.0765793	0.249234
AKIRIN2	14.6411	2.48941	0.0999922	24.8961	8.20851e-137	5.80496e-135	0.326626	0.0782123	0.248414
DAB2IP	23.5703	2.01788	0.131283	15.3705	2.58045e-53	2.68109e-52	0.35752	0.109526	0.247994
CHTOP	32.0403	2.0889	0.0800364	26.0994	3.70246e-150	3.38202e-148	0.420325	0.172554	0.247771
UBR5	48.9175	1.43541	0.0835103	17.1884	3.24362e-66	4.59194e-65	0.500203	0.252457	0.247747
GADD45A	48.2066	3.2807	0.121261	27.0548	3.35242e-161	3.95741e-159	0.413618	0.165907	0.24771
EGFR	32.484	1.35477	0.146053	9.27591	1.76106e-20	6.68612e-20	0.371951	0.12428	0.247671
SLC20A2	22.75	2.743	0.114705	23.9135	2.2163e-126	1.21905e-124	0.344715	0.0970921	0.247623
NOTCH2	38.0084	1.58881	0.111232	14.2837	2.76562e-46	2.37633e-45	0.457114	0.20954	0.247574
LZTS2	24.6	2.12073	0.0885811	23.9411	1.14333e-126	6.42696e-125	0.394715	0.1472	0.247516
CORO1C	34.6262	2.03797	0.123342	16.5229	2.51196e-61	3.18057e-60	0.407114	0.159633	0.247481
SUCO	88.8284	1.60455	0.102156	15.7069	1.35649e-55	1.49653e-54	0.633537	0.386134	0.247403
FUT3	17.8119	2.3194	0.104277	22.2427	1.32848e-109	5.3509e-108	0.350407	0.103022	0.247384
MAP1LC3B	45.0854	1.77531	0.0956947	18.5518	7.88022e-77	1.47655e-75	0.504675	0.258015	0.24666
BNIP2	16.5714	2.49092	0.0923504	26.9725	3.10833e-160	3.53336e-158	0.327236	0.0812491	0.245987
ACVR1B	20.1729	2.095	0.126326	16.584	9.08951e-62	1.1624e-60	0.357114	0.111703	0.245411
RSF1	41.9447	1.65327	0.0880608	18.7742	1.22786e-78	2.44077e-77	0.446341	0.201117	0.245224
PHACTR4	27.4423	1.82174	0.0884536	20.5955	3.01457e-94	8.55113e-93	0.386382	0.141183	0.245199
OXR1	37.1786	1.52582	0.0689293	22.136	1.42373e-108	5.61661e-107	0.468293	0.22332	0.244972
FEM1B	37.3242	1.70455	0.0733097	23.2514	1.37593e-119	6.7032e-118	0.466057	0.221143	0.244914
GGNBP2	57.3427	1.41576	0.0717761	19.7246	1.32609e-86	3.13562e-85	0.550203	0.305601	0.244602
KDM2A	41.0713	1.57507	0.0841745	18.712	3.95481e-78	7.71162e-77	0.479675	0.235353	0.244322
MAP3K3	19.5066	2.04753	0.111649	18.339	4.03941e-75	7.19963e-74	0.348984	0.104684	0.2443
RHOV	40.4902	2.12433	0.171541	12.3838	3.19827e-35	1.9719e-34	0.403862	0.159891	0.243971
GAB1	21.994	2.11643	0.114117	18.5462	8.75848e-77	1.63912e-75	0.351423	0.107492	0.243931
CEBPB	27.7702	2.59116	0.137716	18.8152	5.66748e-79	1.13394e-77	0.382317	0.13849	0.243827
CBX4	35.5555	2.45711	0.1503	16.348	4.49174e-60	5.54101e-59	0.41565	0.17201	0.243641
MAFG	19.9088	2.60166	0.113627	22.8965	5.03368e-116	2.29219e-114	0.343699	0.1001	0.243599
KAT6A	39.329	1.5723	0.100837	15.5924	8.19816e-55	8.87854e-54	0.441057	0.198138	0.242919
BIRC3	30.7058	2.75971	0.22939	12.0306	2.45255e-33	1.42726e-32	0.312805	0.0701332	0.242672
ATXN7	20.0869	2.0788	0.0940736	22.0976	3.33353e-108	1.30169e-106	0.348984	0.106489	0.242495
CHD7	33.3376	2.048	0.116066	17.6452	1.10794e-69	1.72613e-68	0.382724	0.14041	0.242314
PRNP	34.8134	1.68576	0.0879066	19.1767	5.79334e-82	1.23479e-80	0.442886	0.200859	0.242027
LIFR	20.2189	2.29943	0.137099	16.772	3.91217e-63	5.18448e-62	0.343089	0.101103	0.241986
SLTM	64.1518	1.44829	0.0618858	23.4027	4.01607e-121	2.01407e-119	0.548374	0.307578	0.240796
RASAL2	60.5069	1.58561	0.11025	14.382	6.71146e-47	5.87866e-46	0.504675	0.263945	0.24073
IL4R	43.894	1.95418	0.0895208	21.8293	1.22217e-105	4.48696e-104	0.48374	0.243404	0.240336
MYO5B	130.046	1.9857	0.115641	17.1713	4.35609e-66	6.16116e-65	0.627439	0.387108	0.240331
BRD1	17.8623	2.42683	0.115211	21.0642	1.69638e-98	5.35651e-97	0.328862	0.0886119	0.24025
HES1	27.6482	3.37699	0.197858	17.0678	2.57804e-65	3.57386e-64	0.329472	0.0892709	0.240201
PHRF1	18.7642	2.08076	0.105692	19.6871	2.77895e-86	6.51081e-85	0.329675	0.089586	0.240089
GIGYF2	40.0207	1.52539	0.092848	16.4289	1.18789e-60	1.48811e-59	0.450813	0.21103	0.239783
FAM63B	44.011	1.48012	0.0906698	16.3243	6.63457e-60	8.14513e-59	0.467886	0.228248	0.239638
TSC22D1	104.847	2.19396	0.142118	15.4376	9.14697e-54	9.62753e-53	0.603049	0.363673	0.239376
TCERG1	25.2772	2.03353	0.111236	18.2813	1.16674e-74	2.04392e-73	0.351423	0.112104	0.239318
LSR	35.3699	1.72655	0.0994381	17.3631	1.57044e-67	2.29305e-66	0.446545	0.207506	0.239039
ATRX	38.9601	1.52951	0.0848157	18.0333	1.0669e-72	1.79524e-71	0.41687	0.177911	0.238958
ARHGAP27	17.7736	2.39296	0.0888718	26.926	1.09123e-159	1.23133e-157	0.328049	0.0891849	0.238864
SOCS6	24.6759	1.86166	0.0959974	19.3928	8.87333e-84	1.97348e-82	0.382114	0.143418	0.238696
ANKRD11	37.676	1.67905	0.0914992	18.3504	3.27553e-75	5.85854e-74	0.428659	0.190059	0.2386
TMPRSS2	45.5887	1.71667	0.0978838	17.5378	7.36793e-69	1.12506e-67	0.481911	0.243461	0.23845
DLG5	21.9327	1.95079	0.15075	12.9405	2.65742e-38	1.80207e-37	0.327846	0.0894714	0.238374
INO80	21.6777	2.13032	0.0993128	21.4506	4.50809e-102	1.53395e-100	0.34126	0.102908	0.238352
SUN1	25.9273	1.92302	0.0897532	21.4257	7.70273e-102	2.61518e-100	0.385976	0.147744	0.238232
TUFT1	24.2162	2.01264	0.100775	19.9715	9.74464e-89	2.46768e-87	0.368496	0.130325	0.238171
SDCBP2	19.3601	2.67648	0.187344	14.2865	2.65788e-46	2.28631e-45	0.310366	0.0722819	0.238084
DSG2	141.125	1.79287	0.115721	15.4931	3.86389e-54	4.10348e-53	0.647561	0.409483	0.238078
FKBP5	65.9286	1.65433	0.129131	12.8113	1.41829e-37	9.40989e-37	0.495528	0.257585	0.237944
CCDC50	35.6179	1.56974	0.0677658	23.1642	1.04526e-118	5.01268e-117	0.447154	0.209282	0.237872
ZC3H11A	41.2425	1.66049	0.0767224	21.6428	7.10856e-104	2.50202e-102	0.469512	0.231944	0.237568
ACIN1	60.0682	1.42297	0.0757879	18.7757	1.19405e-78	2.37663e-77	0.536992	0.299842	0.237149
UBN2	18.7591	2.20264	0.105814	20.8163	3.08303e-96	9.18684e-95	0.323984	0.0868643	0.237119
EIF5	142.89	1.47542	0.0840187	17.5606	4.9354e-69	7.55874e-68	0.741463	0.504655	0.236808
UGCG	16.8221	3.05579	0.136309	22.4181	2.62131e-111	1.09015e-109	0.304472	0.0678126	0.236659
INO80D	22.486	2.2252	0.113498	19.6056	1.38509e-85	3.19152e-84	0.334959	0.0984959	0.236463
SBF1	18.3889	2.04873	0.118551	17.2814	6.49512e-67	9.35907e-66	0.351626	0.115714	0.235912
TNFRSF11A	37.4825	1.31095	0.12637	10.3739	3.26078e-25	1.45846e-24	0.434756	0.199141	0.235616
NFE2L1	114.122	1.34219	0.0776898	17.2762	7.10606e-67	1.02202e-65	0.689837	0.45535	0.234487
SGMS1	32.1218	1.53611	0.102749	14.9501	1.55581e-50	1.51015e-49	0.435569	0.201203	0.234366
REV1	18.3886	2.38058	0.120143	19.8146	2.22918e-87	5.37877e-86	0.318293	0.0839421	0.234351
DYRK1A	28.1905	1.84255	0.0910915	20.2275	5.60933e-91	1.50228e-89	0.407317	0.173012	0.234305
ARHGAP12	43.1791	1.61091	0.0846882	19.0217	1.12842e-80	2.3401e-79	0.472967	0.238762	0.234205
REST	44.7702	1.50478	0.0951208	15.8197	2.27542e-56	2.56566e-55	0.45813	0.22461	0.23352
ARHGEF10L	20.1046	2.19381	0.116549	18.8231	4.88396e-79	9.78449e-78	0.339024	0.105572	0.233452
RNF149	21.6774	1.97392	0.0811885	24.3129	1.43293e-130	8.7959e-129	0.36565	0.13256	0.233091
HUWE1	73.2532	1.2442	0.102683	12.1169	8.59625e-34	5.08551e-33	0.548171	0.315599	0.232571
HSPH1	137.694	2.08833	0.0947811	22.0332	1.38408e-107	5.31002e-106	0.636789	0.40424	0.232549
TTC9	32.0131	2.1225	0.129048	16.4474	8.75703e-61	1.09972e-59	0.378862	0.146369	0.232493
SMCHD1	37.3671	1.34326	0.0981058	13.692	1.13372e-42	8.78692e-42	0.41748	0.185016	0.232463
ARF6	30.4894	1.70468	0.0846949	20.1273	4.25855e-90	1.11653e-88	0.439228	0.206847	0.23238
KLHL24	50.8655	1.6631	0.0895083	18.5804	4.62893e-77	8.74822e-76	0.520732	0.289099	0.231633
LONRF1	18.6598	2.26455	0.112812	20.0736	1.25647e-89	3.25156e-88	0.337195	0.105859	0.231336
DGKA	20.2811	1.95359	0.102526	19.0546	6.0158e-81	1.25946e-79	0.331707	0.100817	0.230891
IGF1R	25.7844	1.60241	0.102348	15.6565	2.99793e-55	3.27913e-54	0.368699	0.13849	0.230209
IGF2BP2	17.6944	2.37341	0.123032	19.2911	6.38179e-83	1.38915e-81	0.322561	0.0923936	0.230167
ZSWIM8	22.5242	1.93654	0.081114	23.8744	5.65787e-126	3.06804e-124	0.364634	0.134623	0.230012
MPRIP	31.0869	1.71752	0.0798722	21.5034	1.44744e-102	4.96922e-101	0.406707	0.176909	0.229799
SCAPER	22.4777	1.83254	0.0921924	19.8773	6.39807e-88	1.58875e-86	0.338008	0.108638	0.22937
KLF11	19.5087	2.04955	0.118446	17.3036	4.41981e-67	6.39269e-66	0.33313	0.103882	0.229248
MEPCE	20.4919	1.90917	0.100249	19.0443	7.32007e-81	1.52627e-79	0.354472	0.125312	0.22916
DAPK3	27.6595	1.8837	0.105104	17.9222	7.90827e-72	1.29797e-70	0.378455	0.149835	0.22862
MTMR3	28.968	1.75607	0.095294	18.4279	7.84333e-76	1.43632e-74	0.400407	0.171809	0.228597
EPC2	15.9764	2.26403	0.108349	20.8957	5.85545e-97	1.75847e-95	0.307927	0.0794156	0.228511
2021-03-07	40.2089	1.77309	0.0793741	22.3384	1.56541e-110	6.44042e-109	0.467073	0.238934	0.228139
PPIF	57.4819	2.59653	0.129256	20.0883	9.34132e-90	2.42969e-88	0.433537	0.205443	0.228093
ITGB8	42.951	1.62873	0.0923896	17.6289	1.47846e-69	2.29408e-68	0.434146	0.206102	0.228044
HIPK3	28.4053	1.41956	0.0918832	15.4496	7.59066e-54	8.00593e-53	0.396341	0.168371	0.22797
ROCK1	35.9199	1.48665	0.0915722	16.2348	2.86366e-59	3.47123e-58	0.425203	0.197364	0.227839
CAMSAP2	17.9766	1.96509	0.093805	20.9487	1.92929e-97	5.92139e-96	0.321138	0.0937115	0.227427
USP36	19.0561	2.08887	0.0873474	23.9145	2.16415e-126	1.19464e-124	0.322967	0.0956596	0.227308
MAGI1	40.4728	1.34601	0.0927888	14.5062	1.10677e-47	9.89197e-47	0.443089	0.215843	0.227246
HELZ	36.5796	1.85096	0.0860449	21.5116	1.21323e-102	4.18388e-101	0.41565	0.188483	0.227167
PIEZO1	38.0446	1.50806	0.0938175	16.0744	3.85453e-58	4.55713e-57	0.451016	0.22438	0.226636
EIF3A	177.873	1.50574	0.0662599	22.7248	2.54725e-114	1.12651e-112	0.770732	0.544306	0.226426
MIER1	26.3569	1.72961	0.0921518	18.7691	1.35058e-78	2.68125e-77	0.393699	0.167369	0.226331
PDP1	17.9033	2.3923	0.111882	21.3823	1.95191e-101	6.5978e-100	0.318089	0.0918207	0.226269
SUN2	74.9074	1.45133	0.0987156	14.7021	6.25075e-49	5.80654e-48	0.60122	0.375047	0.226173
ASH1L	65.9154	1.28344	0.0796222	16.1192	1.87077e-58	2.22721e-57	0.522154	0.296089	0.226065
SPSB3	31.1556	1.50748	0.0709921	21.2345	4.59028e-100	1.51489e-98	0.43374	0.207964	0.225775
OSBPL9	58.8015	1.41795	0.0812624	17.449	3.50371e-68	5.20268e-67	0.552033	0.326286	0.225747
BTAF1	21.5483	2.14119	0.0989084	21.6482	6.31864e-104	2.2291e-102	0.336789	0.11113	0.225658
PLEKHF1	16.9052	2.83392	0.117969	24.0226	1.6143e-127	9.31316e-126	0.30813	0.0825956	0.225534
PKN2	29.2104	1.57938	0.0732439	21.5633	3.97263e-103	1.38554e-101	0.405894	0.180375	0.225519
SIN3A	26.2583	1.62378	0.121822	13.3291	1.56716e-40	1.14142e-39	0.362602	0.137287	0.225315
ATP11B	25.3798	1.66885	0.0855511	19.507	9.57511e-85	2.17045e-83	0.376829	0.151697	0.225132
PPP4R1	35.9986	1.6145	0.0846021	19.0835	3.46565e-81	7.30547e-80	0.42378	0.198825	0.224955
PTPN12	18.5101	1.95109	0.11011	17.7195	2.96497e-70	4.6956e-69	0.325813	0.101046	0.224767
SFN	49.9649	2.0597	0.140424	14.6676	1.03893e-48	9.59292e-48	0.429675	0.204956	0.224718
MIR22HG	14.4286	2.61558	0.105616	24.7651	2.13443e-135	1.44933e-133	0.301016	0.0763501	0.224666
RNF24	19.4068	1.92355	0.124735	15.4211	1.18095e-53	1.24044e-52	0.325	0.100444	0.224556
CDK13	28.8473	1.56513	0.0884977	17.6855	5.42084e-70	8.53212e-69	0.4	0.175705	0.224295
CLK3	22.3493	1.67158	0.0679887	24.5862	1.77617e-133	1.15988e-131	0.373577	0.149434	0.224143
TERF2IP	60.5216	1.48147	0.0699647	21.1746	1.6378e-99	5.30246e-98	0.570325	0.346397	0.223928
SPIRE1	41.7206	1.58389	0.10659	14.8596	6.02632e-50	5.76918e-49	0.443902	0.220026	0.223877
BRWD1	35.6115	1.8122	0.0815696	22.2166	2.37299e-109	9.53296e-108	0.413821	0.190059	0.223762
FBXL3	24.7928	1.81631	0.0918172	19.7818	4.26836e-87	1.02028e-85	0.396341	0.172783	0.223558
RIPK1	34.0264	1.36581	0.0774324	17.6387	1.24184e-69	1.93082e-68	0.429675	0.206389	0.223286
AXIN1	16.4811	1.92439	0.0876283	21.9608	6.82714e-107	2.58689e-105	0.321951	0.0987824	0.223169
OFD1	27.1786	1.69239	0.0838275	20.189	1.22395e-90	3.23841e-89	0.376829	0.153732	0.223098
MAP4K4	21.4834	1.86212	0.100612	18.5079	1.78371e-76	3.31792e-75	0.323577	0.100501	0.223076
HDAC5	35.6882	1.57835	0.089715	17.593	2.7895e-69	4.31047e-68	0.448984	0.226185	0.222798
TMEM43	24.1469	1.86292	0.0938871	19.8421	1.28874e-87	3.13922e-86	0.362195	0.139493	0.222702
ADAM9	35.3619	1.74335	0.130944	13.3137	1.92617e-40	1.39759e-39	0.388211	0.165621	0.22259
TRIM26	39.9592	1.2601	0.0821827	15.3329	4.61212e-53	4.74063e-52	0.457927	0.235353	0.222574
KIAA1671	20.629	1.81044	0.130736	13.8481	1.30672e-43	1.0374e-42	0.331504	0.109268	0.222236
KANSL1	15.5645	2.32791	0.0950789	24.484	2.1859e-132	1.3977e-130	0.305488	0.0833118	0.222176
BRD4	50.2718	1.30948	0.071209	18.3893	1.6e-75	2.89207e-74	0.513415	0.291305	0.22211
GSN	114.544	1.42126	0.102364	13.8844	7.88026e-44	6.30503e-43	0.676016	0.454348	0.221669
REL	21.408	2.72855	0.123825	22.0355	1.31446e-107	5.05556e-106	0.322764	0.101103	0.221661
PAN3	21.2886	1.90152	0.0881179	21.5793	2.80937e-103	9.82064e-102	0.351423	0.129838	0.221585
TJP2	112.515	1.36063	0.0818692	16.6196	5.02758e-62	6.46716e-61	0.689431	0.467899	0.221532
PPP1R12A	27.5739	1.76878	0.0959864	18.4274	7.92402e-76	1.44764e-74	0.362398	0.140925	0.221473
OGT	42.0938	1.87082	0.0933103	20.0494	2.04207e-89	5.24041e-88	0.453049	0.231972	0.221076
LMTK2	29.7456	1.5992	0.124171	12.879	5.91292e-38	3.9659e-37	0.392276	0.171465	0.220811
RBM33	16.6181	2.17544	0.0873234	24.9124	5.45771e-137	3.8775e-135	0.311789	0.0911904	0.220598
SCAF8	19.448	2.02493	0.0961176	21.0672	1.58978e-98	5.03027e-97	0.332927	0.112333	0.220593
VEZF1	29.3285	1.81565	0.0988629	18.3653	2.4912e-75	4.48182e-74	0.382317	0.162813	0.219504
PLP2	22.7665	1.64481	0.135132	12.1719	4.38792e-34	2.62216e-33	0.344512	0.125226	0.219287
PLXNB2	58.8295	1.17648	0.0902778	13.0318	8.07209e-39	5.55241e-38	0.533333	0.314167	0.219166
NSRP1	21.8022	1.66794	0.0957274	17.4239	5.43587e-68	8.02105e-67	0.330285	0.111159	0.219126
MARK3	47.1792	1.33339	0.0601992	22.1497	1.0501e-108	4.18568e-107	0.480894	0.261796	0.219098
TFAP2A	27.9254	1.68296	0.116399	14.4585	2.21501e-47	1.96824e-46	0.384959	0.165936	0.219023
TMEM30B	20.2816	1.59592	0.0908308	17.5703	4.15924e-69	6.38915e-68	0.364837	0.145939	0.218898
IRF7	15.3805	2.09992	0.101945	20.5986	2.82396e-94	8.04016e-93	0.314228	0.0954305	0.218797
BRPF1	19.8261	2.17968	0.113579	19.1908	4.41439e-82	9.43499e-81	0.313415	0.0946283	0.218786
PVRL2	29.1881	1.55026	0.0781238	19.8437	1.2503e-87	3.05041e-86	0.411382	0.192752	0.21863
SEC24B	34.4097	1.43811	0.0760804	18.9025	1.08694e-79	2.21515e-78	0.442683	0.224065	0.218618
CLDN7	75.843	1.59076	0.0734799	21.6488	6.23179e-104	2.20353e-102	0.618699	0.400143	0.218556
ZNF598	23.6868	1.7138	0.0805664	21.2719	2.06578e-100	6.84698e-99	0.376829	0.158287	0.218542
TBC1D9	58.7635	1.28541	0.0865122	14.8582	6.15694e-50	5.89055e-49	0.516667	0.298295	0.218371
RASA1	35.3802	1.50064	0.101106	14.8422	7.81908e-50	7.43904e-49	0.427033	0.20891	0.218123
TRIM33	48.5695	1.3031	0.0622569	20.9311	2.79228e-97	8.48522e-96	0.486382	0.268443	0.217939
JOSD1	35.1381	1.43174	0.0985813	14.5235	8.60067e-48	7.71396e-47	0.429675	0.212291	0.217384
INSR	69.323	1.25406	0.0825668	15.1884	4.22084e-52	4.24463e-51	0.556301	0.339006	0.217295
CX3CL1	43.4877	2.1372	0.258936	8.25376	1.53489e-16	5.03839e-16	0.332317	0.115027	0.217291
ATXN2	30.1316	1.60283	0.0711763	22.5192	2.69455e-112	1.14863e-110	0.392276	0.174989	0.217287
MCAM	65.7965	1.41608	0.165027	8.58088	9.41485e-18	3.23729e-17	0.458943	0.241656	0.217287
RUNX1	25.2396	1.94061	0.145047	13.3791	8.00777e-41	5.91088e-40	0.345935	0.128749	0.217185
RIF1	43.9119	1.28009	0.102229	12.5218	5.67445e-36	3.56885e-35	0.427642	0.2106	0.217042
OCLN	20.1698	2.09437	0.110133	19.0167	1.24025e-80	2.56508e-79	0.347967	0.130984	0.216983
TRIP10	20.8032	1.68354	0.118493	14.2079	8.18162e-46	6.91763e-45	0.338618	0.121845	0.216773
GPATCH8	21.7254	1.72793	0.0907105	19.0489	6.71546e-81	1.40211e-79	0.332114	0.115485	0.216629
ATP1A1	193.168	1.34966	0.112137	12.0359	2.30226e-33	1.34132e-32	0.776829	0.560206	0.216623
ZNF451	31.5097	1.44969	0.0743189	19.5063	9.69995e-85	2.19551e-83	0.411789	0.195273	0.216516
ZNF395	22.7331	1.92699	0.108412	17.7747	1.11012e-70	1.76904e-69	0.353659	0.137172	0.216486
PHLPP1	18.6041	2.13083	0.111239	19.1554	8.72192e-82	1.85383e-80	0.30874	0.092365	0.216375
MAP2K7	22.1596	1.74145	0.0824875	21.1117	6.20859e-99	1.98494e-97	0.354878	0.138662	0.216216
CHKA	32.6915	2.08911	0.0896128	23.3126	3.30136e-120	1.62903e-118	0.395528	0.17943	0.216099
MTRNR2L1	96.3919	1.34594	0.279139	4.82173	1.42318e-06	2.84969e-06	0.346951	0.130955	0.215996
ANKRD12	112.24	1.80943	0.0665317	27.1965	7.15048e-163	8.7785e-161	0.670325	0.454376	0.215949
RRAGC	47.4045	1.38457	0.0764901	18.1012	3.11599e-73	5.30722e-72	0.506301	0.290388	0.215913
CHD4	149.374	1.39137	0.0694257	20.0412	2.40856e-89	6.16029e-88	0.690854	0.47509	0.215764
ZNF462	34.576	1.66968	0.108391	15.4043	1.53215e-53	1.60385e-52	0.37561	0.159891	0.215719
UBE2H	92.1091	1.49154	0.0761709	19.5815	2.2253e-85	5.09694e-84	0.639837	0.424123	0.215715
TNRC6B	49.5168	1.36529	0.116395	11.7298	8.96455e-32	4.96642e-31	0.44248	0.226844	0.215635
FHOD1	24.7581	2.70774	0.111792	24.2212	1.32931e-129	7.96862e-128	0.327439	0.112162	0.215277
SFSWAP	23.9489	1.80249	0.0784835	22.9665	1.00778e-116	4.71504e-115	0.340041	0.124796	0.215245
WDR43	28.9745	1.66777	0.0826646	20.1751	1.61887e-90	4.26858e-89	0.381504	0.166366	0.215138
HERPUD2	15.892	1.97077	0.0899896	21.9	2.59656e-106	9.6951e-105	0.311585	0.0964618	0.215124
ANP32B	46.2796	1.21281	0.104157	11.644	2.46049e-31	1.34516e-30	0.495732	0.280619	0.215113
PCNT	43.4666	0.950847	0.0985329	9.65004	4.91379e-22	1.96628e-21	0.409756	0.1947	0.215056
SERTAD2	30.4126	2.07563	0.0917795	22.6154	3.05613e-113	1.33237e-111	0.385772	0.170864	0.214909
SAFB	41.9757	1.17463	0.0771592	15.2234	2.47169e-52	2.49544e-51	0.464228	0.24942	0.214808
RASSF1	27.0573	1.69883	0.0900629	18.8628	2.30799e-79	4.65418e-78	0.38252	0.167884	0.214636
ATP2A2	65.887	1.21794	0.0804449	15.1401	8.80557e-52	8.769e-51	0.563618	0.349033	0.214585
FOXO1	17.6313	2.02471	0.126738	15.9755	1.89228e-57	2.18502e-56	0.31748	0.102937	0.214543
SBNO2	26.8059	2.04302	0.093074	21.9505	8.56095e-107	3.22792e-105	0.370528	0.156167	0.214362
ARL5B	26.6801	2.32088	0.125056	18.5586	6.94353e-77	1.30743e-75	0.360772	0.146426	0.214346
PLEKHM1	18.0621	2.19953	0.0977544	22.5005	4.10045e-112	1.73348e-110	0.317683	0.103395	0.214288
TMF1	78.2772	1.26926	0.0633467	20.0367	2.6391e-89	6.73871e-88	0.592276	0.378055	0.214222
PER2	37.0815	2.06367	0.130131	15.8583	1.23117e-56	1.40055e-55	0.402033	0.187939	0.214094
HIST1H4C	30.8684	1.85871	0.235648	7.88764	3.07952e-15	9.59365e-15	0.322561	0.108896	0.213665
FOXO3	108.95	1.86841	0.0892216	20.9412	2.25496e-97	6.90711e-96	0.676423	0.462856	0.213566
KHNYN	16.9943	1.91114	0.103531	18.4597	4.35687e-76	8.01684e-75	0.320528	0.106976	0.213552
2021-03-06	59.4553	1.16365	0.0797911	14.5837	3.56893e-48	3.22929e-47	0.561585	0.34826	0.213326
KLK6	61.9566	1.76406	0.182173	9.68342	3.54636e-22	1.42617e-21	0.43252	0.21951	0.21301
C15orf39	16.5226	2.35792	0.132166	17.8406	3.41806e-71	5.52142e-70	0.318089	0.105114	0.212976
AKAP8L	20.0549	1.8768	0.0757748	24.7681	1.97931e-135	1.34998e-133	0.330691	0.11772	0.212972
TET2	23.3397	2.31886	0.124278	18.6586	1.07531e-77	2.06787e-76	0.312398	0.0994413	0.212957
PAWR	30.907	1.52905	0.132289	11.5584	6.69298e-31	3.61021e-30	0.378455	0.166337	0.212118
CDC42EP1	28.4374	1.51736	0.15992	9.48822	2.35015e-21	9.20038e-21	0.368902	0.157055	0.211848
ERC1	23.562	1.63371	0.0971817	16.8109	2.03218e-63	2.70241e-62	0.328252	0.116717	0.211535
TRA2B	62.2607	1.77607	0.0949487	18.7056	4.45812e-78	8.67102e-77	0.526829	0.315399	0.21143
OTUD4	20.4669	1.8281	0.100169	18.2502	2.06267e-74	3.59702e-73	0.336179	0.124796	0.211383
ANKRD10	16.441	2.02217	0.0791485	25.549	5.62899e-144	4.72036e-142	0.31687	0.105572	0.211298
RIPK2	19.9117	1.93625	0.13705	14.1281	2.55036e-45	2.12359e-44	0.312195	0.101103	0.211092
PLEKHH3	16.4231	2.5167	0.100491	25.044	2.02782e-138	1.49611e-136	0.301016	0.0899871	0.211029
ZRANB1	25.399	1.66062	0.0858142	19.3514	1.98373e-83	4.36137e-82	0.371951	0.161094	0.210857
MAPRE2	48.2454	1.36459	0.0882355	15.4653	5.94811e-54	6.29949e-53	0.48313	0.272282	0.210848
ZMYND8	44.243	1.77141	0.120198	14.7374	3.71031e-49	3.4613e-48	0.42378	0.212949	0.210831
CSNK1E	32.2696	1.59103	0.0754799	21.0789	1.24241e-98	3.95561e-97	0.417683	0.206904	0.210778
CCSAP	21.9579	1.69434	0.0998992	16.9605	1.6091e-64	2.18138e-63	0.335366	0.124595	0.210771
NFX1	34.3318	1.39748	0.0753798	18.5391	9.98012e-77	1.86093e-75	0.404878	0.194242	0.210637
ABI1	55.9935	1.4049	0.0769622	18.2545	1.90642e-74	3.32831e-73	0.528455	0.317891	0.210564
ZBTB7A	34.5869	1.71605	0.100975	16.9948	8.96668e-65	1.22205e-63	0.430691	0.22037	0.210321
NCOA3	47.8659	1.37599	0.0843353	16.3157	7.63779e-60	9.36179e-59	0.485976	0.276121	0.209855
SH3GLB2	35.1109	1.27897	0.0705569	18.1268	1.9579e-73	3.34587e-72	0.454878	0.245065	0.209813
ASXL1	19.3165	1.78888	0.105133	17.0155	6.30669e-65	8.64901e-64	0.322358	0.112563	0.209795
RNF19B	21.0973	1.69731	0.0937294	18.1086	2.72606e-73	4.6534e-72	0.351423	0.141842	0.209581
PHIP	76.4062	1.58344	0.0813655	19.4608	2.36134e-84	5.31336e-83	0.547561	0.338605	0.208956
PBRM1	50.5101	1.20781	0.094555	12.7736	2.30248e-37	1.52039e-36	0.459756	0.250881	0.208875
PUM1	47.4923	1.49119	0.0926691	16.0916	2.92395e-58	3.46493e-57	0.491057	0.282366	0.20869
MED13	52.4168	1.37681	0.0826429	16.6597	2.57174e-62	3.3474e-61	0.495325	0.286664	0.208661
FNDC3B	77.2858	1.41442	0.0761848	18.5656	6.09502e-77	1.14907e-75	0.591057	0.382438	0.208619
MAP2K3	22.0368	1.85411	0.113552	16.3283	6.21376e-60	7.63462e-59	0.339837	0.131299	0.208538
SESN1	15.5009	2.15785	0.137373	15.708	1.33299e-55	1.47378e-54	0.302846	0.0943991	0.208446
DIP2A	22.9971	1.63538	0.0928548	17.6122	1.98574e-69	3.0719e-68	0.337602	0.129208	0.208394
ZC3H7A	31.7136	1.4864	0.0795692	18.6806	7.12182e-78	1.37647e-76	0.393496	0.185102	0.208394
GRAMD3	45.5582	1.44161	0.0841064	17.1403	7.42532e-66	1.0454e-64	0.47439	0.26618	0.208211
NCOA6	35.8156	1.1619	0.0743635	15.6246	4.95296e-55	5.39065e-54	0.433333	0.225211	0.208122
ZNF800	19.1219	1.72199	0.0844542	20.3896	2.06835e-92	5.69855e-91	0.330285	0.122647	0.207637
SNX9	89.4226	1.50639	0.0751501	20.0451	2.22887e-89	5.71023e-88	0.620325	0.412806	0.207519
ARIH1	47.2439	1.30821	0.0638605	20.4855	2.9004e-93	8.01973e-92	0.493496	0.286034	0.207462
C5orf45	26.7309	2.04938	0.120495	17.008	7.15811e-65	9.79914e-64	0.346951	0.139522	0.20743
TAOK1	67.4661	1.1144	0.0809626	13.7644	4.17316e-43	3.26908e-42	0.532927	0.325569	0.207357
UBE2B	55.1313	1.33055	0.0716303	18.5753	5.0933e-77	9.61399e-76	0.546138	0.339035	0.207104
MYO9B	20.4887	1.81134	0.121994	14.8478	7.19102e-50	6.85425e-49	0.302033	0.095144	0.206889
HIST1H1C	61.6901	2.7505	0.118518	23.2073	3.83903e-119	1.85848e-117	0.461992	0.255178	0.206814
ULK1	25.919	1.7198	0.100924	17.0406	4.10566e-65	5.67105e-64	0.377642	0.170978	0.206664
ZFR	64.6173	1.25975	0.0593527	21.2247	5.64591e-100	1.85927e-98	0.54126	0.334708	0.206552
ERBB2IP	82.0828	1.26269	0.0638239	19.784	4.08554e-87	9.79636e-86	0.595325	0.388827	0.206498
FBXO11	29.9458	1.55987	0.09739	16.0167	9.77194e-58	1.14038e-56	0.413211	0.207134	0.206078
UBR2	41.7714	1.30381	0.0775503	16.8124	1.97855e-63	2.63338e-62	0.442683	0.23733	0.205353
TTC7A	20.2887	1.59682	0.103366	15.4482	7.75634e-54	8.17506e-53	0.331911	0.126687	0.205224
RORC	31.3749	1.72163	0.108285	15.8991	6.42363e-57	7.34553e-56	0.4	0.194786	0.205214
KLF3	63.0227	1.46584	0.0827833	17.7069	3.70933e-70	5.85632e-69	0.549797	0.34465	0.205147
CCDC12	24.7034	1.56068	0.110177	14.1652	1.50515e-45	1.26012e-44	0.377846	0.173041	0.204804
MYCBP2	41.6554	1.02804	0.0790851	12.9992	1.2365e-38	8.47113e-38	0.389837	0.185188	0.204649
CPEB3	18.3886	2.14181	0.113677	18.8413	3.46393e-79	6.95778e-78	0.319106	0.114539	0.204566
PHF20L1	45.0965	1.36616	0.0746114	18.3103	6.84567e-75	1.21169e-73	0.445732	0.241255	0.204477
RABGAP1	38.3679	1.37244	0.0765542	17.9277	7.16232e-72	1.1768e-70	0.424187	0.219825	0.204362
DSC2	174.598	1.82111	0.0948956	19.1907	4.42909e-82	9.45324e-81	0.74939	0.54508	0.204311
RIT1	17.7528	2.02445	0.101837	19.8792	6.15518e-88	1.53091e-86	0.315447	0.111331	0.204116
GPR110	21.6778	1.44845	0.197706	7.32626	2.36667e-13	6.82045e-13	0.310772	0.106747	0.204025
SMC1A	33.8438	0.91601	0.111167	8.23994	1.7229e-16	5.63626e-16	0.38252	0.178685	0.203835
AP1G2	27.9482	1.45659	0.0704287	20.6818	5.05476e-95	1.46083e-93	0.380081	0.17645	0.203631
SSFA2	119.537	1.35546	0.0615897	22.008	2.41658e-107	9.22507e-106	0.703862	0.500329	0.203532
ROCK2	42.6355	1.2241	0.1125	10.8808	1.42264e-27	6.94396e-27	0.414431	0.210915	0.203516
MPP5	76.9661	1.20297	0.0726328	16.5624	1.3034e-61	1.66268e-60	0.582114	0.378628	0.203486
SAFB2	23.2761	1.36401	0.0882755	15.4517	7.34609e-54	7.75331e-53	0.357724	0.154362	0.203362
AKAP1	21.4584	1.79343	0.0898428	19.9619	1.18177e-88	2.98771e-87	0.329268	0.125913	0.203355
ABHD5	67.1917	1.23587	0.0925929	13.3474	1.22674e-40	8.97736e-40	0.561992	0.358802	0.203189
RIOK3	58.1937	1.3628	0.0572542	23.8027	3.13321e-125	1.6812e-123	0.539837	0.336771	0.203066
HERC4	28.1922	1.66774	0.0675433	24.6914	1.32313e-134	8.78994e-133	0.380081	0.177052	0.203029
KDM5C	37.708	1.29016	0.0898381	14.361	9.09564e-47	7.94432e-46	0.44248	0.239622	0.202858
DLG3	48.4467	1.28323	0.0786786	16.3097	8.4155e-60	1.0274e-58	0.468293	0.265492	0.202801
F2RL1	18.1442	1.78352	0.111519	15.993	1.42868e-57	1.65718e-56	0.329065	0.1264	0.202665
KBTBD2	19.9446	1.84006	0.0950283	19.3633	1.57579e-83	3.47444e-82	0.328049	0.125455	0.202594
BCL2L1	27.5308	1.3452	0.0998753	13.4688	2.38806e-41	1.78767e-40	0.397358	0.194814	0.202543
RBMS1	27.7276	1.61795	0.107363	15.07	2.55301e-51	2.52276e-50	0.371341	0.168887	0.202454
ADRB2	30.201	2.83747	0.162977	17.4102	6.89874e-68	1.01406e-66	0.338821	0.136972	0.201849
SLC9A1	18.7622	1.56635	0.0997825	15.6977	1.56846e-55	1.72914e-54	0.319106	0.117433	0.201673
CEACAM1	42.7181	1.70224	0.103065	16.5161	2.81085e-61	3.55608e-60	0.436789	0.235124	0.201665
MYO1E	67.8612	1.44766	0.0825569	17.5354	7.69628e-69	1.17286e-67	0.534553	0.33299	0.201563
ZFX	17.0294	2.07308	0.10707	19.3618	1.61967e-83	3.56606e-82	0.301626	0.100158	0.201468
TMEM55B	23.0917	1.63269	0.0795412	20.5263	1.2539e-93	3.49225e-92	0.366057	0.164676	0.201381
N4BP2L2	40.5361	1.44885	0.0570856	25.3803	4.166e-142	3.31251e-140	0.45	0.248704	0.201296
XPC	41.2753	1.07696	0.101364	10.6247	2.28838e-26	1.06772e-25	0.437398	0.236155	0.201243
TUBB4B	86.3703	1.38734	0.163133	8.50433	1.82651e-17	6.2095e-17	0.546748	0.345567	0.201181
KDSR	35.7632	1.17053	0.0807421	14.4972	1.262e-47	1.12597e-46	0.42439	0.223292	0.201098
ARHGAP26	57.4573	1.2765	0.0842775	15.1464	8.00205e-52	7.98436e-51	0.511179	0.310414	0.200765
CENPB	23.1617	1.48219	0.0937337	15.8128	2.54107e-56	2.8547e-55	0.363821	0.163071	0.20075
PPIG	53.1736	1.30092	0.0736993	17.6517	9.87266e-70	1.54126e-68	0.48252	0.281908	0.200612
KDM5B	44.8906	1.60758	0.116448	13.8052	2.37094e-43	1.86491e-42	0.437398	0.237502	0.199897
R3HDM4	31.0611	1.29651	0.0749183	17.3057	4.2638e-67	6.17285e-66	0.417886	0.217992	0.199894
TRAF4	51.1471	1.64985	0.0867358	19.0216	1.13061e-80	2.34148e-79	0.517886	0.318063	0.199823
CASP3	42.5455	1.58952	0.12232	12.9947	1.31076e-38	8.96788e-38	0.457927	0.258215	0.199712
HMGXB3	21.2883	1.69216	0.0945349	17.8998	1.18298e-71	1.93127e-70	0.336382	0.136743	0.19964
MEAF6	47.7756	1.24391	0.0928822	13.3924	6.70212e-41	4.95427e-40	0.475203	0.275634	0.199569
IWS1	34.6759	1.48193	0.0848519	17.4649	2.65332e-68	3.96473e-67	0.4	0.200458	0.199542
HBP1	62.4135	1.36961	0.0685274	19.9864	7.23635e-89	1.83552e-87	0.585366	0.386105	0.199261
ARAP2	33.4396	1.5858	0.0821271	19.3091	4.50297e-83	9.84367e-82	0.379878	0.180662	0.199216
KIAA2026	24.1091	1.59407	0.0811387	19.6462	6.23004e-86	1.45078e-84	0.338618	0.139608	0.19901
WAPAL	57.029	1.17414	0.0777636	15.0988	1.64864e-51	1.63543e-50	0.513415	0.314482	0.198932
SLC25A29	25.6151	1.94878	0.0886821	21.9749	5.0048e-107	1.90108e-105	0.368699	0.169832	0.198867
DNTTIP2	43.656	1.37161	0.0656604	20.8894	6.68246e-97	1.99901e-95	0.455691	0.257041	0.198651
ECE1	42.3075	0.985757	0.104468	9.43599	3.87337e-21	1.50483e-20	0.440244	0.241599	0.198645
NCOA2	38.149	1.25586	0.0962211	13.0518	6.20437e-39	4.28691e-38	0.41687	0.218335	0.198534
GPBP1	46.7849	1.48245	0.0756309	19.6012	1.51136e-85	3.47205e-84	0.472154	0.273743	0.198411
IST1	39.03	1.25071	0.0744123	16.8079	2.13581e-63	2.83776e-62	0.47378	0.275663	0.198118
SAP30BP	28.8478	1.41632	0.0715411	19.7972	3.14433e-87	7.56316e-86	0.390447	0.192437	0.198011
SAV1	70.2036	1.34037	0.0883744	15.167	5.85064e-52	5.8644e-51	0.569309	0.371494	0.197815
HSPB1	148.134	2.13216	0.114204	18.6697	8.74196e-78	1.68747e-76	0.653252	0.455465	0.197787
DCAF5	44.848	1.20154	0.0565187	21.2592	2.70857e-100	8.95813e-99	0.462602	0.265034	0.197568
ITGB4	62.805	1.25468	0.11285	11.1182	1.02337e-28	5.18478e-28	0.517073	0.319553	0.19752
ANXA3	38.4274	1.18268	0.198594	5.95525	2.5967e-09	6.15143e-09	0.362805	0.165478	0.197327
TLR1	17.9165	1.97835	0.0999562	19.7921	3.48089e-87	8.35958e-86	0.308943	0.112018	0.196925
KIDINS220	35.758	1.26484	0.092603	13.6588	1.78945e-42	1.37787e-41	0.391463	0.1947	0.196764
CYTH2	24.2723	1.51657	0.0878413	17.2649	8.65251e-67	1.24327e-65	0.363415	0.166652	0.196762
STRN	38.0849	1.10532	0.105785	10.4488	1.48351e-25	6.70966e-25	0.416057	0.219396	0.196661
CDK9	14.4178	1.77112	0.0835222	21.2054	8.5219e-100	2.78249e-98	0.302236	0.106059	0.196176
PERP	132.156	1.40731	0.0995147	14.1418	2.09993e-45	1.75139e-44	0.693293	0.497264	0.196029
GNL2	50.8363	1.33992	0.0796735	16.8177	1.8107e-63	2.41207e-62	0.470935	0.274975	0.19596
TOM1	51.197	1.02784	0.0649941	15.8143	2.47958e-56	2.7897e-55	0.522764	0.327059	0.195705
CEBPZ	34.3989	1.32943	0.0780574	17.0314	4.80149e-65	6.61433e-64	0.409146	0.213494	0.195653
PARD3	48.8299	1.07151	0.0850153	12.6037	2.01528e-36	1.28753e-35	0.478252	0.282882	0.19537
PURA	27.4849	1.31437	0.0821841	15.993	1.43026e-57	1.65776e-56	0.386179	0.191119	0.19506
DDX24	69.5575	1.11825	0.0631759	17.7005	4.15286e-70	6.54982e-69	0.578049	0.383126	0.194923
RNF103	23.6588	1.72899	0.101744	16.9936	9.16561e-65	1.24805e-63	0.35874	0.163845	0.194895
ZNF24	51.7894	1.31849	0.0736024	17.9137	9.22072e-72	1.51015e-70	0.501016	0.306145	0.194871
LGALS3	101.426	1.51425	0.137965	10.9756	5.00596e-28	2.47571e-27	0.61748	0.422776	0.194704
DENND4A	28.1433	1.5132	0.0790767	19.1358	1.27001e-81	2.68822e-80	0.358537	0.163845	0.194692
ADAM10	60.9659	1.06731	0.0921723	11.5795	5.2344e-31	2.83341e-30	0.536992	0.342358	0.194634
SMC5	64.2027	1.13128	0.0629398	17.9741	3.11137e-72	5.16744e-71	0.53313	0.338605	0.194525
ARHGAP21	32.1995	1.16531	0.0748769	15.5631	1.29733e-54	1.40006e-53	0.397154	0.202636	0.194519
ELMSAN1	26.9268	2.25047	0.135107	16.657	2.69309e-62	3.50239e-61	0.320528	0.126056	0.194472
TOR1AIP1	38.4394	1.19109	0.0775107	15.3667	2.73631e-53	2.83645e-52	0.44939	0.255035	0.194355
SMARCC1	63.9235	0.807181	0.0895588	9.01286	2.00748e-19	7.35072e-19	0.508943	0.314625	0.194318
RABEP1	33.4628	1.11267	0.0740925	15.0174	5.64946e-51	5.53619e-50	0.404065	0.209798	0.194267
TCF7L2	37.699	1.7034	0.113086	15.0628	2.84565e-51	2.80651e-50	0.419309	0.225154	0.194155
SLC25A37	89.8169	1.42707	0.0927795	15.3813	2.18555e-53	2.27232e-52	0.620325	0.426329	0.193997
USP25	40.1142	1.32747	0.0721431	18.4006	1.2994e-75	2.35426e-74	0.447967	0.254061	0.193906
MGEA5	81.6428	1.14252	0.0645	17.7134	3.30346e-70	5.22627e-69	0.588618	0.395101	0.193517
MPZL2	31.3021	1.3811	0.131255	10.5222	6.82497e-26	3.12645e-25	0.35061	0.157198	0.193412
S100A6	71.8891	2.27201	0.221659	10.25	1.1829e-24	5.20436e-24	0.395528	0.20212	0.193408
GOLGA2	72.7104	1.18693	0.07449	15.9341	3.67527e-57	4.22161e-56	0.58252	0.389171	0.19335
GTPBP1	21.8178	1.44998	0.078916	18.3737	2.13281e-75	3.84156e-74	0.33435	0.141355	0.192994
USP1	37.0772	1.03529	0.121318	8.53373	1.41704e-17	4.8378e-17	0.415244	0.222518	0.192726
SOX4	57.5738	2.33852	0.205549	11.3769	5.44838e-30	2.85361e-29	0.356707	0.16416	0.192547
CRKL	19.0083	1.70669	0.0970104	17.5929	2.792e-69	4.31047e-68	0.322764	0.130526	0.192239
HNRNPH3	43.1093	1.20933	0.0832212	14.5315	7.64738e-48	6.86297e-47	0.458333	0.266523	0.19181
RBM26	20.8062	2.089	0.106744	19.5702	2.77828e-85	6.34456e-84	0.300203	0.108523	0.19168
TNFRSF1A	48.371	1.28232	0.0817569	15.6846	1.92764e-55	2.11751e-54	0.514228	0.322619	0.191609
PPP2CA	86.704	1.39276	0.0622231	22.3833	5.72205e-111	2.37326e-109	0.652236	0.46088	0.191356
PRDM2	30.0283	1.29834	0.0912237	14.2325	5.75595e-46	4.88556e-45	0.365854	0.174846	0.191008
ELF2	22.0935	1.70376	0.107794	15.8057	2.84303e-56	3.19159e-55	0.338415	0.147486	0.190929
PUM2	53.5251	1.21917	0.0796694	15.3029	7.31288e-53	7.48156e-52	0.525813	0.335024	0.190789
POLG	18.8299	1.56682	0.0815568	19.2113	2.97503e-82	6.39423e-81	0.309146	0.118407	0.190739
ARHGAP10	67.9174	1.6097	0.0717328	22.4402	1.5937e-111	6.70053e-110	0.560163	0.369575	0.190588
PRSS8	225.431	2.13185	0.0943123	22.6042	3.94049e-113	1.7034e-111	0.828659	0.638304	0.190355
HIPK1	28.3322	1.26994	0.0707298	17.9548	4.40021e-72	7.29218e-71	0.367073	0.176794	0.190279
SF3B1	146.925	1.50911	0.051719	29.1791	3.57209e-187	6.9389e-185	0.730285	0.540438	0.189846
YPEL2	22.7039	1.28739	0.133985	9.60843	7.36637e-22	2.92797e-21	0.336585	0.146741	0.189844
SUPT6H	36.9947	1.11426	0.0810666	13.745	5.46084e-43	4.26474e-42	0.402236	0.212806	0.18943
CTTNBP2NL	24.3552	1.72422	0.0920869	18.7239	3.16267e-78	6.1906e-77	0.318699	0.129294	0.189405
MED15	31.5216	1.24585	0.073134	17.0351	4.50772e-65	6.22081e-64	0.40061	0.211345	0.189265
SOS2	33.512	1.42378	0.0861455	16.5276	2.32141e-61	2.9466e-60	0.417073	0.227818	0.189255
EHD1	37.8022	1.58837	0.0850172	18.6829	6.82438e-78	1.32064e-76	0.412805	0.224466	0.188338
ATP13A3	29.2122	1.35963	0.087214	15.5896	8.56419e-55	9.26841e-54	0.369106	0.180862	0.188243
UBR4	62.435	0.920846	0.0891177	10.3329	5.00112e-25	2.21813e-24	0.504065	0.315915	0.18815
ARID1A	38.4908	1.35843	0.0970177	14.0019	1.51855e-44	1.23889e-43	0.428252	0.240195	0.188057
CTCF	43.9802	0.948817	0.0758244	12.5134	6.31014e-36	3.96542e-35	0.45	0.26214	0.18786
SERINC3	52.0981	1.10791	0.0544744	20.3382	5.90228e-92	1.61744e-90	0.509756	0.322131	0.187625
CRIP2	51.2717	1.32962	0.0926253	14.3548	9.94356e-47	8.66519e-46	0.478455	0.291391	0.187064
PPP6R3	36.1619	1.23524	0.0837514	14.7489	3.12887e-49	2.92422e-48	0.431707	0.24475	0.186957
TRPM7	28.062	1.36312	0.0943717	14.4441	2.73007e-47	2.41473e-46	0.354472	0.16777	0.186702
ZNF107	33.1911	2.27022	0.135377	16.7696	4.06991e-63	5.38886e-62	0.330488	0.143905	0.186583
MAST4	34.7705	1.67088	0.10604	15.7571	6.14025e-56	6.84798e-55	0.379065	0.192752	0.186313
AP1AR	34.789	1.41146	0.0679223	20.7805	6.49115e-96	1.91564e-94	0.415244	0.228993	0.186251
N4BP1	38.6225	1.46813	0.100277	14.6407	1.54366e-48	1.41935e-47	0.445122	0.258989	0.186133
WTAP	33.8787	1.33658	0.0742826	17.9932	2.20207e-72	3.67714e-71	0.422154	0.236127	0.186028
ZBTB11	19.2414	1.92463	0.0975894	19.7217	1.40347e-86	3.31348e-85	0.301626	0.115628	0.185998
YPEL5	57.323	1.34452	0.0724679	18.5533	7.66383e-77	1.43777e-75	0.554268	0.368543	0.185725
RNMT	20.962	1.4917	0.0845504	17.6427	1.15723e-69	1.8011e-68	0.32439	0.138748	0.185642
SOX10	67.7177	1.96754	0.105444	18.6595	1.05644e-77	2.03415e-76	0.532927	0.347285	0.185641
MEF2A	25.8749	1.46516	0.0817202	17.929	6.99896e-72	1.15119e-70	0.342073	0.156969	0.185104
MPHOSPH10	24.7382	1.41783	0.105359	13.4572	2.79282e-41	2.08863e-40	0.34126	0.156224	0.185036
FIP1L1	28.6725	1.28901	0.0650336	19.8206	1.9762e-87	4.79097e-86	0.370122	0.185332	0.18479
PIK3R1	80.7567	1.38362	0.162877	8.49491	1.98087e-17	6.72531e-17	0.452846	0.268214	0.184632
KPNA1	43.8761	1.14131	0.0588768	19.3848	1.03795e-83	2.29847e-82	0.463008	0.278384	0.184624
CAPN2	83.5444	1.33101	0.261332	5.09319	3.52093e-07	7.33464e-07	0.459553	0.274975	0.184578
MAPKAPK2	49.1993	1.0631	0.0754412	14.0918	4.2672e-45	3.53397e-44	0.490447	0.306117	0.184331
BICD2	22.9305	1.20459	0.11372	10.5926	3.22451e-26	1.49632e-25	0.303862	0.119897	0.183965
SUPT5H	42.352	1.09467	0.0664946	16.4625	6.81871e-61	8.59113e-60	0.453252	0.26936	0.183892
TRPM4	24.9661	1.31278	0.0905707	14.4945	1.31275e-47	1.16988e-46	0.347358	0.163472	0.183885
TACC2	32.7254	1.15086	0.111237	10.346	4.36161e-25	1.94178e-24	0.377439	0.193583	0.183856
FAF2	20.0777	1.56434	0.0819952	19.0784	3.81861e-81	8.03847e-80	0.320325	0.136485	0.18384
GNA15	22.8487	1.24716	0.107498	11.6018	4.03706e-31	2.19535e-30	0.316057	0.132302	0.183755
HIP1R	22.0715	1.55138	0.106327	14.5906	3.22562e-48	2.92383e-47	0.316463	0.132732	0.183732
KIF1C	35.6541	1.17269	0.0936605	12.5207	5.75275e-36	3.61662e-35	0.404472	0.220771	0.183701
GBP2	186.734	0.941934	0.146679	6.42174	1.34727e-10	3.40388e-10	0.70061	0.516975	0.183635
NCK1	20.4599	1.61197	0.0893364	18.0438	8.82942e-73	1.49061e-71	0.332927	0.14932	0.183607
RAB11FIP5	32.7897	1.2166	0.0772248	15.7541	6.44181e-56	7.17908e-55	0.419715	0.236299	0.183417
RASSF7	26.9859	1.57766	0.0774683	20.3653	3.39819e-92	9.32892e-91	0.370732	0.187366	0.183366
MYO6	99.181	1.21255	0.0712395	17.0207	5.76888e-65	7.93984e-64	0.612398	0.429136	0.183262
DYNC1H1	155.091	1.07688	0.0886201	12.1516	5.62552e-34	3.35259e-33	0.689228	0.506002	0.183226
VRK2	27.1979	1.39082	0.0813915	17.0881	1.82143e-65	2.53185e-64	0.364431	0.181321	0.18311
RELA	33.5693	1.19911	0.0715546	16.7579	4.95545e-63	6.55007e-62	0.422154	0.239049	0.183106
KLHDC8B	22.7953	1.80846	0.112698	16.047	5.99633e-58	7.05672e-57	0.320325	0.13806	0.182265
PHC2	26.2007	1.29069	0.0892922	14.4547	2.34033e-47	2.0784e-46	0.375813	0.19384	0.181973
RSPRY1	22.0457	1.44216	0.0748533	19.2665	1.02661e-82	2.2252e-81	0.339228	0.157313	0.181915
UPF1	35.4104	1.2027	0.085301	14.0995	3.82537e-45	3.16977e-44	0.43252	0.25091	0.181611
CYLD	64.7111	1.19144	0.0777769	15.3186	5.74004e-53	5.89208e-52	0.506504	0.325025	0.181479
ERO1L	50.8499	1.17239	0.075103	15.6105	6.17943e-55	6.71597e-54	0.487805	0.306833	0.180972
TMEM259	35.6608	1.26842	0.0721949	17.5694	4.22524e-69	6.48405e-68	0.427846	0.247328	0.180517
ESYT1	28.839	1.24837	0.105688	11.8119	3.38877e-32	1.90212e-31	0.355488	0.174989	0.180499
B3GNT3	22.6995	1.65787	0.0968749	17.1135	1.1762e-65	1.6424e-64	0.339228	0.158917	0.180311
NFKB1	27.1266	1.57551	0.131981	11.9374	7.55404e-33	4.31748e-32	0.327846	0.147658	0.180188
TM4SF1	72.7424	3.20934	0.249059	12.8859	5.40418e-38	3.62943e-37	0.314024	0.133992	0.180032
MAPK1IP1L	27.657	1.43562	0.0668989	21.4595	3.72144e-102	1.26909e-100	0.379878	0.199857	0.180021
U2SURP	52.6673	1.11833	0.0755165	14.809	1.28096e-49	1.21194e-48	0.461382	0.281478	0.179904
CNIH4	21.348	1.27307	0.0867568	14.674	9.45511e-49	8.74085e-48	0.338415	0.158545	0.17987
TBC1D23	37.336	1.25295	0.0619427	20.2276	5.59295e-91	1.50051e-89	0.421138	0.241283	0.179855
CAMSAP3	40.6635	1.51515	0.0926555	16.3525	4.17732e-60	5.16144e-59	0.455691	0.276207	0.179484
WDR13	44.0398	1.17671	0.0757596	15.5322	2.10204e-54	2.24951e-53	0.460772	0.281679	0.179094
ALCAM	28.8775	1.10462	0.118254	9.34105	9.53877e-21	3.64679e-20	0.329878	0.150953	0.178925
XRN1	40.687	1.19922	0.0749524	15.9998	1.28287e-57	1.4903e-56	0.411585	0.233004	0.178581
LLGL2	36.6181	1.32119	0.0742544	17.7928	8.04217e-71	1.28557e-69	0.436179	0.257614	0.178565
SLC25A36	30.1565	1.46496	0.0781848	18.7371	2.46642e-78	4.84631e-77	0.368089	0.189658	0.178432
SFPQ	94.8279	1.20738	0.0777009	15.5388	1.89622e-54	2.03492e-53	0.630691	0.452313	0.178378
MAP3K2	57.1852	1.13091	0.0713901	15.8413	1.61445e-56	1.8325e-55	0.502236	0.324137	0.178099
AMD1	32.0728	1.34459	0.127615	10.5363	5.87699e-26	2.69944e-25	0.383537	0.205472	0.178065
CEP170B	21.1322	1.3644	0.0989424	13.7898	2.93546e-43	2.3054e-42	0.331707	0.153646	0.178062
PPP4R2	31.6334	1.29356	0.0739802	17.4852	1.8584e-68	2.78778e-67	0.420732	0.243174	0.177557
CUL1	25.047	1.18548	0.0722524	16.4074	1.69183e-60	2.11595e-59	0.359959	0.182782	0.177178
KCTD9	22.6813	1.23016	0.0859065	14.3198	1.64642e-46	1.42103e-45	0.328659	0.151583	0.177076
MBNL2	63.4188	1.0053	0.0832251	12.0793	1.35843e-33	7.99019e-33	0.532114	0.355279	0.176835
ARHGAP5	128.982	1.34524	0.0744261	18.0748	5.03445e-73	8.52745e-72	0.696138	0.519353	0.176786
PRRG4	21.4456	1.41744	0.0991188	14.3005	2.17374e-46	1.87406e-45	0.308333	0.131586	0.176748
C1orf198	75.5595	1.07085	0.105307	10.1689	2.72988e-24	1.18441e-23	0.569309	0.392637	0.176672
GPRC5C	34.2256	1.67889	0.105709	15.8822	8.414e-57	9.60723e-56	0.390041	0.213723	0.176318
BAIAP2L1	83.9283	1.15221	0.0650114	17.7231	2.7806e-70	4.40817e-69	0.617886	0.441627	0.176259
SRSF5	53.5073	1.33912	0.077323	17.3185	3.41232e-67	4.94948e-66	0.51565	0.339493	0.176157
HMGA1	62.5332	1.53534	0.118566	12.9493	2.37253e-38	1.61244e-37	0.493699	0.317691	0.176008
SENP6	62.8739	1.24693	0.0601109	20.7438	1.39488e-95	4.09288e-94	0.530488	0.354792	0.175696
MARK2	52.8623	1.06103	0.0745137	14.2394	5.221e-46	4.43886e-45	0.499797	0.324137	0.17566
USP34	65.9096	0.957172	0.0679955	14.077	5.26081e-45	4.34045e-44	0.526829	0.351239	0.17559
ENPP4	35.619	1.05054	0.0940744	11.1672	5.9032e-29	3.00267e-28	0.429065	0.253689	0.175376
WNK1	75.5807	0.913497	0.0668011	13.6749	1.43444e-42	1.1084e-41	0.575	0.399742	0.175258
DDX5	215.998	1.86824	0.0633683	29.4822	4.86798e-191	9.96053e-189	0.817683	0.642487	0.175196
SPAG9	94.7681	1.17662	0.0888543	13.2421	5.00969e-40	3.57908e-39	0.576423	0.401261	0.175162
GAREM	19.8364	1.50407	0.091017	16.5251	2.42046e-61	3.06725e-60	0.302236	0.127374	0.174861
ANXA2	419.82	1.73331	0.143798	12.0538	1.85188e-33	1.08262e-32	0.824187	0.649878	0.174309
PDE4B	40.592	2.01915	0.145562	13.8714	9.44325e-44	7.53594e-43	0.372967	0.198711	0.174257
TMEM165	29.053	1.24184	0.0883568	14.0548	7.19915e-45	5.92376e-44	0.379268	0.205014	0.174255
AGAP3	20.5519	1.40413	0.0805797	17.4254	5.29264e-68	7.82474e-67	0.319309	0.145337	0.173972
LATS1	22.1688	1.51118	0.0822201	18.3797	1.91008e-75	3.44848e-74	0.314228	0.140295	0.173933
KIAA1109	78.4814	0.787795	0.106768	7.37857	1.59999e-13	4.63884e-13	0.505285	0.331872	0.173412
RAB35	20.8417	1.22179	0.0892043	13.6966	1.06422e-42	8.26073e-42	0.334756	0.161753	0.173003
CCNYL1	18.6487	1.64447	0.0987951	16.6452	3.27694e-62	4.25088e-61	0.30122	0.128692	0.172527
GCNT2	36.2331	1.33448	0.0873455	15.2782	1.06853e-52	1.08883e-51	0.395935	0.223464	0.172471
CDV3	102.889	1.33217	0.0795446	16.7475	5.90367e-63	7.79e-62	0.65813	0.485833	0.172297
ZNFX1	31.5733	1.09089	0.0949451	11.4897	1.48579e-30	7.9335e-30	0.351423	0.179172	0.172251
CRIM1	77.6045	1.12043	0.0980907	11.4224	3.2319e-30	1.70377e-29	0.536382	0.364332	0.17205
TCF20	28.4864	1.14471	0.0971469	11.7833	4.76118e-32	2.65788e-31	0.333537	0.161581	0.171955
DCUN1D4	26.1594	1.25392	0.0688687	18.2074	4.50763e-74	7.79866e-73	0.35122	0.17943	0.17179
FAM53C	21.4981	1.93491	0.11925	16.2256	3.32404e-59	4.02293e-58	0.306301	0.134594	0.171707
ZNF562	25.014	1.60025	0.107534	14.8814	4.35484e-50	4.17945e-49	0.335366	0.163701	0.171664
TAP1	36.7768	0.891156	0.085152	10.4655	1.24463e-25	5.64255e-25	0.411789	0.240166	0.171622
SP3	27.4929	1.26819	0.0839659	15.1036	1.53335e-51	1.52204e-50	0.361992	0.190431	0.171561
WIPF2	30.4611	1.08279	0.0775799	13.9571	2.84625e-44	2.3013e-43	0.375813	0.204842	0.170971
TLK1	47.3083	0.992989	0.0665662	14.9173	2.54273e-50	2.46032e-49	0.463618	0.292823	0.170795
PSEN1	27.5395	1.04917	0.0717078	14.6312	1.77559e-48	1.6287e-47	0.372967	0.202206	0.170761
COG3	20.3362	1.34613	0.0883344	15.239	1.94884e-52	1.97275e-51	0.320122	0.149377	0.170745
RAB9A	20.9268	1.39772	0.0872794	16.0143	1.01503e-57	1.18273e-56	0.331707	0.161123	0.170584
CELF1	39.4389	1.19094	0.0756945	15.7335	8.91015e-56	9.8797e-55	0.438008	0.26744	0.170568
ATF7IP	26.478	1.84007	0.106693	17.2464	1.19184e-66	1.70616e-65	0.320325	0.149807	0.170519
TRIM24	23.0464	1.28826	0.0854834	15.0703	2.53989e-51	2.51141e-50	0.313008	0.14253	0.170478
SHOC2	31.4907	1.2011	0.0686305	17.501	1.4082e-68	2.11866e-67	0.403659	0.233319	0.17034
PIK3CB	29.6913	1.20502	0.0787996	15.2922	8.62482e-53	8.81789e-52	0.363008	0.192895	0.170113
TAF7	42.2985	1.28973	0.0774654	16.6491	3.0717e-62	3.99139e-61	0.435772	0.265664	0.170108
CMTM7	24.7925	1.10713	0.093607	11.8274	2.8178e-32	1.58628e-31	0.35061	0.180604	0.170005
SPTY2D1	33.8093	1.26363	0.0902671	13.9988	1.58609e-44	1.29332e-43	0.382927	0.213179	0.169748
TBC1D15	55.3552	1.28217	0.0639314	20.0555	1.80803e-89	4.65539e-88	0.512602	0.342931	0.169671
HIST1H2BD	20.4885	2.40806	0.128422	18.7512	1.8929e-78	3.72894e-77	0.305894	0.136227	0.169667
DLGAP4	32.669	1.09681	0.0822523	13.3347	1.45409e-40	1.06108e-39	0.40752	0.238017	0.169503
PLEKHA1	25.4428	1.09642	0.0816594	13.4267	4.21696e-41	3.13687e-40	0.354268	0.184845	0.169424
DENND4C	31.2888	1.10174	0.083272	13.2307	5.8366e-40	4.1621e-39	0.36565	0.196333	0.169318
KPNA4	62.0877	1.05371	0.0711863	14.8021	1.42021e-49	1.34038e-48	0.53374	0.364933	0.168806
SHROOM3	31.1809	1.35994	0.0845979	16.0753	3.79968e-58	4.49922e-57	0.350813	0.182152	0.168661
VCPIP1	22.6883	1.18219	0.0955029	12.3786	3.41453e-35	2.10271e-34	0.334146	0.165592	0.168554
YY1AP1	20.5744	1.33344	0.0637603	20.9133	4.05336e-97	1.22447e-95	0.318496	0.150093	0.168403
ESYT2	55.5974	0.755179	0.0783037	9.64423	5.20017e-22	2.07763e-21	0.493699	0.325541	0.168158
BRD3	29.4931	1.24263	0.10502	11.8323	2.65724e-32	1.49754e-31	0.342886	0.174961	0.167926
CLPX	39.4665	1.13244	0.0969551	11.68	1.61244e-31	8.86582e-31	0.429065	0.261166	0.167899
MLK4	26.6249	1.32059	0.0991654	13.317	1.84367e-40	1.34026e-39	0.347154	0.17943	0.167725
DVL1	37.3644	1.15356	0.0708967	16.271	1.58446e-59	1.92977e-58	0.449593	0.281937	0.167657
SART3	22.2787	1.25263	0.0966635	12.9587	2.09778e-38	1.42824e-37	0.300407	0.132818	0.167589
YAP1	59.122	0.984744	0.0820936	11.9954	3.75697e-33	2.16746e-32	0.51687	0.34952	0.16735
MED13L	52.8213	1.0509	0.0773585	13.5848	4.92757e-42	3.75092e-41	0.473374	0.306031	0.167343
MBP	37.212	1.26123	0.109955	11.4704	1.8575e-30	9.87708e-30	0.392073	0.22544	0.166633
TNFRSF11B	206.76	1.76303	0.15761	11.1861	4.77168e-29	2.436e-28	0.589024	0.422432	0.166592
NT5C2	68.6854	1.22147	0.073416	16.6376	3.72234e-62	4.82051e-61	0.533943	0.367397	0.166546
RAP1B	32.9018	1.28847	0.0735534	17.5175	1.05317e-68	1.59702e-67	0.415244	0.248732	0.166512
SRRM1	57.0457	1.06944	0.0652893	16.38	2.65686e-60	3.30674e-59	0.493496	0.32726	0.166236
INF2	27.3715	1.42552	0.104088	13.6953	1.08271e-42	8.39581e-42	0.346138	0.180117	0.166021
HNRNPH1	58.0399	1.17541	0.0877242	13.3989	6.13824e-41	4.54621e-40	0.503252	0.337402	0.165851
PPFIBP2	23.0545	1.49358	0.0953716	15.6606	2.81066e-55	3.07649e-54	0.303455	0.137717	0.165739
PAF1	31.9931	1.14572	0.0726121	15.7787	4.36371e-56	4.89157e-55	0.389228	0.223779	0.165449
TUBA1C	57.4566	1.22586	0.123375	9.93604	2.90129e-23	1.2102e-22	0.492073	0.326859	0.165215
KCNJ2	34.9434	2.14098	0.161041	13.2946	2.4886e-40	1.79634e-39	0.328659	0.163644	0.165014
TANK	50.3957	1.19914	0.0942224	12.7266	4.2052e-37	2.74492e-36	0.463415	0.298553	0.164861
ITCH	59.2751	0.886074	0.061609	14.3822	6.69026e-47	5.86344e-46	0.528049	0.363214	0.164834
USP7	62.9885	0.963404	0.0579412	16.6273	4.42266e-62	5.70338e-61	0.532724	0.367942	0.164782
EFTUD1	38.3999	1.16648	0.0750559	15.5415	1.81807e-54	1.95242e-53	0.423577	0.258845	0.164732
MIA3	42.5468	0.797885	0.0922205	8.65193	5.0634e-18	1.76157e-17	0.401829	0.237244	0.164585
NOP56	37.1083	0.866957	0.0826734	10.4865	9.96121e-26	4.5347e-25	0.393902	0.229365	0.164537
IL6ST	133.879	1.06861	0.0712615	14.9956	7.84502e-51	7.66813e-50	0.692073	0.527661	0.164412
VMP1	25.7136	1.75594	0.093271	18.8262	4.60358e-79	9.23484e-78	0.318902	0.154648	0.164254
RUFY3	20.9183	1.45904	0.0771018	18.9235	7.30383e-80	1.49846e-78	0.302439	0.13829	0.164149
USP47	56.5244	1.10698	0.0724405	15.2812	1.01982e-52	1.04057e-51	0.492683	0.328549	0.164134
HECTD1	108.101	1.23	0.0804729	15.2847	9.67632e-53	9.88633e-52	0.612195	0.448102	0.164093
LMNA	159.419	1.24358	0.111226	11.1807	5.06886e-29	2.58514e-28	0.710569	0.546483	0.164086
FAM102A	38.488	0.912844	0.176566	5.16999	2.34101e-07	4.92801e-07	0.383537	0.219596	0.163941
YTHDF1	24.0656	1.19931	0.069412	17.2781	6.87912e-67	9.9031e-66	0.354268	0.190603	0.163665
LGALSL	34.3804	1.52225	0.0924789	16.4605	7.04674e-61	8.87114e-60	0.404268	0.241255	0.163013
SNRNP70	51.3294	1.38117	0.0903875	15.2806	1.02988e-52	1.05013e-51	0.444919	0.281937	0.162982
DDX6	48.4153	1.07149	0.103888	10.3138	6.10104e-25	2.6974e-24	0.46565	0.302822	0.162828
DYNC1LI1	29.1773	1.10968	0.0711105	15.605	6.73204e-55	7.30105e-54	0.386992	0.22438	0.162611
VASP	57.2875	1.25246	0.0713216	17.5607	4.92657e-69	7.55277e-68	0.521748	0.359261	0.162487
SETX	66.4626	0.996663	0.0734659	13.5663	6.34127e-42	4.8151e-41	0.490447	0.32832	0.162127
NPAS2	28.3753	1.19327	0.0867507	13.7552	4.7417e-43	3.70877e-42	0.378252	0.216129	0.162123
SESN2	27.5073	1.81399	0.127993	14.1725	1.35537e-45	1.13658e-44	0.345935	0.183928	0.162007
SLC1A5	40.787	0.961679	0.116974	8.22128	2.01336e-16	6.5571e-16	0.425407	0.263515	0.161891
YWHAH	128.353	1.31761	0.0744666	17.694	4.66493e-70	7.3499e-69	0.691667	0.529781	0.161886
C17orf85	22.5407	1.40885	0.0809821	17.397	8.68901e-68	1.27234e-66	0.312602	0.150723	0.161878
PIK3CA	21.0705	1.20338	0.0823366	14.6153	2.24245e-48	2.04593e-47	0.315041	0.153474	0.161567
CCAR1	43.275	1.02294	0.080257	12.7458	3.29058e-37	2.15893e-36	0.415447	0.253889	0.161558
ARL8A	28.5856	1.1534	0.070824	16.2854	1.25212e-59	1.52742e-58	0.39126	0.229824	0.161436
C1GALT1	72.7265	1.61927	0.0890416	18.1855	6.72025e-74	1.15745e-72	0.570122	0.408795	0.161327
SMAD4	31.9767	1.12175	0.0690834	16.2376	2.7329e-59	3.31534e-58	0.394715	0.233434	0.161282
TEAD1	29.9205	0.93348	0.125857	7.417	1.19806e-13	3.49598e-13	0.323577	0.162326	0.161251
CDYL	37.3985	1.31422	0.0828725	15.8584	1.23034e-56	1.40055e-55	0.420325	0.259247	0.161079
HPS5	38.7139	0.971642	0.100032	9.71327	2.64712e-22	1.06789e-21	0.39248	0.231457	0.161023
PHACTR2	37.7254	0.890454	0.114927	7.74799	9.3361e-15	2.85061e-14	0.37622	0.215499	0.16072
FBXW7	25.5816	1.49646	0.0979233	15.282	1.00773e-52	1.02892e-51	0.326016	0.165334	0.160682
SLC30A2	98.9912	2.07177	0.104838	19.7615	6.38418e-87	1.51894e-85	0.579268	0.418679	0.160589
CRK	70.8812	1.06848	0.0682808	15.6484	3.40753e-55	3.7192e-54	0.576829	0.416273	0.160557
GATA3	79.0104	1.48762	0.106929	13.9122	5.33987e-44	4.28138e-43	0.547764	0.387308	0.160456
SIRPA	45.5901	1.01018	0.0720689	14.0169	1.22841e-44	1.00486e-43	0.477846	0.317805	0.16004
SLC38A1	114.62	0.917175	0.0736419	12.4545	1.32117e-35	8.22503e-35	0.631301	0.47148	0.159821
SECISBP2L	71.8081	0.896774	0.0783469	11.4462	2.4568e-30	1.30007e-29	0.539024	0.379516	0.159509
UBE2R2	54.3609	1.07371	0.0724119	14.8277	9.69342e-50	9.19377e-49	0.503659	0.344163	0.159496
VPS13D	43.3407	0.986188	0.0841358	11.7214	9.90417e-32	5.47907e-31	0.403049	0.243604	0.159445
RSBN1L	21.4877	1.51442	0.104826	14.447	2.6199e-47	2.3213e-46	0.302439	0.143017	0.159422
WDR33	27.3801	1.19002	0.0649432	18.324	5.32623e-75	9.44929e-74	0.360366	0.201003	0.159363
ABCF1	65.3091	0.927435	0.0664481	13.9573	2.84091e-44	2.29819e-43	0.518293	0.359404	0.158889
KLHL36	27.8458	0.93505	0.0822735	11.3651	6.23669e-30	3.26093e-29	0.343496	0.184959	0.158537
UBE2Z	54.0245	0.851419	0.0671603	12.6774	7.88825e-37	5.09268e-36	0.507114	0.348747	0.158367
PPP2R3A	51.0354	1.11491	0.0718887	15.5088	3.02321e-54	3.22855e-53	0.478659	0.320327	0.158332
WDR26	37.6824	1.24697	0.0692202	18.0146	1.49675e-72	2.50754e-71	0.417683	0.25939	0.158293
NCOR1	72.0515	0.728922	0.0670001	10.8794	1.44483e-27	7.0478e-27	0.508943	0.350752	0.158191
CDC5L	44.3617	1.10982	0.0677594	16.3789	2.70769e-60	3.36727e-59	0.410163	0.252142	0.158021
EFNB2	40.299	1.48183	0.115602	12.8183	1.29468e-37	8.61211e-37	0.409756	0.251826	0.15793
MTMR12	25.1743	0.998808	0.116486	8.57447	9.95467e-18	3.41602e-17	0.32561	0.167741	0.157869
KAT5	20.9898	1.30006	0.0662861	19.6129	1.20065e-85	2.77487e-84	0.317276	0.159662	0.157614
ZNF609	30.7129	1.08749	0.0876595	12.4059	2.4285e-35	1.50152e-34	0.356098	0.198539	0.157559
ZDHHC5	36.6105	0.88609	0.0803092	11.0335	2.63469e-28	1.31529e-27	0.407927	0.250423	0.157504
RCOR1	27.1855	1.08192	0.0768547	14.0775	5.22606e-45	4.3141e-44	0.347358	0.189915	0.157442
ARID1B	63.0692	1.09689	0.0802441	13.6694	1.54717e-42	1.19431e-41	0.51748	0.360063	0.157417
PTP4A1	109.768	1.45908	0.0862534	16.9162	3.42073e-64	4.60479e-63	0.652439	0.49523	0.157209
MBD2	70.8725	1.13947	0.0782332	14.565	4.68722e-48	4.23367e-47	0.554268	0.397135	0.157133
PRPF4B	42.9122	1.16235	0.07471	15.5581	1.40123e-54	1.50989e-53	0.411585	0.254491	0.157095
EXOC1	31.0409	0.97188	0.068778	14.1307	2.45771e-45	2.04756e-44	0.366463	0.209512	0.156952
CNOT2	30.9323	1.14911	0.076296	15.0613	2.91166e-51	2.86977e-50	0.359959	0.203008	0.156951
SRSF2	54.8723	1.05727	0.0991486	10.6635	1.50817e-26	7.08647e-26	0.490854	0.334078	0.156775
FERMT2	54.2572	1.22141	0.0781335	15.6324	4.37987e-55	4.7703e-54	0.493089	0.336399	0.156691
ADAM15	29.5608	0.972634	0.0861654	11.288	1.50445e-29	7.78397e-29	0.369715	0.213322	0.156394
SRSF6	37.2568	1.28491	0.0803424	15.9929	1.43226e-57	1.65882e-56	0.409756	0.253574	0.156182
TAGLN2	83.8959	0.473601	0.133485	3.54797	0.000388218	0.000653388	0.505894	0.349835	0.156059
DICER1	60.3354	0.810646	0.0975525	8.30985	9.5827e-17	3.17684e-16	0.485976	0.330125	0.155851
HERC1	35.868	0.908988	0.0891605	10.195	2.08811e-24	9.10605e-24	0.350407	0.194614	0.155793
MGAT4B	36.4543	1.28113	0.0893134	14.3442	1.15766e-46	1.00541e-45	0.40813	0.252571	0.155559
BSDC1	32.9225	1.00919	0.0690444	14.6166	2.20223e-48	2.01043e-47	0.394919	0.23945	0.155469
ABL1	28.1482	1.00375	0.0907802	11.0569	2.03055e-28	1.01899e-27	0.344106	0.188684	0.155422
TMEM57	39.9304	0.961413	0.0708106	13.5773	5.46364e-42	4.15486e-41	0.431504	0.276092	0.155412
PCM1	99.2013	0.620617	0.0703785	8.81828	1.16232e-18	4.14043e-18	0.572967	0.417562	0.155406
MIB1	43.9277	0.955602	0.0824211	11.5941	4.4127e-31	2.39538e-30	0.445325	0.28993	0.155395
EHD4	60.7727	1.02488	0.0816576	12.5509	3.92838e-36	2.48597e-35	0.533943	0.378771	0.155172
MKNK2	137.392	1.59198	0.0851421	18.6979	5.14941e-78	9.99024e-77	0.729065	0.574101	0.154964
EDEM3	32.5303	1.04773	0.0888026	11.7984	3.97937e-32	2.2297e-31	0.37622	0.22143	0.15479
LARP1B	49.319	1.07638	0.0570339	18.8726	1.91796e-79	3.88299e-78	0.481098	0.326601	0.154497
DDX17	166.581	1.67853	0.0724201	23.1776	7.66127e-119	3.68557e-117	0.719715	0.56522	0.154496
STX16	23.7491	1.28087	0.0770071	16.6331	4.01162e-62	5.18202e-61	0.334959	0.180805	0.154154
ITGB1	70.8283	1.04511	0.0724525	14.4247	3.616e-47	3.18548e-46	0.557724	0.40361	0.154114
DDX27	30.277	0.964095	0.0667446	14.4445	2.71379e-47	2.40172e-46	0.35935	0.205329	0.154021
SNW1	39.0596	0.937329	0.0657466	14.2567	4.07242e-46	3.48163e-45	0.413618	0.259676	0.153942
TPD52L2	53.8203	1.02051	0.0575671	17.7273	2.5834e-70	4.10401e-69	0.521748	0.367913	0.153835
MDM2	49.3237	1.09706	0.0845622	12.9734	1.7321e-38	1.18084e-37	0.448984	0.295287	0.153697
CD276	23.0287	1.32739	0.077683	17.0873	1.84671e-65	2.56466e-64	0.328252	0.174903	0.153349
GRHL1	47.4619	1.31506	0.0820609	16.0254	8.49083e-58	9.93143e-57	0.447358	0.294027	0.153331
HGS	28.8945	1.15357	0.0673376	17.1312	8.68496e-66	1.21828e-64	0.353862	0.200573	0.153289
WHSC1L1	58.8317	0.801307	0.0592735	13.5188	1.21151e-41	9.15857e-41	0.50122	0.347944	0.153275
DEGS1	46.0813	1.29333	0.0737259	17.5424	6.79572e-69	1.03872e-67	0.461382	0.308151	0.153231
SLMAP	56.2158	0.912528	0.0594804	15.3417	4.02824e-53	4.1516e-52	0.487805	0.334737	0.153068
MTUS1	101.245	0.774621	0.0727063	10.6541	1.66842e-26	7.82505e-26	0.59939	0.446641	0.152749
S100A11	86.0335	0.93147	0.124516	7.4807	7.39293e-14	2.17258e-13	0.576423	0.424037	0.152386
PLEKHM2	32.2022	1.17122	0.0790909	14.8086	1.28974e-49	1.21949e-48	0.377439	0.225068	0.152371
GNAI3	55.6771	0.977066	0.053562	18.2418	2.40534e-74	4.18983e-73	0.524797	0.372439	0.152357
RBM27	32.6075	1.06963	0.0909045	11.7665	5.80726e-32	3.23478e-31	0.348171	0.195846	0.152325
SUV420H1	53.5478	1.09565	0.0759422	14.4274	3.48074e-47	3.06985e-46	0.47561	0.323363	0.152246
RBFOX2	43.7368	0.76447	0.0676693	11.2972	1.35534e-29	7.01959e-29	0.435772	0.284114	0.151658
KDM5A	41.5984	1.04489	0.0922366	11.3283	9.49818e-30	4.94099e-29	0.373577	0.222089	0.151489
SCAF11	93.6547	0.930599	0.0600375	15.5003	3.45357e-54	3.6779e-53	0.603252	0.451826	0.151426
KIAA0947	25.333	1.16016	0.0937697	12.3724	3.68484e-35	2.26644e-34	0.303049	0.151841	0.151208
DDX3X	158.364	1.48219	0.0917085	16.162	9.35238e-59	1.12039e-57	0.748577	0.597508	0.15107
SYNRG	29.154	1.00975	0.0830559	12.1575	5.23556e-34	3.12262e-33	0.340244	0.1894	0.150844
RYBP	71.118	1.44854	0.104385	13.8769	8.75011e-44	6.99371e-43	0.546951	0.396161	0.15079
HECTD3	37.0798	0.891459	0.0831864	10.7164	8.5254e-27	4.04298e-26	0.414634	0.264489	0.150145
PCGF3	26.7352	1.26248	0.091891	13.7389	5.94045e-43	4.62987e-42	0.346951	0.197393	0.149558
AFF4	135.448	0.946213	0.0643259	14.7097	5.58799e-49	5.19402e-48	0.70061	0.551096	0.149514
BRAP	23.4193	1.09194	0.0717682	15.2149	2.81852e-52	2.84185e-51	0.309146	0.159691	0.149456
PHLDA1	257.492	1.59976	0.148685	10.7594	5.35369e-27	2.55863e-26	0.739024	0.58983	0.149195
KIF13A	35.9503	1.03618	0.0893511	11.5967	4.28137e-31	2.32491e-30	0.383333	0.234178	0.149155
STAT6	58.7973	1.05252	0.0682708	15.4169	1.26094e-53	1.32265e-52	0.500813	0.351669	0.149144
TARDBP	41.2776	1.02092	0.0800756	12.7494	3.14008e-37	2.06106e-36	0.43374	0.285059	0.14868
ATXN7L3	23.8615	1.22497	0.0773628	15.8341	1.80907e-56	2.04734e-55	0.327642	0.179029	0.148613
AGFG1	34.2558	1.052	0.0925147	11.3712	5.81974e-30	3.04499e-29	0.39065	0.242659	0.147992
SIK2	41.6285	1.01805	0.0896927	11.3505	7.37706e-30	3.84931e-29	0.425813	0.277926	0.147887
POGK	22.1949	1.22534	0.0878623	13.9461	3.3215e-44	2.67568e-43	0.301016	0.153187	0.147829
FAM160B2	36.7598	1.51008	0.0742892	20.327	7.41844e-92	2.02568e-90	0.410569	0.262828	0.147741
WIPI1	46.2548	1.05377	0.0720345	14.6288	1.84109e-48	1.68577e-47	0.47622	0.328549	0.147671
REEP3	55.6857	0.861858	0.0793553	10.8607	1.77306e-27	8.60511e-27	0.50874	0.361123	0.147617
TRIM8	27.5599	0.903082	0.106283	8.49697	1.94596e-17	6.60972e-17	0.335976	0.188512	0.147464
STK17B	82.9686	1.42598	0.0999796	14.2627	3.73863e-46	3.19983e-45	0.586585	0.439221	0.147365
RANGAP1	51.2381	0.842463	0.084363	9.98618	1.75211e-23	7.36855e-23	0.468496	0.321157	0.147339
SCRIB	35.5322	0.9343	0.0844961	11.0573	2.02056e-28	1.01431e-27	0.404065	0.256754	0.147311
EPB41L5	38.1312	0.950631	0.0698502	13.6096	3.51311e-42	2.68889e-41	0.422154	0.275032	0.147122
DHX15	42.3151	0.830154	0.084191	9.86037	6.18232e-23	2.54354e-22	0.427642	0.280533	0.147109
KIAA1033	29.5139	1.16385	0.070755	16.4489	8.53483e-61	1.07269e-59	0.365447	0.218393	0.147054
MAP4	93.477	0.824106	0.0790169	10.4295	1.81874e-25	8.1993e-25	0.584146	0.437215	0.146931
RBBP8	34.3762	0.863525	0.112721	7.66076	1.84839e-14	5.57058e-14	0.344512	0.197679	0.146833
XPO1	39.864	0.857532	0.110965	7.72792	1.09315e-14	3.3265e-14	0.401829	0.255006	0.146823
ACBD3	63.0236	0.926157	0.0619192	14.9575	1.39123e-50	1.35211e-49	0.538008	0.391348	0.14666
ZMIZ1	38.1708	1.08042	0.0863806	12.5077	6.7786e-36	4.25632e-35	0.427846	0.28122	0.146625
FAM84B	93.9793	1.37533	0.109251	12.5888	2.43386e-36	1.54722e-35	0.614228	0.468214	0.146014
STRN3	24.3893	1.16723	0.0843474	13.8384	1.49582e-43	1.18568e-42	0.327846	0.181836	0.146009
FOXK2	34.2698	0.895844	0.0613815	14.5947	3.03569e-48	2.75492e-47	0.390854	0.244951	0.145903
EHMT1	30.0695	0.980964	0.0764694	12.8282	1.13989e-37	7.59234e-37	0.347358	0.201518	0.145839
IFNAR1	71.7894	0.7394	0.0813283	9.09155	9.76406e-20	3.61581e-19	0.549797	0.403982	0.145815
SPNS2	21.2454	2.02159	0.142276	14.2089	8.06372e-46	6.82171e-45	0.309146	0.163444	0.145703
SF1	56.9207	0.967983	0.0638013	15.1718	5.4333e-52	5.4532e-51	0.510772	0.365191	0.145581
QRICH1	30.6206	1.10306	0.0746469	14.7771	2.05903e-49	1.93614e-48	0.359553	0.214525	0.145028
EIF2B4	33.4256	0.870823	0.0540128	16.1225	1.77229e-58	2.11325e-57	0.392886	0.24793	0.144956
SLBP	23.0006	0.987213	0.112189	8.79953	1.37393e-18	4.87838e-18	0.319715	0.174903	0.144812
IQGAP2	149.055	0.410905	0.17871	2.29928	0.0214889	0.0298704	0.588415	0.443661	0.144753
IGSF3	23.6342	1.22463	0.103325	11.8522	2.09607e-32	1.18346e-31	0.314024	0.169288	0.144736
ABHD2	33.2396	0.923978	0.108297	8.53186	1.44009e-17	4.91429e-17	0.330894	0.186363	0.144531
NUP98	29.1124	0.949969	0.0730846	12.9982	1.25249e-38	8.57683e-38	0.346951	0.202435	0.144516
YTHDF3	39.7778	1.10412	0.0799201	13.8153	2.06111e-43	1.62476e-42	0.42622	0.281736	0.144483
TMBIM1	67.8623	1.01446	0.0763417	13.2884	2.70218e-40	1.94684e-39	0.55935	0.414869	0.144481
IRF2	26.2315	1.13789	0.0812434	14.0059	1.43476e-44	1.17178e-43	0.330488	0.186105	0.144383
PTPRK	53.4796	0.703173	0.0746456	9.42016	4.50395e-21	1.74187e-20	0.475203	0.331041	0.144162
TNKS2	57.7574	0.823882	0.0667311	12.3463	5.10049e-35	3.11966e-34	0.511585	0.36754	0.144045
DGCR2	24.6496	0.962436	0.0824964	11.6664	1.89278e-31	1.03886e-30	0.341057	0.19702	0.144036
LTN1	36.1586	0.967477	0.0715824	13.5156	1.26563e-41	9.55356e-41	0.369309	0.22544	0.143868
FOXJ3	38.1595	1.12113	0.0710682	15.7754	4.59379e-56	5.13822e-55	0.411789	0.268156	0.143632
MPHOSPH8	34.4119	1.04983	0.0795632	13.1949	9.38858e-40	6.64256e-39	0.373577	0.229967	0.14361
GTPBP4	24.9075	1.07363	0.0807846	13.2901	2.64346e-40	1.90721e-39	0.310163	0.166595	0.143568
KIF5B	182.799	1.11423	0.0568428	19.6019	1.48903e-85	3.42589e-84	0.760772	0.617419	0.143354
CLMN	71.4703	1.00754	0.0764319	13.1822	1.11162e-39	7.83595e-39	0.502033	0.358888	0.143144
CDC34	36.5813	1.1685	0.0738041	15.8324	1.85937e-56	2.10272e-55	0.42439	0.281278	0.143112
PPFIA1	133.021	1.00437	0.0654368	15.3487	3.61441e-53	3.73765e-52	0.673577	0.530497	0.14308
ELK4	36.4128	0.895885	0.0875468	10.2332	1.40758e-24	6.17691e-24	0.378252	0.235181	0.143071
RAPGEF2	216.288	1.33159	0.168706	7.89298	2.95062e-15	9.19955e-15	0.733333	0.590374	0.142959
KCNK6	43.0779	1.45677	0.102302	14.2399	5.18179e-46	4.40797e-45	0.433943	0.291047	0.142896
SKI	21.1672	1.1313	0.0990182	11.4252	3.12849e-30	1.65007e-29	0.321138	0.178427	0.142711
ACAP2	39.39	0.711518	0.0597241	11.9134	1.00748e-32	5.74322e-32	0.412602	0.269904	0.142698
BTBD7	22.3705	1.05486	0.0975374	10.8149	2.92567e-27	1.40965e-26	0.30061	0.157914	0.142695
FGFR1	100.406	0.965134	0.0862379	11.1915	4.4861e-29	2.2925e-28	0.605894	0.463343	0.142551
PPM1B	26.3696	1.08147	0.0854995	12.6488	1.13596e-36	7.30307e-36	0.350813	0.208452	0.142361
LUC7L3	28.9468	1.34307	0.0985947	13.6221	2.95999e-42	2.2712e-41	0.326829	0.184587	0.142243
HECA	63.4256	1.01376	0.0659567	15.3701	2.59895e-53	2.69847e-52	0.560366	0.418651	0.141715
USP24	36.2892	0.939597	0.0906154	10.3691	3.42845e-25	1.53167e-24	0.38435	0.242745	0.141605
CDC73	35.536	0.907615	0.0549082	16.5297	2.24343e-61	2.84998e-60	0.396341	0.254949	0.141392
TAOK3	66.6823	0.64359	0.0761923	8.44692	2.99076e-17	1.00871e-16	0.483537	0.342186	0.141351
ENAH	74.7624	1.01897	0.115595	8.81503	1.1965e-18	4.25922e-18	0.498577	0.357227	0.14135
UBE3A	58.9535	0.816929	0.0563352	14.5012	1.19024e-47	1.06256e-46	0.495122	0.353846	0.141276
AMOTL1	53.8022	0.823556	0.0981071	8.39445	4.68066e-17	1.57176e-16	0.453049	0.311818	0.141231
EPS15	32.9878	0.819649	0.0761744	10.7602	5.30784e-27	2.5383e-26	0.379268	0.238132	0.141136
CTBP2	54.6047	0.767997	0.0885183	8.67614	4.09443e-18	1.42965e-17	0.476829	0.336141	0.140688
HOMER2	41.6289	0.672122	0.116699	5.75947	8.43784e-09	1.93901e-08	0.387195	0.246584	0.140612
FAM208B	33.2204	1.01974	0.0772143	13.2066	8.03938e-40	5.70904e-39	0.33252	0.19195	0.140571
YWHAG	78.6348	0.959549	0.0734636	13.0616	5.46011e-39	3.77947e-38	0.581707	0.44114	0.140567
GCC2	70.9794	0.697182	0.0720192	9.6805	3.64939e-22	1.46683e-21	0.492683	0.352442	0.140241
POLR2A	27.243	1.09595	0.10218	10.7257	7.71354e-27	3.6625e-26	0.332114	0.191892	0.140222
VEZT	23.5577	1.13881	0.0638906	17.8244	4.56817e-71	7.33297e-70	0.314024	0.173815	0.14021
C12orf44	39.5668	0.928169	0.0616799	15.0481	3.55036e-51	3.49031e-50	0.435163	0.295115	0.140047
MCMBP	26.8935	0.819993	0.0955685	8.58017	9.47364e-18	3.25605e-17	0.326423	0.186392	0.140031
COBL	43.8884	0.848857	0.117112	7.24825	4.22179e-13	1.20021e-12	0.377642	0.237731	0.139911
ANKRD9	21.9924	1.17731	0.093285	12.6205	1.62704e-36	1.04123e-35	0.324187	0.184329	0.139858
CHD8	28.6252	1.10639	0.0832898	13.2836	2.88094e-40	2.07271e-39	0.304472	0.16479	0.139681
SMC4	53.7892	0.414787	0.164525	2.52111	0.0116984	0.0167974	0.382724	0.243232	0.139492
SYNJ2	49.2599	0.871412	0.0844416	10.3197	5.7401e-25	2.53855e-24	0.426423	0.287208	0.139215
AEBP2	21.9355	1.20513	0.0761376	15.8283	1.98376e-56	2.24174e-55	0.308943	0.170062	0.138881
GNL1	25.375	0.780772	0.0855618	9.12523	7.15809e-20	2.66492e-19	0.320732	0.182037	0.138695
FBLIM1	26.4163	1.17674	0.0920887	12.7783	2.16743e-37	1.43183e-36	0.317886	0.179258	0.138628
SRRT	31.5539	0.913019	0.0883734	10.3314	5.08286e-25	2.25308e-24	0.338618	0.200143	0.138475
SLAIN2	52.7602	0.804707	0.0599215	13.4294	4.06918e-41	3.0284e-40	0.489024	0.350695	0.13833
PAFAH1B1	79.5561	0.847261	0.0565747	14.976	1.05421e-50	1.02587e-49	0.597561	0.459447	0.138114
PTPN14	79.465	0.940268	0.0973309	9.66053	4.43568e-22	1.77821e-21	0.520122	0.382066	0.138056
ANGPTL4	57.7737	1.71741	0.192862	8.90485	5.34577e-19	1.9289e-18	0.353049	0.215385	0.137664
FNTA	38.2228	0.963945	0.0612754	15.7314	9.22011e-56	1.0216e-54	0.423171	0.286119	0.137051
ADNP	42.7599	1.11927	0.0945727	11.8351	2.57138e-32	1.44969e-31	0.410163	0.273313	0.136849
RNF4	24.4705	0.78337	0.0870522	8.99885	2.28089e-19	8.33593e-19	0.327033	0.190288	0.136745
KDM4B	35.592	0.965436	0.0824103	11.715	1.06792e-31	5.90359e-31	0.381301	0.244607	0.136694
TXLNG	25.2825	0.851791	0.0813502	10.4707	1.17803e-25	5.34539e-25	0.313821	0.17731	0.136511
CLIC4	84.3076	1.05907	0.0914317	11.5831	5.01713e-31	2.71771e-30	0.540041	0.403552	0.136488
SMAD2	52.1264	0.77993	0.0658873	11.8373	2.50271e-32	1.41149e-31	0.479268	0.342788	0.136481
GOLGA3	71.5144	0.880245	0.0754156	11.6719	1.77373e-31	9.74568e-31	0.520122	0.38367	0.136452
MAP4K5	44.5454	1.09286	0.0719559	15.1879	4.25442e-52	4.2756e-51	0.42561	0.289328	0.136282
VPS13C	48.964	0.62285	0.0700956	8.88572	6.35079e-19	2.28242e-18	0.403862	0.267583	0.136278
SPIN1	31.1103	0.830635	0.0836081	9.93486	2.93574e-23	1.22357e-22	0.361789	0.225526	0.136262
DAG1	49.8464	0.749374	0.0752788	9.95464	2.40696e-23	1.00729e-22	0.468496	0.332503	0.135993
SCAMP1	35.8215	0.717212	0.0713651	10.0499	9.19688e-24	3.90092e-23	0.398374	0.262427	0.135947
SIPA1L1	28.0728	0.631369	0.0922114	6.84698	7.54273e-12	2.02397e-11	0.307927	0.17201	0.135917
SYPL1	30.3859	0.881076	0.0831061	10.6018	2.92225e-26	1.35716e-25	0.370935	0.235067	0.135868
PPP2CB	39.3256	0.88106	0.0656484	13.4209	4.56279e-41	3.38919e-40	0.443496	0.30775	0.135746
ADIPOR2	44.8692	0.69026	0.113744	6.06854	1.29078e-09	3.10475e-09	0.422561	0.286979	0.135582
USP15	59.9146	1.02971	0.0641688	16.0469	6.01043e-58	7.06789e-57	0.508537	0.373041	0.135495
STXBP3	29.0273	0.895553	0.0650759	13.7617	4.33448e-43	3.39372e-42	0.354472	0.218994	0.135477
WWTR1	57.5065	0.97743	0.106357	9.19005	3.92641e-20	1.47394e-19	0.456707	0.321301	0.135407
DDX46	31.3215	0.734295	0.0853427	8.60407	7.69361e-18	2.66034e-17	0.322967	0.187853	0.135115
SPG20	52.9182	0.853039	0.0609459	13.9966	1.63408e-44	1.33032e-43	0.472561	0.337487	0.135074
TAB2	74.3785	0.865594	0.0604155	14.3274	1.47638e-46	1.27643e-45	0.575813	0.44094	0.134873
DDX42	49.5424	0.709744	0.0643271	11.0334	2.63826e-28	1.31664e-27	0.43435	0.299499	0.134851
TBC1D8	125.708	1.12261	0.0936001	11.9937	3.8355e-33	2.2111e-32	0.67378	0.539235	0.134545
DDX21	111.9	0.835101	0.0684921	12.1927	3.40152e-34	2.03905e-33	0.631707	0.497178	0.134529
OTUD5	25.9582	0.991142	0.0594709	16.666	2.31592e-62	3.02469e-61	0.340447	0.205988	0.134459
SOS1	36.5522	0.952948	0.0825003	11.5509	7.30934e-31	3.9399e-30	0.38374	0.249305	0.134435
RANBP9	36.4588	0.91277	0.068101	13.4032	5.79343e-41	4.2929e-40	0.412195	0.277783	0.134413
NUMB	36.5549	0.87364	0.0615644	14.1907	1.0468e-45	8.81677e-45	0.406301	0.271909	0.134391
KIAA1522	61.5715	1.0939	0.0691397	15.8216	2.20651e-56	2.48979e-55	0.527439	0.393124	0.134315
CDK12	33.364	0.867193	0.0809326	10.715	8.6553e-27	4.10331e-26	0.344106	0.209913	0.134193
EPS8L2	95.0521	1.00308	0.0585339	17.1367	7.89796e-66	1.11093e-64	0.626829	0.492881	0.133949
CXCL16	39.9287	0.77262	0.153998	5.01708	5.24614e-07	1.08121e-06	0.362195	0.228305	0.13389
TFAP2C	28.7386	2.026	0.137371	14.7483	3.15338e-49	2.94533e-48	0.301829	0.168056	0.133773
CHMP2B	42.1821	1.03195	0.0618686	16.6798	1.8395e-62	2.40861e-61	0.446951	0.313451	0.1335
HERC2	28.186	1.10303	0.0849178	12.9894	1.40553e-38	9.61196e-38	0.305488	0.172153	0.133335
TSPAN14	31.3368	1.02983	0.0771586	13.347	1.23369e-40	9.0239e-40	0.369106	0.235897	0.133208
LARP4B	68.7299	0.737374	0.0756304	9.7497	1.85016e-22	7.50926e-22	0.524187	0.391434	0.132753
VAMP3	36.2712	0.819119	0.0812361	10.0832	6.55644e-24	2.7972e-23	0.40935	0.276665	0.132684
TMOD3	56.936	0.892199	0.070083	12.7306	3.99661e-37	2.61098e-36	0.49248	0.359977	0.132503
TRAPPC8	31.8869	0.939041	0.0636816	14.7459	3.27076e-49	3.0531e-48	0.362398	0.22991	0.132489
LITAF	83.146	0.825817	0.145568	5.67307	1.40263e-08	3.17286e-08	0.521748	0.389285	0.132463
CHMP1B	32.649	1.11264	0.0606056	18.3588	2.80942e-75	5.04251e-74	0.385569	0.253259	0.13231
SMC3	47.0536	0.885503	0.0900494	9.83353	8.07387e-23	3.30669e-22	0.401423	0.269188	0.132235
SWAP70	113.343	1.06792	0.0662849	16.111	2.135e-58	2.53786e-57	0.629472	0.497293	0.132179
MARVELD2	23.3184	1.00194	0.0745872	13.4332	3.86521e-41	2.87939e-40	0.30874	0.176594	0.132146
MAP2K4	21.4715	1.13113	0.083828	13.4935	1.70831e-41	1.28383e-40	0.306098	0.174101	0.131996
CCDC6	106.82	0.712627	0.102047	6.98329	2.88343e-12	7.88472e-12	0.603252	0.471594	0.131658
FAM129B	159.676	1.65968	0.0807052	20.5648	5.67728e-94	1.59275e-92	0.710163	0.57857	0.131592
PKP3	28.7748	0.990655	0.0867659	11.4176	3.41693e-30	1.79946e-29	0.347764	0.216387	0.131377
ARL8B	57.0897	0.898993	0.0612112	14.6867	7.84077e-49	7.26597e-48	0.499797	0.368543	0.131254
MCM3AP	24.6422	0.943537	0.0731034	12.9069	4.11613e-38	2.77532e-37	0.309756	0.178771	0.130985
WHSC1	32.2067	0.539351	0.13991	3.855	0.000115731	0.000203042	0.30874	0.177826	0.130914
WDR6	27.7973	1.28416	0.0872195	14.7233	4.56653e-49	4.25489e-48	0.34126	0.2104	0.130861
ANKRD17	95.9007	0.868616	0.0636191	13.6534	1.92711e-42	1.48312e-41	0.600203	0.469618	0.130586
ATXN2L	30.1329	0.883845	0.0826349	10.6958	1.06514e-26	5.03565e-26	0.360366	0.229824	0.130542
CALU	54.2351	1.12449	0.0709006	15.8601	1.19783e-56	1.36466e-55	0.456911	0.326429	0.130482
PTPN2	22.7068	1.07801	0.0975583	11.0499	2.19515e-28	1.09944e-27	0.306301	0.175906	0.130395
PPM1A	47.5108	0.925897	0.0579824	15.9686	2.11556e-57	2.43917e-56	0.47378	0.343389	0.130391
YTHDF2	32.9147	0.996269	0.0789242	12.6231	1.57465e-36	1.00938e-35	0.386382	0.256095	0.130287
ZNF518A	27.2296	1.25923	0.102013	12.3439	5.25402e-35	3.211e-34	0.306707	0.176422	0.130286
HNRNPA0	43.7156	0.791442	0.0823081	9.6156	6.87084e-22	2.73515e-21	0.431504	0.301418	0.130086
DNTTIP1	28.8952	1.19922	0.102092	11.7464	7.36515e-32	4.08772e-31	0.329675	0.199599	0.130076
DENND3	27.2429	1.15794	0.100816	11.4856	1.55772e-30	8.30602e-30	0.327642	0.197622	0.13002
RALGAPB	32.1918	0.80925	0.065795	12.2996	9.10685e-35	5.52168e-34	0.351016	0.221	0.130016
THRAP3	103.142	0.771173	0.0600899	12.8336	1.06247e-37	7.0828e-37	0.616463	0.486492	0.129972
B3GNT7	25.4022	1.70851	0.122764	13.917	4.99379e-44	4.00809e-43	0.316463	0.186764	0.129699
ATF6	56.2612	0.670986	0.071538	9.37943	6.63299e-21	2.54793e-20	0.464634	0.335024	0.129611
LNPEP	86.8451	0.857139	0.0911209	9.40661	5.12394e-21	1.97617e-20	0.569919	0.440309	0.129609
CNPPD1	21.5838	1.10746	0.0782133	14.1594	1.63267e-45	1.36614e-44	0.309756	0.180203	0.129553
LAMB2	31.8026	0.729288	0.0895971	8.13964	3.9644e-16	1.27569e-15	0.34126	0.211718	0.129543
MLXIP	44.3744	0.869358	0.0872555	9.96336	2.20477e-23	9.2368e-23	0.443089	0.313651	0.129438
NRIP1	74.708	1.19764	0.117782	10.1683	2.74712e-24	1.19156e-23	0.496545	0.367254	0.129291
SLC29A1	25.24	1.36988	0.123527	11.0898	1.40669e-28	7.094e-28	0.31687	0.187595	0.129275
AQP3	42.0912	1.24342	0.103664	11.9948	3.78553e-33	2.18312e-32	0.389634	0.26108	0.128554
COL4A3BP	28.6308	0.973204	0.123737	7.86512	3.68746e-15	1.14573e-14	0.333943	0.205529	0.128414
FAM120B	26.5922	0.838419	0.0788978	10.6266	2.24048e-26	1.04633e-25	0.32439	0.195989	0.128401
USP38	25.5749	1.01912	0.0827374	12.3175	7.28788e-35	4.4293e-34	0.327642	0.19937	0.128273
SP1	75.4636	0.862217	0.0770854	11.1852	4.81734e-29	2.45849e-28	0.562602	0.43435	0.128251
ZNF622	27.5057	1.04344	0.0742198	14.0587	6.80957e-45	5.6062e-44	0.327846	0.200057	0.127788
NAA15	39.6467	0.807901	0.0906574	8.91158	5.03083e-19	1.81697e-18	0.360976	0.233577	0.127399
PTPN1	24.1225	0.885619	0.0950593	9.31649	1.20257e-20	4.58614e-20	0.305488	0.178284	0.127204
PTBP1	85.8827	1.00109	0.068472	14.6204	2.08151e-48	1.90362e-47	0.613415	0.486291	0.127123
UBE2G1	26.3487	0.960421	0.0672918	14.2725	3.2476e-46	2.78578e-45	0.35	0.222977	0.127023
DDI2	30.4634	0.890512	0.10629	8.37817	5.3757e-17	1.80161e-16	0.335569	0.208738	0.126831
H1F0	129.881	1.60471	0.0715243	22.4358	1.75948e-111	7.37734e-110	0.629878	0.503166	0.126712
SBDS	93.0539	0.776353	0.0663108	11.7078	1.16267e-31	6.41121e-31	0.631911	0.505228	0.126682
RAB3GAP1	31.6509	0.77805	0.0610699	12.7403	3.52927e-37	2.31059e-36	0.355488	0.228936	0.126552
SOX9	118.763	1.60753	0.134644	11.9392	7.39669e-33	4.23228e-32	0.625813	0.499269	0.126544
HDHD3	23.1968	1.35198	0.0920052	14.6946	6.97775e-49	6.47404e-48	0.315244	0.188741	0.126503
ARHGEF7	33.3444	0.852975	0.0842472	10.1247	4.29409e-24	1.84741e-23	0.366667	0.240281	0.126386
NPEPPS	48.828	0.890952	0.0597839	14.9029	3.15713e-50	3.0433e-49	0.462398	0.336256	0.126143
KIAA1598	66.355	0.787595	0.0655722	12.0111	3.10614e-33	1.79671e-32	0.516463	0.390574	0.125889
FNBP1L	122.912	1.0724	0.0612491	17.5088	1.22766e-68	1.85248e-67	0.654878	0.529007	0.125871
SLU7	45.7195	0.816612	0.0611422	13.3559	1.09365e-40	8.01872e-40	0.413618	0.287752	0.125865
PSME4	81.5715	0.751478	0.0713805	10.5278	6.4342e-26	2.95185e-25	0.529268	0.403495	0.125773
BCLAF1	58.9258	0.948194	0.0651221	14.5602	5.0274e-48	4.53293e-47	0.484959	0.359204	0.125756
PHF2	26.8126	0.975526	0.0752552	12.9629	1.98572e-38	1.35255e-37	0.319919	0.194299	0.12562
ITSN1	56.8338	1.05967	0.0794286	13.3412	1.3335e-40	9.7447e-40	0.45752	0.332159	0.125362
GREM2	35.5507	1.19299	0.165145	7.22385	5.05352e-13	1.43216e-12	0.318902	0.193554	0.125349
PGRMC2	44.0555	0.715603	0.0716511	9.98733	1.73185e-23	7.28536e-23	0.444919	0.319868	0.12505
ARRDC1	25.7281	1.01348	0.0866558	11.6955	1.34444e-31	7.40552e-31	0.326016	0.201003	0.125014
CPNE1	33.5396	0.808235	0.0742038	10.8921	1.25718e-27	6.14811e-27	0.375407	0.250537	0.124869
ARIH2	27.363	0.835165	0.0755547	11.0538	2.10154e-28	1.05393e-27	0.330691	0.205844	0.124847
CLUH	40.7348	0.716588	0.0779085	9.19781	3.6532e-20	1.37306e-19	0.406301	0.281478	0.124823
CLIC1	86.373	0.930078	0.0689244	13.4942	1.69227e-41	1.27239e-40	0.602846	0.478069	0.124776
C10orf118	85.5136	0.825074	0.0856962	9.6279	6.09615e-22	2.43117e-21	0.567886	0.443117	0.124769
MAML3	38.3723	1.04217	0.126338	8.24903	1.59691e-16	5.23747e-16	0.378049	0.253345	0.124704
MVP	63.4416	0.757576	0.082838	9.14527	5.94805e-20	2.21928e-19	0.510366	0.385675	0.12469
DDX23	27.2368	0.704119	0.0839825	8.38411	5.11093e-17	1.71399e-16	0.334553	0.209884	0.124669
GSK3B	53.0075	0.77837	0.0774054	10.0558	8.66519e-24	3.67947e-23	0.489024	0.36436	0.124664
FLII	103.114	0.942428	0.0753349	12.5098	6.59492e-36	4.14268e-35	0.613008	0.488354	0.124654
BBX	55.2855	0.688926	0.0756677	9.10463	8.65631e-20	3.21179e-19	0.422358	0.297751	0.124607
TIA1	30.4428	1.57176	0.111335	14.1174	2.966e-45	2.46433e-44	0.318089	0.193611	0.124478
SYS1	30.5604	0.777816	0.0593272	13.1106	2.86244e-39	1.99668e-38	0.36748	0.243174	0.124305
RBM10	28.5714	0.889023	0.0737514	12.0543	1.84042e-33	1.07634e-32	0.328659	0.204355	0.124304
SCAP	22.8075	0.942487	0.0817859	11.5238	1.00059e-30	5.37642e-30	0.312805	0.188512	0.124293
PAFAH1B2	28.1017	0.991547	0.0829769	11.9497	6.51769e-33	3.73909e-32	0.347561	0.223492	0.124069
LMO4	34.2506	0.635701	0.0958289	6.63371	3.2735e-11	8.53033e-11	0.345325	0.221286	0.124039
CCDC64B	40.8976	1.21437	0.0785397	15.4619	6.2758e-54	6.63739e-53	0.409959	0.285976	0.123983
ARL6IP1	36.3062	0.525424	0.109545	4.79643	1.6152e-06	3.22177e-06	0.370935	0.247071	0.123864
TMEM127	24.696	1.00559	0.0795629	12.6389	1.28803e-36	8.26685e-36	0.311382	0.187595	0.123787
PURB	39.2951	0.966051	0.0995723	9.702	2.9564e-22	1.1911e-21	0.388211	0.264575	0.123636
LRRFIP1	101.931	0.991057	0.0720841	13.7486	5.1903e-43	4.05552e-42	0.596138	0.47254	0.123598
RNF114	43.3373	0.767801	0.0696194	11.0285	2.78329e-28	1.38857e-27	0.434959	0.311417	0.123543
ISG20	81.0981	1.07869	0.0788434	13.6814	1.31096e-42	1.0135e-41	0.572154	0.44879	0.123365
TXNRD1	110.018	1.47899	0.0903685	16.3663	3.33039e-60	4.12828e-59	0.59126	0.467899	0.123362
SPTLC2	44.4722	0.577641	0.0947728	6.09501	1.09432e-09	2.64338e-09	0.412602	0.289242	0.123359
VIMP	50.9594	0.698602	0.0836487	8.35162	6.73303e-17	2.24571e-16	0.480081	0.35694	0.123141
MON1B	23.438	0.895934	0.0840909	10.6543	1.66406e-26	7.807e-26	0.300813	0.177682	0.123131
UBA6	26.9026	0.95183	0.0740527	12.8534	8.22966e-38	5.49575e-37	0.308943	0.186048	0.122895
KRT8	95.0564	1.01854	0.128591	7.92076	2.36072e-15	7.38887e-15	0.543293	0.420484	0.122809
PITHD1	27.4373	0.655858	0.0633749	10.3489	4.23488e-25	1.88591e-24	0.344715	0.221945	0.12277
BMPR2	27.111	0.796423	0.0828721	9.61027	7.23615e-22	2.87833e-21	0.304472	0.182037	0.122435
TFE3	22.6403	1.02679	0.0748144	13.7245	7.2385e-43	5.63869e-42	0.302439	0.180203	0.122236
LAMB3	70.7146	2.11723	0.181577	11.6602	2.03473e-31	1.11518e-30	0.375407	0.253287	0.122119
BFAR	31.7032	0.849017	0.0816791	10.3945	2.62527e-25	1.17731e-24	0.360163	0.238046	0.122116
TMEM245	42.3305	0.60119	0.081997	7.33185	2.26993e-13	6.54659e-13	0.381301	0.259189	0.122112
ZNF148	51.2869	0.862951	0.0778145	11.0898	1.40526e-28	7.08911e-28	0.439431	0.317404	0.122027
GIT2	27.5721	0.750248	0.0945141	7.93795	2.05553e-15	6.45735e-15	0.312398	0.190632	0.121767
APPBP2	23.9506	1.05264	0.0817172	12.8815	5.72047e-38	3.84017e-37	0.310772	0.189428	0.121344
BIRC2	27.4907	0.930519	0.064453	14.4372	3.01965e-47	2.66779e-46	0.325813	0.204613	0.1212
NOP58	36.6879	0.826767	0.0835024	9.90112	4.1163e-23	1.70266e-22	0.352846	0.231657	0.121188
SEMA4B	32.9495	1.41922	0.107326	13.2234	6.42652e-40	4.57427e-39	0.356504	0.235324	0.12118
RAB5A	92.9449	0.922486	0.0508526	18.1404	1.52975e-73	2.62296e-72	0.646545	0.52577	0.120775
RNF115	35.3112	0.885309	0.0580011	15.2637	1.33542e-52	1.35898e-51	0.376016	0.255264	0.120752
AFTPH	75.2301	0.752429	0.0597135	12.6006	2.09419e-36	1.33628e-35	0.569512	0.448876	0.120637
SLC39A1	34.7716	0.744596	0.108767	6.84581	7.60431e-12	2.03978e-11	0.358943	0.238419	0.120525
BMS1	30.0696	0.807038	0.0701	11.5127	1.13903e-30	6.11174e-30	0.317073	0.196562	0.120511
CITED2	188.848	2.25151	0.1373	16.3984	1.96247e-60	2.45046e-59	0.657317	0.536972	0.120345
PHF20	44.5332	0.842587	0.0742483	11.3482	7.56834e-30	3.94778e-29	0.410569	0.290331	0.120238
THOC2	36.7799	0.682334	0.0749876	9.09929	9.09248e-20	3.37281e-19	0.337805	0.217762	0.120042
MSN	92.3742	0.597443	0.119267	5.00928	5.46326e-07	1.124e-06	0.554878	0.434837	0.120041
TRIM28	38.6199	0.747973	0.0754885	9.90843	3.826e-23	1.586e-22	0.403659	0.283713	0.119946
MBNL1	43.9872	0.74716	0.0697756	10.708	9.33149e-27	4.41842e-26	0.423374	0.303825	0.119549
GAPVD1	37.8474	0.698541	0.0814028	8.58128	9.38214e-18	3.22677e-17	0.367886	0.248589	0.119297
STEAP4	42.3783	1.00832	0.177639	5.67624	1.3769e-08	3.11651e-08	0.344309	0.225125	0.119184
CSNK1A1	90.7869	0.878931	0.0634205	13.8588	1.12574e-43	8.96502e-43	0.636789	0.517748	0.11904
SLC5A3	31.5755	1.49332	0.122534	12.187	3.64466e-34	2.18395e-33	0.315244	0.196218	0.119026
MAEA	22.9304	1.06843	0.0708748	15.0749	2.36975e-51	2.34469e-50	0.303659	0.184644	0.119015
POR	54.5228	0.516374	0.0972247	5.31113	1.08946e-07	2.33602e-07	0.471341	0.352442	0.118899
SYNGR2	57.2741	0.720008	0.0601229	11.9756	4.76946e-33	2.74025e-32	0.515041	0.396161	0.11888
AGAP1	55.7387	0.688728	0.0728815	9.44997	3.38931e-21	1.31777e-20	0.46565	0.347285	0.118365
GNL3	50.2882	0.818223	0.0717032	11.4112	3.6744e-30	1.93372e-29	0.445325	0.327031	0.118295
UBL3	43.5593	0.865811	0.0652085	13.2776	3.12365e-40	2.24312e-39	0.451829	0.333706	0.118123
KRAS	37.2229	0.932261	0.070586	13.2075	7.94662e-40	5.64578e-39	0.396545	0.278814	0.117731
ESRP2	26.6656	1.1788	0.0953603	12.3615	4.22287e-35	2.58906e-34	0.32561	0.208251	0.117359
PAK2	42.4752	0.71387	0.0656688	10.8708	1.58855e-27	7.72922e-27	0.420528	0.303309	0.117219
FAM134C	21.3012	0.884283	0.085528	10.3391	4.6886e-25	2.08192e-24	0.304675	0.187509	0.117166
EML4	71.0251	0.697333	0.0880687	7.91805	2.41255e-15	7.548e-15	0.487195	0.370319	0.116876
BAIAP2	48.4877	1.07768	0.0813884	13.2412	5.07397e-40	3.62332e-39	0.454065	0.33743	0.116635
ZFAND3	33.055	0.65866	0.0731684	9.00198	2.21682e-19	8.10757e-19	0.381098	0.264661	0.116436
DERL1	43.8129	0.59018	0.0592636	9.95857	2.31372e-23	9.68533e-23	0.437602	0.321301	0.116301
CUL3	45.4528	0.693799	0.0652937	10.6258	2.26007e-26	1.05484e-25	0.443699	0.327403	0.116296
SLC17A5	42.4887	0.576912	0.0937181	6.15583	7.46875e-10	1.82016e-09	0.424797	0.308896	0.115901
SMARCA2	110.958	0.618114	0.0681195	9.07396	1.14769e-19	4.24192e-19	0.616463	0.500616	0.115847
UBTF	50.514	0.838481	0.0793961	10.5607	4.53082e-26	2.08862e-25	0.426626	0.310987	0.115639
GLRX	87.099	1.17241	0.0817282	14.3452	1.14134e-46	9.92918e-46	0.569919	0.454577	0.115342
WAC	129.315	0.957117	0.0609333	15.7076	1.3413e-55	1.48084e-54	0.688211	0.572927	0.115285
TCF12	32.9996	0.759714	0.0685369	11.0848	1.48764e-28	7.49977e-28	0.353659	0.238619	0.115039
TMEM167B	26.9459	0.830287	0.0628763	13.2051	8.20066e-40	5.82088e-39	0.344512	0.229566	0.114946
EPAS1	38.46	0.710798	0.0831209	8.55138	1.21627e-17	4.16069e-17	0.373171	0.258358	0.114812
HMOX2	42.7209	0.809185	0.0626178	12.9226	3.35633e-38	2.271e-37	0.42439	0.309698	0.114692
C7orf41	23.7087	0.837672	0.0854716	9.80058	1.11936e-22	4.57218e-22	0.303659	0.189056	0.114603
DNAJC21	54.2278	0.673175	0.0683461	9.8495	6.8884e-23	2.82948e-22	0.46626	0.351697	0.114563
TRIP12	135.969	0.67721	0.0663136	10.2122	1.74812e-24	7.65384e-24	0.658333	0.543876	0.114457
DSTYK	28.885	0.916602	0.120788	7.58852	3.23588e-14	9.64603e-14	0.306911	0.192694	0.114216
LPIN2	49.0864	1.00393	0.0891164	11.2653	1.94646e-29	1.00337e-28	0.409756	0.295545	0.114211
TIAL1	37.8604	0.753418	0.0489674	15.3861	2.02912e-53	2.11111e-52	0.408943	0.294857	0.114086
KPNA3	24.443	0.724283	0.0774338	9.35357	8.47384e-21	3.24612e-20	0.309959	0.196448	0.113512
LIMK2	29.513	0.807249	0.104512	7.72396	1.12768e-14	3.42883e-14	0.31748	0.203982	0.113497
OSBPL10	32.1049	0.770136	0.0730046	10.5491	5.12644e-26	2.35822e-25	0.353455	0.240195	0.11326
ZFAS1	93.7004	0.720104	0.121841	5.91018	3.41728e-09	8.03825e-09	0.551016	0.437817	0.113199
FAM20C	27.1803	1.00125	0.102936	9.72691	2.31525e-22	9.37463e-22	0.308537	0.195359	0.113178
GOLGA5	46.5025	0.648501	0.0643361	10.0799	6.78026e-24	2.88947e-23	0.443089	0.329924	0.113165
CRBN	30.0923	0.900724	0.0702812	12.816	1.33421e-37	8.85974e-37	0.339228	0.226071	0.113157
UHRF1BP1L	29.4478	0.794107	0.0733148	10.8315	2.44234e-27	1.18048e-26	0.316057	0.20298	0.113077
KEAP1	35.8553	0.713749	0.0798706	8.93632	4.02337e-19	1.45964e-18	0.38313	0.270191	0.11294
NPLOC4	32.5787	0.776213	0.0763082	10.1721	2.64235e-24	1.14709e-23	0.364228	0.251511	0.112716
RNF216	26.2408	0.689652	0.0715541	9.63818	5.51546e-22	2.20074e-21	0.303862	0.191205	0.112657
H3F3B	417.233	2.17804	0.0951067	22.901	4.54167e-116	2.0743e-114	0.892683	0.780089	0.112594
SBNO1	40.803	0.614652	0.0842341	7.29695	2.94363e-13	8.42935e-13	0.378049	0.265521	0.112528
POLDIP3	27.4858	0.64846	0.0696206	9.31421	1.22867e-20	4.68335e-20	0.328252	0.215814	0.112438
FADD	23.0864	1.08197	0.106882	10.1231	4.36536e-24	1.87755e-23	0.308537	0.196104	0.112433
TCEB3	78.5665	0.730193	0.0717985	10.17	2.69842e-24	1.17109e-23	0.552642	0.440309	0.112333
UBE2J2	29.4911	0.890641	0.0717505	12.413	2.22105e-35	1.37381e-34	0.355894	0.243575	0.112319
RAB11FIP1	199.316	0.905281	0.0863543	10.4833	1.03055e-25	4.68449e-25	0.721138	0.609168	0.11197
TTC17	43.3954	0.524674	0.0658026	7.97345	1.54309e-15	4.86548e-15	0.39187	0.280046	0.111824
PRKCD	35.5291	1.1297	0.108218	10.4392	1.64215e-25	7.41625e-25	0.362398	0.250795	0.111603
CNOT6L	34.2419	0.805467	0.0911951	8.83235	1.02502e-18	3.65982e-18	0.359756	0.248331	0.111425
BPTF	68.0647	0.72069	0.0750183	9.60685	7.48026e-22	2.97235e-21	0.477236	0.366223	0.111013
FAM114A1	50.1021	0.621665	0.0808488	7.68923	1.48027e-14	4.47786e-14	0.425	0.314081	0.110919
IL1R1	34.3117	0.938181	0.0979368	9.57946	9.75529e-22	3.86634e-21	0.353252	0.242487	0.110765
2021-03-05	25.6941	1.0337	0.0697115	14.8282	9.62838e-50	9.13773e-49	0.315447	0.204784	0.110663
PRKAA2	44.302	0.760442	0.108355	7.01809	2.24915e-12	6.18445e-12	0.398984	0.288383	0.110601
STK40	103.614	0.976854	0.0736665	13.2605	3.92341e-40	2.80693e-39	0.652846	0.542301	0.110545
XRN2	63.8613	0.521281	0.0703576	7.40901	1.27243e-13	3.70737e-13	0.489228	0.378714	0.110514
JAK1	97.2076	0.634125	0.10294	6.16016	7.26704e-10	1.77297e-09	0.544512	0.434007	0.110506
GOLPH3	60.9042	0.670725	0.0542323	12.3676	3.91197e-35	2.40132e-34	0.519715	0.409225	0.11049
INPPL1	40.4031	0.757755	0.0889739	8.5166	1.64311e-17	5.59218e-17	0.415447	0.304999	0.110448
RBM17	27.5869	0.830232	0.0811043	10.2366	1.3592e-24	5.96977e-24	0.320528	0.210113	0.110415
WWP1	24.362	0.81928	0.0751946	10.8955	1.21156e-27	5.92875e-27	0.306301	0.195903	0.110398
ACSL3	107.727	0.748511	0.101243	7.39323	1.43303e-13	4.16265e-13	0.606504	0.496204	0.1103
ARL4A	65.7372	1.62744	0.138471	11.7529	6.82672e-32	3.79301e-31	0.469309	0.359089	0.11022
HOOK3	40.3453	0.685024	0.0691456	9.90698	3.88211e-23	1.60839e-22	0.378252	0.2683	0.109952
EIF4A3	42.4175	0.998986	0.0914259	10.9267	8.5886e-28	4.21358e-27	0.397358	0.287437	0.10992
PPP1R12C	23.8568	0.828425	0.066147	12.524	5.51727e-36	3.47142e-35	0.306098	0.19619	0.109908
GATAD2A	37.7669	0.617833	0.0800103	7.72191	1.14597e-14	3.48307e-14	0.380081	0.270276	0.109805
GCNT1	34.0419	1.07594	0.103211	10.4247	1.91354e-25	8.62412e-25	0.347764	0.23796	0.109804
PFDN2	24.2032	1.06956	0.0701468	15.2474	1.71324e-52	1.73884e-51	0.31565	0.206016	0.109634
C6orf62	72.7598	1.03137	0.0639154	16.1365	1.41385e-58	1.68848e-57	0.55752	0.448016	0.109504
NTN4	50.1834	0.595384	0.151414	3.93216	8.41876e-05	0.000149065	0.364024	0.255178	0.108846
SEC16A	29.4864	0.709829	0.0963665	7.36593	1.75916e-13	5.0936e-13	0.322154	0.213723	0.108432
ZFP91	49.1981	0.741311	0.0606345	12.2259	2.26097e-34	1.35959e-33	0.461382	0.35313	0.108252
EMC3	38.2597	0.432452	0.0714362	6.05368	1.41574e-09	3.39946e-09	0.393496	0.285375	0.108121
PRRC2B	67.7895	0.698212	0.0773096	9.03137	1.69534e-19	6.22708e-19	0.478252	0.370148	0.108104
NECAP2	24.1537	0.914123	0.0834702	10.9515	6.53635e-28	3.21702e-27	0.304268	0.196304	0.107964
ZNF280D	33.4794	1.16936	0.0651778	17.941	5.63943e-72	9.31569e-71	0.343293	0.235382	0.107911
ACBD5	30.8725	0.70385	0.0612501	11.4914	1.4572e-30	7.78629e-30	0.344512	0.237502	0.10701
SF3A1	44.0325	0.611108	0.0610367	10.0121	1.34812e-23	5.68983e-23	0.426016	0.319066	0.10695
SLC7A2	93.7982	0.77661	0.0901979	8.61007	7.30176e-18	2.52599e-17	0.550407	0.443547	0.10686
BIRC6	62.1333	0.620605	0.0757791	8.18966	2.61972e-16	8.49581e-16	0.457927	0.351096	0.106831
CDC42EP4	49.6266	0.79234	0.0918399	8.6274	6.27605e-18	2.17655e-17	0.436992	0.330297	0.106695
RAPGEF1	40.1244	0.536998	0.0691041	7.77086	7.79528e-15	2.3887e-14	0.384146	0.277496	0.10665
TRIM27	53.7314	1.02948	0.0735482	13.9973	1.61892e-44	1.31938e-43	0.464431	0.357943	0.106488
CAPG	46.175	0.515356	0.0988333	5.21439	1.84418e-07	3.90734e-07	0.390244	0.283856	0.106388
CDC42EP3	40.9184	1.18288	0.13479	8.77574	1.69789e-18	6.00641e-18	0.367073	0.260994	0.106079
KCTD20	36.7469	0.754612	0.0983667	7.67141	1.70115e-14	5.1349e-14	0.354268	0.248245	0.106023
CCSER2	47.5603	0.802556	0.0763443	10.5123	7.58089e-26	3.46652e-25	0.431098	0.325082	0.106015
WWC1	45.5653	0.671188	0.128325	5.23039	1.69157e-07	3.59193e-07	0.368496	0.26257	0.105926
SEL1L	44.7089	0.671351	0.082262	8.16113	3.31914e-16	1.07143e-15	0.402439	0.296949	0.10549
HIST1H2AC	38.6361	1.44793	0.109968	13.1668	1.36223e-39	9.58492e-39	0.389634	0.284286	0.105348
DENND1B	54.6308	0.911512	0.0996447	9.14763	5.81969e-20	2.17191e-19	0.463618	0.358287	0.105331
DMXL1	30.8345	0.625875	0.080892	7.73716	1.01661e-14	3.09727e-14	0.329268	0.223951	0.105318
FYTTD1	61.0866	0.76295	0.0571075	13.3599	1.03717e-40	7.62283e-40	0.515041	0.409884	0.105157
RAF1	28.394	0.667838	0.0714046	9.35287	8.53004e-21	3.26683e-20	0.333537	0.228477	0.105059
CRYAB	67.3094	0.779099	0.16995	4.58429	4.55521e-06	8.83745e-06	0.40752	0.302535	0.104985
PSD3	51.5918	0.943319	0.102536	9.19991	3.5824e-20	1.34678e-19	0.407317	0.302937	0.104381
SYF2	33.0583	0.658076	0.0766435	8.58619	8.9899e-18	3.09603e-17	0.361585	0.258559	0.103026
ANKRD13A	73.9649	0.775074	0.108509	7.14294	9.13561e-13	2.56251e-12	0.536179	0.433434	0.102745
MCFD2	118.589	0.701869	0.0810215	8.66275	4.60506e-18	1.60502e-17	0.661179	0.558602	0.102577
CLASP1	31.079	0.824478	0.0995157	8.28491	1.18203e-16	3.89509e-16	0.332927	0.230483	0.102444
EWSR1	43.4692	0.914335	0.0708894	12.898	4.6164e-38	3.10852e-37	0.403455	0.301017	0.102438
ZMYM2	36.5537	0.806346	0.0760224	10.6067	2.77423e-26	1.2901e-25	0.369715	0.267326	0.10239
CCNK	27.0693	0.665626	0.0565807	11.7642	5.96901e-32	3.32126e-31	0.330691	0.228449	0.102242
ANXA11	73.9303	0.607566	0.0763156	7.96123	1.70338e-15	5.35988e-15	0.538821	0.436614	0.102207
AFG3L2	44.5202	0.582851	0.0639515	9.11397	7.94235e-20	2.95188e-19	0.416057	0.313852	0.102205
ZBTB4	26.5166	0.874267	0.094724	9.22963	2.71567e-20	1.02546e-19	0.306301	0.204383	0.101917
HSF1	35.4644	0.571608	0.0607591	9.40777	5.06778e-21	1.9555e-20	0.402236	0.300358	0.101878
G3BP2	74.6874	0.554453	0.0691319	8.02023	1.05548e-15	3.34312e-15	0.543089	0.441312	0.101777
SGPL1	28.6667	0.761775	0.0869771	8.75834	1.98145e-18	6.98375e-18	0.307927	0.20616	0.101767
FBXL5	59.3639	0.594357	0.0518631	11.4601	2.0923e-30	1.11102e-29	0.494512	0.392866	0.101646
CAMTA1	47.7861	1.11655	0.0912187	12.2404	1.89115e-34	1.13855e-33	0.432927	0.331872	0.101055
LRIG1	78.487	0.924177	0.0843753	10.9532	6.41621e-28	3.15992e-27	0.53313	0.432202	0.100928
NOP14	42.5342	0.437179	0.0725	6.03005	1.63907e-09	3.92037e-09	0.372967	0.272139	0.100829
LSS	90.8607	1.09909	0.106363	10.3334	4.97537e-25	2.20798e-24	0.592073	0.49142	0.100654
FNBP1	91.2756	0.731333	0.067905	10.77	4.77255e-27	2.28516e-26	0.590244	0.489787	0.100457
TNPO1	47.4851	0.633069	0.0627393	10.0905	6.08816e-24	2.6003e-23	0.425	0.324681	0.100319
SGSM2	36.2072	1.11259	0.0984373	11.3025	1.27506e-29	6.61271e-29	0.353252	0.25303	0.100222
STRBP	61.996	0.628099	0.0670205	9.37174	7.13437e-21	2.73847e-20	0.473984	0.373958	0.100026
FAM83H	26.9752	0.859958	0.0917575	9.37208	7.1118e-21	2.73049e-20	0.320528	0.220599	0.0999297
SLC52A2	23.0737	0.776527	0.0872314	8.90192	5.48866e-19	1.97953e-18	0.305894	0.205988	0.0999066
YPEL3	33.1657	0.808985	0.104996	7.70488	1.30968e-14	3.9728e-14	0.354472	0.254691	0.0997802
EGF	58.3245	0.786224	0.136876	5.74407	9.24264e-09	2.11729e-08	0.435772	0.336084	0.0996887
UBE4A	34.9751	0.402246	0.0800466	5.02515	5.03028e-07	1.03756e-06	0.341463	0.241856	0.0996069
PJA2	93.1321	0.761181	0.0542644	14.0273	1.06172e-44	8.69897e-44	0.610976	0.51156	0.0994157
RREB1	40.2697	1.04315	0.0943484	11.0564	2.04102e-28	1.02391e-27	0.366057	0.266867	0.0991897
SETD7	78.5884	0.666982	0.0582043	11.4593	2.11136e-30	1.12075e-29	0.550407	0.451339	0.0990672
U2AF1	26.4835	0.894235	0.0802998	11.1362	8.36099e-29	4.24158e-28	0.318902	0.21994	0.0989626
PCBP1	164.514	1.35638	0.06558	20.6829	4.93876e-95	1.43e-93	0.748577	0.649792	0.0987849
CGGBP1	37.2823	0.677066	0.05886	11.503	1.27427e-30	6.82307e-30	0.384959	0.28632	0.0986393
WDR48	36.0144	0.703543	0.0664992	10.5797	3.70054e-26	1.71411e-25	0.353455	0.254835	0.0986207
RIN2	56.6458	1.38348	0.131461	10.5239	6.70311e-26	3.07338e-25	0.410163	0.312248	0.0979151
MAPRE1	33.1898	0.694714	0.0790634	8.78679	1.53896e-18	5.45675e-18	0.352642	0.254749	0.0978937
UBAP2	38.2663	0.566931	0.0554692	10.2207	1.60258e-24	7.0226e-24	0.381504	0.283999	0.0975046
SLC35E1	43.9034	0.642278	0.0628118	10.2254	1.52563e-24	6.69113e-24	0.402642	0.305171	0.0974711
SMARCA5	70.3948	0.541207	0.0649272	8.3356	7.7104e-17	2.56445e-16	0.499187	0.401977	0.0972102
H1FX	46.3128	1.43693	0.095944	14.9768	1.04157e-50	1.01421e-49	0.397154	0.299986	0.0971688
NOSTRIN	38.683	0.60229	0.148613	4.05275	5.06201e-05	9.12292e-05	0.346951	0.249821	0.0971303
SP100	63.2818	0.478199	0.0803637	5.95044	2.67421e-09	6.33017e-09	0.470122	0.373127	0.0969949
NEMF	42.3779	0.694211	0.0641546	10.8209	2.74045e-27	1.32248e-26	0.368902	0.271909	0.096993
COPS2	50.0742	0.640174	0.0600301	10.6642	1.49655e-26	7.03401e-26	0.45752	0.360636	0.0968843
FUS	79.2821	0.55248	0.097022	5.69438	1.2382e-08	2.80962e-08	0.519106	0.422289	0.0968166
TULP4	34.9272	0.615949	0.0763702	8.0653	7.30568e-16	2.32744e-15	0.355894	0.259218	0.0966764
DNAJC13	38.0346	0.567409	0.0840764	6.74873	1.49146e-11	3.94348e-11	0.345732	0.249277	0.0964551
ATP6V0B	65.6672	0.638042	0.0689269	9.2568	2.10649e-20	7.98179e-20	0.523577	0.427159	0.0964178
PSMD12	47.5487	0.593085	0.0613673	9.66451	4.26657e-22	1.71086e-21	0.436585	0.340209	0.0963762
CIR1	29.2599	0.692841	0.0834842	8.29907	1.0493e-16	3.47121e-16	0.311179	0.21484	0.0963386
ATP6V1B2	36.1882	0.964035	0.117898	8.17689	2.91261e-16	9.42774e-16	0.362805	0.266552	0.0962528
ARPP19	46.1201	0.619132	0.0693721	8.9248	4.46511e-19	1.61722e-18	0.435976	0.339808	0.0961676
MAX	32.6578	0.741509	0.0708572	10.4648	1.253e-25	5.67882e-25	0.353455	0.257499	0.0959564
CCDC47	76.6568	0.429441	0.067865	6.32787	2.48565e-10	6.19232e-10	0.552033	0.456124	0.0959088
TMCO4	26.9757	0.722418	0.0718182	10.059	8.38634e-24	3.56501e-23	0.310366	0.214468	0.095898
RASEF	178.73	0.990003	0.0677966	14.6025	2.7057e-48	2.45982e-47	0.732114	0.636384	0.0957293
MFN2	42.1074	0.486743	0.0678295	7.17598	7.17891e-13	2.02254e-12	0.397967	0.302535	0.095432
GTF2H1	37.7728	0.65738	0.0705338	9.32007	1.16269e-20	4.43625e-20	0.368699	0.273371	0.0953286
HIF1A	122.28	0.933458	0.0840622	11.1044	1.19459e-28	6.03827e-28	0.615041	0.519868	0.0951724
SMARCC2	40.2381	0.448911	0.0665155	6.74897	1.48896e-11	3.93755e-11	0.357317	0.262369	0.0949478
EEF2K	31.8297	1.04865	0.116486	9.00239	2.20861e-19	8.07946e-19	0.326626	0.231715	0.0949114
TMED5	33.1547	0.426942	0.0796844	5.35792	8.41871e-08	1.81911e-07	0.365041	0.270276	0.0947642
MKLN1	45.0166	0.777349	0.0754401	10.3042	6.74525e-25	2.97878e-24	0.399187	0.30457	0.0946174
RLIM	33.9929	0.70867	0.0824869	8.59131	8.59836e-18	2.96451e-17	0.333943	0.239335	0.0946078
CLIP4	31.4336	0.776637	0.0916	8.47858	2.27963e-17	7.72428e-17	0.323984	0.229394	0.0945897
AUP1	62.4915	0.59809	0.0616848	9.6959	3.13865e-22	1.26386e-21	0.523374	0.428792	0.0945815
ZNF706	28.9656	0.820826	0.0649307	12.6416	1.24542e-36	7.99677e-36	0.348171	0.253918	0.094253
NEK7	55.5573	0.982337	0.0872561	11.2581	2.11292e-29	1.08735e-28	0.472154	0.377997	0.094157
SMG7	30.7235	0.485105	0.0671757	7.22143	5.14441e-13	1.45684e-12	0.322154	0.228277	0.0938777
IARS2	37.0841	0.497477	0.0692432	7.18449	6.74584e-13	1.90157e-12	0.368902	0.275032	0.0938702
RALGDS	46.0693	1.30698	0.10975	11.9087	1.0669e-32	6.07744e-32	0.41565	0.321816	0.093834
ETNK1	25.4215	0.786618	0.0734492	10.7097	9.1663e-27	4.34154e-26	0.305488	0.211718	0.0937703
TRIM2	100.062	0.500938	0.0786822	6.36659	1.93273e-10	4.84397e-10	0.575813	0.482051	0.0937617
ACTN1	127.942	0.565709	0.0887532	6.37396	1.84205e-10	4.61823e-10	0.620528	0.527174	0.0933547
CD9	46.6947	0.631318	0.0888218	7.10769	1.18e-12	3.28882e-12	0.421545	0.328205	0.0933396
CNOT8	24.3161	0.75257	0.0773908	9.72429	2.37556e-22	9.6011e-22	0.306301	0.213035	0.0932654
MXI1	70.8317	0.469077	0.0977528	4.79861	1.5977e-06	3.18772e-06	0.486789	0.393554	0.0932347
KHDRBS3	75.5593	0.98186	0.0668595	14.6854	7.9923e-49	7.39745e-48	0.556504	0.463315	0.0931894
NAPRT1	44.5452	0.492003	0.0736376	6.68141	2.36657e-11	6.20385e-11	0.426829	0.333648	0.0931808
TMEM87A	115.374	0.619339	0.0798354	7.75769	8.64886e-15	2.64551e-14	0.633943	0.540868	0.093075
RCAN3	30.8822	1.01972	0.123909	8.2296	1.87846e-16	6.12947e-16	0.313821	0.220885	0.0929359
ZKSCAN1	44.0823	0.618999	0.114809	5.39156	6.98482e-08	1.51726e-07	0.338618	0.245867	0.0927505
FAM168B	48.2626	0.581055	0.0699417	8.3077	9.75723e-17	3.23401e-16	0.429268	0.337058	0.0922106
SEC63	95.016	0.459227	0.0842068	5.45355	4.93728e-08	1.0841e-07	0.580691	0.488497	0.0921937
TLN1	83.9622	0.566479	0.0694813	8.15297	3.55104e-16	1.14532e-15	0.534553	0.442659	0.0918942
NAMPT	233.254	1.38984	0.0940435	14.7787	2.00919e-49	1.89044e-48	0.776626	0.685031	0.0915952
NSFL1C	39.0846	0.419877	0.0588633	7.13309	9.81409e-13	2.7468e-12	0.388211	0.296662	0.091549
TSPAN15	25.4838	0.839679	0.0852572	9.84878	6.93817e-23	2.84916e-22	0.306301	0.214898	0.0914032
IGF2R	84.2866	0.460654	0.0938916	4.90623	9.28419e-07	1.88235e-06	0.526423	0.435067	0.0913562
GCN1L1	30.0169	0.618756	0.0798399	7.74996	9.19226e-15	2.80781e-14	0.310163	0.218823	0.0913401
HNRNPF	88.7256	0.568653	0.0813192	6.99285	2.69348e-12	7.37715e-12	0.585772	0.494456	0.091316
TEX2	45.536	0.507204	0.0812525	6.24233	4.31114e-10	1.06245e-09	0.404878	0.313594	0.091284
DDAH2	53.8546	0.695419	0.0632286	10.9985	3.88614e-28	1.92937e-27	0.476016	0.384988	0.0910284
QRSL1	32.2593	0.763126	0.0731482	10.4326	1.75981e-25	7.94061e-25	0.326829	0.235897	0.0909318
USP33	40.2642	0.596689	0.0633247	9.42269	4.39658e-21	1.70249e-20	0.370325	0.279788	0.0905372
ETV6	50.6213	0.58831	0.0762225	7.71832	1.17869e-14	3.58039e-14	0.428252	0.337745	0.0905067
2021-09-07	38.7892	0.541355	0.062033	8.72689	2.61765e-18	9.18182e-18	0.381301	0.291076	0.090225
GCLC	49.0311	0.564756	0.0826467	6.83337	8.29412e-12	2.22054e-11	0.443089	0.35313	0.0899595
MARCKS	62.4584	1.02825	0.0945812	10.8716	1.5745e-27	7.66328e-27	0.478659	0.388741	0.0899177
ESRP1	66.1634	0.574443	0.0568613	10.1025	5.38283e-24	2.30547e-23	0.516667	0.427245	0.0894213
PCGF5	35.7314	0.660764	0.063392	10.4235	1.93774e-25	8.72808e-25	0.374593	0.285289	0.0893049
GGA2	51.7736	0.670646	0.0586393	11.4368	2.73799e-30	1.44687e-29	0.449797	0.360607	0.0891894
NGLY1	31.4346	0.567277	0.0509318	11.138	8.19658e-29	4.16092e-28	0.345325	0.256238	0.0890868
GALNT3	50.4663	0.603894	0.069978	8.62978	6.14718e-18	2.13234e-17	0.439634	0.350752	0.0888821
ZC3H14	39.0957	0.50158	0.0506493	9.903	4.03983e-23	1.67238e-22	0.372967	0.284143	0.0888248
SELK	32.0814	0.771673	0.0720707	10.7072	9.41975e-27	4.45746e-26	0.34939	0.260679	0.0887113
ST14	103.916	0.965224	0.0711293	13.57	6.03337e-42	4.58357e-41	0.618496	0.53001	0.0884859
PTTG1IP	126.995	0.788608	0.0773173	10.1996	1.99023e-24	8.68906e-24	0.663821	0.575534	0.0882875
WASL	67.2651	0.640463	0.0595821	10.7493	5.97372e-27	2.85141e-26	0.519512	0.431629	0.0878835
TRIM44	33.6751	0.445505	0.0752871	5.91741	3.27045e-09	7.69878e-09	0.338008	0.250222	0.0877861
UBR3	33.3326	0.409793	0.0824314	4.97131	6.65005e-07	1.36033e-06	0.335772	0.248245	0.0875271
EZR	390.24	1.67115	0.0770065	21.7014	1.98927e-104	7.11594e-103	0.880691	0.793382	0.087309
SURF6	27.9558	0.828959	0.0917195	9.03798	1.59595e-19	5.87184e-19	0.30752	0.22037	0.0871508
ZBTB41	30.407	0.661021	0.0698045	9.4696	2.80911e-21	1.0958e-20	0.32439	0.237244	0.0871463
YES1	74.9667	0.633426	0.0657909	9.62786	6.09856e-22	2.4315e-21	0.540041	0.452944	0.0870969
FAM208A	37.7208	0.580757	0.0680671	8.53213	1.43677e-17	4.90406e-17	0.351423	0.264403	0.0870194
TNFAIP1	35.2871	0.842524	0.0823288	10.2336	1.40139e-24	6.15329e-24	0.345122	0.258272	0.0868495
CFDP1	31.6408	0.522628	0.068735	7.60351	2.882e-14	8.6129e-14	0.345122	0.258301	0.0868208
RNF13	48.0304	0.573017	0.0646328	8.86573	7.60052e-19	2.72263e-18	0.435976	0.349348	0.0866274
SCAMP2	38.0595	0.449363	0.0670953	6.69738	2.12187e-11	5.57668e-11	0.384146	0.297923	0.0862234
CDK5RAP3	34.3125	0.828559	0.0691355	11.9846	4.28107e-33	2.46334e-32	0.346545	0.260478	0.0860663
ESRRA	31.7747	0.523588	0.0658171	7.95521	1.78832e-15	5.62367e-15	0.349187	0.263143	0.0860442
DR1	36.1009	0.481635	0.0584204	8.24428	1.66152e-16	5.43891e-16	0.373984	0.287953	0.0860307
PPP2R5A	55.1892	0.60269	0.0566091	10.6465	1.81014e-26	8.47936e-26	0.479268	0.393468	0.0858003
DCTN4	34.617	0.556155	0.0591249	9.40645	5.13196e-21	1.97877e-20	0.35874	0.273141	0.0855985
SNX18	45.8239	0.868677	0.0911675	9.52837	1.59768e-21	6.30121e-21	0.398374	0.312821	0.0855535
CARS	28.3198	0.722659	0.0674538	10.7134	8.80695e-27	4.17392e-26	0.315244	0.229795	0.0854487
RAB3IP	84.3359	0.476997	0.0652282	7.31274	2.6174e-13	7.51199e-13	0.573374	0.488182	0.0851918
PPAP2C	55.8871	0.655122	0.0688046	9.5215	1.70702e-21	6.72036e-21	0.488821	0.403753	0.0850681
NASP	35.8349	0.486879	0.13132	3.70758	0.000209247	0.00036011	0.319919	0.234952	0.0849667
EIF2B5	29.461	0.616954	0.0557601	11.0644	1.86628e-28	9.38707e-28	0.324187	0.239335	0.0848517
ATN1	32.2595	0.487394	0.0751009	6.48986	8.59162e-11	2.19343e-10	0.341463	0.256811	0.0846521
TRAK1	36.2928	0.51587	0.0769015	6.7082	1.97043e-11	5.18511e-11	0.347764	0.263171	0.0845928
PPAP2B	35.2175	0.941165	0.0894639	10.5201	6.98321e-26	3.19798e-25	0.34126	0.256754	0.0845061
KRT18	162.139	0.962416	0.092706	10.3814	3.01378e-25	1.34917e-24	0.720732	0.636241	0.0844905
FCHO2	56.7404	0.646805	0.0638751	10.1261	4.2324e-24	1.82189e-23	0.487805	0.403323	0.0844816
CACFD1	22.3242	0.800566	0.0983557	8.1395	3.96908e-16	1.27639e-15	0.303049	0.218622	0.0844268
EIF6	64.6488	0.682053	0.0703713	9.69221	3.25406e-22	1.3093e-21	0.500407	0.416072	0.0843343
CAMLG	38.475	0.575078	0.106786	5.38532	7.23171e-08	1.56948e-07	0.362398	0.278098	0.0843007
TADA2B	35.1006	0.523389	0.0770358	6.7941	1.08987e-11	2.90519e-11	0.364024	0.279845	0.0841791
MTDH	94.3834	0.490925	0.0615266	7.97906	1.47457e-15	4.65228e-15	0.578252	0.494284	0.0839675
USP4	37.8116	0.42852	0.0652957	6.56276	5.28206e-11	1.36256e-10	0.35	0.266122	0.0838777
NUDCD3	29.8596	0.639772	0.0673266	9.50251	2.04886e-21	8.04549e-21	0.324593	0.240796	0.083797
EFCAB4A	76.9114	0.919474	0.0774256	11.8756	1.5854e-32	8.97109e-32	0.525407	0.441713	0.0836933
IVNS1ABP	208.808	1.06368	0.0926037	11.4864	1.54475e-30	8.23975e-30	0.761382	0.677697	0.0836855
STX3	106.128	1.04987	0.0951489	11.034	2.62066e-28	1.30871e-27	0.622358	0.538691	0.083667
PRKCI	29.4028	0.511656	0.0639781	7.99737	1.27109e-15	4.01776e-15	0.323171	0.23965	0.0835203
AKIRIN1	32.2165	0.748877	0.0622545	12.0293	2.49305e-33	1.44918e-32	0.340244	0.256725	0.0835185
PSMD7	60.8704	0.583902	0.050156	11.6417	2.5287e-31	1.38147e-30	0.496545	0.413093	0.083452
CDC27	28.8971	0.674054	0.0845845	7.969	1.59963e-15	5.04271e-15	0.302033	0.218622	0.0834105
SYNCRIP	105.239	0.724844	0.0641877	11.2926	1.42779e-29	7.38984e-29	0.628659	0.545251	0.0834071
FBXO18	30.2692	0.498811	0.0634731	7.85863	3.88372e-15	1.20549e-14	0.325813	0.242429	0.0833836
ITGAV	67.9901	0.467824	0.112356	4.16375	3.13061e-05	5.72614e-05	0.493089	0.409741	0.0833487
LIMS1	41.0987	0.682992	0.0904109	7.5543	4.21104e-14	1.24778e-13	0.378252	0.294915	0.0833373
TSC22D3	90.0868	1.72405	0.142987	12.0574	1.77221e-33	1.03724e-32	0.499797	0.416588	0.0832089
STAM2	26.9999	0.720594	0.056419	12.7722	2.34436e-37	1.54671e-36	0.30813	0.225068	0.083062
TMC5	149.697	1.0911	0.0911529	11.97	5.10359e-33	2.93003e-32	0.639837	0.556912	0.0829258
GCLM	31.1707	0.79683	0.0819244	9.7264	2.32682e-22	9.414e-22	0.331707	0.24879	0.0829177
TMC6	26.4947	0.706721	0.0933544	7.5703	3.72356e-14	1.10547e-13	0.306301	0.223693	0.0826079
SH3D19	35.1796	0.639646	0.0917228	6.97369	3.08744e-12	8.43057e-12	0.325407	0.242888	0.0825187
ENTPD6	60.1967	0.499447	0.0687666	7.26293	3.788e-13	1.07909e-12	0.506911	0.424466	0.0824442
HSPA5	264.526	1.068	0.102671	10.4022	2.42311e-25	1.08792e-24	0.778455	0.696061	0.0823945
HAPLN3	41.7395	1.37158	0.103289	13.2791	3.06213e-40	2.20101e-39	0.364837	0.282538	0.0822991
ACADVL	157.203	0.744078	0.0731242	10.1755	2.55002e-24	1.10826e-23	0.699797	0.617791	0.0820056
IK	43.5315	0.494984	0.0580369	8.52878	1.47897e-17	5.0425e-17	0.39126	0.309383	0.0818776
DUSP3	46.5369	0.444184	0.0970335	4.57764	4.70248e-06	9.10934e-06	0.389431	0.307692	0.0817386
TMEM63A	65.4359	0.691793	0.0792551	8.72868	2.57653e-18	9.04171e-18	0.501423	0.420169	0.0812537
CARHSP1	61.3677	0.488788	0.0970216	5.03793	4.70596e-07	9.72366e-07	0.453455	0.37221	0.081245
C6orf48	35.8053	0.572863	0.144333	3.96905	7.21607e-05	0.000128541	0.328252	0.247042	0.0812101
PRKAA1	27.2367	0.673186	0.063733	10.5626	4.44196e-26	2.0495e-25	0.306098	0.224982	0.0811155
ADRBK1	35.0094	0.665738	0.0840258	7.92302	2.31815e-15	7.25859e-15	0.375407	0.295029	0.0803771
SEC62	90.0832	0.514288	0.0639111	8.04693	8.4897e-16	2.70017e-15	0.570325	0.490102	0.0802235
PPARA	41.7029	0.484429	0.0975075	4.96812	6.76064e-07	1.3824e-06	0.353049	0.273084	0.0799647
PAIP2	50.7026	0.51045	0.0583646	8.74587	2.21298e-18	7.78242e-18	0.459553	0.379602	0.0799511
DLG1	41.8535	0.460573	0.060604	7.59972	2.96775e-14	8.86396e-14	0.379268	0.299327	0.0799415
DAZAP1	47.9358	0.646904	0.0609887	10.607	2.76609e-26	1.2867e-25	0.422561	0.342673	0.079888
FAM13A	42.6878	0.757051	0.12249	6.18051	6.38964e-10	1.56264e-09	0.315244	0.235697	0.079547
SPATS2L	85.1442	0.593954	0.0783069	7.58495	3.32609e-14	9.90341e-14	0.539634	0.460106	0.0795281
UCK2	31.0569	0.571486	0.0841446	6.79172	1.10805e-11	2.95159e-11	0.319919	0.24051	0.0794087
LRP2	54.6007	0.98058	0.124812	7.85647	3.95117e-15	1.22519e-14	0.322764	0.243404	0.0793607
CD2AP	64.8089	0.621484	0.0576149	10.7869	3.9707e-27	1.9042e-26	0.488415	0.409082	0.0793328
EIF4G1	203.419	0.682398	0.0535767	12.7368	3.69017e-37	2.41387e-36	0.769512	0.690331	0.0791813
PCMT1	30.9305	0.499508	0.0622226	8.02775	9.92776e-16	3.14998e-15	0.341057	0.261997	0.0790601
PTK2	63.7618	0.490832	0.0634212	7.73925	1.00007e-14	3.04807e-14	0.47622	0.397192	0.0790271
IRX5	29.3682	1.38155	0.136397	10.1289	4.11305e-24	1.77201e-23	0.301626	0.223234	0.0783915
ATG5	26.6692	0.585259	0.053006	11.0414	2.41306e-28	1.207e-27	0.317073	0.238963	0.0781103
MINA	48.1398	0.546738	0.063324	8.63398	5.92526e-18	2.05629e-17	0.39878	0.320728	0.0780528
MAP3K5	45.6882	0.415639	0.0728026	5.70912	1.13564e-08	2.58798e-08	0.383537	0.306776	0.0767611
SPAG7	33.2005	0.527694	0.063635	8.29251	1.10883e-16	3.66113e-16	0.355285	0.278785	0.0764993
SMAP1	28.4181	0.458942	0.0607617	7.55313	4.24909e-14	1.25833e-13	0.309146	0.232689	0.0764576
RNH1	52.4355	0.498832	0.0652196	7.6485	2.03344e-14	6.11267e-14	0.466057	0.389801	0.076256
SPTSSA	323.478	0.992031	0.0824951	12.0253	2.61517e-33	1.51902e-32	0.836992	0.760837	0.0761553
NHLRC2	32.7736	0.747314	0.0904859	8.2589	1.47018e-16	4.83218e-16	0.326626	0.250509	0.0761175
UBE2I	38.6811	0.616045	0.0750898	8.20411	2.32313e-16	7.55153e-16	0.380488	0.304512	0.0759756
LEPROT	82.7974	0.520215	0.0664365	7.83026	4.86853e-15	1.50327e-14	0.540447	0.46469	0.0757573
CTBP1	43.9807	0.506885	0.0633815	7.99738	1.27098e-15	4.01776e-15	0.413821	0.338118	0.0757034
AVL9	29.4142	0.525007	0.0716201	7.33045	2.29379e-13	6.61292e-13	0.306301	0.230855	0.0754456
RAB21	52.0023	0.6419	0.0544617	11.7863	4.59411e-32	2.56741e-31	0.465041	0.389658	0.075383
OGDH	31.6747	0.438663	0.0805162	5.44813	5.09019e-08	1.11655e-07	0.332724	0.257814	0.0749095
BAG5	35.9779	0.450497	0.063776	7.06373	1.62093e-12	4.49002e-12	0.338618	0.263716	0.0749021
ANKIB1	49.896	0.43635	0.0529636	8.23867	1.74128e-16	5.69274e-16	0.398374	0.32365	0.0747241
DNM2	46.5941	0.456472	0.0611825	7.46082	8.59826e-14	2.52196e-13	0.411992	0.337688	0.0743039
KRT7	395.453	0.711311	0.160574	4.4298	9.43211e-06	1.79073e-05	0.74187	0.667669	0.0742005
CTDSP2	49.3321	0.676352	0.0864978	7.8193	5.3116e-15	1.6381e-14	0.443089	0.368973	0.0741165
SPOP	27.9859	0.637362	0.0876859	7.26869	3.62978e-13	1.03575e-12	0.309146	0.235181	0.0739651
DDR1	96.5705	0.592344	0.0654578	9.04925	1.43951e-19	5.30262e-19	0.601423	0.527661	0.073762
XBP1	216.609	1.02845	0.106671	9.64132	5.34967e-22	2.13514e-21	0.790244	0.716545	0.073699
RMND5A	32.8441	0.60935	0.0733852	8.30344	1.01136e-16	3.34995e-16	0.340854	0.267354	0.0734994
SAR1B	66.6689	0.529485	0.0466806	11.3427	8.05814e-30	4.20042e-29	0.502846	0.42948	0.0733655
CTNND1	155.251	0.592107	0.0671482	8.81791	1.16613e-18	4.15304e-18	0.721341	0.648245	0.0730962
MARS	37.9364	0.486158	0.078949	6.15787	7.37312e-10	1.798e-09	0.353049	0.279989	0.0730602
BOK	37.3929	0.635418	0.0602142	10.5526	4.93958e-26	2.27431e-25	0.372967	0.300014	0.0729532
GORASP2	43.2634	0.543265	0.0467457	11.6217	3.19663e-31	1.74327e-30	0.427236	0.354305	0.0729312
DNAJA2	48.4244	0.48655	0.0523375	9.29641	1.45266e-20	5.52616e-20	0.431707	0.358831	0.0728762
CUL4A	38.3859	0.465742	0.05614	8.29609	1.07595e-16	3.55623e-16	0.382317	0.309612	0.0727053
RHOU	102.752	1.18172	0.0948058	12.4647	1.16374e-35	7.25373e-35	0.584146	0.511531	0.072615
PGM3	31.5682	0.780135	0.0907379	8.59767	8.13478e-18	2.80784e-17	0.316463	0.243891	0.0725729
ELMO3	29.6212	0.692526	0.0726777	9.52873	1.59212e-21	6.28087e-21	0.316057	0.243575	0.0724815
GINM1	33.0075	0.408267	0.0731818	5.57881	2.42166e-08	5.40944e-08	0.335366	0.263028	0.0723376
CAST	172.017	0.781592	0.0775175	10.0828	6.58319e-24	2.80783e-23	0.701829	0.629623	0.072206
KLF15	32.1204	1.24042	0.176425	7.03087	2.05248e-12	5.65077e-12	0.327439	0.255236	0.0722034
ANKRD28	55.546	0.432119	0.0648325	6.66516	2.64374e-11	6.91391e-11	0.438821	0.366796	0.0720256
PTBP3	66.3353	0.520741	0.069062	7.54019	4.69295e-14	1.38763e-13	0.505285	0.433319	0.0719655
BNIP3L	54.8441	0.471871	0.0664493	7.10122	1.23656e-12	3.44397e-12	0.459756	0.387824	0.071932
HNRNPC	102.274	0.601519	0.0721734	8.33435	7.79264e-17	2.59124e-16	0.606911	0.535224	0.0716864
ANXA1	234.086	1.15843	0.297107	3.89903	9.65782e-05	0.000170355	0.335163	0.263716	0.0714468
RNF213	107.291	0.486144	0.0800748	6.07113	1.27016e-09	3.05659e-09	0.542886	0.471508	0.0713778
NDRG1	231.098	1.45433	0.0800965	18.1572	1.12537e-73	1.93392e-72	0.782724	0.711388	0.0713355
GPBP1L1	56.8817	0.668788	0.060587	11.0385	2.49242e-28	1.24588e-27	0.462195	0.390976	0.0712196
S100A16	103.11	0.643613	0.110802	5.80866	6.29767e-09	1.45988e-08	0.56748	0.496319	0.0711611
FAM134A	37.2075	0.494988	0.0688323	7.19122	6.42134e-13	1.81177e-12	0.369106	0.29798	0.0711255
CCNDBP1	29.2512	0.45891	0.0711361	6.45116	1.10997e-10	2.81827e-10	0.318089	0.247472	0.0706177
HOOK2	29.2123	0.828582	0.0696244	11.9008	1.17284e-32	6.6735e-32	0.300407	0.229824	0.0705827
CTSD	82.9043	0.510203	0.116831	4.36702	1.25952e-05	2.36783e-05	0.529268	0.45939	0.0698785
DNAJC5	53.2583	0.529212	0.0722515	7.32458	2.39647e-13	6.90116e-13	0.456301	0.386764	0.0695367
LYN	79.0311	0.580914	0.0997072	5.8262	5.67029e-09	1.31783e-08	0.494715	0.425183	0.0695328
GGPS1	30.6889	0.516687	0.0594985	8.68403	3.81986e-18	1.3353e-17	0.328252	0.259017	0.0692347
USP9X	119.014	0.454399	0.0716641	6.34068	2.28752e-10	5.70894e-10	0.612398	0.543189	0.0692097
SLC5A1	62.1929	0.495191	0.0999224	4.95576	7.20495e-07	1.47037e-06	0.457927	0.388741	0.069186
THUMPD1	41.306	0.688796	0.0855539	8.05102	8.21051e-16	2.61245e-15	0.355894	0.28675	0.0691446
FAM177A1	27.6605	0.552756	0.0598003	9.24336	2.38868e-20	9.03096e-20	0.306301	0.237158	0.0691428
RAI14	120.857	0.659788	0.10667	6.18529	6.19882e-10	1.51718e-09	0.560569	0.491591	0.0689776
OSBP	97.6735	0.467002	0.0641078	7.28464	3.22535e-13	9.21889e-13	0.611382	0.54253	0.0688524
CDC42SE1	41.3067	0.72291	0.0812321	8.89932	5.61919e-19	2.0247e-18	0.39187	0.323192	0.0686784
HNRNPL	45.362	0.496871	0.0686726	7.23536	4.64289e-13	1.31676e-12	0.417886	0.349234	0.0686525
PTK6	27.557	0.648679	0.0712341	9.1063	8.52359e-20	3.16408e-19	0.31748	0.248904	0.0685755
TMEM106B	44.8751	0.661194	0.068814	9.60843	7.36668e-22	2.92797e-21	0.390854	0.322619	0.0682351
SH3BP5	119.661	0.811173	0.0690902	11.7408	7.87511e-32	4.36918e-31	0.625	0.556768	0.0682316
NELFB	29.855	0.471477	0.0579241	8.13956	3.96732e-16	1.27609e-15	0.317073	0.248904	0.068169
MYO5C	62.4392	0.407063	0.0687753	5.91873	3.24438e-09	7.63858e-09	0.421545	0.353416	0.0681283
GOLPH3L	42.6436	0.592797	0.0762963	7.76967	7.86885e-15	2.41077e-14	0.418496	0.350437	0.068059
LDB1	29.1132	0.751744	0.0677014	11.1038	1.20198e-28	6.0736e-28	0.324187	0.256181	0.0680059
RIC8A	28.732	0.495465	0.074836	6.62068	3.57551e-11	9.3047e-11	0.306911	0.238906	0.068005
RGL2	61.8351	0.846523	0.0606594	13.9554	2.91855e-44	2.3585e-43	0.481911	0.414325	0.067586
CRCP	35.2912	0.510578	0.0641117	7.96387	1.66736e-15	5.24976e-15	0.345122	0.277639	0.0674826
ATF4	291.536	1.34544	0.0552623	24.3465	6.31499e-131	3.89196e-129	0.869919	0.802578	0.0673403
MAGIX	24.8516	0.640733	0.100382	6.38293	1.73734e-10	4.3614e-10	0.305691	0.238533	0.0671579
RBM22	30.2487	0.608588	0.0739012	8.23516	1.79325e-16	5.85865e-16	0.318293	0.251167	0.0671252
EXOC5	36.8731	0.437814	0.0631219	6.93601	4.03324e-12	1.09703e-11	0.360976	0.294141	0.0668344
SPPL2A	37.836	0.407419	0.0848127	4.80375	1.55721e-06	3.10997e-06	0.378659	0.312391	0.0662678
TROVE2	31.5267	0.400157	0.0739671	5.40993	6.30482e-08	1.37376e-07	0.319715	0.253459	0.0662561
VGLL4	69.8435	0.411629	0.103508	3.97679	6.9852e-05	0.000124558	0.486789	0.42057	0.0662185
UBXN4	130.072	0.628866	0.0404422	15.5498	1.59688e-54	1.7185e-53	0.655488	0.5894	0.066088
RHEB	27.2301	0.581509	0.092589	6.28054	3.37392e-10	8.35235e-10	0.30122	0.235239	0.065981
STAMBP	33.9201	0.458802	0.0505556	9.07519	1.13477e-19	4.19518e-19	0.328049	0.262312	0.0657368
ERBB2	39.7606	0.412192	0.0779784	5.28598	1.25035e-07	2.67314e-07	0.355285	0.289586	0.0656985
ARHGAP32	34.7544	0.949069	0.102861	9.22675	2.78962e-20	1.05287e-19	0.301423	0.235869	0.065554
RUFY1	30.7369	0.441961	0.0655574	6.74159	1.56657e-11	4.13638e-11	0.303659	0.238247	0.0654119
TMSB4X	168.927	0.43439	0.158524	2.74021	0.00614001	0.00913915	0.601829	0.536542	0.0652872
RBPJ	31.6367	0.434134	0.0742749	5.84496	5.06692e-09	1.181e-08	0.317276	0.252056	0.0652208
EAPP	56.6752	0.712437	0.0615477	11.5754	5.49315e-31	2.96928e-30	0.454472	0.389572	0.0648999
DNAJA1	114.81	1.11507	0.0719538	15.4971	3.62991e-54	3.85766e-53	0.597764	0.533419	0.0643449
GARS	43.4213	0.645826	0.0794748	8.12618	4.43029e-16	1.42143e-15	0.370935	0.307119	0.0638156
RYK	27.4795	0.735037	0.0881179	8.34152	7.33421e-17	2.44304e-16	0.320528	0.256869	0.0636598
STON2	37.3254	1.29194	0.123213	10.4855	1.00759e-25	4.58555e-25	0.316057	0.252457	0.0636002
NR3C1	123.749	1.01614	0.0901183	11.2756	1.73146e-29	8.93441e-29	0.636585	0.573012	0.0635729
SUB1	47.2931	0.550855	0.0702574	7.84052	4.48674e-15	1.38846e-14	0.420122	0.357026	0.0630957
SMS	44.6794	0.800304	0.0912178	8.77356	1.73112e-18	6.11974e-18	0.371341	0.308265	0.0630762
AP1G1	64.1823	0.494084	0.080739	6.11952	9.38567e-10	2.27539e-09	0.488821	0.426415	0.0624066
AFF1	43.2128	0.456344	0.086555	5.27231	1.34719e-07	2.87618e-07	0.36748	0.305143	0.0623371
ZFAND2B	27.316	0.409893	0.0631859	6.4871	8.75071e-11	2.23256e-10	0.308333	0.246097	0.0622368
PDE4DIP	38.6944	0.419776	0.0834707	5.02902	4.93004e-07	1.01771e-06	0.327846	0.265721	0.0621243
SGSM3	28.3979	0.451157	0.0677103	6.66304	2.68212e-11	7.01071e-11	0.306098	0.244091	0.0620065
FNDC3A	104.893	0.695197	0.0689576	10.0815	6.66924e-24	2.84374e-23	0.59187	0.530354	0.0615161
DCTN2	58.8299	0.443787	0.0631411	7.0285	2.08769e-12	5.74565e-12	0.469919	0.408452	0.0614672
DNAJB12	48.7233	0.430824	0.0532474	8.091	5.91768e-16	1.88918e-15	0.425813	0.364561	0.0612521
PACSIN3	34.2239	0.4866	0.059813	8.13536	4.10725e-16	1.31972e-15	0.341057	0.279874	0.061183
STAG2	94.185	0.533009	0.0566798	9.40386	5.25994e-21	2.02608e-20	0.575813	0.514683	0.0611303
SLC6A14	57.3306	0.727797	0.0895722	8.12526	4.46402e-16	1.43166e-15	0.394919	0.333878	0.061041
NAALADL2	37.264	0.742964	0.0736116	10.093	5.93158e-24	2.53484e-23	0.341463	0.280504	0.0609592
KCMF1	68.9677	0.500105	0.0490729	10.191	2.17409e-24	9.4702e-24	0.534959	0.474087	0.0608725
TNFSF10	189.918	0.934095	0.142307	6.56394	5.24028e-11	1.35201e-10	0.617886	0.55737	0.0605162
SNX27	58.9679	0.463604	0.0670945	6.90971	4.8563e-12	1.31716e-11	0.428862	0.368572	0.06029
TMEM192	31.26	0.420182	0.0778491	5.39738	6.76194e-08	1.47085e-07	0.328659	0.268414	0.0602443
NR2F6	54.6448	0.50431	0.0583775	8.63877	5.68194e-18	1.97274e-17	0.470528	0.410457	0.0600715
PPP1R2	63.4825	0.542338	0.0623488	8.69846	3.36422e-18	1.17709e-17	0.50752	0.447472	0.0600486
SNX30	33.7141	0.559021	0.0922866	6.05744	1.38301e-09	3.3219e-09	0.305488	0.245695	0.0597923
CD164	139.011	0.437188	0.0678548	6.443	1.17137e-10	2.9712e-10	0.705285	0.645724	0.0595604
NEU1	38.1618	0.589733	0.0777224	7.58769	3.25663e-14	9.70601e-14	0.361179	0.302077	0.0591018
MAPK14	31.7141	0.48414	0.0758419	6.38354	1.73038e-10	4.34463e-10	0.310366	0.251511	0.0588546
ZHX1	46.6613	0.421696	0.0662741	6.36292	1.9796e-10	4.95577e-10	0.395528	0.336743	0.0587859
YY1	125.198	0.647943	0.0552755	11.7221	9.82645e-32	5.43803e-31	0.665041	0.606331	0.0587092
KAT2B	55.8263	0.51371	0.0758021	6.77698	1.22713e-11	3.25974e-11	0.454065	0.395416	0.0586489
UFL1	59.8048	0.490197	0.0773268	6.33929	2.30823e-10	5.75969e-10	0.44248	0.384558	0.0579216
GLS	48.8997	0.687633	0.0731184	9.40437	5.23407e-21	2.01662e-20	0.400813	0.343389	0.0574238
UAP1	58.4075	1.06927	0.0823306	12.9875	1.44124e-38	9.84739e-38	0.452236	0.3949	0.0573353
FAM83F	61.2113	0.906763	0.0773733	11.7193	1.01474e-31	5.61161e-31	0.474797	0.417562	0.0572348
SQSTM1	618.786	1.75532	0.0953133	18.4163	9.71399e-76	1.76834e-74	0.92439	0.867412	0.0569787
IPO7	90.6988	0.4446	0.0768455	5.78563	7.22425e-09	1.66612e-08	0.538821	0.481879	0.0569418
OSBPL2	68.9582	0.586402	0.0617989	9.48887	2.33547e-21	9.14521e-21	0.520732	0.464117	0.0566148
ALDH1A3	396.411	0.593033	0.113318	5.23337	1.66445e-07	3.5358e-07	0.776423	0.719897	0.0565259
GALE	85.5821	0.730317	0.0723708	10.0913	6.03528e-24	2.57844e-23	0.54939	0.492995	0.056395
RBM18	35.4377	0.630482	0.0646784	9.74795	1.88222e-22	7.63738e-22	0.35122	0.294857	0.056362
CAB39	61.7893	0.42869	0.0563821	7.6033	2.88679e-14	8.62552e-14	0.480894	0.424896	0.0559982
C20orf24	45.8113	0.469357	0.0783444	5.99095	2.08624e-09	4.96594e-09	0.427642	0.371695	0.0559477
MUC4	112.277	0.76991	0.135548	5.67998	1.34708e-08	3.0508e-08	0.577439	0.52153	0.0559092
MAGI3	39.7581	0.787166	0.118305	6.65371	2.85789e-11	7.46252e-11	0.318699	0.2632	0.0554991
NCL	224.256	0.496295	0.0753671	6.58504	4.54776e-11	1.1759e-10	0.771545	0.716087	0.0554582
PPP4C	30.2186	0.637345	0.0762193	8.36199	6.16681e-17	2.05999e-16	0.329675	0.274373	0.0553015
SNHG8	50.9346	0.600366	0.103509	5.80015	6.62541e-09	1.53308e-08	0.412602	0.357542	0.0550597
ZFAND6	27.6587	0.542129	0.0631833	8.58026	9.46552e-18	3.25398e-17	0.305894	0.251139	0.0547555
TSG101	32.7887	0.459765	0.0523416	8.78393	1.57855e-18	5.59455e-18	0.339228	0.284744	0.0544833
USP16	40.0674	0.450197	0.057791	7.79009	6.69593e-15	2.05429e-14	0.336992	0.28271	0.0542817
FAM46A	51.5608	1.34659	0.19236	7.00039	2.55248e-12	7.00345e-12	0.348374	0.29417	0.0542041
RBM15B	29.1524	0.447486	0.0722814	6.19089	5.98242e-10	1.46538e-09	0.301626	0.247472	0.0541543
KRR1	53.2039	0.661123	0.0904395	7.31012	2.66913e-13	7.65617e-13	0.399593	0.345538	0.0540556
SF3B3	42.9443	0.403426	0.0796211	5.06682	4.04521e-07	8.40138e-07	0.353252	0.299756	0.0534956
IL7R	155.215	0.443708	0.131938	3.36301	0.00077098	0.00126323	0.572967	0.51984	0.0531279
HEBP2	123.802	0.802532	0.0759583	10.5654	4.30996e-26	1.98979e-25	0.630488	0.577482	0.0530061
YIPF5	32.3639	0.468793	0.0573038	8.18083	2.81903e-16	9.13447e-16	0.324593	0.271909	0.052684
MFSD6	138.511	0.544809	0.115516	4.71629	2.40184e-06	4.73883e-06	0.646748	0.594184	0.0525638
EIF4A1	39.13	0.962398	0.101459	9.48556	2.41082e-21	9.43066e-21	0.333333	0.280848	0.0524853
VAT1	104.709	0.570604	0.0799184	7.13983	9.34461e-13	2.61874e-12	0.59939	0.547085	0.0523053
CSNK1G2	49.4099	0.46014	0.0581958	7.90676	2.6417e-15	8.24597e-15	0.402439	0.350466	0.0519735
EIF4A2	173.562	0.769825	0.0698648	11.0188	3.10227e-28	1.5457e-27	0.745325	0.693396	0.0519288
KRT19	458.19	0.810116	0.102031	7.93991	2.02335e-15	6.35886e-15	0.784553	0.733362	0.0511909
GNA11	52.1512	0.449289	0.0531048	8.46042	2.66425e-17	9.00563e-17	0.429065	0.378026	0.051039
RAB14	72.7896	0.505744	0.0469206	10.7787	4.33854e-27	2.07865e-26	0.526626	0.475605	0.0510208
TUG1	36.8911	0.624307	0.0780297	8.00089	1.23525e-15	3.90606e-15	0.309756	0.258903	0.0508534
PPP3CA	84.3324	0.452019	0.0498294	9.07134	1.17568e-19	4.34326e-19	0.536789	0.488497	0.0482913
ARFGAP2	33.0372	0.445646	0.0567187	7.85713	3.93021e-15	1.21918e-14	0.334756	0.286549	0.0482069
LTBR	33.3415	0.558108	0.0769302	7.25474	4.02432e-13	1.14514e-12	0.329878	0.282853	0.0470246
APMAP	80.5028	0.401658	0.0711369	5.64627	1.63962e-08	3.69752e-08	0.531707	0.485031	0.0466765
FAM134B	87.4873	0.901191	0.118709	7.5916	3.15973e-14	9.42453e-14	0.505488	0.459189	0.0462986
PPM1K	71.5235	0.859152	0.121652	7.0624	1.63652e-12	4.52994e-12	0.465244	0.41951	0.0457338
SLC35C1	30.8817	0.921515	0.123699	7.44964	9.35947e-14	2.74418e-13	0.318496	0.272769	0.045727
ARFIP1	42.8134	0.44645	0.0528302	8.45066	2.89659e-17	9.77808e-17	0.378049	0.332445	0.0456036
CALCOCO1	47.6341	0.562646	0.0852466	6.60021	4.10571e-11	1.06501e-10	0.379878	0.334422	0.045456
RAD23B	159.303	0.642151	0.0529206	12.1342	6.9553e-34	4.12906e-33	0.717886	0.673055	0.0448307
TBC1D20	34.278	0.610601	0.091616	6.66479	2.65042e-11	6.93019e-11	0.330488	0.285804	0.0446835
SLC39A7	70.6132	0.439426	0.0875854	5.01712	5.24519e-07	1.08116e-06	0.507317	0.463515	0.0438018
ARHGDIA	67.8249	0.408385	0.0665127	6.13995	8.25488e-10	2.0076e-09	0.500407	0.456811	0.0435952
TFRC	68.1981	0.402816	0.129253	3.11649	0.00183016	0.00288413	0.454878	0.411632	0.0432465
ATP13A4	38.7997	0.586007	0.147136	3.98277	6.8118e-05	0.000121608	0.303252	0.260335	0.0429168
NCOA1	81.1717	0.460553	0.0633214	7.27327	3.50894e-13	1.00145e-12	0.518902	0.476407	0.042495
STIP1	52.0358	0.426703	0.0735962	5.79789	6.71545e-09	1.5525e-08	0.385976	0.345968	0.040008
TOP1	77.1145	0.46424	0.0539414	8.60638	7.5404e-18	2.60795e-17	0.486585	0.446612	0.0399731
CALM2	228.002	0.684572	0.0782517	8.74833	2.16538e-18	7.62504e-18	0.790447	0.752586	0.0378616
HERC3	48.8797	0.549511	0.103326	5.31824	1.04778e-07	2.24978e-07	0.427439	0.389629	0.03781
MATR3	133.664	0.47525	0.0513777	9.25013	2.24218e-20	8.48965e-20	0.65874	0.621029	0.0377113
RAB10	146.969	0.556352	0.0507931	10.9533	6.40829e-28	3.15703e-27	0.690854	0.653373	0.0374802
ATF2	41.513	0.444425	0.0606819	7.32384	2.40967e-13	6.93527e-13	0.369106	0.331872	0.0372335
NBR1	76.5568	0.402083	0.0530543	7.57871	3.49015e-14	1.03738e-13	0.510976	0.474316	0.0366596
CHPF	38.1848	0.439376	0.08405	5.22755	1.71768e-07	3.64586e-07	0.364228	0.327718	0.0365096
CTNNAL1	35.9308	0.449987	0.103145	4.36266	1.28492e-05	2.4147e-05	0.31626	0.279788	0.0364722
PCMTD1	50.7185	0.414301	0.0588088	7.04489	1.85607e-12	5.12564e-12	0.403455	0.367082	0.0363732
NAB1	49.1589	0.552555	0.0728403	7.58585	3.30315e-14	9.837e-14	0.387398	0.352299	0.0350993
PPP1R16A	35.4935	0.616231	0.0864858	7.12522	1.03914e-12	2.90414e-12	0.365244	0.331471	0.0337728
CNBP	201.417	0.502617	0.0509103	9.87261	5.472e-23	2.25432e-22	0.779675	0.746025	0.0336499
TGFBR3	166.068	0.720751	0.145571	4.95119	7.37609e-07	1.50343e-06	0.652236	0.619768	0.0324678
ITGA6	311.486	0.93349	0.0754663	12.3696	3.81579e-35	2.34322e-34	0.805081	0.773041	0.0320402
UBC	648.032	1.73347	0.058646	29.5582	5.15592e-192	1.06923e-189	0.956098	0.924767	0.0313303
MYH9	451.929	0.77852	0.126211	6.16841	6.89787e-10	1.68451e-09	0.845528	0.814439	0.0310893
ZNF33A	41.5063	0.438737	0.0885355	4.95549	7.21481e-07	1.47207e-06	0.318496	0.28801	0.0304856
TJP3	78.5802	0.602645	0.0849675	7.09266	1.31563e-12	3.65887e-12	0.522154	0.492508	0.0296462
CIRBP	171.304	0.642712	0.0554535	11.5901	4.62549e-31	2.50911e-30	0.737195	0.709898	0.0272968
DNAJB6	126.904	0.431382	0.0673848	6.40177	1.53587e-10	3.86829e-10	0.68252	0.657356	0.0251646
SCYL2	79.4051	0.448482	0.0540661	8.29507	1.0852e-16	3.58602e-16	0.525203	0.500731	0.0244727
USP22	76.8296	0.422464	0.0667399	6.33	2.45155e-10	6.11037e-10	0.518089	0.494313	0.0237763
SATB1	52.4391	0.430595	0.0764185	5.6347	1.75366e-08	3.94599e-08	0.404268	0.380977	0.0232914
SQRDL	50.1761	0.430484	0.060674	7.09503	1.2932e-12	3.59714e-12	0.431707	0.408996	0.0227115
BTG3	36.7265	0.915537	0.123393	7.41967	1.1741e-13	3.42737e-13	0.317276	0.294915	0.0223617
SARS	110.906	0.412754	0.055355	7.45649	8.88566e-14	2.60576e-13	0.61748	0.595445	0.0220349
PPP1R13B	44.1291	0.7959	0.139792	5.69345	1.24497e-08	2.82457e-08	0.360163	0.33849	0.0216724
LARP4	58.9528	0.495247	0.0714163	6.93466	4.07205e-12	1.10738e-11	0.447967	0.426386	0.0215816
PIK3R3	44.8009	0.42842	0.120793	3.54673	0.000390037	0.000656306	0.304675	0.283312	0.021363
ARF4	78.2108	0.626088	0.0624103	10.0318	1.10489e-23	4.67227e-23	0.549593	0.529809	0.019784
INSIG1	62.5916	1.11173	0.130031	8.54972	1.23393e-17	4.21827e-17	0.369106	0.349835	0.0192704
UBE2D3	180.524	0.621357	0.040379	15.3881	1.96635e-53	2.04858e-52	0.744106	0.727661	0.0164449
C4orf32	36.183	0.452928	0.070817	6.39575	1.59758e-10	4.02042e-10	0.348171	0.331786	0.0163845
MYL12A	119.211	0.503442	0.0746591	6.74321	1.5492e-11	4.09192e-11	0.615447	0.599513	0.0159342
PICALM	136.297	0.453767	0.0682082	6.65268	2.87806e-11	7.51135e-11	0.674187	0.658444	0.0157426
RTN4	166.871	0.479937	0.0794785	6.03858	1.55473e-09	3.72678e-09	0.712602	0.697006	0.0155955
EPCAM	188.079	0.494539	0.0762143	6.48879	8.6526e-11	2.20826e-10	0.737602	0.72279	0.0148112
MUC15	190.167	0.628667	0.10554	5.95666	2.5745e-09	6.09978e-09	0.712398	0.69778	0.0146187
MRPS6	31.2374	0.522085	0.0774504	6.74089	1.57414e-11	4.15493e-11	0.313211	0.299269	0.0139419
OSMR	87.9932	0.475883	0.118559	4.01388	5.97284e-05	0.000107078	0.494106	0.482882	0.0112236
SLCO4C1	69.591	0.651151	0.13144	4.95399	7.27086e-07	1.48297e-06	0.394512	0.38622	0.00829246
AZIN1	78.8835	0.496696	0.0708602	7.00952	2.39131e-12	6.56948e-12	0.509756	0.503424	0.00633252
YWHAZ	197.787	0.676946	0.0614131	11.0228	2.96592e-28	1.47872e-27	0.75874	0.752614	0.0061256
SH3GLB1	161.321	0.429821	0.0528062	8.1396	3.96589e-16	1.2759e-15	0.698577	0.692709	0.00586845
AGPAT6	154.209	0.510891	0.0952679	5.36268	8.1995e-08	1.7725e-07	0.666057	0.662656	0.00340113
SH3BGRL3	62.8313	0.543981	0.0902713	6.02607	1.67995e-09	4.01566e-09	0.446341	0.443862	0.00247955
HSP90AA1	1028.45	1.09402	0.0791769	13.8174	2.00148e-43	1.57916e-42	0.958333	0.956396	0.0019374
PXN	64.2273	0.471183	0.0768134	6.13412	8.56308e-10	2.07991e-09	0.475203	0.474459	0.000744006
CHSY1	70.4882	0.548193	0.105683	5.18713	2.13561e-07	4.50985e-07	0.402439	0.402435	3.84318e-06
TPM4	257.813	0.575836	0.0924624	6.22778	4.73079e-10	1.16421e-09	0.736789	0.737803	-0.00101399
EIF1	361.621	0.62168	0.0614755	10.1126	4.85577e-24	2.08263e-23	0.866057	0.868586	-0.00252925
BRINP1	116.046	0.847963	0.0839889	10.0961	5.74662e-24	2.45853e-23	0.571951	0.577997	-0.0060462
SREBF1	125.251	1.31642	0.114382	11.509	1.18863e-30	6.37342e-30	0.535569	0.542215	-0.00664548
RBM47	162.348	0.623559	0.0615599	10.1293	4.09539e-24	1.76489e-23	0.688618	0.696662	-0.00804448
ELL2	228.389	0.837662	0.0855425	9.79236	1.21432e-22	4.95345e-22	0.752642	0.762928	-0.0102857
OGFRL1	228.194	0.574631	0.0614871	9.34554	9.14207e-21	3.49599e-20	0.738211	0.750122	-0.0119104
ZNF641	43.6213	0.48228	0.0889433	5.42234	5.88249e-08	1.28429e-07	0.314228	0.329752	-0.0155245
GLUL	180.955	0.655333	0.144381	4.53891	5.65447e-06	1.0893e-05	0.592276	0.609941	-0.0176648
PDZD2	80.4595	0.418526	0.112617	3.71638	0.000202099	0.000348316	0.412805	0.433061	-0.0202563
ACTG1	777.74	1.04574	0.139265	7.50897	5.95925e-14	1.75529e-13	0.857927	0.87933	-0.0214028
TGFBR2	157.45	0.580688	0.0871141	6.66583	2.6317e-11	6.88361e-11	0.636179	0.658043	-0.0218644
HSP90AB1	635.706	0.403257	0.0604782	6.66781	2.59655e-11	6.79398e-11	0.913415	0.935998	-0.0225831
CLDN8	67.3508	1.09892	0.107772	10.1967	2.052e-24	8.95365e-24	0.40813	0.431772	-0.0236419
TRPS1	115.006	0.841146	0.148955	5.64697	1.63297e-08	3.68306e-08	0.461179	0.486005	-0.024826
NUPR1	640.041	0.467228	0.0838547	5.57188	2.52011e-08	5.61789e-08	0.895122	0.927718	-0.0325961
RGCC	66.5237	0.406545	0.117185	3.46925	0.00052191	0.000867457	0.367683	0.402034	-0.0343512
ACTB	544.042	0.56714	0.0962159	5.89445	3.75939e-09	8.8254e-09	0.83374	0.891506	-0.0577657
FTL	297.135	0.453736	0.0930455	4.8765	1.07987e-06	2.17933e-06	0.75752	0.820828	-0.0633076
CD14	374.163	0.479579	0.107467	4.46256	8.09864e-06	1.54541e-05	0.751423	0.835869	-0.084446
UBB	418.273	0.72452	0.0735343	9.85281	6.66507e-23	2.73995e-22	0.80935	0.894628	-0.0852787
IRX2	137.196	0.417744	0.132848	3.14452	0.00166358	0.00263026	0.537195	0.62693	-0.0897351
IRX3	157.299	0.665867	0.129306	5.14954	2.61123e-07	5.4788e-07	0.56565	0.663057	-0.0974065
G0S2	114.725	0.754856	0.210767	3.58147	0.000341666	0.000577955	0.353862	0.468701	-0.114839
AKAP6	89.8314	0.467052	0.105983	4.40686	1.04878e-05	1.98356e-05	0.396545	0.519267	-0.122722

## Sheet: KRT high lactocytes 1
Supplemental Dataset 6
Related to Epithelial subgroup marker genes, Figure 4
Marker Genes for KRT High Lactocytes 1: (DESeq2 Wald test in subgroup vs others, donor as covariate, adjusted p-value < 0.05 average log fold change > 0.4 or < -0.4, percent in celltype expressing > 0.3, ordered by percent difference)
	baseMean	log2FoldChange	lfcSE	stat	pvalue	padj	pts	pts_rest	pts_diff
ANXA1	234.086	2.20886	0.301354	7.32981	2.30482e-13	3.49992e-12	0.854312	0.212352	0.64196
DEFB1	49.8044	2.71115	0.287493	9.43032	4.08856e-21	1.61356e-19	0.697911	0.0884708	0.60944
SAT1	114.399	1.16594	0.296086	3.93784	8.2218e-05	0.000291226	0.70782	0.204151	0.503669
CAPN2	83.5444	1.53371	0.282242	5.43403	5.50952e-08	3.57296e-07	0.746385	0.251365	0.49502
IFITM3	49.5788	2.06399	0.115307	17.9	1.17986e-71	5.8049e-68	0.695769	0.237677	0.458092
TAGLN2	83.8959	1.14339	0.126488	9.03954	1.57336e-19	5.19526e-18	0.769684	0.327672	0.442012
LINC00152	20.6686	2.24544	0.178252	12.597	2.19307e-36	4.4342e-34	0.509909	0.0827353	0.427174
RARRES3	94.7238	1.65208	0.116109	14.2287	6.08444e-46	3.45409e-43	0.842528	0.41545	0.427078
ANXA3	38.4274	1.54462	0.209193	7.3837	1.53953e-13	2.40206e-12	0.56963	0.150564	0.419067
CNN3	26.7968	2.05729	0.31588	6.51288	7.37251e-11	7.72857e-10	0.477772	0.0604029	0.417369
CRYAB	67.3094	1.41368	0.169067	8.36168	6.18327e-17	1.47678e-15	0.690948	0.276662	0.414286
CXCL16	39.9287	1.3165	0.150423	8.75194	2.09714e-18	5.88852e-17	0.620246	0.206007	0.414239
LITAF	83.146	1.15986	0.15133	7.66449	1.79542e-14	3.15857e-13	0.773969	0.367543	0.406426
CHI3L2	18.7443	3.2446	0.209713	15.4716	5.39094e-54	6.63086e-51	0.456883	0.0544457	0.402437
TMSB4X	168.927	1.5576	0.136823	11.384	5.02385e-30	5.704e-28	0.901982	0.507633	0.394348
IL32	19.2998	3.22779	0.278292	11.5986	4.19098e-31	5.42622e-29	0.425549	0.0313929	0.394156
FAM102A	38.488	1.18716	0.188427	6.30036	2.96964e-10	2.84069e-09	0.595072	0.203098	0.391975
GBP2	186.734	1.1482	0.158067	7.26403	3.75728e-13	5.54575e-12	0.893144	0.503089	0.390055
S100A10	68.8581	1.05163	0.272914	3.85333	0.000116521	0.000399222	0.560525	0.172813	0.387712
LDHA	87.9316	0.932591	0.137776	6.76889	1.29773e-11	1.53975e-10	0.737547	0.350614	0.386933
PRELID1	75.7074	1.35086	0.0829546	16.2843	1.27632e-59	3.13975e-56	0.80557	0.420908	0.384662
SCARA3	34.3405	1.47674	0.139166	10.6114	2.63782e-26	1.80251e-24	0.584896	0.203901	0.380994
SOD2	503.362	2.02897	0.186653	10.8703	1.59754e-27	1.3173e-25	0.962507	0.586407	0.3761
CHI3L1	99.1431	1.91954	0.229823	8.35226	6.69699e-17	1.5841e-15	0.652384	0.276856	0.375528
SFRP1	170.326	1.53799	0.173927	8.8427	9.34344e-19	2.75818e-17	0.845742	0.472888	0.372854
VTCN1	40.7931	1.40089	0.202154	6.9298	4.21434e-12	5.34855e-11	0.546331	0.173755	0.372576
CD44	48.7049	0.948339	0.256324	3.69976	0.000215803	0.000697448	0.504017	0.136211	0.367806
RHOQ	26.9715	1.62393	0.152078	10.6783	1.28672e-26	9.26436e-25	0.515265	0.148624	0.366641
OPTN	101.388	1.11371	0.100725	11.0569	2.02941e-28	1.94192e-26	0.804499	0.439278	0.365221
CX3CL1	43.4877	1.01245	0.31789	3.18491	0.00144797	0.0038633	0.470005	0.107922	0.362084
ZFAS1	93.7004	0.85354	0.132632	6.43538	1.23161e-10	1.25283e-09	0.77879	0.417971	0.360818
S100A9	526.751	1.79901	0.162711	11.0565	2.03928e-28	1.94192e-26	0.945635	0.591505	0.35413
AK5	97.9464	1.4386	0.159653	9.01076	2.04639e-19	6.66771e-18	0.77022	0.416752	0.353468
VIM	66.6346	1.46824	0.381906	3.84452	0.000120791	0.000412702	0.423942	0.0705162	0.353426
S100A11	86.0335	0.912293	0.141678	6.43918	1.20123e-10	1.22534e-09	0.758436	0.410213	0.348223
VWA5A	34.152	1.23609	0.0828064	14.9275	2.18305e-50	1.8954e-47	0.558115	0.217672	0.340443
MSN	92.3742	0.996714	0.118676	8.39863	4.51704e-17	1.09838e-15	0.754954	0.418082	0.336872
CCDC6	106.82	0.728942	0.114308	6.37702	1.80566e-10	1.7923e-09	0.791377	0.456457	0.334919
LGALS3	101.426	0.597782	0.18745	3.18902	0.00142754	0.0038185	0.750134	0.41545	0.334684
KRT8	95.0564	0.873344	0.14985	5.8281	5.60606e-09	4.30918e-08	0.73353	0.404838	0.328692
DUSP23	92.8037	1.14785	0.115726	9.91868	3.45301e-23	1.68763e-21	0.795394	0.468233	0.327161
CRABP2	145.654	1.52362	0.125521	12.1384	6.61199e-34	1.07245e-31	0.799411	0.472334	0.327077
NEBL	78.0054	1.03114	0.0804776	12.8127	1.39185e-37	3.20995e-35	0.742903	0.419329	0.323574
LYN	79.0311	0.801339	0.103139	7.76947	7.88145e-15	1.4451e-13	0.724424	0.403702	0.320722
HADH	67.1642	1.04262	0.0922992	11.2961	1.37195e-29	1.46739e-27	0.736208	0.417001	0.319206
RGS10	18.9029	1.45242	0.18268	7.95062	1.85581e-15	3.68169e-14	0.415372	0.0964783	0.318894
2021-09-09	65.439	0.679362	0.0851205	7.98117	1.44947e-15	2.8872e-14	0.690948	0.37206	0.318889
TMEM123	18.3012	1.89322	0.222011	8.52758	1.49442e-17	3.8428e-16	0.387252	0.0707656	0.316487
ITGB6	45.0184	1.26401	0.158775	7.96099	1.70674e-15	3.39508e-14	0.505088	0.190103	0.314986
GAS5	74.3293	0.970961	0.124496	7.79915	6.23237e-15	1.15856e-13	0.720139	0.409825	0.310314
PABPC4	97.8901	0.811577	0.0810056	10.0188	1.26068e-23	6.529e-22	0.809588	0.499764	0.309823
PADI2	144.286	1.23257	0.165313	7.45599	8.91926e-14	1.43096e-12	0.884574	0.575019	0.309555
C1orf198	75.5595	0.566313	0.137738	4.11153	3.93054e-05	0.000148603	0.694697	0.38547	0.309227
KRT15	177.83	1.77898	0.210499	8.45126	2.88165e-17	7.1007e-16	0.68211	0.374747	0.307363
RBPMS	12.8197	2.36844	0.206644	11.4614	2.06049e-30	2.39471e-28	0.36556	0.0598764	0.305683
LMNA	159.419	0.556338	0.151572	3.67045	0.000242122	0.000773699	0.843332	0.53814	0.305192
KRT7	395.453	1.3604	0.159315	8.53904	1.35336e-17	3.49836e-16	0.951527	0.648417	0.30311
CD74	289.646	1.52887	0.135112	11.3156	1.09844e-29	1.19213e-27	0.962239	0.665734	0.296505
CCNG1	57.7609	0.854521	0.0801382	10.6631	1.5147e-26	1.08529e-24	0.710498	0.414535	0.295963
MXI1	70.8317	0.517559	0.108473	4.77131	1.83035e-06	9.08255e-06	0.673273	0.377324	0.295949
CARHSP1	61.3677	0.612821	0.104445	5.8674	4.42672e-09	3.48843e-08	0.64917	0.354631	0.294538
TUBA1A	32.7872	1.48367	0.255931	5.79716	6.74492e-09	5.11326e-08	0.393144	0.100163	0.292981
PALLD	32.6809	0.945094	0.21985	4.29882	1.71708e-05	6.97226e-05	0.423942	0.131723	0.29222
VGLL4	69.8435	0.766744	0.103175	7.43145	1.07411e-13	1.70288e-12	0.690412	0.401679	0.288733
ANXA2	419.82	0.527221	0.203454	2.59135	0.00956014	0.0204921	0.933048	0.644343	0.288704
CNN2	52.469	0.945937	0.0698242	13.5474	8.20607e-42	2.88385e-39	0.653187	0.364828	0.288359
AHCY	59.8233	0.969367	0.114809	8.44329	3.08531e-17	7.56464e-16	0.664971	0.379153	0.285818
UBE2L6	41.9706	1.01318	0.0908596	11.151	7.07752e-29	7.15508e-27	0.604713	0.319193	0.28552
NPM1	74.0168	0.864049	0.104626	8.25845	1.47578e-16	3.33065e-15	0.728709	0.44349	0.285219
BBOX1	22.2883	1.46958	0.163618	8.9818	2.66379e-19	8.52875e-18	0.453669	0.168518	0.285151
C6orf48	35.8053	1.04442	0.145927	7.15717	8.23614e-13	1.16108e-11	0.514194	0.230473	0.283721
DUSP3	46.5369	0.841317	0.0901053	9.33704	9.90694e-21	3.7494e-19	0.573915	0.291291	0.282624
SPECC1	27.0691	1.28354	0.139022	9.23266	2.63989e-20	9.52686e-19	0.43037	0.148791	0.281579
EIF2S3	91.9088	0.827466	0.0789225	10.4845	1.01735e-25	6.5005e-24	0.813069	0.533069	0.28
STAP2	44.6882	0.875364	0.0728424	12.0172	2.88481e-33	4.4354e-31	0.598018	0.319443	0.278576
NTN4	50.1834	0.972251	0.15882	6.12172	9.25696e-10	8.19632e-09	0.520889	0.242526	0.278363
TNIP1	65.4781	0.774893	0.0855895	9.05359	1.38341e-19	4.60927e-18	0.659079	0.382339	0.27674
IFIH1	42.2256	1.108	0.085899	12.8988	4.57049e-38	1.10591e-35	0.501875	0.227203	0.274671
SULF2	59.8497	0.738556	0.0867236	8.51621	1.64866e-17	4.2028e-16	0.585431	0.312155	0.273276
SCRN1	14.7919	3.15986	0.22536	14.0214	1.15299e-44	5.67272e-42	0.306374	0.0334155	0.272958
TYMP	26.4795	1.19269	0.25231	4.72707	2.27781e-06	1.10922e-05	0.373862	0.101189	0.272673
S100A8	92.6573	2.20909	0.273236	8.08491	6.22087e-16	1.30057e-14	0.39609	0.123854	0.272236
IMPDH2	55.2407	0.763639	0.0914556	8.34983	6.83625e-17	1.61445e-15	0.64676	0.375384	0.271375
ENAH	74.7624	0.666445	0.14367	4.63872	3.50579e-06	1.64324e-05	0.619443	0.349367	0.270076
NDRG2	189.265	0.910017	0.0842493	10.8015	3.38705e-27	2.6312e-25	0.904392	0.634923	0.269469
PKM	103.25	0.605897	0.109679	5.52429	3.3082e-08	2.21648e-07	0.743439	0.47455	0.268888
FAM210B	59.8206	0.813447	0.0846539	9.60909	7.31911e-22	3.14041e-20	0.669523	0.401319	0.268204
FSTL1	46.3389	1.08363	0.17962	6.03287	1.61074e-09	1.37425e-08	0.484467	0.216675	0.267793
PROM1	18.5411	1.49377	0.260949	5.72439	1.03808e-08	7.61153e-08	0.343064	0.0756975	0.267366
JAK1	97.2076	0.613254	0.115745	5.29834	1.16857e-07	7.15689e-07	0.689609	0.422626	0.266983
PHGDH	57.6691	0.488174	0.118864	4.10701	4.00821e-05	0.000151153	0.579004	0.313485	0.265518
TNFSF10	189.918	0.495445	0.170669	2.90296	0.00369658	0.00886314	0.804767	0.540024	0.264743
SLC39A1	34.7716	0.688624	0.123559	5.57324	2.50041e-08	1.71429e-07	0.492769	0.228533	0.264236
SLC5A6	30.5306	1.12463	0.144199	7.79916	6.23187e-15	1.15856e-13	0.441618	0.177468	0.26415
TPGS2	23.3067	1.22766	0.130576	9.40188	5.35965e-21	2.07634e-19	0.437868	0.175113	0.262755
PSMB9	20.4813	1.62584	0.116173	13.995	1.67345e-44	7.96779e-42	0.387788	0.12535	0.262438
PEA15	154.724	1.00331	0.0804137	12.4769	9.98227e-36	1.79681e-33	0.86556	0.603447	0.262113
TSHZ2	25.2334	1.59505	0.223064	7.15064	8.63753e-13	1.21651e-11	0.384039	0.122662	0.261376
GLUL	180.955	0.773825	0.158584	4.8796	1.06303e-06	5.51116e-06	0.843332	0.583386	0.259945
RPL39	55.5048	0.663147	0.137804	4.81226	1.49234e-06	7.5049e-06	0.637922	0.378155	0.259767
KHDRBS1	67.6177	0.635783	0.08123	7.82695	4.99861e-15	9.37477e-14	0.663631	0.404478	0.259154
SLC28A3	29.8825	0.861506	0.288318	2.98804	0.0028077	0.00696617	0.38752	0.12837	0.25915
EIF3E	93.0155	0.802406	0.095109	8.43671	3.26404e-17	7.98958e-16	0.793519	0.534399	0.25912
BRI3	66.7543	0.605014	0.0846326	7.14871	8.75992e-13	1.22905e-11	0.72737	0.46851	0.25886
PDLIM5	150.904	0.809264	0.075393	10.734	7.05154e-27	5.23019e-25	0.860739	0.603197	0.257542
TMEM14C	61.1817	0.670888	0.0756126	8.8727	7.13906e-19	2.12874e-17	0.680771	0.42354	0.257231
ZYX	22.8631	0.998209	0.200463	4.97952	6.37424e-07	3.43343e-06	0.393144	0.137042	0.256102
HOMER2	41.6289	0.674141	0.13158	5.12344	3.00015e-07	1.70579e-06	0.495715	0.239977	0.255738
CD47	81.5408	0.671879	0.0856174	7.84746	4.2454e-15	8.05425e-14	0.704071	0.449253	0.254817
OCIAD2	14.9983	1.58513	0.110713	14.3175	1.70246e-46	1.09254e-43	0.377611	0.123272	0.254339
S100A13	57.9666	0.594282	0.092823	6.40231	1.53039e-10	1.53455e-09	0.631762	0.378543	0.253219
ATIC	25.8218	1.20537	0.110977	10.8614	1.76035e-27	1.41983e-25	0.445367	0.19243	0.252937
SPATS2L	85.1442	0.49648	0.0913383	5.43562	5.46065e-08	3.5475e-07	0.698447	0.446289	0.252158
PPP1R1B	59.995	0.708151	0.106935	6.62223	3.53822e-11	3.94442e-10	0.627477	0.375384	0.252093
TMEM159	28.3618	0.784972	0.0938668	8.36261	6.13449e-17	1.46989e-15	0.472416	0.22036	0.252056
FAM211A	23.774	1.09796	0.155347	7.06779	1.5742e-12	2.13952e-11	0.438136	0.186141	0.251995
ARHGDIB	18.0899	1.85094	0.18287	10.1216	4.43014e-24	2.404e-22	0.37038	0.118949	0.251431
KRT18	162.139	0.524438	0.122449	4.28291	1.84462e-05	7.43693e-05	0.874397	0.623119	0.251278
LAMP2	78.6366	0.64651	0.103927	6.22081	4.94588e-10	4.58839e-09	0.699786	0.448671	0.251114
NOB1	31.615	0.897675	0.0808186	11.1073	1.15619e-28	1.14533e-26	0.48286	0.231886	0.250974
FXYD3	81.5406	0.496619	0.104445	4.75485	1.9859e-06	9.76814e-06	0.707284	0.456319	0.250966
COMMD6	29.3337	0.871066	0.0999934	8.71123	3.00587e-18	8.29282e-17	0.516069	0.2658	0.250268
PSME1	98.3206	0.7817	0.0761746	10.262	1.04573e-24	6.07676e-23	0.802892	0.553102	0.24979
S100A16	103.11	0.759839	0.120485	6.30648	2.85453e-10	2.73413e-09	0.731387	0.481699	0.249688
SH3BGRL	27.7226	0.96866	0.112618	8.60131	7.88096e-18	2.07349e-16	0.486074	0.237206	0.248868
GPX1	77.0399	0.570555	0.0829543	6.87795	6.07211e-12	7.52513e-11	0.705945	0.457954	0.247992
HADHB	53.4609	0.813055	0.067151	12.1079	9.59646e-34	1.53961e-31	0.634976	0.387077	0.247899
VAT1	104.709	0.557355	0.0908776	6.13304	8.62181e-10	7.67539e-09	0.77745	0.530382	0.247069
RBMX	56.4402	0.415521	0.100002	4.15514	3.25091e-05	0.000124795	0.596679	0.349616	0.247063
TXN	52.8564	0.627975	0.0892869	7.03323	2.018e-12	2.6931e-11	0.633905	0.386911	0.246994
MPZL2	31.3021	0.516019	0.179462	2.87537	0.00403558	0.00957332	0.404392	0.15799	0.246403
FAM129A	45.2333	0.982753	0.130565	7.52694	5.19421e-14	8.55654e-13	0.442957	0.196586	0.24637
NONO	108.727	0.620184	0.0643081	9.64396	5.2137e-22	2.26336e-20	0.81414	0.567787	0.246353
GABRP	96.3589	0.693575	0.122424	5.66536	1.46718e-08	1.05278e-07	0.691751	0.445624	0.246128
IFITM2	14.5248	1.63738	0.173346	9.44573	3.52931e-21	1.39658e-19	0.338779	0.0929318	0.245847
ASS1	15.5367	2.03383	0.243315	8.35883	6.33437e-17	1.50556e-15	0.319764	0.073952	0.245812
LY6E	52.564	0.701681	0.115434	6.07862	1.21224e-09	1.05313e-08	0.605785	0.360395	0.24539
NSA2	57.3292	0.600517	0.087581	6.85671	7.0465e-12	8.64559e-11	0.652116	0.406805	0.245311
LAP3	84.0041	0.709569	0.0972819	7.29394	3.01017e-13	4.52891e-12	0.695233	0.450833	0.2444
RPS7	65.9994	0.672212	0.113985	5.89738	3.69324e-09	2.96423e-08	0.670059	0.425979	0.24408
FAM120AOS	54.1428	0.588776	0.0641352	9.18023	4.30156e-20	1.5153e-18	0.605517	0.361974	0.243543
DYNLT1	64.2362	0.651726	0.0802545	8.12073	4.63381e-16	9.88367e-15	0.680236	0.438004	0.242232
RPS28	68.4464	0.538349	0.145063	3.71113	0.000206333	0.000670514	0.622657	0.380427	0.242229
LAD1	32.8366	0.960377	0.106989	8.97644	2.79663e-19	8.89617e-18	0.457151	0.2154	0.241751
SNHG16	81.8141	0.572239	0.0630798	9.07166	1.17215e-19	3.94098e-18	0.75308	0.511568	0.241512
PRDX1	101.709	0.631908	0.0603827	10.465	1.25011e-25	7.91913e-24	0.813069	0.571638	0.241431
SP100	63.2818	0.483485	0.0910531	5.30992	1.09674e-07	6.74216e-07	0.603642	0.3625	0.241142
SPG21	38.6409	0.663713	0.0748979	8.86157	7.88919e-19	2.34295e-17	0.541243	0.300186	0.241057
EIF3F	55.9529	0.694802	0.105558	6.58221	4.63497e-11	5.06757e-10	0.648366	0.407498	0.240869
YWHAQ	74.7001	0.55165	0.0659781	8.36112	6.21273e-17	1.47903e-15	0.704606	0.46513	0.239477
NTAN1	24.417	0.930525	0.0908866	10.2383	1.33539e-24	7.6397e-23	0.43037	0.191405	0.238965
ALDH3A2	30.386	1.00122	0.107988	9.27156	1.83437e-20	6.75196e-19	0.458222	0.219473	0.238749
PFN1	72.014	0.549758	0.0913496	6.01817	1.76396e-09	1.49547e-08	0.680503	0.443518	0.236986
CCT4	75.5526	0.487287	0.0556781	8.75187	2.09848e-18	5.88852e-17	0.709695	0.47347	0.236225
PARP14	79.0928	0.838789	0.0688979	12.1744	4.25605e-34	7.22061e-32	0.609802	0.373944	0.235858
TAX1BP3	13.3771	1.34935	0.128717	10.4831	1.03331e-25	6.57397e-24	0.34601	0.111191	0.234818
CDC42EP1	28.4374	0.689004	0.208551	3.30377	0.000953932	0.00265103	0.395822	0.161231	0.234591
HDGF	125.113	0.516143	0.0813189	6.34714	2.19349e-10	2.1441e-09	0.80932	0.575573	0.233747
APOL3	13.5936	1.86371	0.161029	11.5738	5.59794e-31	7.00217e-29	0.304231	0.0712089	0.233022
DAP3	53.1372	0.612391	0.052796	11.5992	4.15943e-31	5.42622e-29	0.598554	0.365631	0.232923
MVP	63.4416	0.407211	0.106561	3.82139	0.000132702	0.000449859	0.611944	0.379264	0.232681
RAB4A	36.2583	0.734156	0.0564765	12.9993	1.2345e-38	3.19671e-36	0.536422	0.304286	0.232136
ATOX1	29.4771	0.753119	0.0976375	7.71342	1.2249e-14	2.20751e-13	0.494912	0.262836	0.232076
DTX3L	31.9299	0.86773	0.0959816	9.04059	1.55829e-19	5.15703e-18	0.436529	0.206007	0.230522
RAN	85.857	0.440474	0.0942906	4.67145	2.99078e-06	1.42216e-05	0.710766	0.480258	0.230508
RILPL2	26.6278	0.82558	0.0947684	8.71156	2.99734e-18	8.28477e-17	0.437333	0.207531	0.229802
RSU1	40.9189	0.792004	0.0737479	10.7393	6.65162e-27	4.95848e-25	0.536422	0.307029	0.229393
RPL18A	90.6469	0.699112	0.125595	5.56642	2.60026e-08	1.77602e-07	0.754687	0.525311	0.229376
RALBP1	63.1593	0.462751	0.0754901	6.12995	8.79058e-10	7.81328e-09	0.605785	0.376659	0.229126
RAC1	118.445	0.513728	0.0648348	7.92364	2.3065e-15	4.53316e-14	0.823514	0.594636	0.228878
ANXA4	47.607	0.614655	0.0534215	11.5057	1.23423e-30	1.48289e-28	0.576593	0.34776	0.228834
ADH5	32.824	0.769457	0.0780983	9.85242	6.69143e-23	3.0961e-21	0.506695	0.277881	0.228814
CAMLG	38.475	0.634787	0.11893	5.33751	9.42319e-08	5.86862e-07	0.495715	0.267075	0.22864
H2AFJ	39.7157	0.577331	0.0673029	8.5781	9.64492e-18	2.52858e-16	0.544189	0.316062	0.228126
PLSCR1	24.8513	0.748401	0.163461	4.57846	4.68416e-06	2.14249e-05	0.37654	0.148541	0.227999
APEX1	71.0382	0.631979	0.0487604	12.9609	2.03835e-38	5.01433e-36	0.676486	0.448782	0.227704
PACS1	35.7927	0.532396	0.0881593	6.03902	1.5505e-09	1.32746e-08	0.505892	0.278297	0.227595
TOMM20	132.391	0.741643	0.0790748	9.379	6.66017e-21	2.56e-19	0.852705	0.625308	0.227397
SNX3	80.6363	0.516231	0.0590944	8.73571	2.42137e-18	6.75602e-17	0.76406	0.536865	0.227195
LTA4H	43.0452	0.516605	0.0655537	7.88064	3.25699e-15	6.2923e-14	0.557043	0.330442	0.226601
CTTN	72.7898	0.485443	0.0663567	7.31566	2.56123e-13	3.86541e-12	0.669791	0.443379	0.226412
GPI	46.1095	0.659037	0.0755011	8.72883	2.57325e-18	7.16626e-17	0.566952	0.340611	0.226341
GABARAP	34.9226	0.509216	0.0967959	5.26071	1.43498e-07	8.63796e-07	0.521425	0.295281	0.226143
RSL24D1	40.7894	0.499568	0.065028	7.68235	1.56191e-14	2.78092e-13	0.54767	0.322102	0.225568
UBXN1	51.3693	0.548417	0.0581995	9.42306	4.38131e-21	1.7108e-19	0.593733	0.368458	0.225276
NAP1L1	128.145	0.65608	0.0807291	8.12693	4.403e-16	9.43226e-15	0.845206	0.619933	0.225273
CAPRIN1	156.371	0.561886	0.0636994	8.82091	1.13535e-18	3.31837e-17	0.877343	0.653044	0.2243
WDFY1	25.5945	0.938704	0.0809579	11.595	4.37042e-31	5.60934e-29	0.411891	0.188108	0.223783
CCND1	32.1087	1.64526	0.148578	11.0733	1.68975e-28	1.63011e-26	0.368506	0.145105	0.2234
BACE2	47.4619	0.563417	0.100517	5.60517	2.08052e-08	1.44851e-07	0.53669	0.313485	0.223205
RPL29	145.963	0.727732	0.124115	5.86337	4.53554e-09	3.56848e-08	0.869845	0.646671	0.223174
RPL26	187.834	0.732261	0.11626	6.29851	3.00524e-10	2.87102e-09	0.893948	0.67086	0.223088
CXADR	25.9545	0.79333	0.154238	5.14355	2.69596e-07	1.54354e-06	0.388859	0.165997	0.222862
ZNF664	61.2486	0.607708	0.0698028	8.70606	3.14617e-18	8.64758e-17	0.621853	0.399379	0.222474
RCC1	22.4214	0.765413	0.13629	5.61604	1.95378e-08	1.36867e-07	0.369041	0.146574	0.222467
RBM3	90.8091	0.558424	0.0716522	7.79353	6.51603e-15	1.20522e-13	0.738618	0.516251	0.222368
TMOD1	23.8985	0.890007	0.180754	4.92385	8.4859e-07	4.46849e-06	0.345206	0.123466	0.221741
HNRNPA1	67.3531	0.652176	0.121561	5.365	8.09477e-08	5.09939e-07	0.617033	0.395473	0.22156
ANPEP	22.3927	1.29051	0.187904	6.86794	6.5137e-12	8.02522e-11	0.318961	0.0977529	0.221208
MAN1A1	23.0137	1.04429	0.152575	6.84442	7.67852e-12	9.3588e-11	0.355115	0.133939	0.221176
ST6GALNAC2	32.3435	0.560418	0.0809168	6.92585	4.33362e-12	5.48578e-11	0.496786	0.275803	0.220983
TSPO	61.0761	0.645934	0.0731398	8.83149	1.03292e-18	3.03099e-17	0.654526	0.433598	0.220928
BRK1	67.1019	0.600311	0.0880051	6.82132	9.0208e-12	1.0878e-10	0.702999	0.482253	0.220746
COMMD2	32.1491	0.957763	0.0883713	10.8379	2.27544e-27	1.81543e-25	0.479111	0.258763	0.220348
EIF3D	139.829	0.683184	0.0492856	13.8617	1.08023e-43	4.68949e-41	0.860739	0.640575	0.220164
ZNF33B	35.0847	0.706758	0.0850201	8.31282	9.34506e-17	2.16196e-15	0.453401	0.233355	0.220047
MEST	45.7093	0.786909	0.102918	7.64597	2.07379e-14	3.60957e-13	0.564274	0.344435	0.219839
SNHG8	50.9346	0.572958	0.116759	4.90716	9.24034e-07	4.82958e-06	0.563471	0.343742	0.219729
ATP5G2	91.5806	0.530193	0.0898801	5.89889	3.65952e-09	2.94037e-08	0.775308	0.555596	0.219712
SERPINB1	21.9465	0.954081	0.108382	8.80296	1.3325e-18	3.85641e-17	0.381628	0.161979	0.219649
GTF3A	46.3714	0.588844	0.0848278	6.94163	3.87599e-12	4.94893e-11	0.559186	0.339669	0.219517
POLR1D	45.1772	0.411116	0.0694392	5.92051	3.20935e-09	2.61568e-08	0.56722	0.34776	0.21946
GLO1	41.4927	0.578051	0.0840895	6.87423	6.23246e-12	7.7109e-11	0.508034	0.288909	0.219126
ETHE1	34.111	0.572874	0.0792079	7.23254	4.74049e-13	6.88e-12	0.509373	0.29046	0.218913
PCBP2	129.755	0.5695	0.0574091	9.92003	3.40654e-23	1.67045e-21	0.869845	0.651021	0.218824
FBL	58.0213	0.598845	0.087493	6.84449	7.67504e-12	9.3588e-11	0.628816	0.410158	0.218659
APP	250.97	1.00489	0.121424	8.27585	1.27545e-16	2.90518e-15	0.912159	0.694107	0.218052
RPS15A	144.566	0.592438	0.120211	4.92834	8.29316e-07	4.3795e-06	0.844671	0.626694	0.217977
SNRPD2	92.2749	0.527511	0.0812624	6.49145	8.50165e-11	8.84316e-10	0.760846	0.54321	0.217636
RPL22	124.923	0.789904	0.106639	7.40726	1.28935e-13	2.03104e-12	0.839314	0.621872	0.217442
MYL12A	119.211	0.555757	0.0816983	6.80256	1.0278e-11	1.23236e-10	0.797536	0.581198	0.216339
RCSD1	24.6199	1.3365	0.181421	7.36682	1.74749e-13	2.70367e-12	0.351366	0.135214	0.216152
OLA1	37.312	0.652749	0.0856824	7.61824	2.57158e-14	4.40842e-13	0.529995	0.313873	0.216121
STAT1	56.2028	0.732224	0.0898427	8.15007	3.637e-16	7.85521e-15	0.561061	0.34546	0.2156
ACTN1	127.942	0.418039	0.103763	4.02879	5.60646e-05	0.00020483	0.734065	0.518495	0.21557
SEPW1	84.3385	0.587169	0.0810946	7.24055	4.46865e-13	6.51751e-12	0.742635	0.527251	0.215385
HSDL2	16.019	1.426	0.129088	11.0468	2.27213e-28	2.14978e-26	0.310659	0.0956471	0.215012
RPL23A	91.2446	0.494005	0.135307	3.651	0.000261223	0.000827571	0.720675	0.505749	0.214926
AP2B1	41.3886	0.606969	0.068675	8.83828	9.72042e-19	2.86374e-17	0.515533	0.301211	0.214322
KARS	103.688	0.467405	0.0532402	8.77917	1.64683e-18	4.70158e-17	0.787895	0.573744	0.214151
LMO4	34.2506	0.599209	0.109161	5.48924	4.03677e-08	2.66947e-07	0.430637	0.216536	0.214101
ST13	69.0178	0.538395	0.0728202	7.39349	1.43024e-13	2.23864e-12	0.697375	0.484691	0.212684
COX7A2L	35.2781	0.57679	0.0741667	7.77693	7.43062e-15	1.36753e-13	0.524906	0.312626	0.21228
PKIB	13.7814	1.27508	0.125068	10.1951	2.08538e-24	1.16152e-22	0.325656	0.113574	0.212082
PDZK1IP1	178.372	0.679361	0.0914287	7.43051	1.0818e-13	1.71324e-12	0.868506	0.656867	0.211638
RRAS	44.5038	0.595372	0.0939508	6.33706	2.34195e-10	2.27565e-09	0.515265	0.303732	0.211533
FAM13A	42.6878	0.771004	0.137314	5.61488	1.96696e-08	1.37659e-07	0.437065	0.225707	0.211358
NFIX	73.2526	0.467197	0.0716216	6.52313	6.8855e-11	7.26447e-10	0.665506	0.454684	0.210822
LPP	84.2979	0.623143	0.0791508	7.87287	3.46606e-15	6.67872e-14	0.622657	0.412457	0.210199
ARPC5	89.5758	0.492397	0.0855685	5.75442	8.69392e-09	6.4646e-08	0.722282	0.512372	0.20991
CCL28	196.078	0.58596	0.0894731	6.54901	5.79208e-11	6.1995e-10	0.862882	0.653099	0.209783
KIT	28.4062	0.869424	0.211143	4.11771	3.82653e-05	0.000145042	0.339047	0.129866	0.20918
EIF3G	120.081	0.520451	0.0560113	9.29189	1.51574e-20	5.60711e-19	0.828602	0.619739	0.208863
RPS27A	196.87	0.630985	0.116245	5.42804	5.6976e-08	3.68038e-07	0.899839	0.691391	0.208448
PSMB4	104.656	0.492729	0.0670384	7.34995	1.98277e-13	3.03271e-12	0.791377	0.582999	0.208378
PSME2	54.722	0.652649	0.0900987	7.24371	4.36582e-13	6.39916e-12	0.587306	0.379125	0.208181
CLNS1A	25.2176	0.689682	0.0773354	8.91806	4.74507e-19	1.45005e-17	0.429298	0.221219	0.20808
PSMB8	80.8144	0.601186	0.0792743	7.58362	3.36047e-14	5.68163e-13	0.705678	0.497936	0.207742
SESN3	38.1156	0.830565	0.101168	8.20976	2.21631e-16	4.90445e-15	0.442421	0.234795	0.207626
RPL9	37.9608	0.578915	0.142873	4.05195	5.07936e-05	0.000187288	0.505892	0.298412	0.207479
DNTTIP1	28.8952	0.410947	0.146416	2.80671	0.00500498	0.0116044	0.403589	0.196226	0.207362
CSTB	109.168	0.5407	0.0716815	7.54309	4.58964e-14	7.62873e-13	0.824049	0.617827	0.206222
CCT6A	93.4779	0.437668	0.0660082	6.63051	3.34531e-11	3.74918e-10	0.722817	0.516722	0.206096
PPP1CC	75.3386	0.45986	0.0572106	8.03803	9.12973e-16	1.8742e-14	0.679432	0.473664	0.205768
NCCRP1	29.7565	0.886233	0.135084	6.5606	5.35919e-11	5.77384e-10	0.373594	0.168131	0.205463
TP53	14.0696	1.38857	0.140578	9.8776	5.20664e-23	2.46314e-21	0.303696	0.0987504	0.204945
RPL6	106.985	0.555484	0.130303	4.26301	2.01691e-05	8.0567e-05	0.767809	0.562883	0.204927
CCT3	154.008	0.590586	0.0610349	9.67621	3.80569e-22	1.67678e-20	0.858329	0.653404	0.204925
RPSA	64.4712	0.632876	0.13613	4.64905	3.33473e-06	1.57003e-05	0.625603	0.421019	0.204583
MYO1D	27.2014	0.790264	0.0979711	8.0663	7.24598e-16	1.50212e-14	0.39609	0.191599	0.204491
PRDX3	73.2894	0.4167	0.110717	3.76365	0.000167455	0.000556883	0.706749	0.50248	0.204269
CSNK2A2	41.6096	0.489352	0.0648163	7.54982	4.35859e-14	7.25284e-13	0.50616	0.302319	0.20384
ARL4C	24.2308	1.24638	0.281999	4.4198	9.87922e-06	4.20465e-05	0.30557	0.101771	0.2038
BTF3	164.7	0.76983	0.0693616	11.0988	1.2715e-28	1.25115e-26	0.916443	0.712726	0.203717
RSL1D1	143.613	0.496548	0.058557	8.47975	2.25684e-17	5.67477e-16	0.845742	0.642265	0.203476
FXR1	63.7137	0.441796	0.0709008	6.23118	4.62921e-10	4.32177e-09	0.616765	0.413593	0.203171
ANKRD13A	73.9649	0.420149	0.13188	3.18585	0.00144332	0.00385233	0.630155	0.427087	0.203068
LGMN	88.3578	0.573649	0.115316	4.97457	6.53917e-07	3.51358e-06	0.66631	0.463412	0.202898
EIF3M	73.542	0.410113	0.0520247	7.88306	3.19464e-15	6.18804e-14	0.698715	0.496079	0.202635
CACUL1	99.8064	0.491964	0.0817876	6.01514	1.79735e-09	1.52028e-08	0.715587	0.512981	0.202605
MYL12B	147.917	0.563838	0.0665899	8.46732	2.51097e-17	6.26045e-16	0.863685	0.661384	0.202301
TAPBP	87.2453	0.449345	0.0714233	6.29129	3.14829e-10	2.99606e-09	0.706481	0.504309	0.202172
CD82	52.5091	0.655545	0.0848443	7.72645	1.10588e-14	2.00525e-13	0.554633	0.352498	0.202135
WWTR1	57.5065	0.430941	0.140064	3.07674	0.00209275	0.00535337	0.521157	0.319082	0.202075
ESD	45.1878	0.43654	0.068801	6.34496	2.22482e-10	2.17041e-09	0.573648	0.371588	0.202059
PAM	19.5061	1.1122	0.153984	7.22286	5.09044e-13	7.36616e-12	0.34842	0.14674	0.20168
NHP2	40.4336	0.591742	0.0896412	6.60123	4.07753e-11	4.48468e-10	0.523299	0.321659	0.20164
MARCKSL1	64.4855	0.788267	0.0914924	8.61565	6.95451e-18	1.8462e-16	0.663899	0.462498	0.201402
NINJ1	19.8826	0.893873	0.144063	6.20472	5.4794e-10	5.03273e-09	0.347081	0.145854	0.201227
TRIM8	27.5599	0.605379	0.133969	4.5188	6.21908e-06	2.76653e-05	0.388591	0.187914	0.200677
EEF1B2	101.812	0.420913	0.0928801	4.53179	5.84858e-06	2.61432e-05	0.77263	0.572359	0.200271
IGBP1	71.9207	0.433987	0.0707983	6.12992	8.79259e-10	7.81328e-09	0.676754	0.476573	0.200181
TPM4	257.813	0.806265	0.094588	8.52397	1.54182e-17	3.9509e-16	0.918854	0.718933	0.199921
MPV17	33.9521	0.599302	0.0814101	7.36152	1.81827e-13	2.80436e-12	0.483396	0.283533	0.199863
PDCD5	35.6729	0.527756	0.0761673	6.92891	4.24098e-12	5.37773e-11	0.489823	0.289961	0.199862
RAB11A	96.8405	0.409222	0.0554827	7.37567	1.63517e-13	2.5459e-12	0.762721	0.563409	0.199312
LASP1	108.318	0.603789	0.0603423	10.0061	1.43329e-23	7.34563e-22	0.773433	0.574132	0.199301
PML	22.2157	0.798031	0.126652	6.30099	2.95756e-10	2.83097e-09	0.3594	0.160372	0.199028
GNG12	178.42	0.758379	0.0564018	13.446	3.2498e-41	1.02058e-38	0.891537	0.692527	0.19901
ASAH1	54.5196	0.442589	0.0921363	4.80363	1.55816e-06	7.8173e-06	0.574719	0.376327	0.198392
UQCRC2	75.1274	0.503291	0.0657671	7.65262	1.96919e-14	3.43967e-13	0.695501	0.49716	0.198341
LAPTM4B	42.353	0.678089	0.0823208	8.23716	1.76351e-16	3.96186e-15	0.522228	0.323959	0.198269
RPL10	104.012	0.595741	0.114642	5.19653	2.03048e-07	1.19022e-06	0.767542	0.569782	0.19776
CUL4B	38.4784	0.534313	0.0733154	7.28787	3.14897e-13	4.71387e-12	0.477236	0.279904	0.197333
ADK	31.9562	0.685092	0.074912	9.14529	5.94723e-20	2.05096e-18	0.44376	0.246959	0.196801
SMIM14	54.4061	0.454675	0.0688145	6.60725	3.91529e-11	4.32557e-10	0.574719	0.377934	0.196785
ST6GAL1	18.619	1.41088	0.210997	6.68672	2.28222e-11	2.62348e-10	0.341457	0.145078	0.196379
PGLS	44.8261	0.467957	0.0753738	6.20848	5.34988e-10	4.92603e-09	0.570969	0.374941	0.196028
SRD5A3	37.6913	0.484062	0.114102	4.24237	2.21176e-05	8.7545e-05	0.432512	0.236624	0.195888
EPS8	24.9966	0.839329	0.206964	4.05543	5.00429e-05	0.000184889	0.317622	0.122579	0.195043
FKBP1A	44.8657	0.487274	0.0842262	5.78531	7.23785e-09	5.45054e-08	0.559721	0.365216	0.194506
2021-09-10	27.9491	0.467658	0.0843447	5.54461	2.94608e-08	1.9883e-07	0.404392	0.21008	0.194312
EFHD2	17.0589	0.74757	0.133472	5.60097	2.13157e-08	1.47709e-07	0.308249	0.114378	0.193871
TRAF7	41.2309	0.454038	0.0736415	6.16552	7.02535e-10	6.33053e-09	0.51339	0.319609	0.193782
SMYD2	21.0786	0.746075	0.0831738	8.97008	2.963e-19	9.38497e-18	0.378415	0.186224	0.192191
KLHL5	13.9846	1.20929	0.112672	10.7329	7.13334e-27	5.2644e-25	0.308516	0.116566	0.19195
EIF4B	210.991	0.673296	0.0813939	8.27207	1.31658e-16	2.98964e-15	0.931709	0.741265	0.190443
CAPN1	74.5764	0.49276	0.064569	7.63152	2.31995e-14	4.00497e-13	0.65774	0.467346	0.190393
ZCRB1	35.9425	0.576275	0.0807486	7.13665	9.56315e-13	1.33793e-11	0.484467	0.294145	0.190322
NOA1	43.5534	0.570062	0.072184	7.89734	2.84909e-15	5.57726e-14	0.501071	0.311102	0.189969
STRN	38.0849	0.469766	0.144046	3.26123	0.0011093	0.0030377	0.41564	0.225901	0.189739
SNHG6	23.2488	0.496463	0.10452	4.74992	2.03497e-06	9.97549e-06	0.382432	0.193206	0.189226
ME2	27.0636	0.744758	0.0632842	11.7685	5.67436e-32	7.68381e-30	0.40466	0.215566	0.189094
HSBP1	74.8118	0.400776	0.0785189	5.1042	3.32202e-07	1.87507e-06	0.698715	0.510266	0.188449
COBL	43.8884	0.514407	0.142874	3.60043	0.000317693	0.00098367	0.425549	0.237372	0.188177
SLC9A7	22.7917	0.84657	0.0929772	9.10514	8.61592e-20	2.9506e-18	0.358864	0.170818	0.188046
TPRG1L	43.3825	0.486646	0.072428	6.71903	1.82939e-11	2.12446e-10	0.510445	0.322407	0.188037
LCMT1	23.6901	0.772736	0.0713346	10.8326	2.4131e-27	1.91491e-25	0.38993	0.201989	0.187941
NUB1	75.0809	0.402237	0.0581774	6.91398	4.7124e-12	5.94739e-11	0.6173	0.429387	0.187914
UROS	19.3018	0.911831	0.106943	8.52635	1.51034e-17	3.87698e-16	0.364488	0.17708	0.187408
GLTP	21.4699	0.699322	0.0931941	7.50393	6.19304e-14	1.01005e-12	0.379754	0.192375	0.187379
PLD2	18.6397	0.814993	0.0971399	8.38989	4.86582e-17	1.18124e-15	0.337708	0.150952	0.186756
SMARCE1	38.211	0.500329	0.0658214	7.60131	2.93143e-14	4.98478e-13	0.477772	0.291153	0.186619
RPL28	193.528	0.648433	0.0945825	6.85574	7.09429e-12	8.68978e-11	0.91564	0.729517	0.186123
DENR	48.1032	0.428558	0.0606643	7.06442	1.61288e-12	2.18605e-11	0.548741	0.363692	0.18505
GYG1	19.1192	0.79905	0.110377	7.2393	4.51015e-13	6.57155e-12	0.36556	0.180682	0.184878
CRTAP	32.6956	0.542453	0.0775398	6.99581	2.63736e-12	3.44796e-11	0.445367	0.260508	0.184859
ILK	41.928	0.430795	0.0754161	5.71224	1.11499e-08	8.13908e-08	0.498661	0.314095	0.184566
WDR45	28.0028	0.50169	0.0753034	6.66225	2.69669e-11	3.05473e-10	0.42662	0.242083	0.184538
RAB7L1	45.2854	0.471904	0.0722511	6.53144	6.51404e-11	6.90712e-10	0.52571	0.341553	0.184156
NUTF2	21.1508	0.648167	0.0824676	7.85966	3.8519e-15	7.36451e-14	0.391002	0.206921	0.18408
RPL24	194.181	0.585167	0.0897212	6.52206	6.93479e-11	7.31125e-10	0.906535	0.723532	0.183002
SRI	27.6961	0.585097	0.104983	5.57323	2.50058e-08	1.71429e-07	0.413765	0.231803	0.181962
REXO2	70.0663	0.407347	0.0569696	7.15026	8.66128e-13	1.21771e-11	0.660686	0.478762	0.181924
MZT2A	33.0504	0.537457	0.088561	6.06878	1.28883e-09	1.11526e-08	0.453401	0.272201	0.1812
MRPL45	21.4687	0.607647	0.0791496	7.6772	1.62606e-14	2.87777e-13	0.383235	0.202322	0.180913
GTF2F1	48.1403	0.487321	0.0729828	6.6772	2.43552e-11	2.78452e-10	0.492769	0.312183	0.180586
ERAP1	29.8304	0.544725	0.0992637	5.48766	4.073e-08	2.69102e-07	0.403589	0.22302	0.180569
CFI	22.8176	0.89088	0.135705	6.56485	5.20861e-11	5.62965e-10	0.338779	0.158211	0.180568
EIF3L	150.368	0.504859	0.0837848	6.02567	1.68415e-09	1.43287e-08	0.87895	0.698484	0.180466
LHPP	17.9434	0.938511	0.105409	8.90355	5.40861e-19	1.63588e-17	0.338779	0.158461	0.180318
C3	217.135	0.944793	0.149232	6.33105	2.43499e-10	2.35829e-09	0.796733	0.616608	0.180125
QDPR	33.1968	0.565801	0.095406	5.93046	3.02085e-09	2.47572e-08	0.437065	0.25771	0.179355
DPYD	17.0044	1.00648	0.10176	9.89073	4.56669e-23	2.18137e-21	0.308516	0.129395	0.179121
SNX6	34.7622	0.4187	0.0743102	5.63448	1.75583e-08	1.24119e-07	0.455276	0.276163	0.179113
DCTPP1	25.6563	0.539408	0.11261	4.79004	1.66746e-06	8.32882e-06	0.378682	0.199634	0.179048
WDR1	148.974	0.406291	0.0463486	8.76599	1.8514e-18	5.25513e-17	0.849491	0.670583	0.178908
SUMO2	27.1483	0.424456	0.105399	4.02713	5.64624e-05	0.000206232	0.423674	0.245047	0.178627
LY96	16.5132	0.477764	0.114762	4.16309	3.13976e-05	0.000120779	0.330477	0.152005	0.178472
PMPCB	32.6557	0.507535	0.0576983	8.79636	1.41324e-18	4.06617e-17	0.454205	0.275886	0.178319
C14orf166	48.6308	0.416695	0.064694	6.44101	1.18682e-10	1.21396e-09	0.578468	0.400377	0.178091
PEPD	16.0021	0.968997	0.101922	9.50727	1.95737e-21	8.00301e-20	0.321907	0.143831	0.178076
PPP2R1A	39.7563	0.433562	0.0747382	5.80107	6.58925e-09	5.00295e-08	0.497322	0.319581	0.177741
CAPNS1	184.92	0.622552	0.0638762	9.74622	1.91462e-22	8.61581e-21	0.895019	0.717326	0.177693
PPA1	202.356	0.494185	0.0475792	10.3866	2.85392e-25	1.75516e-23	0.916443	0.739464	0.176979
THADA	34.7882	0.565448	0.124488	4.5422	5.56698e-06	2.50209e-05	0.407606	0.230778	0.176828
LY6D	41.5498	0.8981	0.196588	4.56843	4.9139e-06	2.23925e-05	0.458757	0.282037	0.17672
RHOC	145.343	0.483572	0.0730175	6.6227	3.52707e-11	3.93496e-10	0.837708	0.660996	0.176712
WARS	133.515	1.13794	0.113212	10.0514	9.0551e-24	4.72273e-22	0.739422	0.56449	0.174932
PPP1R14B	27.0726	0.660358	0.0977741	6.75391	1.4391e-11	1.69657e-10	0.417247	0.242443	0.174804
ATXN10	44.0265	0.415988	0.0609318	6.82711	8.66433e-12	1.0491e-10	0.532673	0.359037	0.173636
RPS15	199.353	0.515734	0.111086	4.64266	3.43949e-06	1.61575e-05	0.908677	0.735419	0.173258
ABRACL	21.0061	0.579484	0.0918049	6.31213	2.75223e-10	2.643e-09	0.38136	0.209083	0.172278
RAB3D	46.8136	0.456627	0.0858354	5.3198	1.03881e-07	6.41712e-07	0.540975	0.36879	0.172185
PSMG2	27.2359	0.434666	0.0743111	5.84928	4.93718e-09	3.8435e-08	0.416979	0.245158	0.171821
DNPEP	24.3104	0.676254	0.0734998	9.20076	3.55427e-20	1.26412e-18	0.384306	0.212823	0.171483
VCL	26.0791	0.564094	0.161241	3.49844	0.000467983	0.00139798	0.313873	0.143277	0.170596
AP1M2	68.6227	0.410883	0.0803794	5.11179	3.19126e-07	1.80679e-06	0.659079	0.488626	0.170453
CTSF	23.7088	0.672945	0.12682	5.3063	1.1187e-07	6.86858e-07	0.352169	0.181846	0.170323
UBE2E1	30.9093	0.40808	0.0611396	6.67456	2.47976e-11	2.82854e-10	0.434387	0.26411	0.170277
SSB	29.3816	0.40495	0.0809903	4.99999	5.73341e-07	3.11925e-06	0.405999	0.236319	0.16968
CS	30.9495	0.464128	0.0733056	6.33141	2.4293e-10	2.35433e-09	0.436797	0.267629	0.169168
RCN1	23.0973	0.429281	0.118515	3.62216	0.000292149	0.000912616	0.359668	0.190574	0.169094
EXOC4	28.8741	0.547139	0.0767843	7.12566	1.03585e-12	1.44374e-11	0.392608	0.224017	0.168591
NT5DC1	34.0753	0.490297	0.0632173	7.75574	8.78317e-15	1.59852e-13	0.445635	0.277077	0.168557
MOB1A	29.7796	0.470841	0.0818784	5.75049	8.89837e-09	6.60663e-08	0.413498	0.245241	0.168256
IFT57	41.5925	0.516881	0.0836607	6.1783	6.47964e-10	5.87106e-09	0.498393	0.330165	0.168228
UBE2E3	29.6324	0.458152	0.0919133	4.98461	6.20877e-07	3.35314e-06	0.45233	0.284392	0.167938
CLTB	39.792	0.457631	0.0547313	8.36142	6.19654e-17	1.47756e-15	0.497858	0.329944	0.167914
STX7	32.8678	0.466555	0.0655131	7.12155	1.06721e-12	1.48464e-11	0.429298	0.261423	0.167876
TMEM14B	31.0305	0.461241	0.0931708	4.9505	7.40245e-07	3.93447e-06	0.446438	0.278962	0.167477
CYSTM1	27.3855	0.437648	0.0927409	4.71904	2.36961e-06	1.14975e-05	0.409213	0.241805	0.167407
TIMM13	49.6588	0.473393	0.0959914	4.93162	8.155e-07	4.31271e-06	0.555704	0.388573	0.167131
PIN4	24.9009	0.47673	0.107865	4.4197	9.88389e-06	4.20542e-05	0.396893	0.22978	0.167113
MSI2	29.5904	0.706939	0.0825356	8.56526	1.0783e-17	2.80205e-16	0.403053	0.236347	0.166706
RAP2A	45.811	0.64031	0.0844729	7.58006	3.45388e-14	5.81955e-13	0.504017	0.337314	0.166703
SCNN1B	30.1603	0.697379	0.120232	5.80027	6.62082e-09	5.02433e-08	0.409213	0.242526	0.166687
TNC	94.6878	1.12528	0.310571	3.62326	0.000290915	0.000909342	0.493037	0.32709	0.165947
LETMD1	23.3987	0.584855	0.0834171	7.01121	2.36268e-12	3.12484e-11	0.369041	0.203513	0.165528
RBBP9	20.4852	0.660273	0.0906143	7.28663	3.17816e-13	4.75275e-12	0.35083	0.185392	0.165438
RPL37	281.386	0.626762	0.111539	5.61921	1.91835e-08	1.34512e-07	0.949116	0.783935	0.165181
RPL36	263.631	0.532882	0.0980778	5.43326	5.53322e-08	3.58675e-07	0.938136	0.773046	0.16509
SCPEP1	60.8445	0.417587	0.123378	3.38461	0.000712787	0.00204405	0.576058	0.410989	0.165069
HADHA	169.267	0.56144	0.0663568	8.46093	2.65244e-17	6.60202e-16	0.869577	0.704608	0.164969
NAA10	29.8506	0.519423	0.0920491	5.64289	1.6722e-08	1.1889e-07	0.425281	0.260647	0.164635
TAB3	22.7187	0.500382	0.126775	3.94702	7.91308e-05	0.000281642	0.327799	0.163586	0.164212
EIF3H	166.836	0.496511	0.0702529	7.06748	1.57777e-12	2.1424e-11	0.892608	0.728547	0.164061
SHISA5	21.7615	0.639976	0.099998	6.39988	1.55496e-10	1.55496e-09	0.345474	0.181597	0.163878
EIF2D	47.335	0.410576	0.093864	4.37416	1.21899e-05	5.08832e-05	0.524906	0.361808	0.163099
PLCG2	20.3063	0.529699	0.11832	4.47685	7.57529e-06	3.30651e-05	0.311462	0.14843	0.163032
EPB41L1	42.2086	0.434709	0.0803453	5.41051	6.2844e-08	4.0347e-07	0.476701	0.314067	0.162633
TNFRSF14	18.3177	0.529988	0.131505	4.03019	5.57322e-05	0.000203767	0.301553	0.139675	0.161879
GOT2	41.183	0.46369	0.0811335	5.71515	1.09609e-08	8.00512e-08	0.468131	0.306448	0.161683
RNF144B	53.0163	0.607597	0.141993	4.27906	1.87684e-05	7.55032e-05	0.481789	0.320108	0.161681
GTF2H5	18.9657	0.588413	0.0848249	6.93679	4.01115e-12	5.10384e-11	0.340921	0.179269	0.161652
ABLIM1	45.8812	0.419346	0.0954143	4.395	1.1077e-05	4.66202e-05	0.449384	0.287828	0.161556
HSBP1L1	23.9629	0.598364	0.0915491	6.53599	6.319e-11	6.70996e-10	0.395287	0.233964	0.161322
GLTSCR2	262.306	0.702193	0.0801862	8.75703	2.00461e-18	5.66821e-17	0.948045	0.787038	0.161007
YBX1	188.936	0.475656	0.0927996	5.12562	2.96562e-07	1.68745e-06	0.889663	0.728741	0.160921
DHX40	22.7988	0.549217	0.0937001	5.86143	4.58897e-09	3.60475e-08	0.333958	0.174476	0.159483
YBX3	300.851	0.657054	0.0675495	9.727	2.31308e-22	1.03772e-20	0.964381	0.805409	0.158973
LDOC1	24.0813	0.525445	0.0972138	5.40505	6.47914e-08	4.1489e-07	0.37038	0.211715	0.158665
RPS25	218.163	0.470184	0.109287	4.30229	1.69045e-05	6.87544e-05	0.915104	0.75656	0.158545
PEF1	22.5178	0.514978	0.0851683	6.0466	1.47937e-09	1.2695e-08	0.370112	0.21202	0.158093
TBCB	19.408	0.564154	0.0968328	5.82606	5.67525e-09	4.35152e-08	0.325388	0.167438	0.15795
CHURC1	31.5691	0.420446	0.0888138	4.73402	2.20112e-06	1.074e-05	0.411623	0.254745	0.156878
RPL38	245.796	0.547417	0.084767	6.4579	1.06164e-10	1.09121e-09	0.947242	0.790391	0.156851
ARPC1B	122.341	0.499041	0.102614	4.86331	1.15441e-06	5.94112e-06	0.804767	0.647918	0.156849
ALDH1A3	396.411	0.856321	0.118968	7.19791	6.11444e-13	8.75356e-12	0.868773	0.7122	0.156574
C19orf70	30.0781	0.413794	0.0761174	5.43626	5.44104e-08	3.53631e-07	0.441082	0.284531	0.156551
COMMD9	18.6232	0.541404	0.100295	5.39809	6.73529e-08	4.29429e-07	0.332351	0.176609	0.155742
CFL1	178.656	0.534969	0.0700838	7.63329	2.28846e-14	3.96451e-13	0.882164	0.726635	0.155528
GSTO1	20.5926	0.473872	0.0996239	4.75661	1.96872e-06	9.70229e-06	0.321639	0.166136	0.155503
SIAE	22.5961	0.68	0.113312	6.00112	1.95967e-09	1.64907e-08	0.345474	0.190214	0.15526
SAMHD1	41.0565	0.553323	0.105325	5.25346	1.49269e-07	8.95253e-07	0.435726	0.28079	0.154936
BZW2	26.4179	0.565982	0.0814682	6.94727	3.72427e-12	4.78835e-11	0.368238	0.21346	0.154777
SNRPD3	44.5743	0.404703	0.0910091	4.44684	8.71419e-06	3.75427e-05	0.523835	0.369483	0.154352
EPHX2	23.6171	0.518319	0.100893	5.1373	2.78713e-07	1.5908e-06	0.367167	0.212879	0.154288
HMG20B	28.2607	0.412289	0.0853947	4.82804	1.3788e-06	6.98631e-06	0.390734	0.237234	0.1535
FAXDC2	27.4054	0.470727	0.209078	2.25144	0.0243575	0.0467451	0.30316	0.149899	0.153261
MAPK3	21.4369	0.468786	0.0902506	5.19427	2.05524e-07	1.2033e-06	0.348152	0.195256	0.152896
DFFA	35.6221	0.484465	0.0792747	6.11122	9.88721e-10	8.72296e-09	0.424478	0.271951	0.152526
PTRHD1	39.0091	0.405025	0.0998857	4.05489	5.0158e-05	0.000185176	0.502946	0.350808	0.152138
ITPR2	43.6952	0.523229	0.108437	4.8252	1.39864e-06	7.07955e-06	0.372523	0.220554	0.151969
NIPSNAP1	41.4295	0.424038	0.114338	3.70865	0.00020837	0.000675943	0.48661	0.334654	0.151955
WWC1	45.5653	0.591606	0.145414	4.06843	4.73313e-05	0.00017553	0.412962	0.26145	0.151512
GRHPR	35.8437	0.418978	0.0823975	5.08484	3.67935e-07	2.06491e-06	0.45233	0.302347	0.149983
CCDC124	24.5484	0.446936	0.08638	5.17407	2.29047e-07	1.32838e-06	0.36797	0.218171	0.149799
TPM1	316.282	1.08243	0.0574393	18.8448	3.24281e-79	4.78638e-75	0.94617	0.79657	0.149601
MIF	30.1748	0.527699	0.12416	4.25016	2.13619e-05	8.48727e-05	0.418854	0.27015	0.148703
RPF2	25.4679	0.402568	0.0828697	4.85785	1.18669e-06	6.07758e-06	0.348152	0.199634	0.148518
APOL6	51.2681	0.491438	0.0836954	5.87174	4.31233e-09	3.41653e-08	0.457686	0.309357	0.148329
TCF7L1	21.2457	0.72547	0.109246	6.64071	3.12177e-11	3.51467e-10	0.333155	0.185365	0.14779
AGBL5	22.617	0.479678	0.100503	4.77275	1.81723e-06	9.02198e-06	0.343599	0.195838	0.147761
NCBP2	24.3386	0.504931	0.0721088	7.00235	2.51709e-12	3.29949e-11	0.359132	0.212075	0.147057
STAT3	228.387	0.472675	0.0559188	8.45288	2.84192e-17	7.0145e-16	0.900375	0.753373	0.147002
PHEX	19.7802	0.871294	0.13166	6.61774	3.64737e-11	4.05385e-10	0.309588	0.163005	0.146583
NGFRAP1	18.7905	0.980764	0.187896	5.21971	1.79207e-07	1.05931e-06	0.327263	0.180682	0.146581
PTPN11	57.3507	0.47628	0.0896609	5.31201	1.08423e-07	6.67636e-07	0.468131	0.322463	0.145668
TEAD1	29.9205	0.64787	0.155482	4.16684	3.08857e-05	0.000118996	0.313873	0.168629	0.145243
VAV3	40.2114	0.44099	0.145855	3.02348	0.00249887	0.00627802	0.421532	0.276939	0.144593
MED28	18.7809	0.457003	0.0937984	4.87218	1.10371e-06	5.70604e-06	0.317622	0.173589	0.144033
CAMK2D	24.7585	0.506985	0.136783	3.7065	0.000210145	0.000681402	0.323781	0.179796	0.143986
MYH9	451.929	0.84362	0.139798	6.03456	1.594e-09	1.36233e-08	0.948581	0.804799	0.143782
MGMT	17.121	0.632559	0.111638	5.66615	1.46043e-08	1.04844e-07	0.308249	0.164501	0.143748
ACAA2	19.6689	0.701832	0.0875957	8.01217	1.12703e-15	2.27876e-14	0.313605	0.169959	0.143645
UBE4B	27.8031	0.439788	0.0936413	4.69652	2.64638e-06	1.27109e-05	0.364756	0.223879	0.140878
EVL	20.1132	0.569041	0.0931712	6.10748	1.01218e-09	8.91397e-09	0.321371	0.181375	0.139996
HDDC2	15.9187	0.666592	0.124653	5.34757	8.91443e-08	5.56351e-07	0.307177	0.167576	0.139601
STX8	19.039	0.489847	0.0768237	6.37625	1.81476e-10	1.80012e-09	0.320836	0.181763	0.139073
DDX50	23.9569	0.540043	0.0954438	5.65823	1.52942e-08	1.09478e-07	0.318961	0.180461	0.1385
RPL12	337.946	0.747994	0.105575	7.08495	1.39095e-12	1.91826e-11	0.962775	0.826217	0.136557
COMMD4	20.8515	0.420553	0.120417	3.49246	0.000478587	0.00142764	0.319229	0.184035	0.135194
LINC00998	20.5121	0.409018	0.107258	3.81342	0.000137059	0.000463562	0.355383	0.22144	0.133943
MSL3	26.993	0.417217	0.0665574	6.26853	3.64473e-10	3.43745e-09	0.353508	0.219861	0.133647
PAFAH1B3	21.7662	0.434932	0.108241	4.0182	5.86452e-05	0.00021336	0.321371	0.18808	0.133291
ACTG1	777.74	1.02516	0.158178	6.48102	9.1105e-11	9.42994e-10	0.997054	0.864232	0.132822
ARL2	22.1753	0.46855	0.0952343	4.91997	8.65582e-07	4.54823e-06	0.344403	0.211909	0.132494
RPS10	21.1218	0.512008	0.152971	3.34708	0.000816668	0.00230491	0.31789	0.185891	0.131998
ADSL	26.6391	0.42885	0.0894647	4.79351	1.63888e-06	8.1916e-06	0.374933	0.243274	0.131659
TRAPPC1	17.6079	0.501871	0.085111	5.89666	3.70925e-09	2.97385e-08	0.310391	0.178798	0.131593
FAHD1	20.384	0.511347	0.0823321	6.21079	5.27199e-10	4.86037e-09	0.307177	0.175639	0.131538
ZNF91	37.6131	0.446665	0.0968704	4.61096	4.00819e-06	1.86275e-05	0.423942	0.292427	0.131515
CBR1	28.2913	0.551844	0.0949775	5.81026	6.23747e-09	4.75052e-08	0.370112	0.238619	0.131493
NIT2	18.5214	0.469499	0.080743	5.81474	6.07293e-09	4.63238e-08	0.302357	0.171345	0.131012
RCAN3	30.8822	0.403633	0.159628	2.52858	0.0114526	0.0241245	0.350562	0.220138	0.130424
MRPS27	20.9698	0.58953	0.100997	5.83709	5.31193e-09	4.10708e-08	0.326995	0.19775	0.129245
NTPCR	19.1012	0.561044	0.0821592	6.82874	8.5664e-12	1.0381e-10	0.312533	0.183314	0.129219
UBA52	267.959	0.560333	0.0813326	6.88941	5.60249e-12	7.00192e-11	0.955544	0.827104	0.12844
PTGFRN	37.4858	0.467375	0.0856107	5.4593	4.78015e-08	3.13161e-07	0.391805	0.264692	0.127113
CITED4	22.039	0.465382	0.15445	3.01316	0.00258542	0.00647341	0.309855	0.184894	0.124962
SMARCA1	23.7201	0.5428	0.0945853	5.73874	9.5385e-09	7.03941e-08	0.306642	0.18301	0.123632
RPL27A	381.896	0.697001	0.107505	6.48341	8.96706e-11	9.29451e-10	0.96947	0.846056	0.123414
MRAS	29.6453	0.425161	0.0849514	5.00476	5.59326e-07	3.04974e-06	0.377076	0.253803	0.123273
RPL10A	334.955	0.661922	0.0851805	7.77081	7.79828e-15	1.43341e-13	0.972951	0.850295	0.122656
SLC25A3	253.985	0.413467	0.0583784	7.08254	1.41532e-12	1.94733e-11	0.941618	0.81929	0.122327
SMIM20	20.1858	0.411148	0.0901855	4.55891	5.1419e-06	2.32734e-05	0.325924	0.204012	0.121912
RPL7A	333.384	0.558335	0.108363	5.15247	2.57084e-07	1.47533e-06	0.96331	0.841733	0.121577
RPS23	357.499	0.679372	0.119218	5.69858	1.20809e-08	8.77096e-08	0.964917	0.843507	0.12141
TP53I3	23.482	0.471171	0.103523	4.55135	5.33017e-06	2.40297e-05	0.340386	0.219944	0.120442
TKT	353.874	0.64446	0.0619075	10.41	2.23115e-25	1.3779e-23	0.96947	0.849048	0.120421
RPL34	388.336	0.605185	0.115846	5.22405	1.75052e-07	1.03641e-06	0.964381	0.844089	0.120293
RPS19	421.36	0.846178	0.095784	8.83423	1.00791e-18	2.96351e-17	0.977772	0.858053	0.119719
RPS13	351.365	0.662818	0.101682	6.51853	7.09991e-11	7.46401e-10	0.965988	0.846998	0.11899
PFKP	29.4617	0.510296	0.147786	3.45293	0.000554528	0.00162591	0.324853	0.20609	0.118763
RPS20	351.748	0.532952	0.101596	5.24577	1.55628e-07	9.30364e-07	0.965988	0.849104	0.116885
RPL32	397.65	0.614286	0.0978155	6.28004	3.38476e-10	3.2025e-09	0.975629	0.859134	0.116495
RPS2	424.125	0.859149	0.119746	7.17475	7.24373e-13	1.02904e-11	0.976433	0.860547	0.115886
FIBP	24.4144	0.462112	0.113028	4.08848	4.34218e-05	0.000162501	0.337708	0.221994	0.115713
MLST8	20.8816	0.401765	0.0918555	4.37388	1.22058e-05	5.09352e-05	0.318425	0.20368	0.114746
CETN2	21.8724	0.462058	0.0951087	4.85821	1.1845e-06	6.06844e-06	0.324585	0.210052	0.114533
RPL35	359.302	0.520537	0.0959535	5.42489	5.79914e-08	3.74106e-07	0.964917	0.851099	0.113818
NCMAP	27.4375	0.589846	0.126282	4.67086	2.99943e-06	1.42536e-05	0.306374	0.19606	0.110314
RPL31	483.616	0.70864	0.112506	6.29867	3.00206e-10	2.86985e-09	0.980986	0.872517	0.108469
RPL14	355.093	0.605409	0.0898442	6.73843	1.60105e-11	1.87254e-10	0.971077	0.863068	0.108008
RPS9	396.009	0.663299	0.101732	6.52003	7.02933e-11	7.40563e-10	0.970809	0.864869	0.105939
RPL27	380.695	0.541842	0.0948586	5.7121	1.1159e-08	8.1417e-08	0.970541	0.865313	0.105228
PYCARD	22.7194	0.493422	0.137615	3.58554	0.000336386	0.00103568	0.330477	0.226538	0.103938
ANXA6	65.084	0.437475	0.0965503	4.53106	5.8689e-06	2.62237e-05	0.53669	0.4331	0.10359
SLC25A6	351.795	0.486527	0.0819354	5.93793	2.88648e-09	2.37086e-08	0.968399	0.866753	0.101645
RPL23	478.182	0.614142	0.10415	5.89672	3.70797e-09	2.97385e-08	0.98045	0.8813	0.0991499
MSRB2	20.7975	0.461524	0.119852	3.85079	0.000117736	0.000403198	0.304499	0.206035	0.0984645
ACTB	544.042	0.505742	0.10954	4.61695	3.89419e-06	1.81262e-05	0.972416	0.87526	0.0971559
RPS24	451.749	0.549738	0.109709	5.01087	5.41846e-07	2.96649e-06	0.969202	0.87296	0.0962419
EEF1A1	455.997	0.703574	0.116299	6.04972	1.45101e-09	1.24807e-08	0.97804	0.883184	0.0948555
NACA	419.396	0.699052	0.0777589	8.99	2.47236e-19	7.98512e-18	0.986074	0.892272	0.0938016
RPL35A	498.614	0.656978	0.0907249	7.24142	4.44003e-13	6.48859e-12	0.98286	0.890167	0.0926937
KRT19	458.19	0.480089	0.124906	3.84361	0.00012124	0.000414044	0.823514	0.731013	0.0925004
RPL13A	501.189	0.660822	0.105616	6.25682	3.92906e-10	3.68911e-09	0.987681	0.896733	0.0909475
RPL37A	499.159	0.57096	0.0933213	6.11821	9.46309e-10	8.37024e-09	0.985806	0.895126	0.0906799
RPS18	556.787	0.677687	0.108987	6.21808	5.03274e-10	4.65725e-09	0.980718	0.893408	0.0873094
RPL30	464.672	0.482492	0.0902014	5.34905	8.84191e-08	5.52526e-07	0.98045	0.893325	0.0871247
CCNI	403.811	0.56366	0.0619152	9.10373	8.72783e-20	2.98201e-18	0.980986	0.895348	0.0856377
RPS16	494.839	0.551242	0.0755767	7.29381	3.01314e-13	4.52891e-12	0.985806	0.900502	0.0853046
RPLP2	513.247	0.524568	0.0865053	6.064	1.3278e-09	1.14677e-08	0.987681	0.90535	0.0823304
RPL5	522.524	0.672402	0.0914185	7.35521	1.90627e-13	2.92176e-12	0.987949	0.910172	0.0777771
RPS5	519.378	0.517417	0.101832	5.08111	3.75245e-07	2.10085e-06	0.98527	0.91092	0.0743509
RPS3	618.808	0.749857	0.106106	7.06705	1.58265e-12	2.14705e-11	0.990359	0.917348	0.073011
CLU	1327.36	1.19514	0.115632	10.3358	4.85319e-25	2.90012e-23	0.989288	0.917791	0.0714965
RPLP1	584.003	0.526012	0.0992895	5.29776	1.1723e-07	7.16783e-07	0.988752	0.921282	0.0674697
RPS8	639.775	0.637154	0.0969754	6.57027	5.02249e-11	5.45088e-10	0.99143	0.924081	0.0673493
RPL15	560.873	0.500944	0.0882224	5.6782	1.36121e-08	9.80069e-08	0.993573	0.927683	0.0658898
MYL6	560.546	0.622975	0.0529273	11.7704	5.54751e-32	7.65246e-30	0.985806	0.922308	0.0634986
CSDE1	520.864	0.512191	0.055966	9.15183	5.59792e-20	1.93502e-18	0.985003	0.92167	0.0633325
RPL11	650.301	0.685165	0.0996833	6.87342	6.26805e-12	7.74844e-11	0.992501	0.930343	0.0621586
RPS12	745.266	0.640116	0.0967239	6.61797	3.64173e-11	4.05064e-10	0.995179	0.938766	0.0564135
RPL18	657.437	0.587806	0.0767242	7.66128	1.84083e-14	3.23238e-13	0.990894	0.937297	0.0535971
RPS11	714.342	0.628375	0.0930776	6.75108	1.46745e-11	1.72449e-10	0.995447	0.942894	0.0525529
CD59	743.678	0.540192	0.0965405	5.5955	2.19984e-08	1.52011e-07	0.972951	0.920978	0.0519737
RPLP0	799.974	0.589334	0.115172	5.11698	3.1046e-07	1.76042e-06	0.991698	0.941287	0.0504106
GAPDH	701.766	0.549941	0.0928847	5.92069	3.20598e-09	2.61438e-08	0.996518	0.94996	0.0465587
ENO1	837.085	0.669238	0.062791	10.6582	1.5968e-26	1.12599e-24	0.996518	0.955058	0.0414604
GNB2L1	786.568	0.670029	0.0834676	8.02742	9.95462e-16	2.03223e-14	0.996786	0.955418	0.041368
RPL13	797.333	0.593182	0.0902706	6.57115	4.99269e-11	5.43051e-10	0.994644	0.953423	0.0412205
RPL4	772.397	0.645061	0.0853021	7.56208	3.96671e-14	6.62316e-13	0.998393	0.958688	0.0397054
RPL19	877.458	0.448002	0.0930709	4.81355	1.48272e-06	7.46926e-06	0.995983	0.962484	0.0334991
RPL3	974.962	0.737127	0.101784	7.24207	4.41878e-13	6.46395e-12	0.997054	0.966363	0.0306913
RPS14	970.484	0.538717	0.0854115	6.30732	2.83913e-10	2.72114e-09	0.996786	0.966972	0.0298139
RPS6	1236.73	0.67833	0.0982125	6.90676	4.9586e-12	6.23415e-11	0.999197	0.971406	0.027791
RPL8	1189.08	0.488092	0.0780398	6.2544	3.99045e-10	3.7441e-09	0.998929	0.977612	0.0213166
RPS4X	1232.48	0.561755	0.10541	5.32923	9.86292e-08	6.1141e-07	0.999464	0.979025	0.0204391
PABPC1	1951.5	0.548171	0.0773722	7.08485	1.39191e-12	1.91826e-11	1	0.991521	0.00847857
EEF2	2017.85	0.534887	0.0755721	7.07783	1.46424e-12	2.00298e-11	1	0.992547	0.00745338
FTH1	5211.88	0.403851	0.0968094	4.17161	3.02458e-05	0.000116683	1	0.998005	0.00199496

## Sheet: KRT High Lactocytes 2
Supplemental Dataset 6
Related to Epithelial subgroup marker genes, Figure 4
Marker Genes for KRT High Lactocytes 2: (DESeq2 Wald test in subgroup vs others, donor as covariate, adjusted p-value < 0.05 average log fold change > 0.4 or < -0.4, percent in celltype expressing > 0.3, ordered by percent difference)
	baseMean	log2FoldChange	lfcSE	stat	pvalue	padj	pts	pts_rest	pts_diff
PIK3R1	80.7567	1.16678	0.355528	3.28184	0.00103132	0.0239627	0.708912	0.272069	0.436843
NTN4	50.1834	1.13355	0.285408	3.97169	7.13652e-05	0.00430332	0.625	0.252461	0.372539
TNFSF10	189.918	1.25119	0.289336	4.32434	1.52986e-05	0.00151349	0.907986	0.549282	0.358704
VTCN1	40.7931	1.20232	0.384837	3.12425	0.00178262	0.0342821	0.518519	0.194635	0.323884
MXI1	70.8317	0.623541	0.188449	3.30881	0.000936932	0.0227576	0.704861	0.391474	0.313387
GABRP	96.3589	1.03063	0.21248	4.85046	1.23178e-06	0.000259966	0.758102	0.455574	0.302528
RGCC	66.5237	1.23365	0.204651	6.02805	1.6595e-09	1.31339e-06	0.674769	0.385227	0.289541
DUSP23	92.8037	0.814344	0.241274	3.37518	0.000737683	0.0198329	0.764468	0.486862	0.277605
PODXL	88.5957	0.713025	0.16812	4.24117	2.22357e-05	0.00192433	0.734954	0.462425	0.272529
AKR1C3	99.7196	0.558943	0.154278	3.62297	0.000291238	0.0112447	0.791088	0.520067	0.271021
TCEA3	22.7719	0.748154	0.208145	3.5944	0.000325143	0.0120038	0.424769	0.158123	0.266646
PPP1R1B	59.995	0.818345	0.191637	4.27028	1.95225e-05	0.00177851	0.648727	0.387695	0.261032
NCCRP1	29.7565	0.828555	0.2419	3.42519	0.000614364	0.0178025	0.415509	0.177048	0.238461
RIN2	56.6458	0.940828	0.313144	3.00446	0.00266054	0.0444257	0.552083	0.314014	0.238069
CHSY1	70.4882	0.937025	0.198851	4.7122	2.45058e-06	0.000420257	0.626736	0.392262	0.234474
CCL28	196.078	0.561076	0.165499	3.3902	0.000698424	0.0194203	0.894676	0.662703	0.231973
VTI1B	71.4763	0.568726	0.149751	3.79782	0.000145972	0.00694905	0.720486	0.491719	0.228768
ACSS1	65.1909	0.548379	0.165792	3.30762	0.000940908	0.0227576	0.657986	0.429693	0.228293
METTL7A	56.5533	0.832456	0.175631	4.73981	2.13916e-06	0.00040143	0.607639	0.381369	0.22627
BTN3A2	41.9934	0.571435	0.144229	3.96199	7.43263e-05	0.00437765	0.521991	0.300286	0.221705
FAM120B	26.5922	0.553783	0.177176	3.12561	0.00177436	0.0342511	0.418403	0.202483	0.21592
SFRP1	170.326	1.10968	0.351847	3.15387	0.00161121	0.0322829	0.707755	0.498779	0.208975
CEP41	45.6587	0.758503	0.205588	3.68943	0.000224754	0.00942405	0.494792	0.292385	0.202406
B3GALT5	21.8277	1.56344	0.25388	6.15821	7.35734e-10	1.03518e-06	0.356481	0.15492	0.201561
SH3BGRL2	32.3886	0.483797	0.142742	3.38931	0.000700693	0.0194203	0.452546	0.251385	0.201162
BTN3A1	23.8637	0.780774	0.168862	4.62374	3.76881e-06	0.000554935	0.381366	0.181484	0.199882
CREBL2	40.116	0.40271	0.115845	3.47627	0.000508444	0.0157982	0.510417	0.328556	0.181861
RILPL2	26.6278	0.808431	0.18239	4.43244	9.31732e-06	0.00104412	0.400463	0.221304	0.179159
MESP1	16.5461	1.16923	0.21669	5.39584	6.82032e-08	2.39905e-05	0.331019	0.154212	0.176807
ZNF33B	35.0847	0.531041	0.16591	3.20077	0.0013706	0.0289264	0.423032	0.246319	0.176714
CTDSP1	38.8006	0.603589	0.132723	4.54774	5.42258e-06	0.000722802	0.515625	0.339108	0.176517
CSF2RA	31.4427	0.634154	0.17285	3.66881	0.000243683	0.00990831	0.434028	0.258498	0.17553
ELP3	44.9851	0.640439	0.147448	4.34349	1.4024e-05	0.00143214	0.493634	0.31845	0.175184
LRG1	72.8861	0.926785	0.233797	3.96406	7.36869e-05	0.00436027	0.606481	0.435651	0.17083
SLC2A9	35.8781	1.10278	0.193774	5.69107	1.26248e-08	6.14875e-06	0.443866	0.283881	0.159985
CAB39L	44.2483	0.49427	0.158272	3.12291	0.0017907	0.0342821	0.494213	0.335486	0.158727
AGPAT6	154.209	0.658891	0.188229	3.50048	0.000464427	0.0154764	0.809028	0.656456	0.152572
VAMP8	259.28	0.404987	0.125074	3.23797	0.00120383	0.0263739	0.956019	0.80442	0.151598
CEP68	24.3124	0.620994	0.191283	3.24646	0.00116851	0.0259138	0.335648	0.18592	0.149728
NFIX	73.2526	0.452139	0.129953	3.47927	0.00050279	0.0157206	0.616319	0.468016	0.148304
ESR1	39.6753	0.616278	0.13833	4.45513	8.38418e-06	0.000977535	0.422454	0.276295	0.146159
ZDHHC2	21.7066	0.462365	0.132678	3.48487	0.000492384	0.0156668	0.356481	0.210515	0.145966
SUDS3	45.3055	0.410214	0.109103	3.75988	0.000169998	0.00774347	0.483796	0.338636	0.145161
ETV6	50.6213	0.504782	0.161584	3.12396	0.00178435	0.0342821	0.485532	0.34273	0.142802
MPZL1	177.538	0.551336	0.117238	4.70272	2.56723e-06	0.000420257	0.858218	0.719453	0.138765
FLOT2	41.4808	0.427182	0.122681	3.48206	0.000497571	0.0156668	0.475694	0.338898	0.136796
EVA1B	44.3796	0.512773	0.173101	2.96227	0.00305378	0.0485804	0.509838	0.373756	0.136081
SMARCD2	48.6315	0.462261	0.107029	4.31902	1.56722e-05	0.00153843	0.524306	0.388246	0.13606
TGFBR2	157.45	0.895969	0.173205	5.1729	2.30489e-07	7.08327e-05	0.784722	0.649474	0.135249
PLXDC2	50.5472	0.596064	0.160311	3.71818	0.000200661	0.00876196	0.435185	0.30089	0.134295
FOXN3	45.0418	0.667844	0.129741	5.14751	2.6396e-07	7.26636e-05	0.451968	0.319999	0.131969
ASCC2	107.522	0.684356	0.146693	4.66524	3.08258e-06	0.000487934	0.707176	0.576765	0.130411
CDIPT	30.7582	0.433777	0.115138	3.76746	0.000164914	0.00753901	0.387153	0.257606	0.129547
ATXN7L3B	53.4173	0.685184	0.138749	4.9383	7.8806e-07	0.000188287	0.504051	0.375778	0.128273
EI24	68.9876	0.461253	0.135154	3.4128	0.000642998	0.0184214	0.618056	0.490432	0.127623
MED24	57.4427	0.5205	0.150932	3.44858	0.000563539	0.0169417	0.484954	0.358165	0.126789
DTNB	33.4341	0.422077	0.106411	3.96646	7.29466e-05	0.00433673	0.395833	0.269969	0.125865
THRA	26.1378	0.456911	0.126271	3.61851	0.000296308	0.0113358	0.354167	0.229021	0.125146
ITPR2	43.6952	0.566067	0.190777	2.96717	0.0030055	0.0480862	0.353009	0.229441	0.123569
SPTLC2	44.4722	0.754551	0.185361	4.07072	4.68683e-05	0.00319548	0.421875	0.299157	0.122718
EPB41L1	42.2086	0.627211	0.136245	4.60356	4.15339e-06	0.000597663	0.444444	0.324094	0.120351
EIF4EBP2	131.159	0.422244	0.124792	3.38358	0.000715474	0.0195008	0.784144	0.667769	0.116374
SLC44A2	61.0181	0.437142	0.121033	3.61176	0.00030413	0.0114578	0.52662	0.410898	0.115722
BRPF3	57.366	0.538281	0.156341	3.44298	0.000575331	0.0171019	0.519676	0.404415	0.115261
KLHDC3	28.4937	0.498871	0.144725	3.44703	0.000566784	0.0169674	0.391204	0.276347	0.114856
PITPNA	67.4902	0.421955	0.0994456	4.24307	2.20479e-05	0.00192433	0.561921	0.456808	0.105114
WBP1L	51.4899	0.734546	0.172111	4.26785	1.97365e-05	0.00178516	0.473958	0.37331	0.100648
PIK3R3	44.8009	0.739766	0.230814	3.20502	0.00135051	0.0286938	0.379051	0.281728	0.0973227
SMIM7	24.2597	0.456915	0.104324	4.37978	1.18801e-05	0.00126752	0.332176	0.236633	0.0955431
SLC35A4	24.3593	0.451872	0.133395	3.38747	0.000705394	0.0195008	0.326389	0.231619	0.0947696
MEST	45.7093	0.672927	0.197527	3.40676	0.000657382	0.0186695	0.454282	0.361	0.0932829
VAV3	40.2114	0.907038	0.251219	3.61055	0.000305545	0.0114578	0.376736	0.286584	0.0901519
ARHGEF37	26.5836	0.533661	0.164789	3.23846	0.00120176	0.0263739	0.306134	0.224585	0.0815496
FTO	45.4613	0.451354	0.152757	2.95472	0.00312956	0.0493829	0.449074	0.370344	0.07873
FBXO9	35.8835	0.569564	0.150939	3.77348	0.000160985	0.00749468	0.39294	0.31803	0.0749095
CLU	1327.36	0.787204	0.246494	3.1936	0.00140513	0.0291213	0.99537	0.92128	0.0740905
GNPTAB	45.6681	0.401082	0.111154	3.60834	0.000308164	0.0115111	0.395255	0.324619	0.0706359
DNAJB2	215.062	0.49494	0.140976	3.5108	0.000446754	0.0150328	0.832176	0.764496	0.06768
KCTD14	30.977	0.667314	0.211876	3.14955	0.00163522	0.0326606	0.347801	0.281781	0.0660202
ZBTB44	29.9419	0.473381	0.143204	3.30565	0.000947563	0.0228552	0.313657	0.248235	0.0654226
ZNF106	59.5936	0.508448	0.130605	3.89301	9.90066e-05	0.00521663	0.398148	0.332782	0.065366
PDCD4	634.106	0.57603	0.115513	4.98672	6.14137e-07	0.000149554	0.989583	0.927501	0.0620825
VWA8	28.314	0.676363	0.200644	3.37096	0.000749071	0.0199694	0.302083	0.241673	0.0604108
EHF	486.895	0.453299	0.13501	3.35751	0.00078648	0.0204501	0.936343	0.885214	0.0511285
PKP4	92.528	0.641856	0.142835	4.49368	7.00026e-06	0.000837009	0.508681	0.48702	0.0216606
RAB15	59.0635	0.767773	0.150218	5.11107	3.20342e-07	8.27855e-05	0.458333	0.43867	0.0196636
PABPC1	1951.5	0.500698	0.147871	3.38605	0.000709074	0.0195008	1	0.991968	0.00803213
LPGAT1	65.002	0.51585	0.161029	3.20346	0.00135787	0.0287538	0.4375	0.454944	-0.017444

## Sheet: Cycling Lactocytes
Supplemental Dataset 6
Related to Epithelial subgroup marker genes, Figure 4
Marker Genes for Cycling Lactocytes: (DESeq2 Wald test in subgroup vs others, donor as covariate, adjusted p-value < 0.05 average log fold change > 0.4 or < -0.4, percent in celltype expressing > 0.3, ordered by percent difference)
	baseMean	log2FoldChange	lfcSE	stat	pvalue	padj	pts	pts_rest	pts_diff
STMN1	37.5825	5.22989	0.200973	26.0229	2.72755e-149	3.93191e-146	0.801325	0.0868157	0.714509
MCM6	17.4482	4.74384	0.168426	28.1658	1.53705e-174	2.84881e-171	0.683775	0.0524464	0.631328
MCM7	26.7479	3.71932	0.289529	12.8461	9.04442e-38	6.86212e-36	0.705298	0.0864588	0.618839
MCM4	30.595	3.59055	0.186497	19.2525	1.34421e-82	3.41956e-80	0.738411	0.127406	0.611004
MCM3	16.86	4.12989	0.180507	22.8794	7.45723e-116	3.33621e-113	0.649007	0.0616251	0.587381
PCNA	23.6607	4.09677	0.118848	34.4705	2.21864e-260	1.43923e-256	0.69702	0.116213	0.580807
TOP2A	31.5737	9.69687	0.468672	20.6901	4.25552e-95	1.34661e-92	0.571192	0.00247316	0.568719
RRM2	16.6098	8.66882	0.373051	23.2377	1.89646e-119	9.84185e-117	0.56457	0.00272813	0.561841
TK1	8.41743	7.32041	0.240055	30.4948	3.05829e-204	1.32261e-200	0.55298	0.0073685	0.545612
LMNB1	9.84666	6.20502	0.268877	23.0776	7.78184e-118	3.73932e-115	0.551325	0.0136916	0.537633
TYMS	8.42626	7.81423	0.522568	14.9535	1.4773e-50	1.61063e-48	0.538079	0.00283012	0.535249
RRM1	34.361	2.85636	0.100154	28.5196	6.7024e-179	1.44928e-175	0.746689	0.215803	0.530886
FAM111B	11.722	7.67662	0.500154	15.3485	3.62438e-53	4.27479e-51	0.529801	0.00313608	0.526665
TMPO	26.8881	3.45558	0.0926835	37.2837	3.01543e-304	3.91222e-300	0.668874	0.145968	0.522906
MKI67	25.8334	8.44483	0.567025	14.8932	3.6467e-50	3.8155e-48	0.521523	0.00362051	0.517903
SMC2	21.8539	3.20379	0.136313	23.5032	3.77991e-122	2.22912e-119	0.625828	0.112006	0.513821
H2AFZ	55.5656	3.19888	0.12304	25.9987	5.12613e-149	6.65064e-146	0.81457	0.302822	0.511747
DNMT1	32.4989	2.58702	0.138135	18.7283	2.91307e-78	6.63056e-76	0.667219	0.166135	0.501083
FANCI	10.7612	4.91528	0.178114	27.5962	1.23428e-167	2.0017e-164	0.518212	0.0277147	0.490497
TPX2	10.4284	7.9605	0.532856	14.9393	1.82837e-50	1.96043e-48	0.490066	0.00226919	0.487797
MCM5	10.7356	4.22116	0.174805	24.1479	7.86183e-129	6.37497e-126	0.531457	0.0458173	0.48564
SMC4	53.7892	2.53791	0.162345	15.6329	4.34873e-55	5.37338e-53	0.736755	0.25313	0.483625
NCAPG	7.79417	7.48648	0.307127	24.3759	3.08406e-131	2.66751e-128	0.486755	0.00364601	0.483109
KIAA0101	5.76518	6.4741	0.226121	28.6312	2.7497e-180	7.13492e-177	0.490066	0.00701155	0.483055
CDC6	6.402	5.83046	0.283073	20.597	2.91876e-94	9.0162e-92	0.493377	0.0111675	0.48221
PRC1	9.67765	6.17241	0.384401	16.0572	5.08675e-58	6.80366e-56	0.493377	0.0117539	0.481624
MLF1IP	26.978	2.76629	0.200362	13.8065	2.32848e-43	2.0275e-41	0.637417	0.160118	0.477299
BIRC5	8.40518	7.82415	0.571485	13.6909	1.15047e-42	9.81983e-41	0.468543	0.00196323	0.46658
BRCA1	8.36817	5.2088	0.238571	21.8333	1.12054e-105	4.15369e-103	0.475166	0.0157824	0.459383
RNASEH2A	8.59398	4.13691	0.175246	23.6063	3.3221e-123	2.05243e-120	0.493377	0.0433186	0.450059
MCM2	6.64139	4.72957	0.211416	22.3709	7.56674e-111	2.88738e-108	0.470199	0.022233	0.447966
ZWINT	5.85171	5.25633	0.180979	29.0439	1.83736e-185	5.95946e-182	0.456954	0.0173886	0.439565
LIG1	11.124	3.55272	0.183293	19.3828	1.07794e-83	2.85412e-81	0.490066	0.0529818	0.437084
ATAD2	12.5138	4.01513	0.341541	11.7559	6.58404e-32	4.12664e-30	0.471854	0.0417123	0.430142
CDCA5	5.0671	6.57296	0.347907	18.8929	1.30532e-79	3.07913e-77	0.428808	0.00430892	0.424499
NUSAP1	9.01253	7.36679	0.433436	16.9962	8.75471e-65	1.38517e-62	0.428808	0.00466587	0.424142
CDK1	7.21593	7.85455	0.31791	24.7068	9.03728e-135	9.01921e-132	0.423841	0.00283012	0.421011
GINS2	4.44548	6.54488	0.371502	17.6173	1.81393e-69	3.36199e-67	0.423841	0.00405395	0.419787
ECT2	13.5883	3.33309	0.154132	21.625	1.04621e-103	3.77041e-101	0.490066	0.0732516	0.416815
TOPBP1	19.5607	2.49351	0.144277	17.2828	6.33693e-67	1.0962e-64	0.531457	0.114709	0.416748
CDC20	8.47885	5.13468	0.247838	20.7179	2.38997e-95	7.75186e-93	0.440397	0.0244002	0.415997
DTL	4.73447	7.06061	0.687065	10.2765	8.99493e-25	4.35448e-23	0.417219	0.00140231	0.415816
KIF11	7.70248	6.09465	0.248646	24.5113	1.11923e-132	1.03721e-129	0.425497	0.0112695	0.414227
CCNA2	6.20822	7.95934	0.519806	15.3121	6.34561e-53	7.28565e-51	0.415563	0.00137681	0.414186
CBX5	59.6224	2.05547	0.120344	17.08	2.09227e-65	3.39314e-63	0.763245	0.349532	0.413713
RFC2	14.1725	2.98673	0.124641	23.9627	6.81159e-127	5.19845e-124	0.506623	0.0936743	0.412948
WHSC1	32.2067	2.01764	0.158263	12.7487	3.17066e-37	2.37781e-35	0.596026	0.187808	0.408219
MYBL2	4.89688	7.42535	0.478861	15.5063	3.14658e-54	3.81531e-52	0.407285	0.00155529	0.405729
PSIP1	15.7537	2.51819	0.132245	19.0418	7.67721e-81	1.84452e-78	0.508278	0.105938	0.40234
TUBG1	16.1062	2.52625	0.13765	18.3527	3.13825e-75	6.90095e-73	0.539735	0.138574	0.401161
TUBB4B	86.3703	1.80388	0.272446	6.62106	3.56627e-11	7.6731e-10	0.763245	0.364371	0.398874
FOXM1	5.35034	7.01038	0.384263	18.2437	2.32273e-74	4.8605e-72	0.402318	0.0037225	0.398595
MTHFD1	48.6594	1.89854	0.108674	17.4701	2.42188e-68	4.30432e-66	0.720199	0.322735	0.397463
CDT1	4.50213	5.07225	0.343438	14.7691	2.31925e-49	2.35078e-47	0.40894	0.0129013	0.396039
CEP55	7.39047	7.31803	0.359291	20.368	3.21601e-92	9.48286e-90	0.399007	0.003697	0.39531
NASP	35.8349	1.9017	0.153692	12.3735	3.63834e-35	2.55156e-33	0.634106	0.239464	0.394642
ESCO2	4.09043	6.87212	0.289659	23.7249	1.99805e-124	1.29613e-121	0.395695	0.0029576	0.392738
WDR76	4.82806	5.55446	0.263194	21.1041	7.29866e-99	2.49192e-96	0.399007	0.0105556	0.388451
HMGB2	13.2427	4.36032	0.384569	11.3382	8.48669e-30	5.02769e-28	0.437086	0.0492338	0.387852
SPAG5	5.15889	6.73652	0.415585	16.2097	4.30396e-59	5.94038e-57	0.389073	0.00425792	0.384815
TACC3	8.48992	4.3517	0.268107	16.2312	3.0348e-59	4.23371e-57	0.415563	0.0329415	0.382621
TIMELESS	8.69495	3.44282	0.197032	17.4734	2.28433e-68	4.11624e-66	0.422185	0.0424263	0.379759
DTYMK	12.5912	2.68236	0.128831	20.8207	2.81152e-96	9.35301e-94	0.480132	0.104459	0.375673
RANBP1	23.6345	1.83507	0.110266	16.6423	3.44238e-62	5.31683e-60	0.584437	0.209148	0.375289
PAICS	36.0521	1.78064	0.132868	13.4015	5.92384e-41	4.89528e-39	0.64404	0.27215	0.37189
SUPT16H	42.6718	1.70475	0.111148	15.3377	4.28118e-53	5.00397e-51	0.649007	0.278448	0.370559
CSE1L	36.1687	1.91117	0.0834284	22.908	3.87072e-116	1.79353e-113	0.640728	0.270671	0.370057
SHCBP1	4.53775	6.49145	0.425598	15.2525	1.58372e-52	1.78671e-50	0.369205	0.00379899	0.365406
HELLS	5.15302	6.56095	0.405373	16.185	6.43931e-59	8.79406e-57	0.369205	0.00413044	0.365075
MSH6	26.077	1.89873	0.186658	10.1722	2.63828e-24	1.26774e-22	0.529801	0.166416	0.363385
KIF22	19.6098	2.28865	0.135386	16.9046	4.16117e-64	6.50446e-62	0.506623	0.146937	0.359686
NCAPD2	18.4774	2.99152	0.173822	17.2102	2.22532e-66	3.79885e-64	0.461921	0.102904	0.359016
LMNB2	10.8581	2.7557	0.144505	19.0699	4.49345e-81	1.09996e-78	0.43543	0.0801101	0.35532
NCAPD3	14.4299	2.62384	0.10958	23.9446	1.05063e-126	7.57273e-124	0.451987	0.0970908	0.354896
E2F1	3.51046	5.7369	0.360699	15.9049	5.85754e-57	7.59957e-55	0.360927	0.00673109	0.354196
FEN1	6.45564	3.81671	0.179885	21.2175	6.57785e-100	2.30652e-97	0.384106	0.0316412	0.352465
KNTC1	5.4875	4.52262	0.20215	22.3726	7.2775e-111	2.86116e-108	0.370861	0.0185615	0.352299
DEK	83.9183	1.55498	0.129032	12.0511	1.91387e-33	1.27336e-31	0.778146	0.427042	0.351104
CENPF	9.52798	7.72529	0.52162	14.8102	1.259e-49	1.28617e-47	0.352649	0.00211621	0.350533
RPA3	15.3329	2.14986	0.124957	17.2047	2.44804e-66	4.1248e-64	0.488411	0.137936	0.350474
PRKDC	94.7345	1.38535	0.117102	11.8303	2.72222e-32	1.73981e-30	0.773179	0.42388	0.349299
NCAPH	4.0051	6.59227	0.337761	19.5175	7.79084e-85	2.1058e-82	0.352649	0.00356952	0.349079
DUT	51.2677	1.95979	0.0848333	23.1017	4.45464e-118	2.22286e-115	0.706954	0.358201	0.348753
MELK	4.30108	5.21366	0.401688	12.9794	1.60186e-38	1.24446e-36	0.357616	0.0100966	0.347519
KPNA2	25.4257	2.98396	0.210182	14.197	9.55595e-46	8.79283e-44	0.491722	0.144438	0.347284
GTF3C5	73.9025	1.89476	0.116526	16.2604	1.88388e-59	2.65669e-57	0.77649	0.430101	0.346389
TCF19	3.06805	6.68101	0.571254	11.6953	1.34642e-31	8.35813e-30	0.346026	0.00163178	0.344395
HMMR	5.65011	6.79667	0.299022	22.7297	2.28116e-114	9.54701e-112	0.347682	0.00573672	0.341945
MAD2L1	3.94622	4.8769	0.214184	22.7697	9.16092e-115	3.96179e-112	0.35596	0.0141761	0.341784
NCAPG2	6.24303	3.95875	0.219644	18.0235	1.2735e-72	2.5419e-70	0.36755	0.025981	0.341569
MSH2	17.9897	2.12231	0.121784	17.4268	5.16352e-68	9.0529e-66	0.470199	0.129548	0.340651
RFC3	5.70165	4.03676	0.173454	23.2728	8.36809e-120	4.52365e-117	0.365894	0.0280972	0.337797
CCNB1	8.82158	5.46771	0.233325	23.4339	1.92741e-121	1.08723e-118	0.357616	0.0200148	0.337601
FANCD2	6.79587	3.80797	0.186279	20.4423	7.03417e-93	2.12236e-90	0.36755	0.0311313	0.336418
FAM111A	28.1507	2.07656	0.170768	12.1601	5.06803e-34	3.49748e-32	0.498344	0.163994	0.334351
TUBB	136.316	2.39351	0.118623	20.1775	1.54512e-90	4.26518e-88	0.907285	0.574973	0.332312
WDR34	32.3099	1.63587	0.103784	15.7622	5.6628e-56	7.20286e-54	0.599338	0.267484	0.331853
CHAF1A	8.74932	2.99893	0.200894	14.9279	2.16994e-50	2.3076e-48	0.377483	0.0472706	0.330213
DHFR	4.72882	3.74526	0.232517	16.1075	2.25983e-58	3.05407e-56	0.365894	0.0371485	0.328746
NOLC1	57.9052	1.27153	0.10542	12.0615	1.68703e-33	1.12822e-31	0.657285	0.331379	0.325906
CDKN3	4.96884	4.9393	0.194931	25.3387	1.1959e-141	1.41051e-138	0.342715	0.0176691	0.325046
ANP32E	24.1601	2.03485	0.146819	13.8596	1.1126e-43	9.75326e-42	0.498344	0.173733	0.324611
PARP1	62.2578	1.30591	0.10374	12.5883	2.44905e-36	1.76522e-34	0.708609	0.386349	0.32226
POC1A	4.66596	3.63286	0.190297	19.0904	3.03396e-81	7.56972e-79	0.350993	0.0287856	0.322208
SAE1	22.5504	1.76682	0.096999	18.2149	3.93364e-74	8.10081e-72	0.506623	0.18513	0.321492
NDC80	3.54459	6.89151	0.385058	17.8973	1.23734e-71	2.43231e-69	0.322848	0.00226919	0.320578
LSM4	49.2888	1.40714	0.12213	11.5216	1.0263e-30	6.25125e-29	0.705298	0.386655	0.318643
GMNN	10.4219	2.79635	0.220399	12.6877	6.92192e-37	5.1612e-35	0.387417	0.0689427	0.318475
UBE2T	3.49263	5.27905	0.235421	22.4239	2.30025e-111	9.32606e-109	0.327815	0.0101221	0.317692
ZNF367	3.65745	5.35425	0.442999	12.0864	1.24703e-33	8.47065e-32	0.324503	0.00708804	0.317415
CENPM	9.70141	2.95613	0.247717	11.9335	7.92018e-33	5.21606e-31	0.389073	0.0732006	0.315872
BUB1B	3.86358	6.60328	0.262178	25.1863	5.65928e-140	6.11863e-137	0.319536	0.00377349	0.315763
GMPS	40.5007	1.43805	0.0902729	15.93	3.92238e-57	5.19275e-55	0.60596	0.29112	0.314841
USP1	37.0772	1.41217	0.206832	6.82763	8.63308e-12	1.95132e-10	0.556291	0.241554	0.314737
GINS4	3.74134	4.87307	0.278377	17.5052	1.30671e-68	2.38778e-66	0.324503	0.00994365	0.31456
RAD21	87.0951	1.04989	0.275093	3.8165	0.000135358	0.000975627	0.655629	0.34196	0.313669
CHEK1	4.75053	4.2956	0.262931	16.3374	5.35157e-60	7.80127e-58	0.32947	0.0165218	0.312948
BUB1	4.60016	7.71417	0.805389	9.57819	9.87636e-22	4.20118e-20	0.312914	0.000892379	0.312022
OAS3	9.99663	2.87924	0.294643	9.77194	1.48574e-22	6.60138e-21	0.364238	0.0532878	0.310951
PKM	103.25	1.18224	0.148131	7.98104	1.45104e-15	4.37808e-14	0.804636	0.495066	0.309569
XPO1	39.864	1.29962	0.179692	7.2325	4.74196e-13	1.18998e-11	0.577815	0.268453	0.309361
SRSF2	54.8723	1.01436	0.19049	5.32504	1.00932e-07	1.43114e-06	0.655629	0.348793	0.306836
RCC2	58.5985	1.18358	0.127278	9.29915	1.41575e-20	5.7761e-19	0.703642	0.398307	0.305335
EZH2	17.4632	1.82313	0.22814	7.99129	1.33539e-15	4.03855e-14	0.437086	0.132531	0.304555
CASC5	5.05649	7.20173	0.552282	13.04	7.25021e-39	5.73562e-37	0.306291	0.00201423	0.304277
POLE3	14.7291	1.65843	0.138763	11.9516	6.37143e-33	4.2175e-31	0.438742	0.134775	0.303967
RFC4	5.63507	3.28394	0.179835	18.2609	1.69607e-74	3.60736e-72	0.339404	0.0356442	0.30376
KIF20B	4.97555	4.66995	0.271942	17.1726	4.25709e-66	7.08097e-64	0.321192	0.0178221	0.30337
PRR11	4.07169	6.81431	0.470972	14.4686	1.91318e-47	1.85236e-45	0.304636	0.00239668	0.302239
KIF4A	3.6966	6.99118	0.676428	10.3354	4.8718e-25	2.39068e-23	0.30298	0.00124933	0.301731
SLFN11	19.9488	1.50257	0.269057	5.58459	2.34248e-08	3.61372e-07	0.456954	0.155554	0.301399
PA2G4	66.2458	1.24165	0.109842	11.3039	1.25449e-29	7.36462e-28	0.713576	0.412687	0.300889
TUBA1B	195.254	2.44777	0.129962	18.8345	3.93691e-79	9.12097e-77	0.953642	0.652814	0.300829
FUS	79.2821	1.25439	0.140405	8.93408	4.10567e-19	1.57594e-17	0.730132	0.429693	0.300439
IMPA2	12.4423	2.28888	0.167953	13.6281	2.72625e-42	2.31179e-40	0.399007	0.0986461	0.30036
SFN	49.9649	0.849614	0.320563	2.65038	0.00804003	0.0305719	0.528146	0.228169	0.299977
MASTL	11.6406	2.07661	0.311949	6.65689	2.79673e-11	6.07883e-10	0.364238	0.0647102	0.299528
DNAJC9	9.06704	2.37701	0.178684	13.3029	2.22777e-40	1.80644e-38	0.370861	0.0725122	0.298349
RACGAP1	5.13773	4.51347	0.28356	15.9172	4.81807e-57	6.3141e-55	0.31457	0.0166492	0.29792
CKAP2	8.65917	3.18316	0.203867	15.6139	5.85181e-55	7.16239e-53	0.350993	0.0542566	0.296737
SNRPB	42.3909	1.34885	0.104686	12.8848	5.48492e-38	4.21073e-36	0.637417	0.341526	0.295891
BAZ1B	52.1426	0.812852	0.255711	3.1788	0.00147888	0.00759582	0.544702	0.248999	0.295703
SSRP1	79.1604	1.2129	0.0931864	13.0159	9.94033e-39	7.81611e-37	0.746689	0.452079	0.294609
RBBP8	34.3762	1.24404	0.188675	6.59355	4.29443e-11	9.17891e-10	0.504967	0.211366	0.293601
SMARCC1	63.9235	0.786309	0.168926	4.65476	3.24351e-06	3.55717e-05	0.627483	0.334183	0.2933
SPDL1	7.75344	3.38832	0.183343	18.4807	2.95222e-76	6.60382e-74	0.336093	0.0430637	0.293029
STRA13	53.0483	1.62246	0.106902	15.177	5.02385e-52	5.61892e-50	0.695364	0.402718	0.292646
DHX15	42.3151	1.02308	0.152461	6.71045	1.94021e-11	4.26648e-10	0.586093	0.294281	0.291812
CCT5	97.818	1.19014	0.0844816	14.0876	4.52931e-45	4.10932e-43	0.826159	0.535606	0.290553
CENPN	6.65945	2.98564	0.199759	14.9463	1.64751e-50	1.78123e-48	0.332781	0.0445425	0.288239
TFDP1	13.8917	1.89237	0.11992	15.7802	4.25775e-56	5.46932e-54	0.412252	0.125188	0.287064
CEP78	6.36255	3.41453	0.237818	14.3577	9.52937e-47	9.09074e-45	0.317881	0.0319217	0.285959
DDX39A	17.2005	1.58899	0.276126	5.75458	8.68597e-09	1.4301e-07	0.405629	0.120548	0.285081
H2AFV	58.9042	1.48965	0.0874198	17.0402	4.13394e-65	6.62145e-63	0.708609	0.423906	0.284704
HMGB1	25.5576	1.46124	0.15293	9.55499	1.23592e-21	5.24015e-20	0.496689	0.21231	0.284379
TMEM106C	48.8349	1.20582	0.110334	10.9288	8.39102e-28	4.63256e-26	0.655629	0.37151	0.284119
TRIP13	4.16056	3.62337	0.242927	14.9154	2.6152e-50	2.75851e-48	0.309603	0.025981	0.283622
HN1	18.2759	2.00708	0.192172	10.4442	1.55825e-25	7.92811e-24	0.42053	0.137044	0.283486
SMC3	47.0536	0.9363	0.168374	5.56083	2.68499e-08	4.10791e-07	0.56457	0.281227	0.283343
TPR	51.4833	0.989083	0.2535	3.90171	9.55154e-05	0.00073024	0.5	0.218021	0.281979
CKAP5	41.9844	1.71682	0.117274	14.6394	1.57418e-48	1.58321e-46	0.528146	0.246628	0.281518
GGCT	57.6291	1.12754	0.147078	7.6663	1.77031e-14	4.97142e-13	0.645695	0.364193	0.281503
POLA2	5.52505	3.31209	0.180545	18.3449	3.62443e-75	7.83722e-73	0.31457	0.0337574	0.280812
DHX9	72.9084	0.948291	0.0858842	11.0415	2.40968e-28	1.36521e-26	0.725166	0.444354	0.280812
BUB3	31.5395	1.41789	0.121317	11.6875	1.47691e-31	9.12446e-30	0.516556	0.235818	0.280739
UHRF1	4.18786	3.56281	0.271983	13.0994	3.31926e-39	2.64197e-37	0.30298	0.0230234	0.279957
RFC1	53.2925	1.00339	0.10378	9.66843	4.10633e-22	1.77585e-20	0.600993	0.32118	0.279813
PSMD1	65.7229	1.00705	0.0986983	10.2033	1.9164e-24	9.24291e-23	0.688742	0.409729	0.279012
HSPD1	98.2444	1.15614	0.123083	9.3932	5.82027e-21	2.41253e-19	0.789735	0.510951	0.278784
CDK2	9.05131	2.37512	0.181216	13.1066	3.02025e-39	2.41881e-37	0.347682	0.0694526	0.27823
DHTKD1	31.3529	1.27963	0.122585	10.4387	1.65081e-25	8.36627e-24	0.523179	0.245251	0.277928
PTMA	142.843	1.15513	0.164859	7.00681	2.4381e-12	5.72005e-11	0.852649	0.575126	0.277523
HAT1	28.3477	1.3907	0.102295	13.595	4.28584e-42	3.61068e-40	0.514901	0.237679	0.277222
HN1L	48.8101	1.10332	0.097501	11.3159	1.09429e-29	6.45332e-28	0.639073	0.362459	0.276614
CACYBP	28.6348	1.36493	0.107869	12.6537	1.06767e-36	7.91543e-35	0.523179	0.247265	0.275913
MCMBP	26.8935	1.17408	0.166858	7.03637	1.97314e-12	4.67145e-11	0.475166	0.19951	0.275655
IPO9	21.4232	1.53029	0.121463	12.5988	2.14395e-36	1.55394e-34	0.432119	0.157518	0.274602
POLA1	9.45313	2.66678	0.150313	17.7415	2.00355e-70	3.76726e-68	0.331126	0.0585401	0.272586
RAN	85.857	1.22608	0.110236	11.1223	9.77254e-29	5.56092e-27	0.769868	0.497744	0.272124
HIST1H4C	30.8684	1.87799	0.40512	4.63565	3.55816e-06	3.85338e-05	0.402318	0.13118	0.271138
BRI3BP	12.0746	2.01253	0.185785	10.8325	2.41352e-27	1.31017e-25	0.370861	0.0997425	0.271118
H2AFX	6.35645	2.8608	0.390734	7.3216	2.45027e-13	6.34527e-12	0.309603	0.0384998	0.271103
CDK4	29.7097	1.36688	0.14911	9.16691	4.86757e-20	1.95517e-18	0.524834	0.253946	0.270889
POLD2	36.0693	1.3478	0.141802	9.50483	2.00378e-21	8.46808e-20	0.576159	0.305857	0.270302
POLD3	18.6657	1.47351	0.201308	7.3197	2.48528e-13	6.42312e-12	0.412252	0.142449	0.269802
NAA15	39.6467	0.895545	0.167957	5.33198	9.71493e-08	1.3866e-06	0.514901	0.245226	0.269675
SIVA1	22.4885	1.67186	0.112876	14.8115	1.23422e-49	1.27085e-47	0.47351	0.204253	0.269257
HMGN2	63.1744	1.26591	0.150716	8.39929	4.49191e-17	1.53768e-15	0.705298	0.437903	0.267395
SUZ12	60.239	0.942142	0.117428	8.02317	1.03052e-15	3.16824e-14	0.660596	0.39382	0.266776
ANP32B	46.2796	0.899017	0.217922	4.12542	3.70063e-05	0.000318385	0.567881	0.303179	0.264701
COMMD4	20.8515	1.47975	0.143308	10.3257	5.39321e-25	2.63051e-23	0.456954	0.192703	0.264251
VDAC3	26.474	1.06369	0.105254	10.106	5.19729e-24	2.46093e-22	0.5	0.236022	0.263978
CKS2	15.1759	2.14058	0.507482	4.21805	2.46428e-05	0.000220798	0.312914	0.0492083	0.263706
AHCY	59.8233	1.03528	0.183656	5.63707	1.7297e-08	2.71356e-07	0.665563	0.401953	0.26361
APITD1	9.36483	2.3287	0.163706	14.2249	6.41616e-46	5.98872e-44	0.344371	0.081079	0.263292
ASRGL1	32.3761	1.24799	0.15477	8.06353	7.41228e-16	2.31171e-14	0.514901	0.251651	0.26325
G3BP1	72.4301	0.940418	0.113223	8.30592	9.90484e-17	3.2782e-15	0.698675	0.435736	0.26294
CMC2	15.1518	1.33573	0.166896	8.00335	1.21082e-15	3.68759e-14	0.395695	0.133882	0.261813
TRIM28	38.6199	0.672574	0.150197	4.47794	7.53679e-06	7.54493e-05	0.556291	0.294562	0.26173
SLBP	23.0006	1.28225	0.197384	6.49622	8.23648e-11	1.6935e-09	0.450331	0.188827	0.261504
CCT2	82.4338	0.863529	0.0883109	9.77828	1.39562e-22	6.22226e-21	0.745033	0.48446	0.260573
DKC1	37.5273	0.935625	0.104783	8.92919	4.29129e-19	1.64234e-17	0.533113	0.272737	0.260376
SMC1A	33.8438	1.15412	0.194773	5.92547	3.11409e-09	5.46714e-08	0.460265	0.199918	0.260346
FUBP1	50.4409	0.987254	0.11124	8.87502	6.99215e-19	2.6371e-17	0.599338	0.339079	0.260259
NAP1L4	63.7069	0.771305	0.0777372	9.92195	3.34151e-23	1.51583e-21	0.693709	0.434232	0.259477
MRPL17	23.6508	1.39524	0.124684	11.1902	4.55594e-29	2.63878e-27	0.490066	0.230769	0.259297
BRCA2	9.42372	2.39425	0.240491	9.95567	2.38203e-23	1.10373e-21	0.321192	0.0622371	0.258955
SMCHD1	37.3671	0.896819	0.222078	4.03831	5.38367e-05	0.000440402	0.468543	0.209811	0.258732
PGP	15.1377	1.80347	0.153516	11.7478	7.2496e-32	4.52194e-30	0.405629	0.147243	0.258387
PSMD14	35.7426	0.864499	0.10188	8.48549	2.14816e-17	7.47191e-16	0.543046	0.286097	0.25695
PNN	32.3645	1.01083	0.276361	3.65765	0.000254534	0.00170927	0.425497	0.170495	0.255001
SFPQ	94.8279	0.681357	0.185453	3.67401	0.000238775	0.00161853	0.725166	0.470488	0.254678
HNRNPAB	112.771	1.23285	0.116844	10.5513	5.01083e-26	2.59006e-24	0.822848	0.568318	0.25453
MIS18A	5.60517	2.69534	0.179746	14.9953	7.88253e-51	8.66678e-49	0.301325	0.0468117	0.254513
TCOF1	26.2169	1.15444	0.155165	7.44006	1.00642e-13	2.67021e-12	0.417219	0.163127	0.254092
NOP58	36.6879	0.930616	0.158095	5.88643	3.94617e-09	6.83546e-08	0.496689	0.242778	0.253911
ICMT	49.0626	0.999028	0.115637	8.63933	5.65428e-18	2.03774e-16	0.600993	0.348053	0.25294
UBR7	16.2023	1.57056	0.116254	13.5097	1.37064e-41	1.14727e-39	0.397351	0.144999	0.252352
SLFN13	31.3624	1.05889	0.232476	4.55484	5.24255e-06	5.45444e-05	0.468543	0.216236	0.252307
NME1	74.6206	1.03998	0.174951	5.94442	2.77433e-09	4.88388e-08	0.733444	0.481783	0.251661
RB1	29.3328	0.865655	0.121164	7.14448	9.0336e-13	2.19069e-11	0.495033	0.243518	0.251516
HLTF	9.62361	2.25627	0.193928	11.6346	2.74809e-31	1.68178e-29	0.319536	0.0689682	0.250568
ATAD3A	17.9422	1.20245	0.120947	9.94191	2.7354e-23	1.25403e-21	0.412252	0.161725	0.250527
CTPS1	7.30171	2.08796	0.176087	11.8576	1.96574e-32	1.26883e-30	0.306291	0.0558629	0.250428
PAQR4	11.3039	2.03266	0.353636	5.7479	9.0359e-09	1.48207e-07	0.319536	0.0700135	0.249523
TUBA1C	57.4566	1.26078	0.227593	5.5396	3.03155e-08	4.61094e-07	0.592715	0.343489	0.249226
LDHA	87.9316	0.730297	0.21915	3.3324	0.000860991	0.00483801	0.630795	0.383137	0.247658
RANGAP1	51.2381	0.830848	0.160379	5.18052	2.21272e-07	2.98729e-06	0.582781	0.335611	0.24717
CKAP4	55.6985	0.814786	0.111547	7.30441	2.78489e-13	7.16888e-12	0.610927	0.363836	0.247091
SF3B3	42.9443	0.73944	0.128609	5.74954	8.94876e-09	1.4715e-07	0.549669	0.302618	0.24705
EML4	71.0251	0.752131	0.156334	4.81104	1.50143e-06	1.75334e-05	0.627483	0.38102	0.246463
HNRNPA3	26.595	1.32195	0.132865	9.94957	2.53266e-23	1.1652e-21	0.481788	0.235665	0.246124
FAM129A	45.2333	0.808612	0.213685	3.78412	0.00015425	0.00109179	0.461921	0.215956	0.245965
HNRNPR	77.821	0.964663	0.0818598	11.7843	4.70184e-32	2.97399e-30	0.721854	0.476326	0.245528
PSMC3	76.7095	0.961473	0.0902561	10.6527	1.69328e-26	8.91931e-25	0.733444	0.488361	0.245083
NUP50	23.8943	1.30096	0.134591	9.666	4.20476e-22	1.81238e-20	0.427152	0.1823	0.244852
RIF1	43.9119	0.883334	0.220991	3.99714	6.41121e-05	0.000515587	0.478477	0.233701	0.244775
SNRPD1	15.5089	1.52345	0.153926	9.89725	4.27887e-23	1.93429e-21	0.390728	0.146554	0.244174
EXOSC8	13.3522	1.76661	0.145411	12.1491	5.80293e-34	3.98345e-32	0.357616	0.114072	0.243544
HNRNPM	91.7048	0.863365	0.100569	8.58484	9.09611e-18	3.24211e-16	0.741722	0.498228	0.243494
RECQL	14.6081	1.45744	0.183354	7.94881	1.88318e-15	5.61664e-14	0.350993	0.107748	0.243245
CALM3	70.6352	1.07345	0.147971	7.25445	4.03295e-13	1.01995e-11	0.736755	0.493511	0.243244
MYO19	9.04037	1.99185	0.213982	9.30849	1.29663e-20	5.30676e-19	0.306291	0.0634354	0.242856
NUP155	12.7616	1.86944	0.148212	12.6133	1.78472e-36	1.30084e-34	0.342715	0.100227	0.242488
PPM1G	67.1495	0.966527	0.0899767	10.742	6.46475e-27	3.48024e-25	0.667219	0.424747	0.242472
CCT6A	93.4779	0.678504	0.0993045	6.83257	8.34075e-12	1.88853e-10	0.774834	0.532368	0.242467
MRPL37	34.9018	0.951874	0.113902	8.35693	6.4374e-17	2.17497e-15	0.549669	0.307335	0.242334
EIF2S1	60.5813	0.78546	0.105983	7.41118	1.25179e-13	3.30767e-12	0.647351	0.40593	0.24142
GOT1	17.6545	1.35751	0.135107	10.0476	9.40913e-24	4.37541e-22	0.399007	0.157798	0.241209
RPA1	39.9138	0.837362	0.103911	8.05844	7.72714e-16	2.40412e-14	0.56457	0.323577	0.240993
PSMD2	91.717	0.752041	0.0944744	7.96027	1.71664e-15	5.14357e-14	0.769868	0.529232	0.240636
NUDT5	22.3095	1.22727	0.140066	8.7621	1.91643e-18	7.10391e-17	0.450331	0.209735	0.240597
NUCKS1	159.665	1.30246	0.093117	13.9874	1.86173e-44	1.65439e-42	0.887417	0.647026	0.240391
HDAC2	44.1564	0.86087	0.0986975	8.72231	2.72584e-18	9.96198e-17	0.586093	0.345784	0.240309
MEA1	47.0353	0.991283	0.110859	8.94183	3.82773e-19	1.47362e-17	0.609272	0.369547	0.239725
C19orf48	8.41803	1.72357	0.196572	8.76811	1.81692e-18	6.77378e-17	0.316225	0.0766171	0.239608
CMSS1	12.9529	1.53053	0.151309	10.1153	4.72598e-24	2.24596e-22	0.350993	0.111675	0.239319
CAND1	69.7861	0.960547	0.101533	9.4604	3.06769e-21	1.28803e-19	0.662252	0.423192	0.23906
PRPF40A	72.9041	0.639703	0.102796	6.22302	4.87687e-10	9.31848e-09	0.67053	0.431835	0.238695
HNRNPH1	58.0399	0.520146	0.19692	2.6414	0.0082563	0.0312204	0.592715	0.354274	0.238441
GOT2	41.183	0.74456	0.123751	6.01659	1.7813e-09	3.1857e-08	0.556291	0.317993	0.238298
NUP205	25.9805	0.935318	0.133268	7.01833	2.24528e-12	5.29642e-11	0.428808	0.191173	0.237635
TRAP1	61.7278	0.676428	0.100968	6.69946	2.09191e-11	4.5923e-10	0.652318	0.416486	0.235832
DCTPP1	25.6563	1.2457	0.149699	8.32142	8.69161e-17	2.89141e-15	0.448675	0.212845	0.23583
POLE	10.7232	1.73679	0.195353	8.89051	6.08275e-19	2.3008e-17	0.311258	0.0755973	0.235661
GLO1	41.4927	0.928495	0.126956	7.31353	2.60205e-13	6.71153e-12	0.541391	0.305882	0.235509
ILF3	109.732	1.00708	0.0912415	11.0375	2.51855e-28	1.42068e-26	0.768212	0.533235	0.234977
TP53	14.0696	1.03862	0.256553	4.04835	5.15806e-05	0.000425704	0.349338	0.114403	0.234935
PSMG1	29.4724	1.07801	0.100477	10.729	7.43939e-27	3.97196e-25	0.501656	0.266949	0.234707
PTGES3	59.0768	1.01714	0.0950342	10.7029	9.86307e-27	5.223e-25	0.653974	0.420438	0.233535
SAC3D1	10.8294	1.92634	0.181672	10.6034	2.87347e-26	1.50324e-24	0.34106	0.10757	0.23349
PHGDH	57.6691	1.00772	0.167493	6.01647	1.78266e-09	3.1857e-08	0.567881	0.334846	0.233035
KPNB1	164.957	1.0685	0.0917375	11.6474	2.36578e-31	1.45467e-29	0.877483	0.644859	0.232625
SRRT	31.5539	0.928381	0.17049	5.44537	5.16989e-08	7.65687e-07	0.445364	0.213738	0.231627
RNF168	17.569	1.21306	0.228355	5.31218	1.08324e-07	1.52927e-06	0.360927	0.129777	0.23115
CDCA7L	20.9251	1.09178	0.209889	5.20169	1.97479e-07	2.67722e-06	0.389073	0.158028	0.231045
RAD1	16.2456	1.19571	0.118063	10.1277	4.16181e-24	1.98512e-22	0.395695	0.164937	0.230758
SNRNP200	74.7189	0.561381	0.105416	5.32539	1.00738e-07	1.42995e-06	0.693709	0.463145	0.230564
GART	37.3336	0.876692	0.107404	8.1626	3.27893e-16	1.04523e-14	0.514901	0.284414	0.230487
SRSF1	25.7583	1.02767	0.113214	9.07728	1.11322e-19	4.43036e-18	0.465232	0.234747	0.230485
SRPK1	28.5366	1.00609	0.138659	7.25588	3.99073e-13	1.01124e-11	0.437086	0.206904	0.230182
NUP62	22.3479	0.960474	0.187821	5.11377	3.15789e-07	4.18066e-06	0.397351	0.167818	0.229533
RBBP4	32.2589	1.0029	0.114741	8.74057	2.31944e-18	8.54898e-17	0.493377	0.264399	0.228978
ACTL6A	19.4866	1.13067	0.115903	9.75528	1.75109e-22	7.70122e-21	0.399007	0.170317	0.22869
2021-09-11	39.8652	0.856987	0.152756	5.61016	2.02145e-08	3.14464e-07	0.495033	0.266668	0.228365
HDGF	125.113	0.838853	0.115564	7.2588	3.9053e-13	9.93478e-12	0.821192	0.594044	0.227148
RBBP7	102.701	0.987276	0.117774	8.38282	5.16727e-17	1.75959e-15	0.786424	0.559292	0.227132
RUVBL2	23.9158	1.12386	0.134308	8.36778	5.87146e-17	1.99415e-15	0.437086	0.210831	0.226255
ATP5G1	33.2645	0.978378	0.166719	5.86842	4.39962e-09	7.55035e-08	0.538079	0.312511	0.225568
STIP1	52.0358	0.607605	0.127618	4.76113	1.92511e-06	2.2025e-05	0.572848	0.347492	0.225355
MORC4	25.1675	1.10513	0.144182	7.66479	1.79122e-14	5.01928e-13	0.433775	0.208817	0.224958
HNRNPF	88.7256	0.643152	0.142164	4.524	6.06805e-06	6.20385e-05	0.726821	0.502333	0.224488
FKBP3	28.8117	0.982141	0.120522	8.14905	3.66808e-16	1.16641e-14	0.486755	0.262461	0.224294
PFKL	84.1088	0.74565	0.0930763	8.01117	1.13626e-15	3.46867e-14	0.748344	0.524362	0.223982
NOP56	37.1083	0.826647	0.165527	4.99404	5.91306e-07	7.39984e-06	0.470199	0.246297	0.223902
TMEM97	27.4389	1.24665	0.180773	6.89619	5.34162e-12	1.23095e-10	0.466887	0.244231	0.222656
TPGS2	23.3067	1.01829	0.227246	4.48098	7.4301e-06	7.45538e-05	0.418874	0.196374	0.2225
MRPS16	36.1485	0.918582	0.109011	8.42651	3.56124e-17	1.22556e-15	0.55298	0.330537	0.222443
EIF4A3	42.4175	0.681468	0.190215	3.58262	0.000340163	0.00219894	0.519868	0.297647	0.222221
PNP	52.4411	0.800407	0.154594	5.17748	2.24903e-07	3.03e-06	0.637417	0.415517	0.2219
RRP1B	34.7461	0.616491	0.163373	3.77353	0.000160955	0.00113061	0.506623	0.284796	0.221826
CBX3	50.7832	0.942484	0.105799	8.90823	5.18537e-19	1.97287e-17	0.602649	0.381785	0.220864
HINT1	81.3678	0.916583	0.111298	8.23542	1.78932e-16	5.81822e-15	0.735099	0.51424	0.22086
IMMT	50.1576	0.646088	0.0879436	7.34662	2.03287e-13	5.29607e-12	0.577815	0.357079	0.220735
TBC1D1	64.2534	0.417571	0.146216	2.85584	0.00429231	0.0183877	0.602649	0.381938	0.220711
MAZ	43.4943	0.689588	0.112111	6.15096	7.70152e-10	1.43769e-08	0.597682	0.377502	0.22018
TUBA4A	21.9951	1.03591	0.230671	4.49088	7.09284e-06	7.16129e-05	0.39404	0.173937	0.220102
GNPNAT1	25.5967	1.0133	0.134571	7.5299	5.07808e-14	1.37256e-12	0.465232	0.245277	0.219955
SF3A3	37.8011	0.788626	0.10689	7.37792	1.60777e-13	4.22251e-12	0.493377	0.273782	0.219596
ROCK2	42.6355	0.689769	0.23442	2.94244	0.00325634	0.0147513	0.451987	0.232732	0.219254
GCHFR	27.7937	1.25828	0.254546	4.94321	7.68461e-07	9.40567e-06	0.470199	0.251651	0.218548
SNRPD3	44.5743	0.754317	0.131916	5.71816	1.07686e-08	1.74858e-07	0.597682	0.380663	0.217019
CCDC34	10.4767	1.95058	0.18737	10.4103	2.22541e-25	1.11477e-23	0.309603	0.0930879	0.216515
IPO7	90.6988	0.481291	0.133445	3.60666	0.000310162	0.00202417	0.701987	0.485633	0.216354
XRCC5	167.51	1.10377	0.0719058	15.3502	3.53008e-53	4.20176e-51	0.900662	0.684837	0.215825
KHSRP	39.5258	0.843389	0.1074	7.85276	4.06977e-15	1.1919e-13	0.52649	0.312894	0.213596
IMPDH2	55.2407	0.585872	0.157457	3.72083	0.000198567	0.00136452	0.610927	0.397593	0.213334
RBMX	56.4402	0.927639	0.1386	6.69293	2.18745e-11	4.78582e-10	0.582781	0.369547	0.213235
NUP107	12.9965	1.54194	0.139791	11.0303	2.73009e-28	1.53334e-26	0.316225	0.103414	0.212811
MAT2A	17.7884	0.965684	0.21951	4.39926	1.08619e-05	0.000104697	0.360927	0.149155	0.211772
DLAT	29.572	0.958111	0.123794	7.73954	9.97744e-15	2.83255e-13	0.471854	0.260167	0.211688
TARDBP	41.2776	0.51306	0.182622	2.8094	0.00496332	0.0206656	0.511589	0.300222	0.211368
MBD3	21.7041	1.13975	0.123565	9.22387	2.86559e-20	1.1582e-18	0.432119	0.220953	0.211166
SSX2IP	22.2027	1.11101	0.138382	8.02858	9.86091e-16	3.03885e-14	0.397351	0.186252	0.211099
LRRC59	74.7076	0.602794	0.0894426	6.73944	1.58993e-11	3.52561e-10	0.711921	0.501721	0.2102
SMC6	26.397	0.95406	0.163338	5.84103	5.18787e-09	8.833e-08	0.390728	0.181408	0.209321
IARS	68.8433	0.667917	0.139125	4.80084	1.58005e-06	1.84183e-05	0.642384	0.43311	0.209274
ATIC	25.8218	0.64626	0.215541	2.99832	0.00271474	0.0126968	0.422185	0.212973	0.209213
DNM1L	27.0161	0.937873	0.121893	7.69426	1.42319e-14	4.014e-13	0.417219	0.208307	0.208912
RRP36	23.5067	0.815334	0.0996897	8.17872	2.86869e-16	9.18972e-15	0.430464	0.221616	0.208848
TFAM	26.6328	1.00539	0.120825	8.321	8.72247e-17	2.89425e-15	0.427152	0.218429	0.208723
ACAD9	33.2442	0.665436	0.13247	5.02331	5.07881e-07	6.49827e-06	0.498344	0.289972	0.208372
CEP57	26.5824	0.85535	0.132093	6.47535	9.45907e-11	1.93874e-09	0.42053	0.212922	0.207608
LSM3	53.1569	0.844548	0.122122	6.91564	4.65757e-12	1.07906e-10	0.620861	0.413477	0.207383
RAD51C	10.4773	1.62741	0.136692	11.9057	1.10525e-32	7.24216e-31	0.301325	0.0944647	0.20686
RPA2	12.73	1.30368	0.138117	9.43896	3.76499e-21	1.57064e-19	0.334437	0.128248	0.206189
MLH1	18.1786	1.32562	0.115128	11.5143	1.11726e-30	6.77355e-29	0.359272	0.153948	0.205323
KHDRBS1	67.6177	0.748354	0.129939	5.75928	8.44732e-09	1.39435e-07	0.630795	0.425665	0.20513
U2AF2	26.9716	0.781543	0.146248	5.34395	9.09439e-08	1.30521e-06	0.432119	0.227174	0.204945
NUDC	45.2069	0.868468	0.101215	8.58046	9.4493e-18	3.35877e-16	0.539735	0.335101	0.204634
UQCC2	25.0196	0.950201	0.136718	6.95006	3.65142e-12	8.48988e-11	0.451987	0.247393	0.204594
KIAA1279	22.1754	0.794776	0.179568	4.42606	9.5972e-06	9.38313e-05	0.379139	0.174626	0.204513
CNOT1	70.9279	0.703383	0.0995632	7.06469	1.60975e-12	3.83914e-11	0.642384	0.437903	0.204481
CDK5RAP2	65.2354	0.786848	0.0980847	8.02213	1.03927e-15	3.1876e-14	0.56457	0.360113	0.204456
ARPP19	46.1201	0.781914	0.12753	6.13122	8.72097e-10	1.60719e-08	0.55298	0.348589	0.204391
NDUFS8	42.1236	0.553019	0.154789	3.57272	0.000353286	0.00226347	0.582781	0.378471	0.204311
HNRNPD	113.313	0.793944	0.096839	8.1986	2.43203e-16	7.84903e-15	0.793046	0.588868	0.204178
ARPC5L	55.186	0.590789	0.103826	5.6902	1.26887e-08	2.03742e-07	0.619205	0.415543	0.203663
G3BP2	74.6874	0.50794	0.128164	3.96321	7.3948e-05	0.000583018	0.653974	0.450804	0.203169
ETFB	40.9394	0.729928	0.155793	4.68524	2.7963e-06	3.10344e-05	0.556291	0.353153	0.203139
AARS	48.5759	0.461225	0.119525	3.85883	0.00011393	0.000847064	0.55298	0.350425	0.202556
SLC2A4RG	26.6362	1.17451	0.118316	9.92689	3.18015e-23	1.44769e-21	0.456954	0.254583	0.202371
CPSF3	17.1904	1.06615	0.130915	8.1438	3.83066e-16	1.21513e-14	0.352649	0.150583	0.202066
NES	28.0441	0.840726	0.265885	3.16199	0.00156695	0.0079818	0.336093	0.134163	0.20193
SEPHS1	20.3438	1.08281	0.128966	8.39606	4.61701e-17	1.57635e-15	0.39404	0.192116	0.201923
CTDSPL	23.081	1.04202	0.164289	6.34264	2.25859e-10	4.46692e-09	0.379139	0.177915	0.201224
CTNNAL1	35.9308	0.977311	0.161594	6.04795	1.46699e-09	2.64343e-08	0.481788	0.281252	0.200536
TPM3	109.891	0.651192	0.10113	6.43916	1.20135e-10	2.43727e-09	0.769868	0.569695	0.200173
UNG	12.1182	1.39843	0.147699	9.46813	2.84901e-21	1.2001e-19	0.321192	0.121032	0.20016
RDX	88.74	0.483245	0.0981586	4.92311	8.51796e-07	1.03573e-05	0.693709	0.493562	0.200146
WBP11	27.3822	0.868232	0.116867	7.42921	1.09248e-13	2.89261e-12	0.425497	0.22544	0.200056
RCC1	22.4214	0.85581	0.214092	3.99739	6.40441e-05	0.000515452	0.364238	0.164402	0.199837
PTBP1	85.8827	0.464153	0.161449	2.87491	0.0040414	0.0175303	0.698675	0.498967	0.199708
CBX1	25.3951	0.771584	0.191046	4.03874	5.37386e-05	0.000439877	0.399007	0.199638	0.199369
RNASEH2C	39.9098	0.812953	0.14001	5.80639	6.38351e-09	1.07418e-07	0.52649	0.327223	0.199267
DDX46	31.3215	0.841665	0.161644	5.20689	1.92031e-07	2.60881e-06	0.400662	0.201525	0.199138
CCND3	37.6278	0.825923	0.145975	5.65799	1.53159e-08	2.43515e-07	0.516556	0.317457	0.199099
OXCT1	73.7708	0.726003	0.163051	4.45262	8.48305e-06	8.38865e-05	0.655629	0.456669	0.198961
NCL	224.256	0.781309	0.122631	6.37125	1.87498e-10	3.73099e-09	0.918874	0.71992	0.198954
NAA50	94.8727	0.800399	0.0746798	10.7177	8.40298e-27	4.46804e-25	0.738411	0.539634	0.198776
PSME2	54.722	0.682234	0.145686	4.68292	2.82823e-06	3.1362e-05	0.594371	0.39563	0.198741
AP2S1	74.8476	0.982938	0.136627	7.19433	6.27702e-13	1.5512e-11	0.716887	0.518268	0.198619
USP5	21.5319	0.790216	0.143934	5.49013	4.01642e-08	6.01721e-07	0.387417	0.189108	0.198309
SMARCA5	70.3948	0.405303	0.125355	3.23324	0.00122396	0.00648412	0.609272	0.410979	0.198293
MYH10	18.2806	1.19695	0.141031	8.4871	2.11856e-17	7.38875e-16	0.312914	0.114887	0.198026
NUP88	28.327	0.849304	0.120984	7.01999	2.21884e-12	5.24357e-11	0.418874	0.221106	0.197768
NGFRAP1	18.7905	1.02388	0.281945	3.63148	0.000281804	0.00186537	0.389073	0.191428	0.197645
FH	27.7016	0.757377	0.117623	6.43904	1.20229e-10	2.43727e-09	0.458609	0.261034	0.197576
SRM	19.333	1.18679	0.18074	6.56626	5.15946e-11	1.08667e-09	0.395695	0.198363	0.197332
MRPS25	19.928	0.882791	0.123324	7.15829	8.16912e-13	1.98848e-11	0.392384	0.195125	0.197259
UBE2N	26.8531	0.841727	0.109506	7.68659	1.51106e-14	4.25261e-13	0.438742	0.241682	0.19706
HADH	67.1642	0.572551	0.175926	3.2545	0.00113591	0.00609737	0.640728	0.443946	0.196783
CNP	57.2439	0.521609	0.113914	4.57896	4.673e-06	4.93308e-05	0.619205	0.422529	0.196677
TPI1	140.412	0.928294	0.0950567	9.76569	1.5803e-22	6.97376e-21	0.865894	0.669361	0.196533
HSPA14	19.8942	0.862157	0.168714	5.11017	3.21864e-07	4.25674e-06	0.375828	0.179496	0.196332
CPSF2	34.2946	0.451739	0.116743	3.86951	0.000109053	0.000816889	0.463576	0.26728	0.196296
COPS3	28.8311	0.811673	0.103746	7.82362	5.13241e-15	1.48634e-13	0.455298	0.259249	0.196049
ACAT2	62.6744	0.845496	0.204827	4.12786	3.66159e-05	0.000315441	0.64404	0.448102	0.195938
SNRNP25	12.6724	1.21106	0.185037	6.54495	5.95148e-11	1.24139e-09	0.326159	0.130262	0.195897
C1QBP	49.0611	0.705681	0.131488	5.36689	8.01065e-08	1.15478e-06	0.602649	0.406772	0.195877
TAF15	23.6951	1.06557	0.163729	6.50815	7.60838e-11	1.57434e-09	0.38245	0.18666	0.19579
LSM5	15.5549	1.32086	0.158126	8.35321	6.64336e-17	2.23873e-15	0.354305	0.158869	0.195436
CBFB	12.4311	1.0448	0.238343	4.38362	1.16722e-05	0.000111381	0.304636	0.109355	0.195281
PPP5C	16.9837	1.06261	0.134905	7.87668	3.36192e-15	9.93567e-14	0.354305	0.159124	0.195181
XRCC6	99.8236	0.765839	0.0700462	10.9333	7.98534e-28	4.44953e-26	0.761589	0.566788	0.194801
CDC27	28.8971	0.905622	0.149321	6.06492	1.32022e-09	2.39226e-08	0.42053	0.225976	0.194554
PFN1	72.014	0.78359	0.136713	5.73166	9.94511e-09	1.62095e-07	0.657285	0.462788	0.194497
PRPF8	97.435	0.415064	0.124854	3.3244	0.000886085	0.00494291	0.725166	0.530838	0.194327
NAE1	25.8088	0.805531	0.0991602	8.12353	4.528e-16	1.43284e-14	0.427152	0.232911	0.194241
EWSR1	43.4692	0.58171	0.159912	3.63768	0.000275101	0.00182472	0.504967	0.310726	0.19424
DIAPH3	103.424	0.666543	0.197655	3.37226	0.000745545	0.00428185	0.731788	0.537977	0.193811
FARSB	35.4769	0.729799	0.101238	7.20878	5.64559e-13	1.40318e-11	0.503311	0.309732	0.193579
CKLF	17.8597	1.14202	0.192283	5.93924	2.86348e-09	5.03399e-08	0.36755	0.174167	0.193383
PRPF4	15.7059	1.01844	0.184487	5.52039	3.3825e-08	5.11475e-07	0.316225	0.122868	0.193357
CTDSPL2	18.1205	0.723313	0.23123	3.12812	0.0017593	0.00879242	0.326159	0.132964	0.193194
ERH	46.0795	0.810775	0.136079	5.95812	2.55152e-09	4.51e-08	0.557947	0.364907	0.19304
H2AFY	113.895	0.714883	0.0703575	10.1607	2.96877e-24	1.42128e-22	0.794702	0.601667	0.193035
RABL6	61.8034	0.530935	0.0988917	5.36886	7.92366e-08	1.14516e-06	0.639073	0.446343	0.19273
LY6D	41.5498	0.85562	0.297461	2.87641	0.00402224	0.0174589	0.488411	0.295683	0.192727
ANXA5	82.1968	0.611701	0.0949578	6.44181	1.18053e-10	2.40067e-09	0.692053	0.499426	0.192627
CCT7	73.9312	0.630229	0.102061	6.17505	6.61438e-10	1.2455e-08	0.68543	0.493205	0.192225
LAS1L	24.3864	0.821502	0.112667	7.29141	3.06734e-13	7.88034e-12	0.39404	0.201907	0.192133
SLC25A11	26.0796	0.782507	0.136759	5.72181	1.05395e-08	1.71352e-07	0.44702	0.255322	0.191697
GSTO1	20.5926	0.831529	0.154681	5.37576	7.62604e-08	1.10671e-06	0.369205	0.177813	0.191392
PPP1CA	61.0585	0.583358	0.090169	6.46961	9.8256e-11	2.00436e-09	0.665563	0.474338	0.191225
HNRNPUL1	105.251	0.698022	0.0745931	9.35772	8.14731e-21	3.36634e-19	0.761589	0.570664	0.190926
EFTUD2	41.0394	0.588829	0.110492	5.32918	9.86587e-08	1.40505e-06	0.490066	0.299176	0.19089
UBTF	50.514	0.457206	0.16756	2.7286	0.00636029	0.0252504	0.513245	0.322378	0.190867
SYNCRIP	105.239	0.566047	0.132778	4.26313	2.01587e-05	0.000183794	0.743377	0.552663	0.190714
UFD1L	31.9419	0.661524	0.0973608	6.79456	1.08643e-11	2.44287e-10	0.471854	0.28115	0.190704
UCHL5	27.5582	0.810605	0.103515	7.83081	4.84752e-15	1.41013e-13	0.422185	0.231636	0.190549
ILF2	116.454	0.630876	0.0817759	7.71469	1.21279e-14	3.43553e-13	0.793046	0.602968	0.190079
LRRC58	52.1322	0.715549	0.0975242	7.33714	2.18199e-13	5.67318e-12	0.562914	0.372989	0.189925
PI4K2B	19.6261	0.915915	0.125896	7.27518	3.45951e-13	8.87029e-12	0.380795	0.190893	0.189902
VMA21	18.0938	0.831503	0.134335	6.18979	6.02453e-10	1.14105e-08	0.359272	0.169501	0.18977
HIRIP3	12.8739	1.16658	0.189696	6.14974	7.76111e-10	1.44673e-08	0.31457	0.124806	0.189764
SAMHD1	41.0565	0.639577	0.164024	3.89929	9.64732e-05	0.000736261	0.481788	0.292445	0.189343
PSME3	35.985	0.505292	0.102099	4.94902	7.45872e-07	9.1551e-06	0.491722	0.30244	0.189282
PRPF19	35.8396	0.641993	0.101661	6.31503	2.70112e-10	5.29371e-09	0.483444	0.29423	0.189214
PDS5B	20.8692	0.875824	0.182908	4.78833	1.68173e-06	1.94984e-05	0.339404	0.1502	0.189204
SSBP1	51.7817	0.583141	0.11096	5.25541	1.47692e-07	2.04064e-06	0.599338	0.410367	0.188971
ELAVL1	33.4621	0.774571	0.119054	6.50607	7.7141e-11	1.59367e-09	0.471854	0.282961	0.188894
EXOSC10	30.5732	0.655667	0.134179	4.88652	1.02636e-06	1.22841e-05	0.417219	0.228373	0.188846
AKT1	67.7669	0.504628	0.127851	3.947	7.91356e-05	0.000617381	0.682119	0.49397	0.188149
GRK6	17.5292	1.01887	0.141913	7.17955	6.99414e-13	1.71211e-11	0.346026	0.158257	0.187769
USP14	48.2046	0.640225	0.105854	6.04822	1.46457e-09	2.64274e-08	0.544702	0.356977	0.187725
CHD1L	27.2293	0.801414	0.130019	6.16384	7.10029e-10	1.3312e-08	0.400662	0.212998	0.187664
PSMA4	59.2032	0.631796	0.0998695	6.32622	2.51248e-10	4.93892e-09	0.622517	0.434971	0.187545
HOOK1	52.1618	0.753718	0.12377	6.08968	1.13136e-09	2.05578e-08	0.529801	0.342419	0.187383
CDC123	27.131	0.657614	0.11684	5.62833	1.8196e-08	2.84086e-07	0.437086	0.249968	0.187118
HSPA9	120.522	0.730183	0.0848905	8.60147	7.87015e-18	2.81287e-16	0.806291	0.619439	0.186853
XRCC1	16.2248	1.22964	0.133783	9.19133	3.88001e-20	1.56333e-18	0.319536	0.132913	0.186623
QSER1	30.6735	0.789194	0.157954	4.99637	5.84201e-07	7.33019e-06	0.40894	0.222406	0.186534
MAPRE1	33.1898	0.665544	0.152761	4.35677	1.31998e-05	0.000125094	0.450331	0.264017	0.186314
EBNA1BP2	43.2048	0.691637	0.124455	5.55731	2.73962e-08	4.18163e-07	0.533113	0.346906	0.186207
PAF1	31.9931	0.55723	0.191104	2.91585	0.00354719	0.015853	0.427152	0.241401	0.185751
NUDT21	37.1025	0.757317	0.0938142	8.07253	6.88575e-16	2.15787e-14	0.503311	0.31761	0.185701
MRPS11	23.2881	0.947462	0.140247	6.75568	1.42166e-11	3.16917e-10	0.42053	0.235002	0.185528
TNPO2	21.2242	0.598124	0.18799	3.18168	0.00146425	0.00753559	0.352649	0.167385	0.185264
ABCD3	34.2893	0.753489	0.114275	6.59364	4.29158e-11	9.17891e-10	0.483444	0.298182	0.185262
DDB2	12.8756	1.29566	0.146599	8.83815	9.73124e-19	3.63842e-17	0.30298	0.117871	0.18511
MRPL18	26.7429	0.834795	0.13528	6.17087	6.7915e-10	1.277e-08	0.428808	0.244053	0.184755
SMG5	48.1275	0.641616	0.130667	4.9103	9.09379e-07	1.10059e-05	0.541391	0.356646	0.184745
CYCS	37.5664	0.63945	0.10953	5.83811	5.27964e-09	8.96572e-08	0.509934	0.32531	0.184623
DCAF7	47.6874	0.82342	0.161155	5.10951	3.23001e-07	4.26743e-06	0.506623	0.322123	0.184499
GARS	43.4213	0.520551	0.152622	3.41071	0.000647932	0.00380546	0.496689	0.312205	0.184484
HSPE1	39.349	0.993628	0.155724	6.38069	1.76296e-10	3.51888e-09	0.5	0.315775	0.184225
MBNL1	43.9872	0.564133	0.147753	3.81807	0.000134499	0.000970519	0.5	0.3158	0.1842
RNASEH2B	18.5538	1.19216	0.13799	8.63946	5.64789e-18	2.03774e-16	0.354305	0.170215	0.18409
MYO5C	62.4392	0.469163	0.120964	3.87855	0.000105083	0.000791262	0.543046	0.359042	0.184004
KEAP1	35.8553	0.537139	0.158508	3.38873	0.000702173	0.00407765	0.465232	0.281354	0.183877
KIF2A	24.0675	0.834793	0.14978	5.57344	2.49754e-08	3.83469e-07	0.370861	0.187068	0.183793
VKORC1	25.8203	0.840209	0.121871	6.89426	5.41469e-12	1.24337e-10	0.437086	0.253563	0.183523
SNX5	55.9589	0.656138	0.0997794	6.57589	4.83621e-11	1.02357e-09	0.604305	0.421203	0.183102
NCALD	58.5172	0.604131	0.161233	3.74695	0.000178999	0.00124589	0.582781	0.399786	0.182996
PAFAH1B3	21.7662	1.00136	0.154633	6.47573	9.43549e-11	1.93696e-09	0.380795	0.197802	0.182993
AMD1	32.0728	0.679949	0.265883	2.55732	0.0105481	0.0378459	0.407285	0.224701	0.182584
YWHAQ	74.7001	0.555988	0.112617	4.93697	7.93446e-07	9.70232e-06	0.667219	0.484817	0.182402
TXLNA	34.1899	0.799606	0.133669	5.98199	2.20424e-09	3.91751e-08	0.443709	0.261314	0.182395
CYC1	66.0593	0.758267	0.0971659	7.80383	6.00542e-15	1.73528e-13	0.653974	0.471635	0.182338
HDAC1	37.5359	0.60063	0.101497	5.91771	3.26451e-09	5.72349e-08	0.508278	0.326866	0.181412
GLRX5	29.8106	0.761358	0.129388	5.88431	3.9973e-09	6.90558e-08	0.466887	0.285714	0.181173
ARPC5	89.5758	0.545092	0.132902	4.10145	4.10563e-05	0.000348603	0.710265	0.529308	0.180957
ANAPC11	51.3066	0.810725	0.13201	6.14141	8.17935e-10	1.51382e-08	0.610927	0.430356	0.180571
BZW2	26.4179	0.662159	0.139018	4.76311	1.90632e-06	2.18293e-05	0.405629	0.225236	0.180393
POLR2B	45.2359	0.554211	0.123139	4.50069	6.77325e-06	6.87607e-05	0.52649	0.346167	0.180323
PCM1	99.2013	0.581164	0.13122	4.42891	9.47091e-06	9.28063e-05	0.614238	0.434028	0.180211
NDUFS1	85.9087	0.463926	0.0819198	5.66317	1.48603e-08	2.36852e-07	0.682119	0.501976	0.180143
STAT1	56.2028	0.503691	0.155655	3.23594	0.00121244	0.00643625	0.543046	0.362943	0.180103
PTPN18	55.6868	0.595581	0.0964107	6.17754	6.51097e-10	1.22781e-08	0.584437	0.404452	0.179985
RRP7A	42.6647	0.77162	0.121867	6.33165	2.42559e-10	4.78262e-09	0.506623	0.326687	0.179935
PDS5A	91.3989	0.484652	0.0766408	6.32369	2.55394e-10	5.01284e-09	0.692053	0.512124	0.179929
MRPL22	27.5678	0.638982	0.111198	5.74632	9.12053e-09	1.49406e-07	0.455298	0.275388	0.17991
YTHDC2	21.7816	0.6275	0.166987	3.75778	0.000171428	0.00119769	0.332781	0.153081	0.1797
FBL	58.0213	0.632148	0.139811	4.52146	6.14153e-06	6.2691e-05	0.607616	0.427934	0.179682
RBM17	27.5869	0.778326	0.169012	4.60515	4.12162e-06	4.41568e-05	0.400662	0.22103	0.179633
AK2	62.7689	0.57134	0.100664	5.6757	1.38123e-08	2.20963e-07	0.624172	0.444813	0.179359
GNL3	50.2882	0.416267	0.160288	2.59699	0.00940455	0.0345994	0.518212	0.338926	0.179286
MTAP	29.3275	0.669758	0.146761	4.56359	5.02871e-06	5.27425e-05	0.417219	0.238163	0.179055
HMGB3	16.2518	0.944473	0.143595	6.57734	4.7894e-11	1.01532e-09	0.354305	0.175493	0.178812
HINT2	31.0232	0.821399	0.130979	6.27121	3.58248e-10	6.94755e-09	0.463576	0.285153	0.178423
XPO7	30.7134	0.597353	0.104712	5.70474	1.16518e-08	1.88727e-07	0.433775	0.255475	0.178299
MFAP1	14.597	0.940363	0.230086	4.08701	4.36967e-05	0.000368209	0.306291	0.128146	0.178146
STARD7	44.8007	0.483758	0.113094	4.27748	1.89023e-05	0.000173069	0.521523	0.343693	0.17783
NQO2	29.4901	0.727348	0.107357	6.77506	1.24352e-11	2.78643e-10	0.451987	0.274547	0.17744
ST6GALNAC4	14.7008	0.996893	0.173559	5.74382	9.2565e-09	1.51442e-07	0.327815	0.150455	0.177359
HPRT1	12.3456	1.3648	0.159332	8.56575	1.07378e-17	3.79596e-16	0.30298	0.125749	0.177231
PSMA3	49.5304	0.676281	0.0941465	7.18328	6.80587e-13	1.66917e-11	0.566225	0.389128	0.177097
DNAJC8	34.1046	0.609592	0.105643	5.77029	7.91357e-09	1.30957e-07	0.455298	0.278295	0.177003
TTLL12	17.0767	1.04164	0.150978	6.89927	5.22722e-12	1.20673e-10	0.326159	0.149308	0.176851
TMED8	20.7527	0.925766	0.137607	6.72762	1.7246e-11	3.80526e-10	0.337748	0.161419	0.17633
2021-09-08	13.9129	1.05213	0.150705	6.98139	2.92264e-12	6.81984e-11	0.301325	0.125061	0.176264
AHSA1	34.1081	0.672881	0.107458	6.26179	3.80573e-10	7.34755e-09	0.456954	0.280844	0.176109
NDUFV1	58.7236	0.612769	0.111234	5.50884	3.61206e-08	5.44783e-07	0.604305	0.428495	0.17581
PPP2R5D	23.4308	0.819123	0.132331	6.18998	6.01713e-10	1.14105e-08	0.375828	0.200046	0.175782
TRIM25	22.519	0.671459	0.157757	4.25628	2.07859e-05	0.000188849	0.36755	0.192091	0.175459
EXOC5	36.8731	0.415377	0.124203	3.34435	0.000824749	0.00466447	0.475166	0.299737	0.175428
CYB5B	25.812	0.929565	0.111568	8.33184	7.95926e-17	2.66219e-15	0.423841	0.248464	0.175377
PIK3R3	44.8009	0.869327	0.190688	4.5589	5.14233e-06	5.37603e-05	0.458609	0.283292	0.175317
MRPS7	27.8431	0.689242	0.128162	5.37791	7.53542e-08	1.09601e-06	0.44702	0.271717	0.175303
CCT8	72.2536	0.664301	0.0946576	7.01794	2.25161e-12	5.30169e-11	0.67053	0.495245	0.175285
NELFE	54.0335	0.427585	0.0931826	4.58868	4.46052e-06	4.72652e-05	0.561258	0.386349	0.174909
LONP1	29.1542	0.500399	0.119474	4.18835	2.80985e-05	0.000248331	0.423841	0.248999	0.174842
MAL2	51.1256	0.487186	0.112405	4.33421	1.46282e-05	0.000136635	0.569536	0.394814	0.174722
MORF4L2	95.3821	0.444563	0.0930964	4.7753	1.79443e-06	2.06574e-05	0.728477	0.554397	0.17408
MRPS26	29.3641	0.791246	0.127838	6.18946	6.03694e-10	1.14174e-08	0.442053	0.268173	0.17388
ANAPC5	78.7033	0.525222	0.0942208	5.57438	2.48419e-08	3.8187e-07	0.677152	0.503506	0.173647
PPP1CC	75.3386	0.58011	0.0962392	6.02779	1.66219e-09	2.98688e-08	0.663907	0.490324	0.173583
UBE2G2	30.7483	0.487404	0.138376	3.52231	0.000427802	0.00267356	0.428808	0.255271	0.173537
CNOT10	18.4806	1.00381	0.123586	8.12231	4.5739e-16	1.44384e-14	0.324503	0.1515	0.173003
ZNF207	37.7143	0.641514	0.10871	5.90114	3.61004e-09	6.29525e-08	0.490066	0.317355	0.172711
CLUH	40.7348	0.48689	0.156096	3.11918	0.00181357	0.00902195	0.466887	0.294281	0.172606
PSMB5	63.9271	0.502773	0.110911	4.53311	5.81203e-06	5.99883e-05	0.65894	0.486551	0.17239
TSR1	26.362	0.529568	0.176392	3.00223	0.0026801	0.0125616	0.365894	0.193646	0.172248
2021-09-07	38.7892	0.489137	0.126047	3.88058	0.000104207	0.000786504	0.471854	0.29961	0.172244
RPL22L1	17.1241	1.04585	0.224563	4.65726	3.20447e-06	3.51733e-05	0.32947	0.157237	0.172233
PRKX	52.9056	0.431142	0.125778	3.42781	0.000608482	0.00360807	0.546358	0.374417	0.171941
CISD3	36.117	0.827932	0.161843	5.11566	3.12646e-07	4.14328e-06	0.503311	0.331379	0.171933
MFN2	42.1074	0.458435	0.128616	3.56436	0.000364739	0.00232536	0.483444	0.311721	0.171723
PXMP4	21.6557	1.02933	0.205155	5.01733	5.23933e-07	6.66423e-06	0.39404	0.222381	0.171659
NONO	108.727	0.620712	0.109458	5.67079	1.4214e-08	2.2683e-07	0.759934	0.588282	0.171652
ASH2L	26.5536	0.602618	0.116436	5.1755	2.27296e-07	3.05906e-06	0.40894	0.237296	0.171644
PLEKHJ1	30.1656	0.665471	0.144359	4.60983	4.03006e-06	4.33189e-05	0.432119	0.260524	0.171596
DCP2	25.6564	0.780118	0.188639	4.13551	3.54168e-05	0.000305721	0.362583	0.191046	0.171537
RBM8A	31.1747	0.685208	0.127119	5.39028	7.03471e-08	1.02549e-06	0.438742	0.267229	0.171512
UBE2K	63.5851	0.494451	0.0882085	5.60548	2.07682e-08	3.21536e-07	0.612583	0.441396	0.171187
IDH2	168.669	0.934152	0.12128	7.70243	1.33508e-14	3.77371e-13	0.865894	0.694781	0.171113
CCAR1	43.275	0.577738	0.182644	3.16319	0.00156049	0.007952	0.442053	0.271258	0.170795
SNRPG	14.4544	0.822997	0.17866	4.6065	4.09498e-06	4.3944e-05	0.321192	0.150506	0.170686
ECI1	42.1565	0.8021	0.0970665	8.2634	1.41578e-16	4.65022e-15	0.544702	0.374034	0.170668
ERI1	21.3195	0.75381	0.190567	3.95561	7.63382e-05	0.000598294	0.334437	0.16379	0.170647
PRDX2	44.7784	0.631611	0.163202	3.87012	0.000108781	0.000815798	0.556291	0.385992	0.170299
MLEC	70.6676	0.666631	0.147551	4.51797	6.2435e-06	6.35817e-05	0.609272	0.438974	0.170298
SRP9	35.515	0.782834	0.138274	5.66149	1.50064e-08	2.38887e-07	0.501656	0.33171	0.169946
HMG20B	28.2607	0.82207	0.12908	6.36868	1.90666e-10	3.78821e-09	0.418874	0.24905	0.169824
NDUFS2	59.3398	0.436929	0.0965631	4.5248	6.04522e-06	6.18539e-05	0.624172	0.454807	0.169365
HNRNPH3	43.1093	0.585188	0.199795	2.92894	0.00340124	0.0153274	0.456954	0.287652	0.169302
ECHS1	69.2774	0.547044	0.131229	4.16862	3.06447e-05	0.000268755	0.675497	0.506208	0.169288
ADAT1	14.7419	1.03501	0.143189	7.22831	4.89055e-13	1.2249e-11	0.304636	0.135616	0.16902
NSD1	46.3708	0.435552	0.158118	2.7546	0.00587631	0.0237131	0.442053	0.273195	0.168857
BLMH	19.2674	0.684547	0.144164	4.74839	2.05044e-06	2.33355e-05	0.347682	0.178833	0.168849
RAB8A	46.3479	0.403483	0.101745	3.96565	7.31961e-05	0.000578347	0.536424	0.36817	0.168254
KLHDC3	28.4937	0.716433	0.131139	5.46317	4.67711e-08	6.9668e-07	0.44702	0.278779	0.168241
TMEM160	15.7921	0.784925	0.161289	4.86658	1.13546e-06	1.34904e-05	0.327815	0.159863	0.167951
CLOCK	37.0171	0.49367	0.118833	4.15433	3.26246e-05	0.000284266	0.433775	0.265903	0.167871
TRIM37	18.0499	1.06732	0.133054	8.0217	1.04289e-15	3.19114e-14	0.316225	0.148543	0.167682
DYNLT1	64.2362	0.471509	0.139058	3.39075	0.000697026	0.0040498	0.625828	0.458173	0.167655
TBCD	24.5691	0.777577	0.120619	6.44654	1.14432e-10	2.33068e-09	0.372517	0.204916	0.167601
SLC25A5	137.255	0.933327	0.106899	8.73092	2.52619e-18	9.25843e-17	0.832781	0.665256	0.167526
MAGEF1	16.3939	0.78867	0.198787	3.96741	7.26574e-05	0.000575493	0.334437	0.166951	0.167486
FAF1	27.2894	0.675831	0.113309	5.96448	2.45408e-09	4.34963e-08	0.395695	0.22822	0.167476
STOML2	38.4944	0.511737	0.124561	4.10832	3.98547e-05	0.000340405	0.508278	0.341093	0.167185
PTCD3	25.8992	0.727522	0.129049	5.63756	1.72472e-08	2.70901e-07	0.38245	0.215293	0.167158
SFXN1	23.2302	0.636877	0.187999	3.38766	0.000704911	0.00408829	0.392384	0.225313	0.167071
BAG5	35.9779	0.4774	0.124739	3.8272	0.000129611	0.000942059	0.437086	0.270442	0.166644
ODC1	24.1059	0.981177	0.19238	5.10021	3.39268e-07	4.46417e-06	0.370861	0.20438	0.166481
TIMM50	19.0326	0.854813	0.139069	6.14667	7.91252e-10	1.47284e-08	0.347682	0.181255	0.166427
EIF5A	105.005	0.648157	0.124257	5.21627	1.82565e-07	2.49064e-06	0.753311	0.587134	0.166177
CSNK2B	39.6083	0.630191	0.118969	5.29712	1.17643e-07	1.65219e-06	0.504967	0.338926	0.166041
SNRPA	15.2983	1.09719	0.137711	7.96738	1.62075e-15	4.86751e-14	0.309603	0.143571	0.166032
YEATS4	14.0351	1.08958	0.147042	7.41	1.26303e-13	3.33061e-12	0.301325	0.135616	0.165708
THOC2	36.7799	0.449471	0.154371	2.91163	0.00359543	0.0160141	0.395695	0.230081	0.165615
SLC1A4	18.0791	0.877158	0.221231	3.96489	7.34295e-05	0.000579838	0.32947	0.163968	0.165502
PUF60	55.5411	0.455827	0.11262	4.04747	5.17752e-05	0.000427038	0.562914	0.397542	0.165372
SNRPF	15.7931	0.957329	0.165675	5.77837	7.54282e-09	1.25302e-07	0.34106	0.175799	0.165261
RNPS1	19.9293	0.640357	0.148412	4.31474	1.59792e-05	0.000148506	0.360927	0.195941	0.164986
PTPLAD1	46.7415	0.630052	0.155992	4.039	5.36791e-05	0.000439667	0.496689	0.331991	0.164698
CS	30.9495	0.606471	0.123046	4.92883	8.27249e-07	1.00777e-05	0.445364	0.280997	0.164367
CMAS	35.4291	0.702073	0.10416	6.74031	1.58045e-11	3.5111e-10	0.485099	0.321384	0.163715
DDX54	54.8585	0.451137	0.101919	4.42644	9.57989e-06	9.37327e-05	0.541391	0.377757	0.163634
TSEN34	20.8371	0.870165	0.128922	6.74957	1.48285e-11	3.29991e-10	0.365894	0.20229	0.163604
FAM96A	16.7616	1.02508	0.156445	6.55233	5.66479e-11	1.1854e-09	0.336093	0.172637	0.163456
AURKAIP1	45.3755	0.407601	0.110475	3.68952	0.000224678	0.00153017	0.556291	0.393131	0.16316
ATPAF1	34.0592	0.583628	0.120142	4.85783	1.18681e-06	1.40427e-05	0.470199	0.307106	0.163093
UBA2	41.7678	0.487045	0.118882	4.09689	4.18745e-05	0.000354853	0.488411	0.325361	0.163049
EIF2AK2	35.3352	0.494839	0.131205	3.77149	0.000162277	0.00113927	0.425497	0.262563	0.162933
KDM1A	36.8226	0.664311	0.113005	5.87859	4.13772e-09	7.12918e-08	0.438742	0.276408	0.162334
NFATC2IP	17.7595	1.00238	0.142369	7.04078	1.9117e-12	4.53427e-11	0.309603	0.147345	0.162258
ATP5G3	115.983	0.716679	0.131544	5.44823	5.08744e-08	7.552e-07	0.822848	0.660666	0.162181
SNRPC	38.9686	0.833435	0.127629	6.53014	6.57092e-11	1.3662e-09	0.501656	0.339665	0.161991
TXN	52.8564	0.602536	0.147383	4.08823	4.34684e-05	0.000366922	0.569536	0.407613	0.161923
ACADM	42.3108	0.453974	0.135801	3.34295	0.000828937	0.00468203	0.516556	0.354657	0.161899
HIP1	48.1491	0.418388	0.137463	3.04365	0.0023373	0.0111856	0.475166	0.313353	0.161813
NUPL1	17.1211	0.97555	0.196096	4.97487	6.52928e-07	8.09855e-06	0.306291	0.144693	0.161598
SHMT2	18.1921	0.824119	0.143806	5.73078	9.99709e-09	1.62738e-07	0.336093	0.174524	0.161569
ARMC1	14.8972	0.884788	0.123052	7.19038	6.46109e-13	1.59063e-11	0.309603	0.148211	0.161391
HCFC1	22.9812	0.759176	0.172619	4.39799	1.09259e-05	0.00010508	0.347682	0.186405	0.161277
VARS	31.6284	0.532049	0.137974	3.85614	0.000115191	0.00085497	0.412252	0.25109	0.161162
IPO5	122.574	0.44859	0.102778	4.36467	1.27316e-05	0.000120922	0.798013	0.636929	0.161084
CTCF	43.9802	0.551058	0.172272	3.19878	0.00138013	0.00718818	0.443709	0.28291	0.160799
CCT4	75.5526	0.449904	0.0987569	4.55567	5.2219e-06	5.44168e-05	0.653974	0.49318	0.160794
PSMB8	80.8144	0.483048	0.132033	3.65854	0.000253657	0.00170462	0.675497	0.514979	0.160517
NUDCD1	21.1574	0.673885	0.173684	3.87994	0.000104483	0.00078726	0.360927	0.20053	0.160397
ENOPH1	31.893	0.479136	0.108698	4.40796	1.0435e-05	0.000101033	0.453642	0.293261	0.160381
MZT2A	33.0504	0.589557	0.143697	4.10276	4.08242e-05	0.000347086	0.44702	0.28676	0.16026
RBM10	28.5714	0.535899	0.169359	3.16427	0.0015547	0.00793498	0.377483	0.217282	0.160202
WRNIP1	23.2639	0.602371	0.11866	5.07645	3.84544e-07	5.03947e-06	0.375828	0.216032	0.159796
HMGN1	80.6983	0.539499	0.105383	5.1194	3.06517e-07	4.06621e-06	0.68543	0.525637	0.159794
POLR2H	17.9902	0.772017	0.143755	5.37037	7.85758e-08	1.13904e-06	0.337748	0.178195	0.159553
TIMM13	49.6588	0.626523	0.145427	4.30815	1.64622e-05	0.000152584	0.561258	0.401826	0.159433
EIF3B	114.172	0.46753	0.0710438	6.58087	4.67713e-11	9.94773e-10	0.769868	0.61077	0.159098
RAP1GDS1	18.9001	0.603991	0.124023	4.87	1.11598e-06	1.32954e-05	0.334437	0.175416	0.159021
APOA1BP	45.1377	0.558596	0.127089	4.3953	1.10621e-05	0.000106153	0.533113	0.374238	0.158874
MRPL16	18.0023	0.826967	0.150121	5.50868	3.61537e-08	5.44783e-07	0.337748	0.17919	0.158559
VPS29	40.2505	0.611406	0.086193	7.09345	1.3081e-12	3.13702e-11	0.508278	0.349864	0.158415
PHB	85.1414	0.43365	0.110846	3.9122	9.14587e-05	0.000702537	0.68543	0.52709	0.15834
NDUFB6	38.0145	0.620352	0.140465	4.41642	1.00349e-05	9.75957e-05	0.518212	0.359909	0.158303
CSTF3	15.7144	0.951354	0.166481	5.71448	1.10041e-08	1.78459e-07	0.306291	0.148033	0.158258
NELFCD	24.5656	0.547449	0.116415	4.70258	2.56892e-06	2.87073e-05	0.377483	0.219372	0.158111
GUCD1	32.7508	0.680105	0.116893	5.81817	5.94939e-09	1.00636e-07	0.445364	0.287423	0.157942
EFHD1	104.015	0.608224	0.170631	3.56457	0.000364456	0.0023247	0.771523	0.614059	0.157464
C17orf89	27.1641	0.583414	0.194933	2.9929	0.00276345	0.0128829	0.418874	0.261467	0.157407
PLA2G4A	17.9108	0.905685	0.175526	5.15984	2.47165e-07	3.31958e-06	0.312914	0.15558	0.157334
PIH1D1	20.5806	0.848943	0.116728	7.27284	3.52017e-13	8.9903e-12	0.354305	0.197012	0.157293
PPP2R1B	19.9043	0.615307	0.201476	3.054	0.00225816	0.0108948	0.331126	0.173861	0.157265
RLIM	33.9929	0.566934	0.16135	3.5137	0.000441915	0.00273932	0.405629	0.248642	0.156987
MAPK9	53.8752	0.476954	0.119192	4.00155	6.29294e-05	0.000507109	0.566225	0.409271	0.156955
SF3B2	112.675	0.508929	0.0819736	6.20844	5.35121e-10	1.0165e-08	0.721854	0.565029	0.156825
UQCRC1	78.6387	0.5621	0.0854835	6.57553	4.84787e-11	1.02437e-09	0.687086	0.530379	0.156707
MRPL49	22.8234	0.678474	0.140995	4.81203	1.49401e-06	1.74692e-05	0.374172	0.217588	0.156585
RUVBL1	18.5752	0.662079	0.140981	4.69621	2.6503e-06	2.95657e-05	0.327815	0.171311	0.156503
DAZAP1	47.9358	0.45533	0.130319	3.49398	0.00047588	0.00291229	0.506623	0.35017	0.156453
MRPL24	47.3618	0.570997	0.133361	4.28159	1.85566e-05	0.000170144	0.543046	0.38663	0.156417
RSRC1	17.2769	0.640412	0.145076	4.41431	1.01334e-05	9.84802e-05	0.30298	0.14658	0.1564
UTP11L	21.6759	0.598914	0.11931	5.0198	5.17262e-07	6.60527e-06	0.362583	0.206395	0.156188
APEH	33.589	0.582422	0.130299	4.4699	7.82552e-06	7.79787e-05	0.461921	0.305755	0.156166
PGK1	90.8187	0.442348	0.111321	3.97362	7.07878e-05	0.000562746	0.706954	0.551133	0.15582
RAD23A	87.4565	0.55722	0.0867907	6.42028	1.36024e-10	2.75316e-09	0.692053	0.536243	0.15581
HMCES	16.266	0.793171	0.151715	5.22805	1.71312e-07	2.34947e-06	0.301325	0.145713	0.155612
CTR9	40.0193	0.447061	0.119895	3.72877	0.000192413	0.00132644	0.445364	0.290023	0.155341
MRP63	45.9704	0.619736	0.106066	5.84291	5.12953e-09	8.74515e-08	0.546358	0.391143	0.155215
PSMD12	47.5487	0.413827	0.127421	3.24773	0.00116331	0.00621616	0.504967	0.349762	0.155205
HTATSF1	21.4574	0.632658	0.181321	3.48915	0.000484551	0.00295838	0.316225	0.161087	0.155138
NUBP2	20.1655	0.88091	0.113405	7.76782	7.98493e-15	2.27685e-13	0.364238	0.209199	0.155039
OLA1	37.312	0.501397	0.148906	3.3672	0.000759347	0.00434573	0.486755	0.331787	0.154968
HNRNPU	229.499	0.665135	0.0693949	9.58478	9.26535e-22	3.95423e-20	0.923841	0.768976	0.154865
ACP1	66.1945	0.502315	0.0909425	5.52344	3.32431e-08	5.03263e-07	0.642384	0.487621	0.154763
PDHA1	84.4232	0.485592	0.107301	4.5255	6.02541e-06	6.17973e-05	0.693709	0.53915	0.154559
NAP1L1	128.145	0.469225	0.135256	3.46916	0.000522096	0.00316231	0.793046	0.638714	0.154332
PSMB3	50.7608	0.622576	0.130272	4.77904	1.76133e-06	2.03305e-05	0.576159	0.421993	0.154166
ATG3	44.5789	0.488736	0.0836239	5.84445	5.08232e-09	8.67606e-08	0.513245	0.359144	0.154101
MRPS12	14.6557	0.974671	0.141173	6.90407	5.05329e-12	1.16865e-10	0.312914	0.15892	0.153994
MPHOSPH6	23.8651	0.660278	0.138341	4.77283	1.81656e-06	2.08937e-05	0.374172	0.221234	0.152939
GAPVD1	37.8474	0.47711	0.16061	2.97061	0.00297205	0.0136293	0.413907	0.261008	0.152899
CRABP1	24.1945	1.03241	0.343227	3.00794	0.00263021	0.0123684	0.377483	0.224599	0.152884
UBL4A	23.328	0.642169	0.157465	4.07816	4.53927e-05	0.000380443	0.352649	0.199893	0.152756
PIN1	22.3081	0.825363	0.143899	5.73571	9.71056e-09	1.58472e-07	0.377483	0.224956	0.152527
PPIA	44.1448	0.718129	0.167558	4.28586	1.82031e-05	0.000167257	0.52649	0.373983	0.152507
PSMA5	36.8263	0.52855	0.120163	4.39863	1.08938e-05	0.000104849	0.475166	0.322684	0.152481
CPSF6	22.7888	0.49282	0.118975	4.14221	3.43974e-05	0.000297515	0.354305	0.202162	0.152143
COPS6	56.6448	0.471691	0.11801	3.99704	6.41404e-05	0.000515587	0.592715	0.440657	0.152058
IDE	34.9013	0.473366	0.124393	3.8054	0.000141575	0.00101537	0.433775	0.281915	0.15186
CIRH1A	16.5186	0.756879	0.150003	5.04577	4.51687e-07	5.81945e-06	0.301325	0.150073	0.151252
COMT	66.7132	0.613852	0.135641	4.52556	6.02366e-06	6.17973e-05	0.63245	0.481273	0.151178
TIMM23	23.2949	0.75757	0.130453	5.80721	6.35216e-09	1.0703e-07	0.384106	0.233191	0.150915
DCX	18.293	1.0593	0.267507	3.95992	7.4976e-05	0.000589539	0.319536	0.168762	0.150775
VBP1	16.2076	0.80597	0.119594	6.73922	1.59242e-11	3.52561e-10	0.319536	0.168787	0.150749
CBR1	28.2913	0.59232	0.153275	3.86444	0.000111345	0.000830225	0.399007	0.248668	0.150339
MTCH2	31.497	0.593528	0.132426	4.48195	7.39652e-06	7.42744e-05	0.460265	0.310114	0.15015
GPAA1	37.1347	0.510372	0.158034	3.22951	0.00124001	0.00655846	0.488411	0.338594	0.149816
COX5A	44.0999	0.56993	0.148021	3.85033	0.000117957	0.000872508	0.536424	0.386706	0.149718
POLR2K	18.1451	0.692639	0.13092	5.29056	1.2194e-07	1.70296e-06	0.346026	0.196374	0.149652
CAPZA1	51.2147	0.432666	0.0971638	4.45296	8.46954e-06	8.38168e-05	0.556291	0.406721	0.149571
CLPP	25.5785	0.58631	0.123315	4.75459	1.98846e-06	2.26698e-05	0.399007	0.249458	0.149548
DNAJA3	25.7863	0.625232	0.118061	5.29582	1.18484e-07	1.66184e-06	0.377483	0.227965	0.149519
UBN1	30.7048	0.58679	0.166957	3.51461	0.000440393	0.00273381	0.375828	0.226358	0.149469
DPM2	16.0531	0.821319	0.129251	6.35445	2.09173e-10	4.14323e-09	0.311258	0.161929	0.14933
LEO1	21.7961	0.580435	0.189461	3.0636	0.00218689	0.0106066	0.321192	0.171898	0.149294
PSMC4	28.2031	0.452016	0.115788	3.90383	9.46828e-05	0.000724301	0.400662	0.251549	0.149113
PPP1R14B	27.0726	0.476326	0.166828	2.85519	0.00430108	0.0184166	0.405629	0.256572	0.149057
C11orf48	17.2023	0.766421	0.153982	4.97733	6.4468e-07	8.0039e-06	0.331126	0.182504	0.148622
SHMT1	58.7587	0.473241	0.151066	3.13267	0.00173224	0.00867055	0.587748	0.439331	0.148417
PRMT5	17.3035	0.712137	0.132644	5.3688	7.92627e-08	1.14516e-06	0.306291	0.1579	0.148391
NSUN2	27.042	0.402641	0.138731	2.90232	0.00370414	0.0163888	0.370861	0.222534	0.148327
SERTAD4	23.8067	0.776547	0.16203	4.79263	1.64611e-06	1.91368e-05	0.352649	0.204584	0.148065
UXT	55.953	0.443246	0.117869	3.76049	0.000169581	0.00118734	0.57947	0.431504	0.147967
CHUK	19.1721	0.637172	0.125922	5.06005	4.19148e-07	5.43802e-06	0.324503	0.17664	0.147863
HBS1L	29.399	0.654216	0.118431	5.524	3.31358e-08	5.02225e-07	0.407285	0.259453	0.147832
POLE4	20.1345	0.742932	0.14096	5.27051	1.36047e-07	1.88981e-06	0.352649	0.204967	0.147682
RALY	59.3652	0.465115	0.0994126	4.67863	2.88798e-06	3.19426e-05	0.581126	0.433594	0.147532
HNRNPA1	67.3531	0.635716	0.188557	3.37148	0.000747666	0.00429213	0.561258	0.414013	0.147245
TXN2	59.7434	0.508493	0.135799	3.74444	0.000180798	0.00125571	0.602649	0.455419	0.14723
PSMD13	41.5029	0.446465	0.0952737	4.68613	2.78421e-06	3.09532e-05	0.491722	0.344509	0.147213
BRCC3	39.5487	0.406824	0.115333	3.52739	0.000419678	0.00263166	0.456954	0.309758	0.147196
ZC3H18	22.6054	0.533665	0.189803	2.81167	0.00492848	0.0205536	0.316225	0.16917	0.147056
PSMG2	27.2359	0.711676	0.123036	5.78428	7.2823e-09	1.21133e-07	0.405629	0.259045	0.146584
TAF9	26.0898	0.490678	0.116649	4.20644	2.59421e-05	0.000231163	0.400662	0.254405	0.146258
DENR	48.1032	0.438265	0.107354	4.08241	4.45703e-05	0.000374276	0.524834	0.378828	0.146007
UQCRFS1	26.585	0.749173	0.149494	5.01141	5.40329e-07	6.85932e-06	0.425497	0.279672	0.145825
LRPPRC	109.186	0.500959	0.107784	4.6478	3.35487e-06	3.65766e-05	0.710265	0.564723	0.145542
PSMD11	42.1176	0.629156	0.104343	6.02967	1.64299e-09	2.95647e-08	0.481788	0.336299	0.145489
FAM136A	36.0753	0.623015	0.0945968	6.586	4.5182e-11	9.62548e-10	0.461921	0.316897	0.145024
HSBP1	74.8118	0.544557	0.12034	4.52515	6.03523e-06	6.18004e-05	0.67053	0.525739	0.144791
SDHA	28.6771	0.576735	0.125492	4.59579	4.3112e-06	4.58847e-05	0.405629	0.261034	0.144596
SGTA	26.1765	0.504027	0.149001	3.38272	0.000717719	0.00414405	0.36755	0.223222	0.144327
TCEB1	34.9938	0.501391	0.104447	4.80043	1.58325e-06	1.8439e-05	0.468543	0.324418	0.144125
TUBGCP2	39.478	0.463002	0.0965771	4.79412	1.63393e-06	1.90122e-05	0.453642	0.309528	0.144114
FARSA	25.7724	0.578035	0.123868	4.66655	3.06295e-06	3.37627e-05	0.379139	0.235027	0.144112
MDH1	76.3833	0.609136	0.13077	4.65806	3.19203e-06	3.50664e-05	0.68543	0.541394	0.144037
RC3H2	19.4421	0.441504	0.16109	2.74073	0.00613032	0.0245402	0.321192	0.178068	0.143124
SIGMAR1	30.3281	0.531038	0.13784	3.85258	0.00011688	0.000866023	0.422185	0.279111	0.143075
DDX23	27.2368	0.492517	0.167537	2.93975	0.00328479	0.014875	0.365894	0.22312	0.142774
UBAC1	21.8172	0.60846	0.124456	4.88895	1.01378e-06	1.21559e-05	0.331126	0.188419	0.142706
GNB4	65.647	0.655525	0.143878	4.55612	5.21061e-06	5.43428e-05	0.600993	0.45853	0.142464
MRPL11	17.3845	0.807061	0.177384	4.5498	5.36965e-06	5.55549e-05	0.322848	0.180414	0.142434
MRPL14	31.3614	0.571447	0.113931	5.01572	5.28362e-07	6.71398e-06	0.440397	0.297978	0.142419
GTF2A1	22.5672	0.698397	0.143343	4.87221	1.10358e-06	1.31598e-05	0.349338	0.207083	0.142255
THEM6	38.3605	0.579397	0.146017	3.96802	7.24736e-05	0.000574388	0.47351	0.331812	0.141698
ISOC1	17.2567	0.736812	0.125216	5.88431	3.99727e-09	6.90558e-08	0.317881	0.176615	0.141266
CASP6	37.16	0.516715	0.134304	3.84735	0.000119403	0.000879687	0.481788	0.340532	0.141256
KIAA1715	21.8727	0.681837	0.132986	5.12712	2.94207e-07	3.91091e-06	0.331126	0.190153	0.140973
MYBBP1A	23.4065	0.604008	0.148127	4.07765	4.54932e-05	0.000381039	0.32947	0.188725	0.140745
RANBP3	18.5403	0.428877	0.142753	3.00433	0.00266166	0.0124936	0.316225	0.175799	0.140426
DCAF12	34.4465	0.469097	0.119842	3.9143	9.0668e-05	0.000697289	0.445364	0.305143	0.140222
TIMM10	22.2428	0.815461	0.133729	6.09784	1.07509e-09	1.95903e-08	0.352649	0.212437	0.140212
PRRC2A	22.4313	0.541356	0.195576	2.768	0.00564009	0.0229172	0.317881	0.177736	0.140144
RBM12	20.0591	0.55033	0.170163	3.23414	0.00122011	0.00647167	0.312914	0.17302	0.139894
PPP4C	30.2186	0.532814	0.149185	3.5715	0.000354944	0.00227185	0.418874	0.279085	0.139789
MZT2B	68.6699	0.70533	0.137395	5.1336	2.84258e-07	3.78253e-06	0.642384	0.502817	0.139567
PTBP3	66.3353	0.455616	0.129511	3.51797	0.000434861	0.00270724	0.57947	0.440096	0.139374
CALM2	228.002	0.756518	0.139828	5.41034	6.29048e-08	9.23221e-07	0.89404	0.755157	0.138883
MRPL12	18.3845	0.817637	0.177541	4.60534	4.11784e-06	4.41528e-05	0.336093	0.19742	0.138673
IBTK	39.1345	0.595919	0.13295	4.48229	7.38472e-06	7.42133e-05	0.43543	0.29729	0.138141
SERBP1	157.665	0.635027	0.078345	8.10551	5.25231e-16	1.64996e-14	0.84106	0.70294	0.13812
THUMPD3	21.8056	0.453494	0.155653	2.91349	0.00357409	0.0159513	0.316225	0.178374	0.137851
MRPL51	66.0845	0.522515	0.11699	4.46632	7.95752e-06	7.92332e-05	0.630795	0.492976	0.137819
HDDC2	15.9187	0.722768	0.198141	3.64775	0.000264543	0.00176552	0.316225	0.178578	0.137647
GTPBP4	24.9075	0.543744	0.197615	2.75153	0.00593182	0.0238782	0.319536	0.182249	0.137287
VAPB	39.4301	0.429897	0.101014	4.25582	2.08286e-05	0.000189104	0.461921	0.325004	0.136916
FDPS	171.175	0.696816	0.168574	4.1336	3.57123e-05	0.000308066	0.847682	0.710946	0.136736
ABCE1	44.6016	0.474197	0.0991898	4.7807	1.74684e-06	2.01812e-05	0.491722	0.355269	0.136453
CHMP1A	26.1716	0.448197	0.114159	3.92608	8.63431e-05	0.000668193	0.399007	0.262691	0.136316
DIS3L	25.885	0.671093	0.119154	5.63217	1.7796e-08	2.78266e-07	0.349338	0.213024	0.136314
RBX1	31.116	0.413091	0.122789	3.36422	0.000767604	0.00438524	0.437086	0.300885	0.136201
MRPS15	55.7687	0.402243	0.118123	3.40529	0.000660939	0.00387134	0.57947	0.443538	0.135932
TRIOBP	17.6501	0.656076	0.174845	3.75232	0.000175206	0.00122343	0.306291	0.170393	0.135898
COQ4	24.1551	0.433621	0.128654	3.37043	0.000750513	0.00430467	0.377483	0.241809	0.135674
ADSL	26.6391	0.56708	0.142997	3.96568	7.31861e-05	0.000578347	0.389073	0.253563	0.13551
SNRPD2	92.2749	0.463252	0.130904	3.53886	0.000401854	0.00253213	0.69702	0.561561	0.135458
UBE2L3	40.6007	0.400886	0.11142	3.59798	0.000320699	0.00208737	0.493377	0.358048	0.135329
SMU1	27.6984	0.415252	0.118955	3.49083	0.000481527	0.00294131	0.399007	0.263685	0.135321
KXD1	26.7017	0.587418	0.12623	4.65355	3.26268e-06	3.56914e-05	0.387417	0.252543	0.134874
NDUFB1	38.0997	0.494454	0.163905	3.01671	0.00255535	0.0120469	0.490066	0.355422	0.134644
PRDX3	73.2894	0.631126	0.163403	3.86239	0.000112281	0.000836244	0.653974	0.519594	0.134379
C5orf24	18.2083	0.495982	0.165776	2.99189	0.00277255	0.012916	0.307947	0.173759	0.134188
SLC25A39	73.4557	0.427807	0.134544	3.17969	0.00147433	0.00758141	0.652318	0.518396	0.133922
MTCH1	196.268	0.557197	0.108144	5.15235	2.57242e-07	3.44424e-06	0.890728	0.757859	0.132869
NIPA2	29.8839	0.482519	0.137305	3.51422	0.000441041	0.00273652	0.412252	0.279595	0.132657
AP3M1	21.111	0.535151	0.152252	3.51491	0.000439902	0.00273207	0.34106	0.208613	0.132447
CCT3	154.008	0.420536	0.108952	3.85984	0.000113463	0.000844079	0.80298	0.67061	0.13237
AP2A1	18.5549	0.402308	0.157347	2.55682	0.0105633	0.0378899	0.312914	0.180592	0.132322
ARL6IP1	36.3062	0.977843	0.177801	5.49965	3.80549e-08	5.72103e-07	0.392384	0.260371	0.132013
CASP7	26.4576	0.597253	0.118995	5.01916	5.1899e-07	6.62082e-06	0.369205	0.237424	0.131781
PRPSAP1	26.4539	0.411058	0.136701	3.00698	0.00263854	0.0123941	0.354305	0.222738	0.131567
TIPRL	21.4133	0.580618	0.133849	4.33786	1.43878e-05	0.00013507	0.339404	0.208791	0.130613
AIMP2	20.3807	0.651864	0.138546	4.70505	2.53802e-06	2.83865e-05	0.311258	0.180694	0.130564
PSMB2	46.1579	0.400273	0.107669	3.71763	0.000201098	0.00137929	0.528146	0.397644	0.130502
HNRNPUL2	34.468	0.48193	0.132974	3.62425	0.000289803	0.00190858	0.42053	0.290227	0.130303
MRPS2	17.9431	0.59526	0.148077	4.01995	5.82117e-05	0.000472615	0.307947	0.178246	0.129701
DSCR3	21.7176	0.542186	0.141169	3.84068	0.000122695	0.000899349	0.327815	0.198618	0.129196
NDUFAB1	35.8435	0.561877	0.14245	3.94438	8.00083e-05	0.000623815	0.470199	0.341118	0.12908
PDCD5	35.6729	0.523615	0.132973	3.93776	8.22453e-05	0.000639719	0.43543	0.306749	0.128682
COA4	21.8012	0.624291	0.144446	4.32198	1.54636e-05	0.000143817	0.359272	0.23105	0.128222
LSMD1	28.4608	0.561129	0.146632	3.82679	0.000129828	0.000942577	0.415563	0.287627	0.127936
TCF7	63.5089	0.446411	0.16595	2.69003	0.00714461	0.0277196	0.597682	0.469901	0.127781
HNRNPA2B1	325.04	1.19846	0.0783576	15.2947	8.29194e-53	9.43681e-51	0.966887	0.839448	0.127439
MRPL13	21.8434	0.689856	0.143121	4.82008	1.43503e-06	1.68612e-05	0.35596	0.228704	0.127256
CARS2	24.8102	0.477102	0.130138	3.66612	0.000246261	0.00165973	0.359272	0.232427	0.126845
RNF4	24.4705	0.513018	0.180298	2.84539	0.0044357	0.0188561	0.331126	0.205273	0.125853
MRPL27	20.4453	0.516743	0.128533	4.02033	5.81171e-05	0.000472142	0.327815	0.202111	0.125703
NDUFS6	50.7099	0.474798	0.149545	3.17495	0.00149861	0.00769105	0.556291	0.431045	0.125247
VDAC1	79.484	0.503621	0.0985743	5.10905	3.23788e-07	4.27347e-06	0.655629	0.53043	0.125199
POLR2G	26.857	0.578232	0.140478	4.11617	3.85215e-05	0.000330104	0.399007	0.27396	0.125046
FIBP	24.4144	0.555309	0.17805	3.11883	0.00181571	0.00902913	0.35596	0.230948	0.125013
IPO8	25.4411	0.422159	0.130939	3.2241	0.00126371	0.00665937	0.34106	0.216211	0.124849
HAGH	24.0049	0.488825	0.139118	3.51376	0.000441819	0.00273932	0.362583	0.237908	0.124675
CUL2	19.8719	0.406243	0.128125	3.17069	0.0015208	0.00778643	0.317881	0.193213	0.124668
ANAPC15	21.0776	0.609055	0.176234	3.45595	0.00054835	0.0033002	0.336093	0.212437	0.123656
UBE2M	18.67	0.587338	0.144215	4.07266	4.64796e-05	0.000387799	0.31457	0.190969	0.1236
NHP2	40.4336	0.527036	0.148143	3.55761	0.000374242	0.00237545	0.461921	0.338696	0.123224
AGGF1	27.5201	0.474384	0.153101	3.09849	0.00194506	0.00956606	0.337748	0.214528	0.12322
DERA	18.9206	0.613519	0.136264	4.50243	6.71824e-06	6.82557e-05	0.321192	0.198083	0.123109
LSM7	27.4833	0.571916	0.121399	4.71103	2.46466e-06	2.76136e-05	0.400662	0.277759	0.122903
UBE2A	28.8559	0.510704	0.107772	4.73875	2.15036e-06	2.4387e-05	0.39404	0.271207	0.122833
RHEB	27.2301	0.509659	0.173163	2.94324	0.00324797	0.0147237	0.364238	0.241529	0.12271
C16orf13	22.7894	0.606114	0.147454	4.11053	3.94751e-05	0.000337607	0.354305	0.232503	0.121802
MRPL19	22.3374	0.446788	0.130674	3.41911	0.000628271	0.00370004	0.347682	0.226409	0.121273
NAA20	30.4072	0.516712	0.135357	3.8174	0.000134866	0.000972623	0.403974	0.282731	0.121242
DDT	42.5028	0.507676	0.148172	3.42626	0.000611963	0.00362374	0.503311	0.382219	0.121093
DCTN3	32.6472	0.471776	0.138094	3.41634	0.000634686	0.00373443	0.427152	0.306265	0.120888
HTT	24.5682	0.545992	0.149949	3.64118	0.00027139	0.00180565	0.316225	0.195406	0.12082
PLRG1	31.0944	0.4868	0.115382	4.21904	2.45347e-05	0.000219981	0.380795	0.26009	0.120704
NUTF2	21.1508	0.452614	0.156179	2.89804	0.00375503	0.016565	0.342715	0.222355	0.12036
USP39	21.4948	0.411416	0.127959	3.21522	0.00130343	0.00684366	0.319536	0.199306	0.12023
COPRS	22.4775	0.501413	0.129179	3.88153	0.000103801	0.000784797	0.337748	0.217639	0.12011
SNRPA1	19.2914	0.688639	0.164061	4.19746	2.69924e-05	0.000240027	0.312914	0.192958	0.119956
TMEM70	23.9145	0.491672	0.144073	3.41266	0.000643328	0.00378013	0.34106	0.221157	0.119903
PSMA7	108.057	0.420976	0.0775454	5.42877	5.67426e-08	8.37519e-07	0.743377	0.623875	0.119503
CHCHD1	33.6609	0.512586	0.129849	3.94757	7.89496e-05	0.000616672	0.448675	0.329186	0.11949
COX8A	89.3547	0.51272	0.137676	3.72412	0.000195999	0.0013483	0.705298	0.58586	0.119438
XPO6	20.4503	0.491374	0.155321	3.1636	0.00155831	0.00794715	0.307947	0.188904	0.119043
ATPIF1	114.825	0.501142	0.130849	3.82993	0.000128181	0.000933753	0.754967	0.635986	0.118981
ANAPC7	21.5409	0.403297	0.144282	2.79521	0.00518659	0.0214097	0.307947	0.189031	0.118916
SLC25A1	47.7797	0.429674	0.150036	2.86381	0.00418583	0.0180182	0.534768	0.416104	0.118665
ATP5D	35.676	0.431979	0.147425	2.93016	0.00338783	0.0152723	0.451987	0.333367	0.118619
SEC24C	28.1118	0.425215	0.132121	3.21837	0.00128923	0.00678008	0.377483	0.259045	0.118439
COG4	23.7445	0.517966	0.128064	4.0446	5.24124e-05	0.000430651	0.321192	0.203156	0.118036
DESI1	24.9282	0.436203	0.12517	3.48489	0.000492345	0.00300032	0.352649	0.235104	0.117545
LYRM2	26.0557	0.436869	0.140058	3.1192	0.00181342	0.00902195	0.344371	0.227251	0.11712
POLR2F	40.4654	0.435685	0.131194	3.32092	0.000897214	0.00499986	0.460265	0.344535	0.11573
AK3	33.7482	0.430916	0.125211	3.44153	0.000578439	0.00345996	0.422185	0.306494	0.115691
SSB	29.3816	0.400052	0.138282	2.89301	0.00381572	0.0167644	0.365894	0.250478	0.115416
ARL5A	25.4783	0.490462	0.159289	3.07908	0.00207643	0.0101201	0.360927	0.245608	0.115319
CFL1	178.656	0.495704	0.113058	4.3845	1.16254e-05	0.000111148	0.854305	0.739476	0.114828
BDH1	18.7188	0.557896	0.219954	2.53642	0.0111992	0.0396992	0.317881	0.203054	0.114826
MRPL55	20.2878	0.575707	0.148047	3.88866	0.000100797	0.000764243	0.321192	0.207644	0.113548
EMD	28.9232	0.574319	0.128335	4.47515	7.63574e-06	7.63221e-05	0.370861	0.257592	0.113269
PSMB6	82.5965	0.40075	0.108672	3.68772	0.000226273	0.00154022	0.660596	0.547411	0.113185
PARK7	131.407	0.427186	0.121938	3.5033	0.00045953	0.00282959	0.80298	0.690115	0.112865
SF3B14	26.5188	0.457101	0.119653	3.82023	0.000133329	0.000964217	0.379139	0.266668	0.112471
DHX30	24.9907	0.475895	0.13776	3.45452	0.000551268	0.00331578	0.331126	0.218709	0.112416
FBXO21	22.4555	0.457605	0.13218	3.46199	0.000536205	0.00324021	0.307947	0.196068	0.111879
TRMT112	40.6768	0.510718	0.125897	4.05665	4.97819e-05	0.00041296	0.455298	0.34354	0.111758
HPGD	38.0899	1.08777	0.382247	2.84572	0.00443115	0.0188429	0.38245	0.270952	0.111499
WDR61	22.0302	0.424033	0.147714	2.87063	0.00409648	0.0177159	0.350993	0.239642	0.111351
SSNA1	41.4065	0.505732	0.103651	4.87916	1.06541e-06	1.27397e-05	0.480132	0.369878	0.110254
SDHB	45.2388	0.435098	0.117687	3.69707	0.000218098	0.00148614	0.501656	0.391729	0.109927
MED4	19.1188	0.500371	0.132547	3.77505	0.000159976	0.00112617	0.30298	0.19306	0.10992
ANP32A	33.1009	0.437562	0.11178	3.91448	9.05991e-05	0.000697172	0.38245	0.272584	0.109867
PYCR2	24.4847	0.438471	0.127786	3.4313	0.000600703	0.0035701	0.357616	0.24775	0.109866
BRD7	28.6796	0.477944	0.121802	3.92394	8.71135e-05	0.000673145	0.362583	0.253359	0.109224
RBBP9	20.4852	0.485513	0.166635	2.91363	0.00357251	0.0159497	0.307947	0.199256	0.108692
NMRAL1	24.7789	0.511873	0.139006	3.68238	0.000231065	0.00157037	0.339404	0.232274	0.10713
COQ9	23.0454	0.420736	0.114687	3.66857	0.000243914	0.0016482	0.331126	0.224395	0.106731
DPY30	32.8288	0.450933	0.107801	4.183	2.87692e-05	0.000253223	0.415563	0.310369	0.105193
TIMM17B	23.1152	0.595315	0.138317	4.304	1.67738e-05	0.000155224	0.326159	0.221004	0.105155
GALK1	22.9002	0.45153	0.15663	2.88279	0.00394173	0.0171899	0.342715	0.237653	0.105062
RABL3	18.3449	0.449004	0.15045	2.98441	0.00284124	0.0131557	0.301325	0.196629	0.104695
DGCR6L	20.1803	0.586711	0.184209	3.18503	0.00144737	0.00747243	0.334437	0.229826	0.104611
GPN3	20.6377	0.489141	0.139262	3.51239	0.000444092	0.00274888	0.306291	0.202162	0.104129
C11orf83	32.2775	0.422346	0.126135	3.34835	0.000812931	0.00460566	0.399007	0.295326	0.10368
MRPS27	20.9698	0.42976	0.170933	2.5142	0.0119301	0.0418215	0.311258	0.208307	0.102952
SEPW1	84.3385	0.428886	0.134198	3.19592	0.00139386	0.00724806	0.645695	0.545932	0.0997633
RPL7L1	39.4754	0.44088	0.120196	3.668	0.000244457	0.00165101	0.432119	0.33352	0.0985989
GTF2A2	30.1668	0.527741	0.132659	3.97818	6.94445e-05	0.000553083	0.402318	0.304225	0.0980931
BOLA3	17.8106	0.790012	0.193057	4.09211	4.27458e-05	0.000361764	0.301325	0.203335	0.0979896
SUMO2	27.1483	0.442534	0.170951	2.58865	0.00963518	0.0352495	0.357616	0.26032	0.0972962
ITPK1	21.0771	0.447886	0.15435	2.90175	0.00371079	0.0163977	0.30298	0.205859	0.097121
C19orf60	32.1518	0.444078	0.137681	3.22541	0.00125791	0.00663419	0.384106	0.288799	0.0953066
FAM96B	27.6462	0.447533	0.133389	3.35509	0.000793389	0.0045107	0.354305	0.259835	0.0944693
APRT	77.6291	0.462265	0.160452	2.88102	0.00396387	0.0172749	0.639073	0.545397	0.0936762
HMGN3	91.5142	0.50268	0.142817	3.51974	0.000431968	0.0026926	0.698675	0.606231	0.0924441
TMEM54	19.9746	0.557814	0.184111	3.02977	0.00244738	0.0116266	0.317881	0.226103	0.0917774
AP2M1	199.083	0.454372	0.134523	3.37765	0.000731088	0.00421001	0.889073	0.798042	0.091031
MOCS2	41.1501	0.436552	0.15097	2.89164	0.00383235	0.0168203	0.44702	0.356952	0.0900682
ARL2	22.1753	0.518186	0.157572	3.28857	0.00100696	0.00552168	0.312914	0.222967	0.0899466
TCP1	183.641	0.468418	0.069588	6.7313	1.68153e-11	3.71655e-10	0.849338	0.759619	0.0897192
PCBD1	44.6873	0.44258	0.171113	2.58648	0.00969618	0.0354062	0.478477	0.399709	0.0787675
MRPL34	33.2376	0.400195	0.118325	3.38218	0.000719131	0.00415036	0.387417	0.313658	0.0737587
LDHB	311.024	0.451957	0.1587	2.84788	0.00440117	0.0187831	0.907285	0.854364	0.052921
HSP90AA1	1028.45	0.50792	0.175771	2.88967	0.00385642	0.0169146	0.996689	0.956018	0.0406703
ENO1	837.085	0.469806	0.111096	4.22882	2.34916e-05	0.000211652	0.993377	0.958415	0.0349623
GAPDH	701.766	0.524574	0.14234	3.68537	0.000228369	0.00155367	0.988411	0.9538	0.0346103
