# Supplementary material for: Cellular and transcriptional diversity over the course of human lactation
Source: Proc Natl Acad Sci U S A. 2022 Apr 4;119(15):e2121720119. doi: 10.1073/pnas.2121720119 (PMC9169737; doi:10.1073/pnas.2121720119)
Supplement: Supplementary File [file pnas.2121720119.sd07.xlsx]

## Sheet: LC1
Supplemental Datset 7A
Related to Epithelial cell genes changing over time, Figure 4
LC1 cells: Genes Significantly Associated with Time Post Partum (DESeq2 on pseudobulk counts, Wald test, adjusted p-value < 0.05 average log fold change > 0.001 or < -0.001, percent cells in cluster expressing > 0.2)
	baseMean	log2FoldChange	lfcSE	stat	pvalue	padj	pts
LYZ	1505.97	0.0202551	0.00200914	93.9137	3.2958e-22	7.69294e-19	0.92439
ODAM	13.6431	0.0146438	0.00230912	40.4652	2.00154e-10	4.06255e-08	0.225813
TCN1	114.216	0.0137494	0.00188242	58.8287	1.72012e-14	9.2655e-12	0.524593
SLCO4A1	13.6307	0.0130939	0.00281591	18.6464	1.57345e-05	0.000387961	0.217886
EMP1	200.749	0.0115707	0.00248212	21.8611	2.9312e-06	9.78906e-05	0.482114
ITGA2	194.506	0.0111182	0.00217727	23.4921	1.25424e-06	4.89295e-05	0.534756
CA12	22.0578	0.0107232	0.00265623	16.8143	4.12205e-05	0.000802912	0.220935
KLF4	27.317	0.0103936	0.00211726	23.3493	1.35094e-06	5.22648e-05	0.303862
EGFR	35.9522	0.00986572	0.00171228	31.613	1.8817e-08	1.86902e-06	0.371951
AIM1	73.4731	0.0097201	0.00114657	70.5486	4.4907e-17	4.4923e-14	0.532724
MYO5B	193.664	0.00969761	0.00167692	32.8834	9.78539e-09	1.09903e-06	0.627439
ATP1A1	230.176	0.00968655	0.00148981	40.2843	2.19569e-10	4.39296e-08	0.776829
DIAPH1	108.004	0.00955108	0.00131686	52.623	4.04136e-13	1.71513e-10	0.610163
KLK6	79.8623	0.00952835	0.00208973	19.2286	1.1596e-05	0.000304124	0.43252
GPR110	25.9966	0.00946029	0.00215768	16.2885	5.43933e-05	0.000986549	0.310772
AZGP1	133.088	0.00936202	0.00152443	36.4433	1.57168e-09	2.34686e-07	0.696748
KIF13B	141.643	0.00927276	0.00159446	31.2065	2.31987e-08	2.22533e-06	0.64187
AGPAT9	83.3727	0.00916425	0.00166195	28.1333	1.13238e-07	8.05025e-06	0.507114
MET	53.985	0.00907752	0.00251525	12.268	0.000460799	0.00512182	0.273984
LIPH	73.4934	0.00904485	0.00158128	31.0311	2.5393e-08	2.40291e-06	0.51748
NRCAM	19.7919	0.00904083	0.00221226	15.4928	8.28211e-05	0.00137105	0.207724
MYH14	44.2554	0.00887978	0.00160204	29.8442	4.68207e-08	3.88002e-06	0.415244
MACF1	206.621	0.00883318	0.0011477	59.5443	1.19574e-14	6.69852e-12	0.677236
CDH1	123.73	0.00880512	0.00132742	44.4569	2.60019e-11	7.14034e-09	0.631911
STEAP4	43.1972	0.00878176	0.00173192	24.7279	6.60206e-07	3.03154e-05	0.344309
TLR2	133.458	0.00862076	0.00172947	22.0336	2.67921e-06	9.10735e-05	0.632927
ANXA2	564.377	0.00838772	0.00172009	22.9912	1.62748e-06	6.07809e-05	0.824187
GSN	139.455	0.0082587	0.00152516	27.0565	1.976e-07	1.24172e-05	0.676016
AHNAK	154.223	0.00821106	0.00223908	12.3342	0.000444724	0.0049787	0.511382
TXNRD1	138.947	0.00820536	0.00152294	30.8296	2.81715e-08	2.5787e-06	0.59126
GPRC5A	55.075	0.00800265	0.00281863	7.98524	0.00471601	0.0289656	0.249187
HK2	40.4706	0.0079726	0.00159813	23.7678	1.08688e-06	4.45079e-05	0.364228
HBEGF	28.3729	0.00796025	0.00201633	15.5202	8.16297e-05	0.00135614	0.246951
FUCA1	25.9159	0.007867	0.0018677	16.4056	5.11344e-05	0.00094929	0.331098
BIRC3	54.6052	0.00777954	0.00278813	6.8902	0.00866693	0.044658	0.312805
MFHAS1	45.64	0.00777807	0.00144969	27.6358	1.46441e-07	9.79505e-06	0.40122
LIFR	31.9115	0.00752102	0.00149684	24.7006	6.69636e-07	3.03503e-05	0.343089
SNX9	109.467	0.00748815	0.00112656	45.3624	1.63745e-11	4.87926e-09	0.620325
LAMB3	109.047	0.00747535	0.00223736	11.4291	0.000723028	0.00714609	0.375407
NOSTRIN	32.407	0.00741347	0.00205932	10.9043	0.000959419	0.00875311	0.346951
TMPRSS2	60.0631	0.00739552	0.00118691	37.4676	9.29431e-10	1.54961e-07	0.481911
MLTK	29.9263	0.00727163	0.00177811	16.0888	6.04401e-05	0.00107147	0.28374
S100A10	79.0905	0.00726922	0.00243585	8.76263	0.00307466	0.0209816	0.456098
LIMCH1	37.5251	0.00711165	0.00132466	28.274	1.05302e-07	7.60181e-06	0.354268
MAPRE2	58.6779	0.00710322	0.00141663	23.4195	1.30252e-06	5.06716e-05	0.48313
DSP	188.879	0.00706925	0.00178851	15.0114	0.000106865	0.00167786	0.503049
SPTAN1	77.7943	0.00679035	0.00133227	25.6798	4.03029e-07	2.14617e-05	0.547358
SPTBN1	142.627	0.00673902	0.00160905	15.8315	6.92405e-05	0.00119276	0.628049
STK17A	21.8449	0.00673027	0.00143743	23.6294	1.16791e-06	4.70796e-05	0.286382
CGN	73.5283	0.00672942	0.00115813	33.5208	7.05056e-09	8.51233e-07	0.519512
MAP7	71.7112	0.00671699	0.00128116	26.298	2.9259e-07	1.68631e-05	0.553252
TNFRSF11A	43.1604	0.00666495	0.00133784	23.6178	1.17498e-06	4.70796e-05	0.434756
LRAT	23.642	0.00665198	0.00193904	11.5863	0.000664387	0.00672308	0.221341
TLE1	141.031	0.00661831	0.00162017	14.9245	0.000111898	0.00174126	0.629472
SDCBP2	32.8462	0.00659561	0.00167222	16.1913	5.72574e-05	0.00102543	0.310366
HOMER2	36.0919	0.0065558	0.0010624	38.6903	4.96679e-10	9.03374e-08	0.387195
IQGAP1	172.318	0.00655182	0.0012336	27.0442	1.98858e-07	1.24331e-05	0.689431
CAMSAP1	60.1314	0.00652726	0.00165835	15.1222	0.000100771	0.00160558	0.410772
ADAM17	35.0809	0.0064992	0.00107541	38.2575	6.19985e-10	1.07196e-07	0.378455
MCM4	16.6458	0.00645296	0.0014691	19.2328	1.15706e-05	0.000304027	0.245122
PXDC1	27.3899	0.00642894	0.00195377	10.1168	0.00146925	0.0120262	0.317683
CEBPG	35.8888	0.00642147	0.00136401	22.8398	1.76077e-06	6.47233e-05	0.409959
ATP8B1	73.0447	0.00640781	0.00156744	16.1563	5.83257e-05	0.00103925	0.506301
SMURF1	52.3488	0.00639711	0.00123817	26.0247	3.3707e-07	1.85724e-05	0.452642
ZDHHC14	16.8764	0.00638451	0.00152767	17.3246	3.15086e-05	0.000660805	0.228252
TJP1	114.446	0.00635001	0.00139282	19.2544	1.14409e-05	0.000301185	0.616667
MLLT4	155.87	0.00617616	0.00121336	25.6468	4.09982e-07	2.17492e-05	0.677439
TNFRSF10A	18.8227	0.00613659	0.00129727	22.7848	1.81196e-06	6.62571e-05	0.280285
SYTL2	58.7487	0.00609946	0.00159444	13.9245	0.000190303	0.00261551	0.390244
KCNK1	46.5024	0.00608003	0.00139928	18.6688	1.55506e-05	0.000384103	0.467073
ERN1	52.1944	0.00606774	0.00123995	23.3055	1.38208e-06	5.31758e-05	0.459553
PPL	100.469	0.00606401	0.00207691	7.88542	0.00498348	0.0300246	0.509756
LSR	45.7271	0.00606307	0.00148545	16.3842	5.17152e-05	0.00095506	0.446545
SFN	75.3432	0.00602205	0.00214647	7.8534	0.00507252	0.0303593	0.429675
ABHD5	75.1612	0.006008	0.00112623	28.0949	1.15508e-07	8.17014e-06	0.561992
GABARAPL1	128.534	0.00599407	0.00134671	18.4787	1.71812e-05	0.000412731	0.669715
TGFA	24.8604	0.00598295	0.00179889	10.4916	0.00119919	0.0103035	0.298984
ECE1	43.1379	0.00591486	0.00128785	20.0671	7.47737e-06	0.000209441	0.440244
GGCT	36.434	0.00590271	0.00118282	26.177	3.11512e-07	1.76141e-05	0.351626
SPAG9	105.963	0.00586596	0.000924574	41.4116	1.23324e-10	2.61691e-08	0.576423
LRRFIP2	58.1588	0.00586219	0.00124234	22.6023	1.99249e-06	7.1551e-05	0.46565
GNA15	26.5539	0.00585134	0.0015123	14.9292	0.000111621	0.00173887	0.316057
SESN2	39.6196	0.00584693	0.00144026	16.5598	4.71405e-05	0.000890962	0.345935
ADAM9	47.3283	0.00584018	0.00163013	12.5281	0.000400879	0.00460567	0.388211
MAFF	233.213	0.00581358	0.00165285	11.2568	0.000793319	0.00766766	0.693293
RNA28S5	2829.49	0.00580384	0.00203058	8.17445	0.00424847	0.0267776	0.995325
PITPNC1	16.3083	0.00580024	0.00182635	9.73067	0.00181218	0.0141155	0.222967
CLIP1	158.129	0.00579783	0.00160532	12.762	0.000353726	0.00419469	0.60874
SYTL4	17.191	0.00575604	0.00131712	19.9235	8.06021e-06	0.000223531	0.227846
LPIN1	141.826	0.0057538	0.00124231	20.266	6.73887e-06	0.000192608	0.669512
PTMA	90.176	0.00575141	0.00132006	20.3791	6.35194e-06	0.000183043	0.608943
ATP13A3	35.5995	0.00574628	0.00115063	26.1058	3.23205e-07	1.8106e-05	0.369106
DAPP1	25.9078	0.00573759	0.00142255	16.3255	5.33413e-05	0.000976529	0.280488
HUWE1	84.0612	0.00573028	0.00118968	23.1181	1.52346e-06	5.75095e-05	0.548171
SDC4	264.64	0.00571623	0.00151211	12.9345	0.000322584	0.00393878	0.758333
EZR	520.101	0.0057075	0.0011291	26.2052	3.07002e-07	1.74779e-05	0.880691
PFDN2	25.7003	0.0056984	0.00114352	26.6856	2.39397e-07	1.40872e-05	0.31565
CDCP1	133.306	0.0056925	0.00110066	26.7087	2.36553e-07	1.40872e-05	0.629472
SESTD1	109.831	0.00569017	0.00112024	25.2821	4.95283e-07	2.55016e-05	0.611992
LMTK2	39.6768	0.00568876	0.00105964	28.9855	7.29219e-08	5.73748e-06	0.392276
MAP2K3	30.7118	0.00568473	0.00151653	13.2124	0.000278096	0.00350528	0.339837
TRIP12	125.24	0.00565477	0.000857783	44.9355	2.03636e-11	5.80733e-09	0.658333
PNPLA8	53.7685	0.00564397	0.00112605	25.4217	4.60695e-07	2.38964e-05	0.46748
SAFB2	27.3127	0.00562058	0.00119352	22.8251	1.77431e-06	6.50502e-05	0.357724
HMGA1	76.5187	0.00561024	0.00157551	11.7223	0.000617567	0.00639248	0.493699
SPIRE1	54.8337	0.0055992	0.00117582	22.2733	2.36471e-06	8.21779e-05	0.443902
INSR	79.6176	0.00556125	0.00100932	31.027	2.54469e-08	2.40291e-06	0.556301
HYOU1	42.7509	0.0055358	0.0014569	15.4708	8.37899e-05	0.00138219	0.377846
SLC38A1	117.828	0.00553346	0.00109258	25.1235	5.37734e-07	2.66112e-05	0.631301
TTC9	47.1047	0.0055285	0.00132976	16.6697	4.44864e-05	0.000850535	0.378862
DUSP5	27.4978	0.00551858	0.00158232	11.2619	0.000791138	0.00765311	0.261179
FAXDC2	28.7038	0.00551585	0.00168251	10.407	0.00125542	0.0106882	0.289837
TJP2	136.953	0.00549376	0.000844045	44.2778	2.84927e-11	7.67385e-09	0.689431
NRBP1	88.0196	0.00548081	0.00108392	25.2656	4.99539e-07	2.5546e-05	0.603049
GPNMB	78.8095	0.0054405	0.0015341	11.7011	0.000624646	0.00644854	0.52622
TCP11L2	19.4228	0.00543773	0.000993522	30.4843	3.36581e-08	2.94613e-06	0.27378
UACA	35.922	0.00542809	0.00145387	12.9348	0.000322526	0.00393878	0.362602
NDRG1	275.606	0.0054128	0.00115494	21.7335	3.13266e-06	0.000102747	0.782724
DHCR24	50.0954	0.0054111	0.00177181	8.63583	0.00329614	0.0220873	0.395325
CCSAP	29.9453	0.00535758	0.00147655	12.623	0.000381031	0.00442482	0.335366
HMGN2	30.2917	0.00534614	0.0011431	22.5008	2.10054e-06	7.46653e-05	0.371138
NOTCH2	49.5953	0.00531848	0.00109563	23.5986	1.18674e-06	4.73512e-05	0.457114
HEXIM1	49.8405	0.00531743	0.00112243	23.1613	1.48968e-06	5.65391e-05	0.410569
SMARCA2	96.4741	0.00530158	0.000857649	38.9098	4.43856e-10	8.17922e-08	0.616463
KIAA1217	32.5189	0.005301	0.00172473	8.91861	0.0028228	0.0197075	0.281707
YPEL2	25.8702	0.00528554	0.000904055	34.9803	3.33063e-09	4.48514e-07	0.336585
DYNC1H1	169.524	0.00527461	0.00100125	26.72	2.3518e-07	1.40756e-05	0.689228
MESDC1	12.2156	0.00525325	0.00150497	12.3063	0.000451432	0.00504171	0.211179
SMC1A	33.656	0.00523543	0.000917347	33.7058	6.41077e-09	7.97656e-07	0.38252
SUCO	117.057	0.00523334	0.00119685	18.2898	1.89717e-05	0.000447305	0.633537
NCL	187.444	0.00521788	0.000843035	40.4806	1.98575e-10	4.06255e-08	0.771545
FBXO32	95.9409	0.00521434	0.00171706	8.48435	0.00358215	0.023531	0.493902
PYGB	55.0428	0.00520932	0.00118233	20.2254	6.88332e-06	0.000196336	0.495122
PRNP	47.1483	0.00520348	0.00154043	10.7999	0.00101505	0.00910104	0.442886
ALCAM	29.2848	0.00519884	0.00170373	8.93815	0.00279275	0.019566	0.329878
DNAJB9	64.2082	0.00518583	0.00109735	22.19	2.46952e-06	8.5608e-05	0.525203
NBL1	16.1147	0.00518532	0.00173957	8.40366	0.00374466	0.0243472	0.248577
OSBPL9	71.6737	0.00518348	0.00114274	20.3747	6.36669e-06	0.000183091	0.552033
ARHGAP5	150.643	0.00517493	0.00104114	24.2079	8.64762e-07	3.73323e-05	0.696138
CDV3	121.705	0.00517449	0.0012147	17.8842	2.34758e-05	0.000522272	0.65813
OCLN	29.9132	0.00516936	0.00173319	8.85219	0.00292738	0.020196	0.347967
FAM114A1	42.64	0.0051636	0.00104463	24.0345	9.46243e-07	3.99662e-05	0.425
ANP32E	16.672	0.00515214	0.00133667	15.1646	9.85332e-05	0.00157709	0.246748
LSS	100.099	0.00511113	0.00129347	14.7557	0.00012238	0.00187342	0.592073
TMOD1	21.0245	0.00509573	0.00147917	11.4529	0.000713828	0.00708516	0.238008
TOR1AIP1	43.6983	0.00509553	0.001028	24.2044	8.66334e-07	3.73323e-05	0.44939
RPS27	13.398	0.00507904	0.00186252	7.13418	0.00756284	0.0403124	0.223577
RAB11FIP1	199.397	0.00507439	0.000927507	30.5438	3.26406e-08	2.87504e-06	0.721138
SRD5A3	23.8735	0.00504788	0.00124232	16.5537	4.72924e-05	0.000892628	0.298577
DAPK2	36.7113	0.00503617	0.00162609	8.86474	0.00290731	0.020137	0.385366
ABTB2	26.5027	0.00501334	0.00172019	7.76455	0.00532815	0.031406	0.296951
ETS2	62.8913	0.00500084	0.00157974	9.96535	0.00159514	0.0128243	0.463618
CCNYL1	24.7606	0.00499716	0.00117867	18.2921	1.89488e-05	0.000447305	0.30122
IL6R	64.4293	0.00499425	0.00133988	14.0173	0.00018114	0.00253823	0.40061
AKAP13	152.101	0.00499424	0.000841275	37.918	7.37797e-10	1.24492e-07	0.648577
LGALS3	120.517	0.00499087	0.00148953	10.8415	0.000992484	0.00895377	0.61748
CRIM1	83.4173	0.00498078	0.00100038	24.4695	7.54952e-07	3.35654e-05	0.536382
INADL	84.8138	0.00497999	0.000892263	32.1016	1.46319e-08	1.50676e-06	0.579268
SAT1	153.402	0.00496127	0.00179634	7.64578	0.00569052	0.0328989	0.553455
PCDH1	31.1368	0.00495173	0.00150084	10.4099	0.00125342	0.0106777	0.33374
NEDD4L	156.821	0.00494373	0.00138669	12.3833	0.000433191	0.00491099	0.656098
ACVR1B	29.7501	0.00492414	0.00150869	10.5125	0.00118568	0.010225	0.357114
SLC7A1	24.6873	0.00492246	0.0017176	8.37759	0.00379876	0.0245962	0.267886
AGO2	21.5844	0.00491531	0.0012288	16.3992	5.1308e-05	0.00094929	0.296951
PLA2G16	22.752	0.00491216	0.00152064	10.0087	0.00155804	0.0125983	0.325203
DSG2	197.351	0.00490859	0.00134544	12.9921	0.000312807	0.00384962	0.647561
XPC	44.5769	0.00490669	0.000834991	36.8899	1.24995e-09	1.96691e-07	0.437398
CLMN	77.5457	0.00489405	0.00132713	12.9242	0.000324368	0.00395024	0.502033
PHF17	24.895	0.00486841	0.00131275	13.3838	0.000253812	0.00326413	0.280488
PARD3	52.0771	0.0048631	0.00105183	20.9429	4.7319e-06	0.000143753	0.478252
TACC2	36.3968	0.0048593	0.00108883	19.7398	8.87337e-06	0.000241855	0.377439
SLC1A5	41.1105	0.00482202	0.00141745	11.2374	0.000801643	0.00771086	0.425407
ATP11B	34.2302	0.00481941	0.00104406	20.5499	5.80967e-06	0.000170924	0.376829
CHD4	182.413	0.00481085	0.000898677	28.9296	7.50566e-08	5.85053e-06	0.690854
F2RL1	25.7949	0.00480542	0.00111986	18.1871	2.00231e-05	0.000462745	0.329065
MICAL3	26.3139	0.00479327	0.00166349	7.96524	0.00476841	0.0291484	0.299187
ABI1	66.3535	0.00477099	0.00110064	19.267	1.13653e-05	0.000299758	0.528455
SRSF4	65.2012	0.00475698	0.000846307	32.2635	1.34622e-08	1.41758e-06	0.536179
EHD4	65.0707	0.00475639	0.000935617	26.7856	2.27322e-07	1.38071e-05	0.533943
EPHA2	19.2777	0.00474345	0.00169239	7.44082	0.0063761	0.0358768	0.206707
MBD2	76.675	0.00473943	0.00115226	16.6872	4.40765e-05	0.000844448	0.554268
IGF1R	33.0995	0.00472864	0.00101735	21.8292	2.98033e-06	9.89088e-05	0.368699
ANP32B	49.5201	0.00472224	0.00136257	12.2377	0.000468336	0.00519323	0.495732
IL7R	118.139	0.00471805	0.00130015	13.2392	0.000274154	0.00346528	0.572967
DYRK3	18.3459	0.00470247	0.00134503	11.67	0.000635154	0.00650479	0.228659
SLK	102.821	0.00465966	0.000923397	25.7052	3.97764e-07	2.13436e-05	0.60752
SBDS	84.893	0.00465852	0.000981111	22.4651	2.13993e-06	7.54903e-05	0.631911
CYLD	74.9072	0.00465358	0.00132007	11.9872	0.000535684	0.00572638	0.506504
TEP1	17.0696	0.00465154	0.00127301	13.7531	0.00020848	0.00282102	0.212805
DLG3	54.9141	0.00465121	0.00116523	15.6962	7.43751e-05	0.00126104	0.468293
SVIL	79.6641	0.00464655	0.00155777	9.08743	0.00257372	0.0182969	0.44187
NET1	143.652	0.00464327	0.00166964	6.73329	0.00946297	0.0476038	0.589228
MLF1IP	14.257	0.00462657	0.00167118	7.2575	0.00706056	0.0382823	0.212398
SAFB	46.6471	0.00462572	0.000702248	44.9625	2.00843e-11	5.80733e-09	0.464228
PITPNB	14.6711	0.00462572	0.00126062	13.8681	0.000196102	0.00267681	0.213211
SLBP	22.9279	0.00462516	0.001518	9.53711	0.00201359	0.0152187	0.319715
ITGB5	15.9292	0.00462254	0.00139127	10.8753	0.000974536	0.00881678	0.255691
RAB8B	18.4519	0.00461662	0.00100675	21.4853	3.56556e-06	0.000114269	0.278862
DSC2	247.369	0.00461519	0.00107623	18.0297	2.17481e-05	0.000492055	0.74939
SARS	89.4602	0.00461378	0.000997197	21.8025	3.022e-06	9.98186e-05	0.61748
NLRC5	16.1475	0.00460142	0.00162051	7.95201	0.00480339	0.0292994	0.220528
CEP250	17.2408	0.00459222	0.00157645	8.06351	0.00451656	0.0280539	0.204472
S100A14	68.0726	0.00458074	0.00103409	19.6376	9.36082e-06	0.000253575	0.553252
AKIRIN2	24.1576	0.00456752	0.00131528	12.0224	0.000525648	0.00564115	0.326626
MYO1E	85.8988	0.00455511	0.00107636	18.0763	2.12223e-05	0.000482496	0.534553
NPAS2	32.3853	0.00454566	0.00149273	8.85366	0.00292502	0.020196	0.378252
JHDM1D	34.0546	0.00454375	0.00119209	14.7004	0.000126018	0.00190182	0.354268
GLRX	98.8352	0.00454071	0.00142944	9.85892	0.00169011	0.0133578	0.569919
HECTD1	125.412	0.00454059	0.00101431	20.4822	6.01879e-06	0.000175611	0.612195
CALCOCO2	47.474	0.00451174	0.000805697	32.3507	1.28708e-08	1.376e-06	0.486179
DIP2B	27.9068	0.00449214	0.00110332	17.1605	3.43502e-05	0.000700253	0.290447
JUP	116.48	0.00448905	0.0013216	10.9567	0.000932663	0.00857646	0.651626
SH2D4A	16.4428	0.00448783	0.00151869	8.18336	0.00422764	0.0266823	0.215854
TMEM30B	26.6252	0.00447514	0.00108878	17.4272	2.98523e-05	0.00063429	0.364837
ZBTB38	188.524	0.00447137	0.00106518	17.018	3.70265e-05	0.000741855	0.700407
KIF1B	89.6147	0.00446145	0.000914302	24.0375	9.44798e-07	3.99662e-05	0.576423
PIM1	24.1299	0.00445574	0.00158199	8.61289	0.00333792	0.022282	0.246138
WIPI1	48.9247	0.00445408	0.00117156	14.0928	0.000174009	0.00247411	0.47622
TXNDC15	14.0371	0.00445069	0.00131646	11.4663	0.000708715	0.0070494	0.217683
OSBP	82.0208	0.00444782	0.00063932	50.2424	1.35882e-12	4.83199e-10	0.611382
DLG5	32.965	0.00443374	0.00148824	8.51673	0.00351895	0.0231811	0.327846
CD59	479.857	0.0044315	0.00111567	16.5655	4.69975e-05	0.000889754	0.913211
FAM129B	216.436	0.00441062	0.0014461	9.0514	0.00262494	0.0185574	0.710163
ETV3	17.275	0.0044079	0.00122718	12.9301	0.000323347	0.00394337	0.234146
RRP12	29.9141	0.00440628	0.00157086	7.39462	0.00654192	0.0364579	0.285163
IRF6	49.7992	0.0043846	0.000976325	20.0753	7.44505e-06	0.000209373	0.478455
TAOK3	56.5846	0.00438413	0.00103686	17.9014	2.32644e-05	0.000519646	0.483537
SERINC1	113.917	0.00437753	0.00103545	17.3044	3.18443e-05	0.000664485	0.679065
GNL2	58.9769	0.00437169	0.00119258	13.9378	0.000188957	0.00260723	0.470935
TAF15	21.0456	0.0043628	0.000956908	21.5009	3.53661e-06	0.000113863	0.289024
ARHGAP18	148.832	0.00435851	0.000875667	24.6936	6.72067e-07	3.03623e-05	0.719919
ARL6IP1	30.2519	0.00434476	0.00158002	7.30147	0.00688983	0.0376922	0.370935
TACSTD2	601.212	0.00433393	0.00116333	13.6795	0.000216809	0.0029012	0.867276
EIF1	313.674	0.00433353	0.000882111	24.7422	6.5532e-07	3.019e-05	0.866057
DDX24	77.0913	0.00432804	0.000879036	24.312	8.19291e-07	3.57451e-05	0.578049
ZNF274	17.612	0.00432413	0.00112281	15.2832	9.25355e-05	0.00150169	0.223171
RNF19B	28	0.00431284	0.0012702	11.317	0.000768005	0.00752161	0.351423
MXI1	55.2424	0.00429662	0.0010819	15.4984	8.25752e-05	0.0013686	0.486789
CD58	15.0728	0.00429537	0.00150576	7.80983	0.00519628	0.0308625	0.223171
MGAT1	74.7165	0.00428872	0.00112023	14.3839	0.000149073	0.00219765	0.595935
DUSP10	18.7568	0.00426886	0.00164042	6.83786	0.00892457	0.0456835	0.215244
KIF1C	40.9724	0.00426756	0.00100422	17.8502	2.38995e-05	0.000527937	0.404472
ERBB3	132.923	0.00426522	0.00112191	13.8782	0.000195053	0.00266769	0.655081
STK40	108.013	0.0042594	0.00113722	13.1649	0.000285243	0.00357	0.652846
NFE2L1	137.415	0.00425568	0.000993724	18.2449	1.94249e-05	0.000453409	0.689837
CBX1	20.7092	0.00425364	0.00106573	16.2402	5.57968e-05	0.00100441	0.288415
MCFD2	110.961	0.0042519	0.000852493	24.3877	7.87691e-07	3.45819e-05	0.661179
CAST	154.9	0.00424132	0.00116306	13.6105	0.00022492	0.00298861	0.701829
SLC20A2	40.9076	0.0042399	0.00162722	6.77115	0.00926429	0.0469076	0.344715
PCMT1	25.3066	0.0042224	0.00115614	12.9518	0.000319619	0.00391624	0.341057
ITGB1	76.819	0.0042151	0.000948365	20.4525	6.11297e-06	0.000177619	0.557724
GBP2	175.484	0.00421233	0.000997683	18.5347	1.66842e-05	0.00040637	0.70061
ATP2A2	76.4667	0.00420934	0.000930531	21.0768	4.41241e-06	0.00013522	0.563618
RNF24	27.0697	0.00420353	0.00151305	7.36376	0.00665514	0.036913	0.325
CAMSAP2	26.6138	0.00419871	0.000897171	21.7631	3.08479e-06	0.000101414	0.321138
TMED5	25.9117	0.00418945	0.000986602	18.2462	1.94116e-05	0.000453409	0.365041
MSH6	24.1483	0.0041891	0.00111693	14.3361	0.000152902	0.00224229	0.285366
GOLGB1	157.877	0.00418662	0.000952132	20.1118	7.30463e-06	0.000205838	0.663415
NUPR1	502.712	0.00417747	0.00135199	9.15602	0.00247901	0.0177953	0.895122
MAP7D1	84.9285	0.00417603	0.00140646	8.3472	0.00386283	0.0249189	0.539431
SLC5A1	52.1535	0.00417214	0.000991088	18.4342	1.75876e-05	0.000421772	0.457927
HSPA5	289.32	0.00416536	0.00115662	13.6185	0.000223972	0.00298168	0.778455
PPTC7	42.6774	0.00415078	0.00120978	11.6698	0.000635221	0.00650479	0.412398
RORA	128.618	0.00414796	0.0011379	12.7665	0.000352874	0.00418813	0.661585
ALDH1A3	349.447	0.00414659	0.00132469	9.67686	0.00186603	0.0144067	0.776423
MIR22HG	26.9947	0.0041391	0.00147637	7.83593	0.00512177	0.0305946	0.301016
MAP4K4	30.4505	0.00413323	0.00120923	11.105	0.000860962	0.00808315	0.323577
CADPS2	25.1685	0.00412698	0.00127662	10.681	0.00108241	0.00953405	0.320122
HIPK3	34.5462	0.00412386	0.000952656	18.7644	1.47901e-05	0.000368567	0.396341
TRIP10	27.702	0.00411901	0.00141606	8.20835	0.00416981	0.0264605	0.338618
USP12	71.5743	0.00411452	0.00117927	12.1341	0.000495071	0.00538313	0.488618
FMNL2	34.6594	0.00411276	0.000988708	17.7707	2.49195e-05	0.000545958	0.363008
CHMP4B	88.9568	0.00410303	0.000720848	32.8495	9.95753e-09	1.10171e-06	0.649187
SYNE2	318.756	0.00410124	0.00115799	12.161	0.000488004	0.00533945	0.770732
HSP90AB1	504.1	0.00409528	0.000960652	18.7923	1.45752e-05	0.000364509	0.913415
RTN3	59.1813	0.0040902	0.00106727	14.7426	0.000123229	0.00187998	0.560163
OXSR1	55.3888	0.00408845	0.00108714	14.0389	0.000179071	0.00252168	0.464837
CEACAM1	58.7677	0.00408716	0.00129777	10.2945	0.00133428	0.0111561	0.436789
REEP3	53.0782	0.00408579	0.00117043	11.8511	0.000576266	0.00605901	0.50874
BEND7	17.3903	0.00407679	0.000999978	16.8366	4.07395e-05	0.000796867	0.24187
DHX40	15.6504	0.00407369	0.00142717	8.26748	0.00403614	0.0258464	0.23313
GOLGA3	72.8998	0.00405889	0.00074261	31.018	2.55647e-08	2.40291e-06	0.520122
MYH9	424.567	0.00405205	0.00119624	11.2416	0.000799839	0.00770409	0.845528
VAMP8	126.927	0.00405121	0.00108023	14.7142	0.000125103	0.00189823	0.718089
APLP2	147.556	0.00404038	0.000992093	16.8473	4.05101e-05	0.000796636	0.720528
SART1	17.497	0.00403441	0.00128717	10.1457	0.00144642	0.0118671	0.25
NASP	29.2056	0.00402279	0.00114719	12.6034	0.000385038	0.00446026	0.319919
SF3A3	24.3367	0.00402219	0.0012358	10.6956	0.00107389	0.00948286	0.315041
KPNA2	15.3064	0.00401154	0.00128585	9.88616	0.00166527	0.0132212	0.233537
CEP41	34.8836	0.00401133	0.00129374	9.69027	0.00185246	0.0143336	0.330081
ABHD3	12.2924	0.0040035	0.0011024	13.2525	0.000272215	0.00345011	0.211992
HIP1R	29.343	0.00400312	0.00139407	8.27152	0.00402718	0.0258009	0.316463
DAAM1	73.8318	0.00400101	0.00122789	10.3446	0.00129854	0.0109423	0.490041
MPHOSPH10	28.9086	0.00398985	0.00123355	11.0232	0.000899773	0.0083719	0.34126
UBR4	65.9812	0.00398462	0.000995056	15.7998	7.04087e-05	0.00120842	0.504065
CDR2	21.1893	0.00397088	0.00108548	13.5465	0.000232729	0.0030662	0.281707
PPFIBP2	27.4197	0.00396518	0.0012794	9.62499	0.00191948	0.0147058	0.303455
YWHAH	149.882	0.0039616	0.00089118	20.185	7.03031e-06	0.000199311	0.691667
BAZ1A	100.248	0.00394902	0.00104492	14.2404	0.00016088	0.00232558	0.579675
GARS	38.4678	0.00394415	0.00122105	11.1915	0.000821733	0.00785019	0.370935
MTM1	19.0493	0.0039431	0.000987684	16.3223	5.34306e-05	0.000976887	0.267683
MYO18A	52.7431	0.00394209	0.00092818	18.1891	2.00018e-05	0.000462745	0.442683
VPS13D	46.1003	0.00393778	0.00115981	11.7005	0.000624825	0.00644854	0.403049
DDX21	108.114	0.00392559	0.000762497	27.4181	1.63893e-07	1.06759e-05	0.631707
YWHAG	79.6548	0.00392492	0.000782924	25.0642	5.54533e-07	2.70601e-05	0.581707
YES1	64.9983	0.00392474	0.00103241	14.0514	0.000177879	0.00251382	0.540041
IFNAR1	64.807	0.00391561	0.00108719	12.2901	0.000455378	0.00507364	0.549797
RBBP7	50.3753	0.00391338	0.000845055	21.9633	2.77912e-06	9.37868e-05	0.485569
NDRG2	120.841	0.00390884	0.000873752	21.0848	4.394e-06	0.000134952	0.644919
MYO6	112.902	0.00390838	0.00098395	16.2467	5.56053e-05	0.00100262	0.612398
GRAMD3	55.5528	0.00389992	0.0011573	11.5177	0.000689383	0.00690616	0.47439
ADAM10	65.064	0.00389989	0.000852554	21.347	3.83226e-06	0.000120313	0.536992
NIPA1	12.7267	0.00389452	0.00130202	9.09347	0.00256523	0.0182606	0.211992
LDHA	61.0587	0.00389308	0.00137335	8.43729	0.00367603	0.023979	0.44065
GGNBP2	70.3081	0.00388997	0.000950242	17.0051	3.72804e-05	0.000745147	0.550203
RPL36AL	69.6307	0.00388421	0.00117636	11.3104	0.000770744	0.00752527	0.574593
AP1AR	43.4107	0.00388312	0.000953781	17.3003	3.19141e-05	0.000664485	0.415244
BZW1	15.5462	0.00388163	0.00127428	9.20608	0.00241212	0.0174115	0.235569
CMPK1	88.9973	0.00387464	0.00110371	11.7401	0.000611693	0.00635045	0.63313
FLII	106.873	0.00387346	0.000989353	15.6918	7.45466e-05	0.00126242	0.613008
IL1R1	35.2362	0.00387188	0.0010607	13.5903	0.000227356	0.00301242	0.353252
TEAD1	29.4259	0.00386256	0.00127296	8.6625	0.00324825	0.0218395	0.323577
C9orf78	26.2364	0.00385988	0.00115132	11.3411	0.000758107	0.00742987	0.344512
HNRNPH3	47.2481	0.00385758	0.00104566	13.5864	0.00022783	0.00301584	0.458333
SLFN5	124.674	0.00385326	0.0012381	8.96435	0.00275299	0.0193358	0.591667
TP53BP2	52.2509	0.00384965	0.00127318	8.90902	0.00283766	0.0197718	0.431707
RELB	17.0435	0.00384695	0.0014021	7.51288	0.00612593	0.0347891	0.25
CPD	59.4017	0.00384532	0.00108438	12.7546	0.000355138	0.00420432	0.506504
CNBP	165.921	0.00383671	0.000976003	14.7277	0.000124208	0.0018867	0.779675
IK	34.5178	0.00381723	0.000880746	19.124	1.22496e-05	0.000313631	0.39126
SVIP	22.9348	0.0038153	0.00138402	7.55044	0.00599953	0.0342854	0.327236
SELK	28.6441	0.00380291	0.00136874	7.78066	0.00528084	0.031206	0.34939
SRPR	79.5764	0.00379937	0.00100149	13.934	0.000189341	0.00260996	0.595528
C12orf57	37.2689	0.00379622	0.00131726	8.44425	0.00366199	0.0239046	0.409959
PRKDC	60.8288	0.00379578	0.000723999	27.4459	1.61549e-07	1.05724e-05	0.470935
TES	47.5894	0.00379351	0.0013542	7.68401	0.00557123	0.0323621	0.421138
IQGAP2	114.252	0.00379083	0.00136464	6.89406	0.00864827	0.0446142	0.588415
STRBP	53.4437	0.0037906	0.00111783	11.7964	0.000593451	0.00620708	0.473984
EHD1	49.5399	0.00377601	0.00130202	8.22651	0.00412828	0.0262445	0.412805
HPS5	40.6664	0.00375097	0.00118191	10.5843	0.00114052	0.00992132	0.39248
MAPKAPK2	51.978	0.00374736	0.00105691	12.2938	0.000454464	0.00506749	0.490447
RNF168	18.7085	0.00374025	0.00105466	12.8418	0.000338953	0.00405037	0.252846
TPM3	74.0227	0.00371428	0.000821703	21.2979	3.93168e-06	0.000121821	0.573374
HERC1	37.6194	0.0036965	0.000856686	19.057	1.26873e-05	0.000322479	0.350407
CLINT1	147.915	0.00369097	0.000926083	15.8549	6.83889e-05	0.00118245	0.743699
SLC38A2	167.047	0.00368365	0.00109535	10.7315	0.00105329	0.00934224	0.70813
PERP	155.102	0.00367512	0.00102623	12.3374	0.000443962	0.00497814	0.693293
DEK	55.0318	0.00367461	0.0011085	10.9916	0.000915272	0.00847216	0.500407
EIF3A	224.764	0.00367285	0.000801985	21.3303	3.86567e-06	0.000120383	0.770732
RASAL2	80.1083	0.00366493	0.00113691	10.55	0.00116185	0.0100622	0.504675
PHC2	29.4171	0.00366234	0.00114301	9.90497	0.00164833	0.0131239	0.375813
TDP2	18.0236	0.00366127	0.00134317	7.3103	0.00685604	0.0375661	0.260163
UNC13B	23.2472	0.0036467	0.00132947	7.78222	0.0052763	0.0311923	0.283943
LRRFIP1	104.447	0.0036459	0.00111541	11.6174	0.000653374	0.00665007	0.596138
DDX27	30.2437	0.00363893	0.000995134	13.3974	0.000251979	0.00325986	0.35935
WNK1	75.9294	0.00363192	0.000812819	20.2862	6.66786e-06	0.000190968	0.575
MEX3C	27.3075	0.00362171	0.00119308	9.01121	0.00268328	0.0189222	0.334959
TMEM245	37.4499	0.00360718	0.00122997	8.18808	0.00421665	0.026637	0.381301
2021-09-11	26.7158	0.00360447	0.00105862	11.2856	0.000781126	0.00758646	0.325
PLXNA2	16.4754	0.00359416	0.00134669	7.12491	0.00760202	0.0404507	0.207927
PIGA	20.6187	0.00359305	0.00120916	8.70754	0.00316897	0.0214611	0.257317
SYF2	28.9141	0.00359236	0.00102422	12.6581	0.000373948	0.00436429	0.361585
DDX54	35.7353	0.00358195	0.000921483	15.4884	8.30134e-05	0.00137261	0.420935
LRIF1	20.5743	0.00357312	0.00120482	8.93214	0.00280195	0.0196109	0.263821
AGAP1	51.3719	0.00357168	0.000841194	18.0467	2.15555e-05	0.000488486	0.46565
HNRNPAB	86.5056	0.00355383	0.000874748	17.0042	3.72972e-05	0.000745147	0.599187
SUPT5H	46.1316	0.00354323	0.000983552	12.8538	0.000336799	0.00403747	0.453252
DYNLL2	73.5045	0.00353904	0.00100819	12.3707	0.000436119	0.00491379	0.578659
CKAP4	44.1053	0.00353079	0.000838157	17.9362	2.28429e-05	0.000511046	0.421545
TOM1	54.2552	0.00352779	0.00106348	10.7731	0.00102984	0.00918659	0.522764
BCL2L1	33.3559	0.00352565	0.00125661	7.30876	0.00686192	0.0375689	0.397358
SCAPER	30.1025	0.00352482	0.00126408	7.69088	0.00555007	0.0323196	0.338008
PARD6B	40.6566	0.00350799	0.00107917	10.6408	0.0011062	0.00970698	0.391057
KIF21A	22.3819	0.00350526	0.00104422	11.3142	0.000769185	0.00752265	0.292276
CEBPZ	39.2152	0.0035045	0.00081639	18.964	1.33208e-05	0.000337355	0.409146
PBXIP1	16.1014	0.0035029	0.00130451	7.35512	0.00668722	0.0369737	0.214837
ANXA11	65.7413	0.00349982	0.0012692	7.33479	0.00676326	0.037259	0.538821
GOLGA5	41.9439	0.00348965	0.000809703	19.2038	1.17482e-05	0.000306966	0.443089
G3BP2	66.1812	0.00348236	0.000653409	28.8418	7.85397e-08	6.04367e-06	0.543089
EIF5B	85.5446	0.00347207	0.00101663	11.9605	0.000543393	0.00576968	0.557317
H2AFZ	29.5474	0.00346798	0.00131367	7.20142	0.00728461	0.0392388	0.346138
MYO10	62.3879	0.00345706	0.00108602	10.1915	0.00141089	0.0116438	0.488008
DENND6A	15.7956	0.00345425	0.00106689	10.4833	0.00120461	0.0103373	0.246748
SPTY2D1	40.3537	0.00344832	0.000885738	15.2393	9.47136e-05	0.00153171	0.382927
SBNO1	36.6909	0.00343442	0.000914983	14.5055	0.000139748	0.0020821	0.378049
KTN1	141.014	0.00342166	0.00112279	9.33025	0.00225402	0.0165907	0.663211
NDUFA6	27.101	0.00342055	0.00102112	11.5692	0.000670541	0.00675606	0.372764
PTP4A2	89.9828	0.00340774	0.000906319	14.159	0.000167989	0.0024056	0.62378
ARFGEF2	67.8223	0.00339681	0.000807767	18.5292	1.67324e-05	0.000406835	0.545325
TLN1	73.6981	0.0033903	0.000820669	17.2953	3.19972e-05	0.000664867	0.534553
CUL1	27.9377	0.0033871	0.00080156	18.1773	2.01259e-05	0.00046359	0.359959
ARPC5L	36.7814	0.00338239	0.000937006	13.3928	0.000252597	0.00326177	0.423984
HNRNPK	118.042	0.00337869	0.000610516	31.2709	2.24418e-08	2.16756e-06	0.702642
ERO1L	54.0811	0.00337691	0.000982342	11.8657	0.000571764	0.00602071	0.487805
TFIP11	13.7013	0.00336919	0.00109268	9.63659	0.0019074	0.0146695	0.211992
RIPK1	41.3093	0.00336695	0.000801385	18.1188	2.07538e-05	0.000475708	0.429675
FAM63B	54.3129	0.00336534	0.000914465	13.5136	0.000236843	0.00310579	0.467886
SEC63	76.736	0.00336293	0.00103115	10.7294	0.00105445	0.00934661	0.580691
MANF	18.4455	0.00336178	0.00126669	7.33118	0.00677684	0.0373073	0.245122
IPO7	73.3559	0.00334204	0.00105908	10.1811	0.00141888	0.011689	0.538821
DIP2A	30.8841	0.00333017	0.0010099	11.2655	0.000789603	0.00764757	0.337602
RSAD1	12.604	0.00332602	0.00106562	9.72385	0.00181892	0.0141443	0.203659
LHFPL2	71.6435	0.0033189	0.000909705	13.8067	0.000202613	0.00275495	0.517276
ACSL3	98.6854	0.00331055	0.00103506	10.225	0.00138551	0.0114943	0.606504
OFD1	35.4231	0.003305	0.00119695	7.91689	0.00489755	0.0297442	0.376829
DDX23	25.3537	0.00328929	0.00114086	8.83283	0.0029586	0.0203513	0.334553
PRKAA2	39.8887	0.00328457	0.00112964	8.26037	0.00405198	0.0259211	0.398984
AFG3L2	38.2114	0.00327911	0.0010437	9.93779	0.0016192	0.0129879	0.416057
URGCP	34.7294	0.00327898	0.00105128	9.55665	0.00199227	0.0151557	0.370732
ADIPOR2	40.251	0.00327805	0.0010492	9.65763	0.00188567	0.0145423	0.422561
TOR1AIP2	83.8952	0.00327141	0.000819343	15.9368	6.54913e-05	0.00114365	0.582114
SDF4	41.0536	0.00326908	0.00101856	10.5139	0.00118479	0.010225	0.458333
TNFSF10	184.864	0.00326739	0.00128328	6.69946	0.00964422	0.0481394	0.617886
MTUS1	93.1188	0.00325677	0.00085933	14.608	0.000132354	0.00198036	0.59939
TRIM44	27.8975	0.00325254	0.000919667	12.4054	0.000428101	0.00487444	0.338008
KIAA0247	60.4342	0.00323586	0.00079815	16.9347	3.86872e-05	0.000765275	0.52622
ACBD5	27.3217	0.00322066	0.000779561	17.4247	2.98916e-05	0.00063429	0.344512
GNAI3	56.761	0.0032149	0.00076718	17.9682	2.24623e-05	0.000503335	0.524797
SETD3	36.5626	0.00320894	0.000923282	12.1208	0.000498612	0.00540852	0.418496
TBC1D15	63.2505	0.00320581	0.000770936	17.5871	2.74445e-05	0.000592676	0.512602
EIF5	180.439	0.00319235	0.000818672	15.5574	8.00357e-05	0.0013345	0.741463
PHACTR4	37.7864	0.00319166	0.00102535	9.83242	0.00171463	0.0135134	0.386382
CREB3	20.019	0.00319015	0.00119639	7.19879	0.00729529	0.0392806	0.285772
ITSN2	62.8033	0.0031843	0.000953691	10.8792	0.000972507	0.00880981	0.507927
DHX16	13.7541	0.00317012	0.00113357	7.94059	0.00483382	0.0294594	0.203455
SLC39A7	60.6466	0.00316162	0.000920207	11.9827	0.000536957	0.00572638	0.507317
CHMP4C	22.7482	0.00316116	0.00096221	10.775	0.00102879	0.00918309	0.300203
CGNL1	98.0398	0.00315981	0.00102815	9.00754	0.00268869	0.0189412	0.564024
UBE2Z	53.4681	0.00315771	0.000782279	16.6384	4.52267e-05	0.000859431	0.507114
RASEF	187.404	0.00315486	0.000960061	10.4798	0.00120689	0.0103506	0.732114
GAB1	33.3032	0.00315363	0.00117541	6.65049	0.00991285	0.0490564	0.351423
FMR1	21.1936	0.00314538	0.00120096	6.88822	0.00867658	0.044663	0.3
PPM1G	45.9127	0.00314357	0.000808088	15.3857	8.76473e-05	0.00143232	0.468699
VAT1	89.1032	0.00314353	0.00101787	9.45001	0.00211148	0.0157798	0.59939
THRAP3	96.8311	0.00314332	0.000608238	27.4539	1.60883e-07	1.05724e-05	0.616463
ESYT2	52.6003	0.00313805	0.000882085	12.6829	0.000369012	0.00432704	0.493699
OPTN	72.2092	0.00313452	0.00114319	7.42339	0.00643816	0.0360966	0.539228
LIMA1	54.2981	0.00312175	0.000819665	14.976	0.000108888	0.00170719	0.447967
ARHGAP17	13.395	0.00312095	0.0011136	7.8925	0.00496403	0.0299919	0.219715
RAB11FIP5	37.7524	0.0031177	0.00114885	7.14371	0.00752274	0.0401356	0.419715
DHRS7	85.0953	0.00311281	0.00113257	7.75098	0.00536835	0.0315766	0.587805
SRP54	49.6721	0.00310769	0.000791227	15.9024	6.66954e-05	0.00116033	0.476626
TUBA1C	62.711	0.00309357	0.00103691	9.05925	0.00261369	0.0185059	0.492073
REPS2	21.2616	0.00309272	0.00110656	7.73715	0.0054096	0.0317126	0.292886
PROSC	28.9281	0.00308794	0.000995714	9.8028	0.00174247	0.0136943	0.364837
PSME4	75.8493	0.00308136	0.000926939	11.2145	0.000811585	0.0077851	0.529268
AARS	34.2405	0.00308115	0.0010232	9.32349	0.00226235	0.0166321	0.377033
SGMS1	41.2153	0.00308043	0.00113781	7.21264	0.0072392	0.0390694	0.435569
MCMBP	25.0075	0.00308023	0.00096333	10.104	0.00147949	0.0120959	0.326423
SRSF5	63.183	0.00307121	0.0010254	9.08473	0.00257753	0.0183093	0.51565
EPS15	31.4084	0.00306944	0.000905264	11.5999	0.000659569	0.00668515	0.379268
SUB1	38.3288	0.00306844	0.00118583	6.65557	0.00988462	0.0489339	0.420122
GNA13	60.6218	0.00306695	0.00106859	7.87432	0.00501418	0.0301389	0.510976
ATXN7L3	28.3668	0.003063	0.000845784	13.1611	0.000285821	0.00357404	0.327642
AATF	19.9186	0.00305221	0.000939822	10.6527	0.00109912	0.00967514	0.290854
CUX1	21.8918	0.00304991	0.00100036	9.19267	0.00242987	0.0175053	0.271951
TBC1D1	50.1933	0.00304245	0.0010828	7.9017	0.00493882	0.0298912	0.455285
PTPN1	23.5233	0.00303822	0.00105467	8.64252	0.00328407	0.0220169	0.305488
MEGF9	21.1454	0.00302963	0.00111361	7.49768	0.00617787	0.0349439	0.244309
GFPT1	98.3526	0.00302271	0.00115033	6.95358	0.00836515	0.0435118	0.601016
GCC2	60.8271	0.00301935	0.000980124	9.55118	0.0019982	0.0151762	0.492683
KMT2A	132.817	0.00301026	0.00100691	8.80112	0.00301046	0.0206471	0.626829
ANKRD27	17.0607	0.00299412	0.00107611	7.9133	0.00490728	0.0297517	0.227846
ATP2C1	32.9574	0.00299283	0.000862049	12.1052	0.000502816	0.00544199	0.380691
CSE1L	17.9389	0.00299271	0.00102545	8.56814	0.00342096	0.0226742	0.279675
HSP90B1	212.813	0.00298048	0.000955517	10.3475	0.00129653	0.0109319	0.746545
GCLM	29.3264	0.00297775	0.000998209	8.8663	0.00290483	0.020137	0.331707
UBR5	61.9706	0.00296415	0.000880648	11.4621	0.0007103	0.00706015	0.500203
CCDC50	45.2149	0.00295631	0.000973631	9.12696	0.00251869	0.0180339	0.447154
TPD52L2	56.3337	0.00295627	0.000907758	10.4886	0.0012011	0.0103136	0.521748
CTNNA1	218.891	0.00295428	0.000556723	28.7483	8.24232e-08	6.23343e-06	0.820935
MSN	78.8406	0.00295427	0.00110212	7.52208	0.00609474	0.0346838	0.554878
NUB1	51.3022	0.00294937	0.000851504	12.5354	0.000399309	0.0045914	0.498984
MAP4	90.0016	0.00294535	0.00107485	7.32719	0.00679193	0.0373316	0.584146
KPNA4	65.9023	0.00293468	0.00090398	10.6329	0.00111091	0.00974219	0.53374
CALM2	205.584	0.00293396	0.00103748	7.88429	0.0049866	0.0300246	0.790447
VIMP	46.1447	0.00293347	0.00108668	7.38769	0.00656717	0.0365408	0.480081
ANKLE2	62.4451	0.00292306	0.000914777	10.3562	0.00129038	0.0108929	0.481707
ITGAV	58.6048	0.0029188	0.00109163	6.93699	0.00844311	0.0438272	0.493089
HERC4	38.7456	0.00291865	0.0010304	7.99889	0.0046806	0.028814	0.380081
RDH11	69.9773	0.00291263	0.000863556	11.2446	0.000798546	0.00769693	0.554878
TMEM66	120.708	0.0029044	0.000917268	9.93485	0.00162179	0.0130012	0.71565
STK24	46.0885	0.00290378	0.000887048	10.715	0.00106268	0.00939575	0.479472
PJA2	89.297	0.00289988	0.000741488	15.2077	9.63099e-05	0.00155215	0.610976
RB1CC1	85.8944	0.00289396	0.000971365	8.72504	0.00313869	0.0213282	0.568089
SIRT1	44.6144	0.00288985	0.00104746	7.56285	0.00595837	0.0341296	0.428862
ZKSCAN1	38.2713	0.00288457	0.000974808	8.94424	0.00278345	0.0195107	0.338618
TBK1	22.5208	0.0028789	0.000957088	9.34994	0.00222993	0.0164803	0.291057
JOSD1	42.4939	0.00286853	0.000923517	9.72757	0.00181524	0.0141314	0.429675
GSPT1	90.8114	0.00284881	0.000652408	19.187	1.1852e-05	0.000307486	0.627846
C1orf35	18.1651	0.00284679	0.00110947	6.62731	0.0100427	0.049479	0.274187
RETSAT	37.1069	0.00284537	0.000910862	9.87157	0.00167852	0.0132962	0.402439
CASC7	23.8741	0.00281625	0.00100705	7.8882	0.00497584	0.0300246	0.277642
MCM3AP	25.1118	0.00280329	0.000991569	8.19331	0.00420451	0.0265963	0.309756
CDYL	42.8577	0.00280006	0.000966066	8.69351	0.00319345	0.0215476	0.420325
USP7	65.534	0.00279038	0.000626616	19.9848	7.80616e-06	0.000217346	0.532724
SORT1	84.5486	0.00278809	0.00102195	7.36629	0.00664579	0.0368903	0.595935
MPP5	88.5087	0.0027829	0.000846167	10.6471	0.00110241	0.00969195	0.582114
TSPAN3	57.0949	0.00276666	0.00105676	6.9828	0.00822965	0.042974	0.489634
CALM1	242.932	0.00276402	0.000971889	8.13561	0.00434042	0.0272038	0.827236
HSPA9	87.453	0.00276359	0.000695964	16.4989	4.86778e-05	0.000912943	0.623171
PIK3CB	34.2516	0.00276345	0.00105394	6.82429	0.00899262	0.0459006	0.363008
GOLGA2	81.6082	0.00276138	0.000937651	8.9039	0.00284563	0.0198175	0.58252
GALNT2	23.3514	0.00276057	0.000962773	8.14318	0.00432234	0.0271211	0.281911
RAD23B	140.439	0.00275967	0.000774745	12.3429	0.000442663	0.00497149	0.717886
CSNK1A1	89.8562	0.00275621	0.000860659	10.6441	0.00110424	0.0097019	0.636789
ERLIN1	15.9796	0.00275291	0.000997722	7.72201	0.00545516	0.0319396	0.231707
CCDC47	61.4265	0.00275093	0.000805228	12.0508	0.000517697	0.00556008	0.552033
CFDP1	24.9277	0.0027401	0.000989584	7.97049	0.0047546	0.0290803	0.345122
ACBD3	63.1333	0.00273825	0.000814229	11.6368	0.000646613	0.00660045	0.538008
YAP1	60.3865	0.00273495	0.000704772	15.0331	0.000105642	0.00166425	0.51687
FYTTD1	56.3843	0.0027259	0.000966768	8.19577	0.00419882	0.0265723	0.515041
TM9SF3	101.906	0.00272352	0.000749447	13.277	0.000268676	0.00341109	0.65122
PTTG1IP	118.763	0.00271333	0.00105039	6.62738	0.0100423	0.049479	0.663821
SIRPA	48.6288	0.00271188	0.000983007	7.31533	0.0068369	0.0374905	0.477846
DDX3X	204.1	0.00271172	0.00104762	6.71521	0.00955941	0.0478939	0.748577
GOLGA4	144.658	0.00270695	0.000857578	10.2822	0.00134323	0.0112109	0.65813
OSBPL10	30.5037	0.00270482	0.000837035	10.3944	0.001264	0.0107417	0.353455
XRN2	52.8558	0.00270435	0.000747146	13.2485	0.000272802	0.00345131	0.489228
MLK4	32.2798	0.00269448	0.000898904	8.78128	0.00304337	0.0208117	0.347154
EPB41	39.0123	0.00269174	0.000952821	8.06417	0.00451491	0.0280539	0.381911
SLMAP	56.9265	0.00268577	0.000606505	19.963	7.89563e-06	0.000219401	0.487805
MCUR1	38.1532	0.00268551	0.000940662	7.88044	0.00499724	0.0300628	0.441667
SP100	50.4748	0.0026829	0.000975263	7.46182	0.00630214	0.035532	0.470122
CYTH1	38.3944	0.00268208	0.000708628	14.4928	0.000140699	0.00209404	0.413821
ENPP4	37.8075	0.00267681	0.000969948	7.5811	0.00589835	0.0338967	0.429065
BSDC1	34.0772	0.00267055	0.000890788	9.0162	0.00267598	0.0188896	0.394919
CTNND1	137.444	0.00266365	0.000695325	14.7292	0.000124106	0.0018867	0.721341
SET	73.524	0.00265923	0.000823237	10.5302	0.0011744	0.0101527	0.584553
DYNC1LI2	79.0283	0.00262481	0.000814058	10.4027	0.00125829	0.0106997	0.569512
NIPBL	123.333	0.00261715	0.000788739	11.2397	0.000800679	0.00770688	0.63252
AFTPH	71.1815	0.00261633	0.000863663	9.32749	0.00225741	0.0166045	0.569512
HEBP2	116.293	0.00261303	0.000798627	10.5714	0.00114851	0.00997826	0.630488
CDKN1B	57.3913	0.00261243	0.000989471	6.95368	0.0083647	0.0435118	0.484959
RTN4	137.001	0.00261195	0.000815778	10.4035	0.00125777	0.0106997	0.712602
RAB21	46.0596	0.0025891	0.000678424	14.7449	0.000123079	0.00187974	0.465041
ITCH	58.0652	0.00258682	0.000798419	10.6142	0.00112225	0.0098232	0.528049
TMF1	91.4225	0.00258574	0.000849059	9.22149	0.00239191	0.0173478	0.592276
RRAGC	55.772	0.00258349	0.000849619	9.39522	0.00217552	0.0161378	0.506301
USP9X	100.399	0.00258323	0.000745419	12.0894	0.00050709	0.00547167	0.612398
PIGR	2070.59	0.00257957	0.000998219	6.9255	0.00849752	0.0440281	0.980894
KDM3A	44.8641	0.00256593	0.000918876	7.96452	0.0047703	0.0291484	0.418496
TOX4	31.0384	0.00255877	0.000901148	8.04615	0.00456005	0.0282707	0.353862
STAU1	82.4344	0.00255305	0.000672707	14.4312	0.000145372	0.00215444	0.617683
EPCAM	156.369	0.00255013	0.000965175	6.96646	0.00830518	0.0432877	0.737602
POLG	24.6082	0.00254717	0.000981275	6.70758	0.00960042	0.0480192	0.309146
USP1	37.7648	0.00254048	0.000987326	6.69018	0.00969454	0.0483175	0.415244
PARP4	71.9369	0.00253611	0.000802025	10.022	0.00154684	0.0125295	0.548984
PTK2	53.3955	0.00253175	0.000913377	7.74351	0.0053906	0.0316542	0.47622
SOCS6	34.0044	0.00253078	0.000958834	7.03061	0.00801282	0.0420141	0.382114
CD63	204.101	0.00251735	0.000780898	10.9421	0.000940032	0.0086103	0.810569
TPR	67.501	0.00251338	0.000860159	8.62239	0.00332057	0.0222085	0.510569
EIF4G1	186.461	0.00250093	0.000679949	13.7276	0.000211328	0.00285129	0.769512
GLG1	48.4619	0.00249825	0.000820863	9.4746	0.00208336	0.0156364	0.44939
TERF2IP	77.4696	0.00249732	0.00089006	7.98035	0.00472879	0.0289789	0.570325
MFN2	35.9895	0.00248878	0.000806883	9.64627	0.00189736	0.0146164	0.397967
TMOD3	56.1087	0.00248558	0.000770419	10.6036	0.00112867	0.00984248	0.49248
HNRNPA2B1	209.301	0.00248534	0.000736301	11.6528	0.00064105	0.00655322	0.788821
ILF2	79.6425	0.00248345	0.000641245	15.2587	9.37451e-05	0.00151956	0.598374
UBN2	29.7729	0.00248307	0.000928604	7.10921	0.00766888	0.0406982	0.323984
CANX	292.227	0.00248063	0.000707327	12.8864	0.000330982	0.00399104	0.862602
ARF4	72.5762	0.00246748	0.000960097	6.68892	0.0097014	0.0483344	0.549593
SMARCC1	59.8929	0.00246231	0.000843769	8.89233	0.0028637	0.0199236	0.508943
ARFGEF1	63.6263	0.00246031	0.000774846	10.2373	0.00137627	0.0114432	0.526423
COPS2	42.9739	0.00244638	0.000779119	9.96597	0.0015946	0.0128243	0.45752
PAF1	35.8849	0.00243819	0.000946138	6.68726	0.00971042	0.0483622	0.389228
MARK3	57.0108	0.00243035	0.000744886	10.7398	0.00104855	0.00932123	0.480894
CAP1	84.4428	0.00242875	0.000747271	10.9811	0.000920448	0.00850883	0.585772
HERPUD1	92.1999	0.00242632	0.000912726	6.88872	0.00867415	0.044663	0.597967
MATR3	107.756	0.00242283	0.000798388	9.28759	0.00230712	0.0168727	0.65874
PURA	31.8655	0.00241774	0.000942149	6.749	0.00938001	0.0472374	0.386179
PTPRK	48.3057	0.00241727	0.00080162	9.20526	0.00241321	0.0174115	0.475203
NOP56	35.3411	0.00241605	0.000844998	8.34026	0.00387761	0.0250028	0.393902
YWHAE	125.992	0.00241405	0.000755347	10.3653	0.00128407	0.0108521	0.713008
DAP	135.837	0.00237197	0.000873075	7.29514	0.00691415	0.0377515	0.738618
DDX42	45.8996	0.00236192	0.000783197	9.29914	0.00229261	0.0168017	0.43435
UBE2H	114.927	0.00235626	0.00077452	9.47593	0.00208185	0.0156334	0.639837
MVP	59.8752	0.00235516	0.00091682	6.63795	0.00998285	0.0492635	0.510366
EFTUD1	44.3489	0.00235482	0.000889863	7.18162	0.0073654	0.0395372	0.423577
KDSR	39.5325	0.0023534	0.000841105	7.99805	0.00468276	0.0288146	0.42439
HNRNPM	68.796	0.00235169	0.000650536	13.4222	0.000248658	0.00322449	0.546545
SCAF11	93.1765	0.00234052	0.000716121	10.8544	0.000985619	0.00890555	0.603252
FAM120B	25.0133	0.00233688	0.000817378	8.42366	0.0037037	0.0241033	0.32439
PRRC2C	117.785	0.00233423	0.000735138	10.3342	0.00130586	0.010971	0.630894
RBM6	57.8114	0.00232632	0.000848748	7.7175	0.0054688	0.0320061	0.485976
IFNGR1	62.247	0.00232133	0.000846127	7.62857	0.00574509	0.0331657	0.535163
KIAA0368	92.7074	0.00231824	0.000614028	14.6936	0.000126472	0.00190661	0.602642
HECA	66.9871	0.00231496	0.000762449	9.07048	0.00259769	0.0184113	0.560366
SPEN	82.7703	0.00231416	0.000818589	8.19864	0.00419218	0.0265662	0.544715
PSEN1	29.5684	0.00231206	0.000834599	7.76669	0.00532186	0.0313954	0.372967
ARL8B	55.0067	0.00229948	0.00074028	9.92405	0.00163133	0.0130255	0.499797
TARDBP	42.6891	0.00229007	0.000842937	7.68983	0.00555329	0.0323249	0.43374
SPATS2L	74.5318	0.00227119	0.00077257	8.45462	0.00364117	0.0238181	0.539634
YME1L1	80.5438	0.00226928	0.000741657	9.54847	0.00200116	0.0151822	0.603049
TLK1	47.5623	0.00223165	0.000775206	8.42721	0.00369647	0.0240675	0.463618
CDC42BPB	41.2205	0.0022299	0.000737221	9.24744	0.00235825	0.0171749	0.396138
SSFA2	143.287	0.00222805	0.000659312	11.7299	0.000615043	0.00637106	0.703862
HNRNPDL	137.147	0.00222363	0.000733584	9.30605	0.00228399	0.0167736	0.703455
VCP	160.494	0.0022171	0.000520951	18.7516	1.48897e-05	0.000370392	0.722561
UBR2	49.932	0.00220403	0.000782657	7.98383	0.0047197	0.0289656	0.442683
RAB5A	92.497	0.00217942	0.000839303	6.66801	0.00981588	0.0487487	0.646545
SF3B2	74.2046	0.00217752	0.000745497	8.85922	0.00291612	0.0201697	0.565854
NPEPPS	47.5572	0.00217578	0.000754533	8.56597	0.00342504	0.0226905	0.462398
PEA15	87.3422	0.00216926	0.000816187	6.92066	0.00852057	0.0440985	0.60752
TNKS2	57.8708	0.00215865	0.000657264	11.1515	0.000839649	0.00795057	0.511585
RANBP2	62.106	0.00215118	0.000797995	7.2648	0.0070319	0.0381537	0.486179
SPG20	52.2484	0.00212667	0.000736411	8.18488	0.00422409	0.0266719	0.472561
TAF7	49.6857	0.00211593	0.000823224	6.80709	0.00907965	0.0462402	0.435772
ABCF1	65.5595	0.00207792	0.000760822	7.72371	0.00545004	0.031923	0.518293
ACAP2	34.815	0.00207436	0.000755656	7.57783	0.00590907	0.0339166	0.412602
CDK9	20.3335	0.00203996	0.000765444	7.18549	0.00734953	0.0394822	0.302236
CSDE1	243.131	0.00203543	0.000764238	7.22333	0.00719621	0.0389123	0.839228
CASC3	37.8054	0.00201584	0.00064595	9.79466	0.00175019	0.0137473	0.419512
EIF4G2	315.643	0.00200179	0.000542435	13.4346	0.000247028	0.00321551	0.875407
MORF4L2	73.0399	0.0019494	0.000730144	7.32898	0.00678514	0.0373177	0.580081
RAB3IP	69.7665	0.00193579	0.0006621	8.61165	0.00334019	0.0222865	0.573374
LARP4B	65.1187	0.00193081	0.000723326	7.11144	0.00765934	0.0406761	0.524187
AHCYL1	120.914	0.00188231	0.000515022	13.5432	0.000233134	0.00306865	0.669309
ELK4	37.072	0.00185484	0.000679427	7.39392	0.00654446	0.0364579	0.378252
XRCC6	59.5485	0.00183548	0.000641625	8.48102	0.00358871	0.023563	0.541667
HNRNPU	152.068	0.00181398	0.000679703	7.41439	0.00647041	0.036236	0.731098
LONP2	51.5137	-0.00149375	0.000578178	6.71549	0.00955792	0.0478939	0.463211
RBM47	146.888	-0.00188279	0.0005483	11.7323	0.000614259	0.00636765	0.688618
CELF1	46.0367	-0.00194925	0.000731668	7.04163	0.00796366	0.0418346	0.438008
FAM120A	59.3988	-0.00197068	0.000656423	8.92977	0.0028056	0.0196266	0.506707
NDUFS2	34.9967	-0.00212013	0.000814201	6.7603	0.00932078	0.0470745	0.379268
CAPZB	40.4677	-0.00212697	0.000805154	6.65703	0.00987653	0.0489339	0.439634
2021-03-08	23.7917	-0.00214466	0.000820388	6.75062	0.00937152	0.0472374	0.282114
ERGIC3	38.9422	-0.00216935	0.000729463	8.76201	0.0030757	0.0209816	0.432114
PRRC1	38.9698	-0.00220539	0.000818289	7.41004	0.0064861	0.0362626	0.390447
2021-09-02	81.3416	-0.00221126	0.000731364	9.25531	0.00234814	0.0171369	0.577439
FKBP4	105.382	-0.00221839	0.00083584	6.82416	0.0089933	0.0459006	0.631707
TBC1D4	70.5141	-0.00223092	0.000808808	7.5664	0.00594664	0.0340903	0.496138
ASCC3	34.4032	-0.00228447	0.000852775	7.17507	0.00739236	0.039604	0.344512
RABL6	35.0774	-0.00228456	0.000847119	7.0938	0.00773509	0.0409255	0.370528
UQCRC1	40.5799	-0.00228683	0.000851595	7.12089	0.00761909	0.0405107	0.438415
MLF2	34.0148	-0.00228971	0.000874184	6.81129	0.00905835	0.0461653	0.399593
NPNT	72.9346	-0.00229929	0.000817004	7.57111	0.00593112	0.0340153	0.501016
EIF3G	65.6434	-0.0023287	0.000736524	9.8791	0.00167166	0.0132644	0.53252
TMEM259	43.4864	-0.0023398	0.000888734	6.89327	0.00865207	0.0446142	0.427846
FBXW5	74.3575	-0.0023444	0.000756873	9.35441	0.00222449	0.0164575	0.560772
HIAT1	20.0096	-0.00234547	0.000784511	8.85907	0.00291636	0.0201697	0.261382
DCAF12	26.1156	-0.00235621	0.000826887	7.99603	0.004688	0.0288342	0.306098
PPP2R3A	58.6155	-0.00235945	0.000682185	11.4364	0.000720197	0.00712817	0.478659
SCFD1	31.4691	-0.00238431	0.000868157	7.52521	0.00608416	0.0346517	0.360366
CREB1	27.7767	-0.0023876	0.00085145	7.60212	0.00582997	0.0336105	0.285163
SF3B5	26.5253	-0.00239335	0.000922843	6.64261	0.0099568	0.0491869	0.347358
KIAA1033	33.6342	-0.00239617	0.000875225	7.22793	0.00717777	0.0388426	0.365447
NOA1	26.9928	-0.00239623	0.000867565	7.49669	0.00618125	0.0349489	0.31687
CSNK2B	24.2119	-0.00241563	0.000912012	6.80158	0.00910773	0.0463227	0.325
SERTAD2	47.6017	-0.0024399	0.000848757	8.01678	0.00463459	0.0285936	0.385772
LRRC8B	21.1765	-0.00252742	0.000945255	7.20696	0.00726214	0.0391328	0.252236
MLX	51.8393	-0.00254489	0.000841986	8.86786	0.00290235	0.0201325	0.484959
CFL1	95.6794	-0.00254525	0.000966781	6.76556	0.00929338	0.0470039	0.618089
ATP5C1	35.0741	-0.00254583	0.000898891	7.7838	0.00527167	0.0311865	0.385163
CLTA	105.877	-0.00255314	0.000919765	7.60157	0.00583174	0.0336105	0.654878
TMEM33	29.3268	-0.00256057	0.000946307	7.033	0.00800212	0.0419956	0.343089
MICU1	42.2511	-0.00258267	0.000683872	14.139	0.00016979	0.0024215	0.413618
DEAF1	29.0033	-0.00258419	0.000837807	9.39738	0.00217296	0.0161274	0.315244
PLIN3	176.614	-0.0026089	0.000823014	9.99153	0.00157262	0.0126869	0.723171
CDC42SE1	38.8414	-0.00263313	0.000814295	10.2386	0.00137532	0.0114432	0.39187
ELAVL1	22.8859	-0.00263684	0.00095365	7.59445	0.00585482	0.0337158	0.317073
AK2	33.0955	-0.00265393	0.00101588	6.83635	0.0089321	0.0457048	0.357724
BRD9	15.6239	-0.00265885	0.0010183	6.89185	0.00865896	0.0446333	0.202236
SNRPB	24.4762	-0.00266971	0.000995288	7.06498	0.00786053	0.0414011	0.319919
CD151	83.7147	-0.002675	0.000724642	13.0388	0.0003051	0.00377043	0.592683
NKIRAS2	17.1874	-0.00267703	0.00090022	8.85238	0.00292706	0.020196	0.246341
SLC25A13	16.9714	-0.00269903	0.000996596	7.33422	0.00676541	0.037259	0.227033
FAM192A	18.0516	-0.00270342	0.00103083	7.03274	0.0080033	0.0419956	0.249187
UBE2L3	24.9912	-0.00271088	0.000942213	8.19022	0.00421168	0.0266176	0.320325
MRPL34	17.2691	-0.00271545	0.00104612	6.66732	0.00981967	0.0487503	0.252642
PSMA5	22.9371	-0.00273101	0.000994904	7.52655	0.00607963	0.0346401	0.287805
CCNT2	39.9654	-0.002733	0.000865663	9.85304	0.00169551	0.0133929	0.345935
GNB2	46.2529	-0.0027344	0.000943029	7.97083	0.0047537	0.0290803	0.48374
NT5C3A	14.2555	-0.00275353	0.00106535	6.77519	0.00924339	0.0468526	0.206707
SMARCD2	31.5258	-0.00275361	0.000829148	10.8868	0.000968521	0.00879251	0.327642
ILK	31.7984	-0.00276307	0.00100797	7.15181	0.00748884	0.03997	0.364024
SLC35C2	22.2142	-0.00277078	0.000788755	12.2279	0.000470814	0.00521658	0.28313
SIL1	21.4569	-0.00277106	0.00103121	7.21962	0.00721109	0.0389627	0.27439
MRPL9	32.1088	-0.00278374	0.000826297	11.0538	0.000885054	0.00826345	0.351626
BRINP1	119.187	-0.00279113	0.000928693	8.84146	0.00294463	0.0202751	0.571951
PAPD4	18.2719	-0.00280247	0.00100324	7.74521	0.00538551	0.0316427	0.246748
CRB3	12.0685	-0.00280492	0.00108512	6.60848	0.0101494	0.0498222	0.206504
BRWD1	51.992	-0.00280561	0.00082113	11.7836	0.000597544	0.00623127	0.413821
CD81	169.384	-0.00281232	0.000787796	12.3624	0.000438056	0.00493165	0.750203
CTBS	19.8823	-0.00281293	0.000886988	9.96583	0.00159472	0.0128243	0.255691
COQ9	16.2313	-0.00281997	0.00103513	7.21335	0.00723632	0.0390689	0.226016
ACO2	21.0089	-0.00282732	0.0010399	7.29758	0.00690475	0.0377317	0.260569
COX6B1	25.6871	-0.00283591	0.00106451	6.95729	0.00834783	0.0434615	0.325
TCIRG1	19.4353	-0.00285683	0.000808051	12.4138	0.000426175	0.00486568	0.254675
DHX30	19.9457	-0.00286532	0.000901415	10.0423	0.00152983	0.0124061	0.268089
PTOV1	33.7043	-0.00286952	0.000850223	11.1583	0.000836583	0.0079405	0.37439
TK2	19.6927	-0.00286979	0.001035	7.39547	0.00653882	0.0364555	0.235976
TMEM87B	62.3236	-0.00287134	0.000802349	12.1978	0.000478458	0.00525965	0.510772
PGK1	49.6601	-0.00288168	0.000916899	9.61226	0.00193283	0.0148	0.45061
PGM1	56.3273	-0.00289177	0.00103819	7.50454	0.00615437	0.034825	0.439431
MPP6	39.7037	-0.00289972	0.000936252	9.28779	0.00230687	0.0168727	0.392683
HDAC1	22.6805	-0.00290219	0.00104242	7.67299	0.00560535	0.0324944	0.281301
SCAND1	20.6144	-0.00291194	0.00105594	7.25363	0.00707579	0.03835	0.298374
PRKX	29.8895	-0.00291326	0.0010647	7.57919	0.00590459	0.0339104	0.272764
NISCH	25.7317	-0.0029134	0.00103167	7.66444	0.00563199	0.0326338	0.285772
KIAA2018	28.0878	-0.00291662	0.000958795	9.20438	0.00241436	0.0174115	0.286179
ATR	19.5965	-0.00291855	0.001098	7.1331	0.00756739	0.0403124	0.220935
QARS	42.1933	-0.00293446	0.000979566	8.87276	0.00289456	0.0200884	0.404472
DPP8	20.861	-0.00293459	0.000995888	8.60098	0.00335982	0.0223855	0.237805
RRAGA	18.021	-0.00293517	0.000964499	9.11502	0.0025352	0.0181058	0.256911
CDC27	26.2115	-0.00293713	0.00100922	8.03935	0.00457719	0.0283268	0.302033
YIPF3	26.4703	-0.00294784	0.000806205	13.0672	0.000300511	0.00372778	0.32622
IFRD2	26.506	-0.00294946	0.000995592	8.35493	0.00384643	0.0248474	0.323374
C21orf33	27.8921	-0.0029508	0.00113776	6.63125	0.0100205	0.0494143	0.294715
RYK	27.2084	-0.00295516	0.000859896	11.5738	0.000668875	0.00674758	0.320528
APP	161.085	-0.00295607	0.00102638	8.037	0.00458313	0.028343	0.643089
EPB41L1	26.9048	-0.00296034	0.00100636	8.45508	0.00364025	0.0238181	0.294106
ATP6V1G1	51.4554	-0.00296181	0.000919667	10.1303	0.00145849	0.0119521	0.473171
PIK3R3	38.7638	-0.00297305	0.00108259	7.44662	0.00635556	0.0357899	0.304675
ATP6AP1	28.2016	-0.00299128	0.00113448	6.76343	0.00930446	0.047026	0.34187
FIS1	27.5505	-0.00299492	0.00106883	7.77987	0.00528315	0.0312064	0.327033
CANT1	110.175	-0.00299495	0.00110555	6.79931	0.00911931	0.0463579	0.579065
YIF1A	26.4644	-0.00300178	0.000960419	9.43205	0.00213225	0.0159011	0.321138
RYBP	90.7327	-0.00301706	0.000854234	11.9374	0.000550183	0.00582852	0.546951
C14orf166	24.6185	-0.00302003	0.00109248	7.68185	0.0055779	0.0323874	0.301016
TMED3	52.0935	-0.00302617	0.00102974	8.4494	0.00365164	0.0238754	0.453659
SLC15A2	26.4064	-0.00302728	0.0011096	7.35702	0.00668015	0.0369639	0.270122
ALDH9A1	108.654	-0.00303829	0.000900146	10.83	0.000998713	0.00898906	0.625
ZNF644	53.7683	-0.00304997	0.00117298	6.75144	0.00936719	0.0472374	0.414431
MRPS18A	18.7494	-0.00305203	0.0010831	7.74493	0.00538637	0.0316427	0.246341
TUFM	48.5086	-0.00305258	0.00108854	7.95088	0.0048064	0.029305	0.445732
LTBR	29.9984	-0.0030695	0.00107344	7.65419	0.00566405	0.032806	0.329878
STAT5A	133.806	-0.00307393	0.000908119	11.0882	0.000868779	0.00813959	0.639837
LSM7	16.6846	-0.00307891	0.00104241	8.67231	0.00323081	0.0217536	0.243902
LSM4	20.6459	-0.00307977	0.0010476	8.27883	0.004011	0.0257207	0.256911
MUC4	106.034	-0.00308015	0.000966118	9.99797	0.00156713	0.0126572	0.577439
BTF3	77.23	-0.00308204	0.000958288	10.3133	0.00132078	0.0110499	0.593293
MRPL3	22.183	-0.00308302	0.00115436	6.71693	0.00955018	0.0478877	0.265244
APPL2	18.1985	-0.00308959	0.00114315	7.39738	0.0065319	0.0364459	0.245325
ACTR1B	29.292	-0.00309682	0.000914792	11.0221	0.000900297	0.0083719	0.334146
RNF220	13.5558	-0.0031048	0.00115497	7.00451	0.00813046	0.0425194	0.205285
SNX5	29.5237	-0.00310512	0.00100898	9.56796	0.00198002	0.015079	0.32561
RNPEP	29.4578	-0.00310825	0.00107111	7.97904	0.00473221	0.0289789	0.34065
PRKAB1	25.0697	-0.00312969	0.0011337	7.35006	0.00670605	0.0370486	0.29065
KXD1	17.4944	-0.00313255	0.000984378	9.92776	0.00162805	0.0130152	0.231707
UQCRC2	36.6139	-0.00313274	0.000829198	14.0382	0.000179135	0.00252168	0.387805
GATA3	102.186	-0.00314498	0.000913277	11.0901	0.00086788	0.00813959	0.547764
RPL10A	132.353	-0.00315453	0.00102383	9.51332	0.00203986	0.0153924	0.694512
ECH1	38.7868	-0.00315455	0.00117467	6.72363	0.00951435	0.0477722	0.415854
SLC25A6	136.21	-0.00315974	0.000967209	10.7445	0.00104588	0.00931183	0.704675
DNPEP	15.5102	-0.00316877	0.000997273	9.77721	0.00176688	0.0138396	0.22622
MAGI3	39.9846	-0.00316946	0.0010742	8.53814	0.0034778	0.0229424	0.318699
SRRT	32.1188	-0.00316991	0.000972572	10.1862	0.00141496	0.0116636	0.338618
STAT5B	82.3108	-0.00317898	0.000854347	14.1525	0.000168576	0.00240876	0.563821
RABGGTB	18.8327	-0.00318111	0.00112654	7.92433	0.00487744	0.0296478	0.245122
VPS53	66.6291	-0.00319669	0.00106257	8.62414	0.00331737	0.0222034	0.45935
SRGAP1	31.1371	-0.00320105	0.00116509	7.28355	0.0069589	0.037922	0.272764
ORMDL2	22.8235	-0.00320503	0.00107075	8.71275	0.00315992	0.0214205	0.285163
PDCD2	23.346	-0.00321323	0.00104734	9.52956	0.00202189	0.0152732	0.285163
PSMB5	32.8899	-0.00321569	0.00105217	9.30455	0.00228586	0.0167784	0.357114
ELP3	24.6674	-0.00321802	0.00110842	8.22369	0.00413469	0.0262733	0.264634
CDC42SE2	19.0041	-0.00321982	0.000971244	10.8473	0.000989389	0.00893384	0.250813
TOM1L1	24.1027	-0.00322117	0.00118857	6.81839	0.00902236	0.0460154	0.294919
SNHG16	39.9855	-0.00322271	0.000870481	13.3616	0.000256827	0.00329081	0.404675
VPS26B	17.333	-0.00323224	0.00102552	9.68766	0.0018551	0.014342	0.226829
TC2N	213.49	-0.00323264	0.000987526	10.3552	0.00129113	0.0108929	0.744715
PPAP2C	50.9111	-0.00323663	0.00072585	19.1863	1.18559e-05	0.000307486	0.488821
PPP1CA	34.4857	-0.00323706	0.000957518	10.8128	0.00100802	0.00905023	0.386992
ATP5A1	84.0937	-0.0032378	0.000920528	12.2175	0.000473443	0.00522656	0.57622
C6orf48	29.5543	-0.00323997	0.00115167	8.03354	0.0045919	0.0283552	0.328252
REPIN1	19.3748	-0.00324254	0.000888438	13.0903	0.000296833	0.00369196	0.272154
FBXO7	43.26	-0.00324424	0.000694736	21.3397	3.84681e-06	0.000120313	0.447561
GIT2	26.8724	-0.00324524	0.00114082	7.70749	0.00549921	0.0321437	0.312398
SEC14L1	309.466	-0.00325584	0.000808051	15.6407	7.65869e-05	0.00129229	0.81687
SSH3	28.4565	-0.00326865	0.000956845	11.088	0.00086889	0.00813959	0.297154
HSBP1	33.8048	-0.00327099	0.00104636	9.64723	0.00189637	0.0146164	0.361179
EIF3K	31.0947	-0.00327442	0.00102828	9.73079	0.00181207	0.0141155	0.355488
TSC22D4	15.9395	-0.00328193	0.00120111	7.06365	0.00786636	0.0414011	0.217073
STK25	32.4929	-0.00328718	0.000899054	13.088	0.000297197	0.00369321	0.364024
MAPK13	46.4589	-0.00329491	0.00105843	9.33277	0.00225092	0.0165899	0.405488
MTMR10	19.1162	-0.00329769	0.00109183	8.66748	0.00323939	0.0218009	0.213821
FKBP1A	19.2116	-0.00331121	0.00117007	7.80272	0.00521676	0.0309316	0.255691
ESD	23.9657	-0.00331194	0.00104585	9.83127	0.0017157	0.0135142	0.303252
PANK3	87.7686	-0.00331714	0.000775404	17.5049	2.86565e-05	0.000614601	0.573171
TMEM203	12.9643	-0.00332907	0.00101245	10.7392	0.00104892	0.00932123	0.202033
LRRC58	32.1653	-0.0033294	0.000969217	11.5955	0.000661112	0.00669478	0.335163
CHMP1A	18.1032	-0.00333597	0.000949433	11.9252	0.000553801	0.00585799	0.256911
RPS3	212.337	-0.00334154	0.00121097	7.55678	0.00597847	0.0342028	0.785976
SNX17	22.3495	-0.00334784	0.000987684	11.1478	0.000841325	0.00795057	0.297967
RAPGEF2	271.249	-0.00335921	0.00115879	7.95377	0.00479874	0.0292838	0.733333
ANAPC11	21.4068	-0.00336422	0.00109859	9.12012	0.00252813	0.018083	0.282927
SOX9	161.465	-0.00336565	0.00119937	7.68784	0.0055594	0.0323471	0.625813
COASY	27.5466	-0.00336568	0.00108772	9.59674	0.00194923	0.01489	0.310569
POLR2L	30.2071	-0.00337422	0.00123857	7.06256	0.00787116	0.0414108	0.347358
CAT	37.2897	-0.00337453	0.00102951	11.0214	0.000900674	0.0083719	0.380081
MIEN1	32.1341	-0.00337872	0.000983217	11.1863	0.000824032	0.0078586	0.372358
GLTPD1	20.6044	-0.0033817	0.00121138	7.34459	0.00672648	0.0371468	0.289634
PPP1R14B	15.123	-0.00338303	0.0011795	8.16144	0.00427904	0.026946	0.223984
PSMG1	15.7282	-0.00338561	0.00112224	8.91533	0.00282787	0.0197233	0.213415
OLAH	269.511	-0.00339077	0.00102476	10.34	0.00130176	0.0109562	0.816667
ARRDC1	27.2667	-0.00339345	0.00122811	6.80161	0.00910759	0.0463227	0.326016
STAP2	23.6877	-0.00339925	0.000840251	16.362	5.23243e-05	0.000963012	0.289837
GUK1	124.281	-0.00340364	0.000997322	11.2994	0.000775342	0.00755123	0.689024
ZBTB44	21.5591	-0.00341495	0.00104242	10.7156	0.00106234	0.00939575	0.25752
IVD	29.1152	-0.00341865	0.000917677	13.7757	0.000205989	0.00279216	0.269919
FARSA	18.5595	-0.00342036	0.00101005	10.9579	0.00093204	0.00857636	0.253252
RREB1	45.918	-0.00342358	0.00124528	7.33576	0.00675962	0.0372564	0.366057
UBA3	21.4144	-0.00342917	0.00118642	8.16233	0.00427695	0.026945	0.24878
MAZ	26.2435	-0.00342944	0.00112939	8.69809	0.00318543	0.0215413	0.306301
PPP2R4	20.4423	-0.00343641	0.000937409	13.1313	0.00029041	0.00362172	0.267073
STAT1	27.7194	-0.00343874	0.00115281	8.78875	0.00303093	0.0207571	0.282114
LGALS8	22.0698	-0.00345294	0.00124238	8.03371	0.00459146	0.0283552	0.25
PCCA	26.0798	-0.00345454	0.00118329	8.4973	0.00355674	0.023397	0.280691
HIGD2A	14.0657	-0.0034576	0.00113096	9.17057	0.00245938	0.0176906	0.214634
CSNK1G2	41.2374	-0.00346064	0.000913039	14.3897	0.00014861	0.00219545	0.402439
TMEM18	17.8732	-0.00347281	0.0010948	10.0685	0.00150826	0.0122809	0.219715
KCNQ1	15.0898	-0.00347348	0.0012098	7.86185	0.00504888	0.0302948	0.208333
ZNF280D	38.1483	-0.00348641	0.00093513	13.6149	0.000224393	0.00298445	0.343293
DYNLL1	73.6455	-0.00348957	0.000655237	27.6637	1.44349e-07	9.7193e-06	0.570528
HADHB	27.416	-0.00349149	0.00118699	8.59214	0.00337617	0.022473	0.31687
DCAF7	35.992	-0.00349682	0.000731531	22.8968	1.7094e-06	6.31665e-05	0.353252
AHCY	23.1797	-0.00349816	0.00131169	7.28434	0.00695581	0.0379199	0.252033
SREK1IP1	20.2745	-0.00349998	0.00103072	11.1303	0.00084929	0.00801503	0.237195
CCNC	29.6143	-0.00350028	0.000979313	12.1775	0.000483681	0.00531291	0.318496
STX5	22.9929	-0.00352726	0.000948827	13.7177	0.000212444	0.0028636	0.296748
RAB1B	17.9255	-0.0035312	0.00117993	8.78314	0.00304027	0.0208007	0.251829
SLC35A2	14.2821	-0.00353454	0.00131955	6.93294	0.00846226	0.0439103	0.207114
PLOD1	15.9563	-0.00354122	0.00114326	9.64312	0.00190062	0.0146254	0.211179
ATP6V1A	29.2536	-0.00354143	0.0010006	12.452	0.000417548	0.00478148	0.312602
ZFAND5	217.412	-0.00355997	0.00103147	11.3096	0.000771065	0.00752527	0.713211
GAPDH	258.712	-0.00356542	0.000975793	13.3966	0.000252083	0.00325986	0.853455
KAZN	15.7506	-0.0035691	0.00106432	11.0021	0.000910105	0.00843618	0.204065
SLC25A36	38.6063	-0.00356966	0.00101644	12.3494	0.000441125	0.00495823	0.368089
IFT57	28.1292	-0.00357575	0.00106847	10.8311	0.00099812	0.00898906	0.298171
SNRNP70	63.2994	-0.0035766	0.00121463	8.69316	0.00319406	0.0215476	0.444919
PREB	21.1345	-0.00358224	0.00105314	11.2065	0.000815105	0.0077975	0.265854
IP6K2	17.8715	-0.00358247	0.00131799	7.27381	0.00699674	0.0380541	0.222154
PTGFRN	27.0923	-0.00358344	0.000996704	12.6392	0.000377747	0.00439398	0.275813
MZT2B	27.9011	-0.00359271	0.00126759	7.70403	0.00550977	0.032192	0.327846
ALG5	14.7747	-0.00359551	0.00132411	7.36149	0.00666356	0.0369304	0.212805
MRPS35	25.2652	-0.00360041	0.000958156	13.75	0.000208826	0.00282299	0.284756
PHLDA1	333.021	-0.0036162	0.0012543	8.15918	0.00428436	0.0269674	0.739024
TDRD3	19.2848	-0.00361796	0.00120332	8.84926	0.00293208	0.0202185	0.222967
SLC50A1	62.2565	-0.00362098	0.00105326	11.2536	0.000794678	0.00767549	0.520122
C5orf24	14.0409	-0.00362794	0.000984061	13.5971	0.000226538	0.00300726	0.207927
TRIM38	25.1674	-0.00362914	0.00128684	7.75395	0.00535952	0.0315469	0.241057
CUL7	18.4568	-0.00364172	0.001272	7.75343	0.00536107	0.0315469	0.222764
SWT1	16.979	-0.00364329	0.00128866	7.68653	0.00556343	0.0323534	0.209146
TFG	57.5412	-0.00364455	0.000870714	16.8383	4.07028e-05	0.000796867	0.498374
COX7A2L	17.2591	-0.00364778	0.00108082	11.2714	0.000787096	0.00762857	0.241463
WDR45	18.3252	-0.00364947	0.00111746	10.5128	0.00118549	0.010225	0.216463
WDR34	17.1331	-0.00365659	0.00113603	9.74919	0.00179402	0.0140052	0.228455
UBE2F	20.4039	-0.00366234	0.00112718	10.2074	0.00139875	0.0115684	0.266463
ZNF518A	32.5458	-0.00366728	0.00103241	12.3749	0.000435136	0.00491225	0.306707
KIAA1468	28.6002	-0.00367487	0.0010331	12.3916	0.000431275	0.00489928	0.296341
EPB41L4B	36.3921	-0.00370296	0.00104214	11.984	0.000536598	0.00572638	0.37439
RFK	16.1722	-0.00371055	0.00118822	9.46357	0.00209593	0.0156993	0.213415
RAB17	14.0942	-0.00371105	0.00120923	9.18756	0.00243666	0.0175362	0.201626
ANXA6	38.6638	-0.00371182	0.00106588	11.2959	0.000776784	0.00756001	0.363211
NDUFV1	30.1383	-0.00371221	0.00102012	12.9371	0.000322125	0.00393878	0.322154
RPS4X	422.463	-0.0037134	0.00130072	8.38129	0.00379103	0.0245681	0.905081
SAT2	24.2132	-0.00371444	0.00104669	12.5714	0.000391696	0.00451126	0.292073
OXA1L	31.2128	-0.00371701	0.00103831	12.5831	0.000389258	0.00449058	0.340041
DDX17	230.288	-0.00371923	0.000945614	14.7073	0.000125559	0.00190103	0.719715
CHCHD1	18.3325	-0.00372143	0.00122253	9.29552	0.00229715	0.0168173	0.235366
TMX3	18.3239	-0.00373266	0.00116584	10.0489	0.00152439	0.0123691	0.209959
EMC10	33.8892	-0.00373478	0.000902248	16.7012	4.37534e-05	0.000839406	0.364431
GLB1	15.5806	-0.00373735	0.00118326	10.1612	0.00143429	0.0117814	0.203252
CLK2	22.1093	-0.00373765	0.00141686	6.73059	0.00947734	0.0476589	0.243496
TMEM167A	23.4011	-0.00373864	0.00112614	10.9428	0.000939661	0.0086103	0.282724
FDPS	74.8641	-0.00373979	0.00119315	9.31454	0.00227343	0.0167048	0.487805
PCGF3	33.0635	-0.00374632	0.00110231	11.3521	0.00075361	0.00739097	0.346951
FAM160B2	49.1032	-0.00375092	0.000832851	19.5785	9.65486e-06	0.000260532	0.410569
SFT2D1	14.766	-0.00375549	0.00121257	9.09564	0.0025622	0.0182521	0.213415
PHB2	38.1116	-0.00375925	0.00102205	13.2506	0.000272493	0.00345051	0.396748
ZNF467	14.1186	-0.00375933	0.00133206	7.23549	0.00714762	0.0387001	0.203455
IRAK4	16.7471	-0.00376364	0.00118307	9.92197	0.00163318	0.0130302	0.205691
SCOC	14.8591	-0.00377823	0.00120108	9.60535	0.00194012	0.0148349	0.220122
SDHB	23.9791	-0.00378176	0.00110507	11.5024	0.000695077	0.00695325	0.302642
CC2D1A	17.2841	-0.00378294	0.00114028	10.9002	0.000961525	0.00875311	0.222967
NAGLU	21.0254	-0.00378496	0.000999595	13.5169	0.000236425	0.00310579	0.270732
SLC44A2	41.9544	-0.00378816	0.0012282	9.62602	0.0019184	0.0147058	0.360366
PPIA	20.0205	-0.00379666	0.00137803	7.36	0.00666909	0.0369319	0.260163
COMMD7	24.7271	-0.00379905	0.00102726	13.224	0.000276384	0.00349032	0.306707
ATP6V1F	23.8099	-0.00380391	0.000882614	18.5005	1.69862e-05	0.000409452	0.30813
FAM53C	32.1179	-0.00380535	0.00138345	7.06934	0.00784141	0.041332	0.306301
BRK1	27.4029	-0.00380626	0.00132366	8.03535	0.00458732	0.0283519	0.31687
CD36	499.448	-0.00380649	0.00113362	10.7192	0.0010603	0.00938654	0.860163
WDR6	34.6697	-0.00381006	0.00113097	11.1644	0.000833815	0.00792237	0.34126
PKN3	25.7041	-0.00381734	0.00140694	6.64728	0.00993075	0.0491042	0.285366
HDHD3	28.6501	-0.0038182	0.00100965	13.9468	0.000188056	0.00259993	0.315244
FTH1	2293.89	-0.00382407	0.00136722	7.67291	0.00560561	0.0324944	0.992276
N4BP2L1	31.1975	-0.00383001	0.00111029	11.6965	0.000626192	0.00645315	0.297154
RSU1	21.557	-0.00384288	0.00120772	9.82287	0.00172355	0.0135685	0.244715
COA3	16.7048	-0.00385113	0.0009573	16.1225	5.93742e-05	0.00105525	0.228862
PISD	27.4204	-0.00385549	0.00114546	10.7525	0.00104137	0.0092835	0.286789
GPI	20.8119	-0.00386313	0.00104127	13.3888	0.000253127	0.00326246	0.26687
MMADHC	35.4334	-0.00387261	0.000852397	20.0364	7.59816e-06	0.000211977	0.38435
NUDT3	36.2232	-0.00387302	0.00142202	7.29748	0.00690512	0.0377317	0.324797
SHARPIN	19.793	-0.0038758	0.00111063	11.4463	0.00071638	0.0070954	0.244106
SELM	40.0852	-0.00387588	0.00138988	7.05723	0.0078946	0.0415185	0.394512
UHMK1	30.895	-0.00388203	0.00101041	14.0127	0.000181578	0.00253823	0.307927
BTG3	35.2103	-0.00388402	0.00116735	10.7877	0.00102179	0.00914391	0.317276
CCNG1	26.1569	-0.00389274	0.00131804	8.36464	0.00382593	0.0247379	0.30061
KCNK6	56.3648	-0.00389367	0.000931497	16.7465	4.27203e-05	0.000825238	0.433943
HEBP1	20.9189	-0.00390087	0.000972644	15.8606	6.81824e-05	0.00118034	0.286992
IDH3G	20.3791	-0.00390577	0.000936925	17.3593	3.09373e-05	0.00065351	0.265041
RNF2	14.1799	-0.00390859	0.00124336	9.70028	0.0018424	0.0142715	0.200407
SHISA5	17.926	-0.00391867	0.00107041	12.9196	0.000325166	0.00395632	0.23252
SLC25A46	20.9155	-0.00391915	0.000916023	18.1935	1.99564e-05	0.00046273	0.262398
SEMA4B	41.1612	-0.00392576	0.00110062	12.1348	0.000494886	0.00538313	0.356504
C19orf60	17.0642	-0.00392669	0.00114786	11.3647	0.000748514	0.00735129	0.225813
DCXR	79.81	-0.00394521	0.00103442	13.4134	0.000249828	0.00323667	0.551829
PBX1	45.3762	-0.00394699	0.00127778	8.99827	0.00270236	0.0190088	0.36687
FHOD1	46.0363	-0.00395025	0.00117348	10.8544	0.000985609	0.00890555	0.327439
RGL2	62.7722	-0.00395432	0.000749867	26.9607	2.07636e-07	1.29242e-05	0.481911
HIP1	28.0433	-0.00395567	0.00137947	7.68599	0.0055651	0.0323534	0.246545
OSTC	20.3264	-0.00395608	0.00134101	8.55844	0.00343924	0.0227522	0.26626
DUT	26.0843	-0.00397437	0.000904604	19.0595	1.26708e-05	0.000322479	0.298984
SIRT2	18.5732	-0.00398134	0.00103449	14.3748	0.00014979	0.0022059	0.262602
KLHL9	24.6133	-0.00399071	0.00130515	8.8383	0.00294974	0.0203003	0.253862
SNAP47	16.7176	-0.00399218	0.00112897	12.1095	0.000501658	0.00543366	0.208537
ARPC4	24.1534	-0.00400266	0.000935949	17.7778	2.4826e-05	0.00054582	0.298171
TSPO	33.2011	-0.00400666	0.00123613	10.0557	0.00151881	0.0123473	0.352236
UBE2W	16.4224	-0.00401493	0.00107254	13.6908	0.000215502	0.00289368	0.215854
SAMD4B	19.1259	-0.0040158	0.00134804	8.46117	0.00362809	0.0237659	0.221748
RPL15	212.2	-0.00401604	0.00110315	12.7578	0.000354521	0.00420057	0.802642
COMMD2	18.4208	-0.00401917	0.00127065	9.72066	0.00182209	0.0141532	0.20935
GGT6	25.4559	-0.0040238	0.00111838	12.553	0.000395572	0.00455217	0.272561
PPA2	20.6268	-0.0040373	0.00140513	7.88593	0.00498208	0.0300246	0.267683
C15orf39	28.3313	-0.0040468	0.00139506	7.53346	0.00605636	0.0345355	0.318089
DNPH1	25.1418	-0.00406021	0.00139487	8.13461	0.00434282	0.0272038	0.247561
ECHS1	25.8058	-0.00406075	0.000860228	21.8204	2.99404e-06	9.91288e-05	0.318089
ETFB	16.0547	-0.00406722	0.00154185	6.8337	0.00894538	0.045706	0.200813
TBC1D24	22.961	-0.00407008	0.00135924	8.56166	0.00343315	0.0227227	0.228455
CADM1	20.6234	-0.00407531	0.00118104	11.6243	0.000650951	0.00663023	0.20752
LDOC1	18.5647	-0.00408663	0.0012486	10.0595	0.00151566	0.012334	0.251829
EIF3E	37.481	-0.00408748	0.00128357	10.0967	0.00148532	0.012126	0.382724
FLOT1	45.1013	-0.00408932	0.000836655	22.8419	1.75889e-06	6.47233e-05	0.415854
IRS1	34.1648	-0.00410962	0.00131136	9.22815	0.00238322	0.0173027	0.274187
CPEB2	53.429	-0.00411706	0.00123749	10.0492	0.00152416	0.0123691	0.417073
PPP1R1B	26.3633	-0.0041186	0.000912459	19.8866	8.21755e-06	0.000226996	0.272561
MAP2K2	20.5497	-0.00411985	0.00109099	13.3237	0.000262066	0.00333961	0.277439
RBM26	32.7778	-0.00412027	0.00115174	12.5853	0.000388788	0.00448885	0.300203
VEGFB	25.4851	-0.00413178	0.0010048	16.4059	5.11267e-05	0.00094929	0.30874
MTA1	17.2371	-0.00413244	0.00111441	13.3434	0.000259332	0.00331182	0.222561
FAM189A2	20.7434	-0.00413269	0.00103746	15.4016	8.69125e-05	0.00142865	0.254065
CHD3	37.9375	-0.00413671	0.00138404	8.74622	0.00310245	0.0211331	0.269715
PRDX2	15.2538	-0.00414958	0.00114104	12.903	0.000328049	0.00398122	0.211382
SERTAD4	18.6401	-0.0041582	0.00120763	11.3736	0.000744963	0.00732508	0.20935
ZMIZ2	18.6574	-0.00415933	0.00146861	7.74223	0.00539442	0.031661	0.223984
C11orf31	25.1046	-0.00416837	0.00122551	11.354	0.000752858	0.00738877	0.30813
CHURC1	18.783	-0.00417041	0.00102888	16.4273	5.05522e-05	0.000942915	0.202439
ZNF22	17.3594	-0.00417146	0.00119478	11.3727	0.000745323	0.00732508	0.211179
PDGFC	24.5243	-0.00417652	0.00126009	10.8824	0.000970837	0.00880037	0.256911
CECR5	15.2306	-0.00417877	0.00118634	11.9834	0.000536774	0.00572638	0.205894
ATP5F1	33.9037	-0.00418123	0.00124529	10.9765	0.000922752	0.00852095	0.361382
NAALADL2	36.3251	-0.00418181	0.00111012	13.9015	0.000192643	0.00264248	0.341463
NDUFA11	13.9333	-0.00418786	0.00135842	9.24758	0.00235807	0.0171749	0.20752
SMIM7	16.5982	-0.00420633	0.00100924	17.2519	3.27376e-05	0.000676239	0.220122
NSMCE1	23.4731	-0.00421071	0.00108863	14.7319	0.000123934	0.00188663	0.276626
ERCC1	19.0085	-0.00421146	0.0012446	10.7846	0.00102345	0.00915291	0.239431
HPS1	18.1845	-0.00421695	0.0011259	13.8348	0.0001996	0.00271925	0.243496
JMJD4	19.9828	-0.00422009	0.00125202	10.9866	0.000917711	0.00848913	0.220935
SDR39U1	16.0631	-0.00422316	0.00114896	12.7761	0.000351079	0.00417037	0.24065
BCAT2	19.5966	-0.00423207	0.00132112	9.48285	0.00207402	0.0155829	0.253049
AMOT	43.1063	-0.00424945	0.00125971	10.5558	0.00115826	0.010038	0.357114
NAGK	34.7161	-0.00426065	0.00100866	17.3728	3.0719e-05	0.000649878	0.360163
TXN2	25.4979	-0.00426171	0.0011109	14.3867	0.000148848	0.00219665	0.282114
AP2S1	30.6403	-0.00426437	0.00105541	15.5937	7.85156e-05	0.0013169	0.361179
MRPS15	25.5556	-0.00427405	0.000855786	24.8262	6.274e-07	2.92891e-05	0.302033
UQCRFS1	14.8669	-0.00427705	0.0015122	7.9147	0.00490347	0.0297517	0.225203
TXNDC17	17.7707	-0.00428041	0.0016189	6.6498	0.0099167	0.0490581	0.230285
MPV17	19.1292	-0.00429597	0.00101291	17.341	3.12378e-05	0.000657872	0.246748
PSMB4	58.1377	-0.00430079	0.000975777	19.0321	1.28535e-05	0.000326112	0.49878
DBT	21.5619	-0.00430223	0.00124061	12.0197	0.000526426	0.00564517	0.243293
TBRG1	16.4198	-0.00430382	0.00114967	14.0125	0.0001816	0.00253823	0.210163
RPS5	204.879	-0.00430391	0.00123967	11.9701	0.000540613	0.00575325	0.762195
HMHA1	15.3534	-0.00432927	0.00126538	11.129	0.000849883	0.00801522	0.23313
SNRPC	17.8942	-0.00435786	0.00142103	9.16279	0.00246986	0.0177478	0.234146
ARRB1	18.9025	-0.00437207	0.00135693	10.016	0.00155188	0.0125597	0.202236
SOCS5	24.9738	-0.00437287	0.00118694	12.8338	0.000340407	0.00406082	0.276016
CNP	30.8826	-0.00437295	0.000877338	24.3357	8.09244e-07	3.54171e-05	0.319512
DDHD2	25.258	-0.00437382	0.00112385	14.1734	0.000166711	0.00239226	0.273577
RPS11	274.078	-0.00437712	0.00113101	14.2329	0.000161524	0.00233211	0.828049
APOA1BP	19.6635	-0.00437939	0.00106655	16.3061	5.389e-05	0.000980168	0.244715
GUCY1A3	28.4678	-0.0043833	0.00124018	12.2875	0.000456012	0.00507667	0.263008
DDAH1	46.434	-0.00438555	0.00125636	10.8852	0.000969342	0.00879251	0.405488
CYC1	37.5019	-0.00438958	0.001052	16.7299	4.3097e-05	0.000829085	0.378455
RAB25	30.3098	-0.0043908	0.000995784	18.0876	2.1097e-05	0.000481211	0.346138
SRA1	28.8206	-0.00439755	0.00110481	15.4719	8.37414e-05	0.00138219	0.282927
APBB2	19.789	-0.00439901	0.00134774	9.98501	0.0015782	0.0127173	0.213008
PPAP2B	37.5204	-0.00440212	0.000872716	24.9368	5.92419e-07	2.80885e-05	0.34126
SORBS2	57.1032	-0.00441337	0.00107829	16.2106	5.66751e-05	0.00101761	0.391667
FAM111A	22.688	-0.00441408	0.0015787	7.67522	0.00559843	0.0324932	0.203049
TENC1	26.5798	-0.00442075	0.00141932	8.85458	0.00292354	0.020196	0.240854
GPS1	24.6159	-0.0044305	0.000970423	20.6593	5.48699e-06	0.000163501	0.310163
COPE	20.7718	-0.00444608	0.000970909	20.1868	7.02348e-06	0.000199311	0.263415
ASCC2	60.9051	-0.00444729	0.00105491	17.287	3.21375e-05	0.000666793	0.430894
AK4	51.9436	-0.00445282	0.00114932	15.0198	0.000106388	0.00167412	0.439431
VPS28	38.8002	-0.00445944	0.000891935	24.0293	9.48803e-07	3.99662e-05	0.406707
CUEDC1	18.473	-0.00446161	0.00113511	14.9463	0.000110616	0.00172759	0.225813
EIF2D	19.8592	-0.00447185	0.00116001	15.0557	0.000104385	0.00165002	0.220122
SLC35C1	32.2431	-0.00447672	0.0014856	8.39854	0.00375523	0.0244047	0.318496
RPL7A	112.312	-0.00448573	0.00133302	11.139	0.000845295	0.0079827	0.644919
ARRDC3	293.94	-0.00449391	0.00142887	9.45843	0.00210181	0.0157243	0.61748
HIBADH	78.7215	-0.00450655	0.00113497	14.9066	0.000112965	0.00175397	0.511585
AKT1	41.1573	-0.00450983	0.000957979	21.087	4.38907e-06	0.000134952	0.386179
RHOT2	19.6124	-0.00451393	0.00125407	12.1202	0.000498789	0.00540852	0.238415
NME1	24.1615	-0.00452417	0.00147018	9.42685	0.00213831	0.0159293	0.244512
ATP5G3	47.8593	-0.00452595	0.0010644	18.2294	1.95831e-05	0.000456341	0.440447
STX6	20.7333	-0.00452766	0.00146187	9.5522	0.00199709	0.015176	0.206911
LRRC41	19.0272	-0.00453014	0.00114206	15.1713	9.81846e-05	0.00157511	0.261382
GSTK1	48.3088	-0.00453032	0.000950275	22.0782	2.61767e-06	8.94157e-05	0.440854
C1GALT1	99.9976	-0.00453129	0.000769465	33.53	7.01717e-09	8.51233e-07	0.570122
MRRF	18.5973	-0.00453235	0.000942374	22.4674	2.13743e-06	7.54903e-05	0.246951
EZH2	18.1587	-0.00453243	0.00128182	11.9817	0.00053727	0.00572638	0.202236
C14orf119	30.1061	-0.00454435	0.00110639	16.7932	4.1683e-05	0.000810463	0.362195
SLC25A1	22.4688	-0.00454931	0.00112736	15.1078	0.000101541	0.00161601	0.278659
THEM6	22.6349	-0.00454968	0.00114691	14.7646	0.000121802	0.00186838	0.292886
EXOSC4	20.8348	-0.00455263	0.00122892	12.8926	0.000329889	0.00398972	0.24878
SAMHD1	20.5956	-0.00455279	0.00151932	8.44379	0.00366292	0.0239046	0.213618
VMP1	37.7145	-0.0045641	0.00168463	7.36461	0.00665199	0.0369101	0.318902
LAMTOR1	23.4655	-0.00457109	0.00139717	10.3263	0.00131147	0.0109983	0.284553
TMEM179B	13.9196	-0.0045775	0.00140937	9.83311	0.00171399	0.0135134	0.202439
CRYL1	19.3579	-0.00458185	0.000899255	25.6279	4.14013e-07	2.18802e-05	0.24248
ZYX	27.7334	-0.00458508	0.00144899	9.1893	0.00243434	0.0175285	0.298984
PGLS	22.4786	-0.00460277	0.000917227	24.7597	6.49425e-07	3.00172e-05	0.276626
SC5D	30.7772	-0.00461063	0.00143674	9.13249	0.0025111	0.0179887	0.335976
PRKACB	23.7265	-0.00461865	0.00113941	15.9256	6.5882e-05	0.00114761	0.236789
C19orf12	20.4349	-0.00462057	0.00102076	20.5271	5.87941e-06	0.000172262	0.252846
RAB3D	22.7202	-0.00464568	0.00112903	16.4031	5.12013e-05	0.00094929	0.255285
EIF4EBP1	55.46	-0.00464826	0.000926407	23.9346	9.96628e-07	4.1541e-05	0.474593
NDUFB6	15.566	-0.00464937	0.00123323	13.5148	0.000236685	0.00310579	0.228049
PDHB	19.7466	-0.00465079	0.00121038	14.2401	0.000160906	0.00232558	0.212602
ZNF91	21.1262	-0.00465124	0.00121475	14.0631	0.000176776	0.00250328	0.223171
APEH	17.3172	-0.00465231	0.00130105	12.203	0.000477115	0.00524902	0.214634
TIMM13	24.0815	-0.00465954	0.0016376	8.19589	0.00419853	0.0265723	0.27439
UGP2	538.043	-0.00466042	0.00107785	17.5857	2.7465e-05	0.000592676	0.889431
ELMO3	27.9956	-0.00468283	0.000948445	23.2272	1.43947e-06	5.49314e-05	0.316057
MAGED1	48.8619	-0.00468636	0.00131431	12.0635	0.000514182	0.00553473	0.371545
PTCD3	19.6073	-0.00469523	0.00137474	11.9237	0.00055425	0.00585832	0.21626
PSMB3	25.8383	-0.0046969	0.00114175	16.0654	6.11923e-05	0.00107934	0.318902
HES1	57.6211	-0.00474875	0.00165778	7.71212	0.00548513	0.0320748	0.329472
TIMM23	14.207	-0.00475365	0.00123507	14.6319	0.000130686	0.0019596	0.209553
KRT8	98.8181	-0.00476482	0.00136605	11.6313	0.000648527	0.00661516	0.543293
LGALS3BP	32.4243	-0.00476566	0.00111688	17.0872	3.57015e-05	0.000722542	0.327846
ABR	55.9692	-0.00478241	0.0012245	14.2868	0.000156958	0.00229457	0.410163
TAF10	34.3363	-0.00479477	0.00104339	20.2946	6.63874e-06	0.000190524	0.371545
ELF5	335.23	-0.00479529	0.00109779	18.5038	1.69562e-05	0.000409452	0.745528
CPSF1	26.2417	-0.00480695	0.00108168	19.5339	9.88323e-06	0.00026415	0.271951
DMD	47.5928	-0.00482449	0.00109562	19.5373	9.86549e-06	0.00026415	0.360772
FBXO9	24.1334	-0.00484718	0.00141071	12.1406	0.000493354	0.00537281	0.248171
RCHY1	29.7616	-0.0048477	0.000871411	29.8457	4.67838e-08	3.88002e-06	0.314837
IDH1	32.1776	-0.00485073	0.00144273	10.5999	0.00113092	0.00985596	0.285976
TUG1	35.339	-0.00485494	0.00120025	16.0239	6.25472e-05	0.00109909	0.309756
ACSS2	101.177	-0.00485756	0.00142577	10.7813	0.00102528	0.00915757	0.51748
MRPS7	15.6724	-0.00486879	0.00123893	14.8114	0.000118818	0.00183063	0.207724
RNF152	27.1765	-0.00487047	0.00119509	15.6972	7.43339e-05	0.00126104	0.276626
DPP7	24.4439	-0.00487645	0.00116185	17.6293	2.68427e-05	0.000581938	0.305691
CD14	314.48	-0.00487763	0.00124804	13.9278	0.000189969	0.00261347	0.751423
EIF3F	21.6854	-0.00488303	0.00136209	12.8855	0.000331138	0.00399104	0.260163
APRT	28.6036	-0.0049232	0.00123834	15.3331	9.01218e-05	0.00146422	0.318902
RALGDS	57.7841	-0.00492478	0.00120999	15.6679	7.54945e-05	0.00127539	0.41565
CASP6	18.3414	-0.00493948	0.00126754	14.8349	0.000117344	0.00181391	0.215244
GABARAP	19.3516	-0.0049442	0.00133313	12.6634	0.000372891	0.00435558	0.265244
MAN2C1	14.8679	-0.00494631	0.00113341	18.6083	1.60521e-05	0.000393712	0.200203
CSRP1	43.4829	-0.00495835	0.00139142	12.8936	0.000329709	0.00398972	0.384959
IRX5	38.8188	-0.00496962	0.00133186	13.5058	0.000237832	0.00311293	0.301626
IKZF2	23.734	-0.00497031	0.00167468	8.31205	0.0039383	0.0253474	0.204675
ARHGAP32	38.3171	-0.00497425	0.00128373	13.9913	0.000183657	0.00255932	0.301423
TP53I3	16.7988	-0.00497973	0.00144034	11.8112	0.000588749	0.00617635	0.214431
PREPL	17.6048	-0.00498211	0.0013983	12.6909	0.000367444	0.00431354	0.202642
GMDS	36.5373	-0.00498478	0.000852166	33.3122	7.84888e-09	9.31555e-07	0.371748
NFYC	16.7203	-0.00498898	0.00129821	13.6788	0.000216891	0.0029012	0.216057
SCPEP1	31.8132	-0.00500126	0.00164802	8.54214	0.00347017	0.0229136	0.279472
AKR7A2	31.5661	-0.00500182	0.00148018	10.4372	0.00123502	0.0105466	0.331707
DHRS3	18.1389	-0.00500659	0.00154961	9.94835	0.00160994	0.0129359	0.211382
DDIT4	273.105	-0.00500901	0.00157734	9.54738	0.00200235	0.0151829	0.607724
ADCY3	79.2242	-0.00500943	0.00114842	17.9845	2.22706e-05	0.000499839	0.444715
SCARB1	22.9304	-0.00501591	0.00151985	9.89997	0.00165282	0.0131521	0.248171
ORAI1	49.5318	-0.00502383	0.000955946	26.0185	3.38161e-07	1.85724e-05	0.443902
DHCR7	24.2833	-0.00502591	0.00115083	17.7838	2.47487e-05	0.000544978	0.256707
TRIM13	28.8896	-0.0050357	0.00118271	17.324	3.15186e-05	0.000660805	0.278659
TRIM22	23.7982	-0.0050399	0.00178598	7.15561	0.007473	0.0399006	0.213415
POLR2E	24.1404	-0.0050448	0.000965841	26.1537	3.15286e-07	1.77332e-05	0.30874
PTAR1	26.3642	-0.00507192	0.00103864	23.3671	1.33846e-06	5.19257e-05	0.276829
CNDP2	232.01	-0.00508296	0.000827042	36.439	1.57519e-09	2.34686e-07	0.764431
THRSP	92.0149	-0.00508517	0.00176108	7.78332	0.00527308	0.0311865	0.403659
ZNF710	28.2576	-0.00512798	0.00129795	14.2443	0.000160548	0.00232521	0.287602
TSTA3	72.8328	-0.00513149	0.000931875	28.91	7.58201e-08	5.86663e-06	0.53435
VWA1	44.96	-0.00515519	0.0010281	23.7148	1.11718e-06	4.54829e-05	0.40061
SLC25A39	33.7513	-0.00516593	0.00106921	22.119	2.56264e-06	8.7965e-05	0.359553
JUNB	239.185	-0.00517381	0.00183915	7.23523	0.00714866	0.0387001	0.61626
MVD	48.4529	-0.00518342	0.0013568	13.87	0.000195902	0.00267669	0.354675
VPS25	19.498	-0.00518369	0.00105417	23.6272	1.16924e-06	4.70796e-05	0.257927
FAM210B	25.5821	-0.00518927	0.00127099	15.944	6.5245e-05	0.00114077	0.26748
SLC2A9	25.5794	-0.0051915	0.00143459	12.6525	0.000375069	0.00437372	0.235772
TMEM168	24.1909	-0.00519294	0.0011717	18.9363	1.35159e-05	0.000340232	0.244715
ITPR1	64.2729	-0.00522088	0.00130451	15.6069	7.79679e-05	0.00131085	0.386382
AP2M1	92.5477	-0.00523111	0.000910804	30.5602	3.23674e-08	2.87504e-06	0.600407
ARPC1B	46.1842	-0.0052615	0.00119124	18.5138	1.68682e-05	0.000408898	0.406707
RPL18A	29.8823	-0.00526363	0.00126576	16.5102	4.83887e-05	0.000910808	0.325813
SSR4	72.3167	-0.00526597	0.00120595	17.8828	2.34938e-05	0.000522272	0.516463
GRINA	18.7313	-0.00526873	0.00120663	18.0781	2.12029e-05	0.000482496	0.251423
TPBG	16.6771	-0.0052762	0.00126476	16.7308	4.30749e-05	0.000829085	0.209146
CISH	23.5773	-0.00527846	0.00172345	8.64581	0.00327815	0.0219895	0.228049
RPS2	144.883	-0.00528289	0.00144175	13.3838	0.000253809	0.00326413	0.69065
AMOTL2	22.6845	-0.00528443	0.00151741	10.9444	0.000938885	0.0086103	0.209959
CXADR	25.5664	-0.00528778	0.0010889	22.9277	1.68212e-06	6.23232e-05	0.29126
MSI2	17.9821	-0.00529157	0.00131271	16.1235	5.9344e-05	0.00105525	0.204878
PAPSS1	40.848	-0.00530676	0.00122454	18.422	1.77005e-05	0.000423587	0.34248
RND3	38.6515	-0.00531289	0.00189533	7.83719	0.00511821	0.0305935	0.21748
LY6E	26.5158	-0.00531589	0.001415	12.9653	0.000317316	0.00389143	0.266057
CITED4	23.1033	-0.00534378	0.00152861	10.419	0.00124725	0.0106381	0.257724
B4GALT1	412.605	-0.00538289	0.00145313	13.0376	0.000305296	0.00377043	0.809756
MDH1	34.495	-0.00539255	0.000984656	27.9286	1.25875e-07	8.72715e-06	0.355894
NPDC1	67.4377	-0.00540137	0.00107452	23.7218	1.11312e-06	4.54496e-05	0.496138
CALM3	26.7627	-0.00541544	0.00133324	15.5947	7.84748e-05	0.0013169	0.263415
TMEM219	26.1814	-0.00542067	0.00116242	21.8739	2.91165e-06	9.75542e-05	0.318902
RAB15	34.9291	-0.0054287	0.00125528	17.3117	3.1723e-05	0.00066356	0.298374
SRF	33.7425	-0.0054405	0.00158242	11.2449	0.000798416	0.00769693	0.277642
C16orf58	18.2007	-0.00544615	0.00129258	16.3826	5.17594e-05	0.00095506	0.234553
NR3C2	29.2385	-0.00546075	0.00147273	12.2754	0.000458969	0.00510553	0.239024
SYTL1	22.6001	-0.00546314	0.00101378	27.6301	1.46873e-07	9.79505e-06	0.274797
MGST2	18.875	-0.00548904	0.00147996	13.0452	0.000304055	0.00376174	0.217073
ACTG1	805.439	-0.00549219	0.00126041	18.1443	2.04778e-05	0.00047015	0.857927
XIST	166.429	-0.00551729	0.00166173	10.0252	0.00154415	0.0125149	0.558943
CDK5RAP3	36.8803	-0.00552004	0.00127232	17.8674	2.36841e-05	0.000524614	0.346545
MTHFD2L	27.9479	-0.00552936	0.00130445	17.8015	2.45192e-05	0.000540773	0.256911
CBS	39.3006	-0.00553291	0.00100851	28.6847	8.51748e-08	6.37623e-06	0.353455
RHOBTB3	99.4748	-0.00553321	0.00108705	24.7186	6.6341e-07	3.03399e-05	0.531504
CST3	45.2961	-0.00554889	0.00139918	13.8267	0.000200465	0.00272839	0.405081
STON2	48.5988	-0.00555342	0.00146896	12.9068	0.000327398	0.00397677	0.316057
TUBB6	73.1453	-0.00557205	0.000950686	33.0841	8.82588e-09	1.02842e-06	0.45935
DNAJB2	135.592	-0.00559882	0.000957596	32.2657	1.34469e-08	1.41758e-06	0.647154
RPL23A	29.4168	-0.0056037	0.00166176	10.9634	0.000929304	0.00856243	0.317886
NFXL1	23.834	-0.00562344	0.00170486	10.3246	0.00131266	0.0110017	0.221545
TSC22D1	169.956	-0.00566424	0.0014569	14.9706	0.000109202	0.00170879	0.603049
CHPT1	36.9652	-0.00568358	0.00114265	23.5818	1.19714e-06	4.75054e-05	0.344309
PAFAH2	19.3418	-0.00568775	0.00127513	19.4574	1.02867e-05	0.00027285	0.219919
FAM46A	63.8077	-0.00569602	0.00133404	15.9921	6.3607e-05	0.00111491	0.348374
GRAMD1A	16.1796	-0.00569936	0.00112889	25.1044	5.43076e-07	2.67255e-05	0.213618
TST	27.5576	-0.00570175	0.00119211	21.6742	3.23102e-06	0.000105479	0.320935
MVK	18.9511	-0.00570609	0.00125376	19.1771	1.19137e-05	0.00030817	0.221748
EFCAB4A	81.3825	-0.00572985	0.000850487	43.8526	3.54061e-11	9.01568e-09	0.525407
STIM2	32.0049	-0.00575153	0.00147425	13.7127	0.000213006	0.00286566	0.259146
GPRC5B	98.3232	-0.00576761	0.0012284	20.546	5.82156e-06	0.000170924	0.491057
CHCHD10	18.696	-0.0057696	0.00118666	23.0057	1.6152e-06	6.04835e-05	0.237602
AKR1A1	86.9798	-0.00577244	0.00100579	31.9529	1.57954e-08	1.58011e-06	0.532317
NDUFS8	17.8992	-0.00578286	0.00111928	25.1539	5.29323e-07	2.62878e-05	0.226016
NDUFS7	18.5584	-0.00579491	0.000979438	34.3222	4.67026e-09	6.1128e-07	0.244715
NDUFA4	60.5715	-0.00579674	0.00151147	13.9829	0.000184479	0.00256312	0.470122
IFITM3	20.338	-0.00589149	0.00169616	11.213	0.000812259	0.00778624	0.202236
CYB561D2	18.1962	-0.00591203	0.00119937	23.2855	1.39652e-06	5.34378e-05	0.215854
FAM20A	39.3391	-0.00591404	0.00125235	21.7289	3.14029e-06	0.000102756	0.29939
EVA1B	28.2432	-0.00591656	0.00112026	26.7608	2.3026e-07	1.38403e-05	0.329065
GRHPR	17.8139	-0.00602715	0.00123669	23.2079	1.45401e-06	5.53353e-05	0.225407
ACTB	468.763	-0.00602928	0.00139906	16.997	3.74398e-05	0.000746929	0.83374
FOS	628.887	-0.00603948	0.00210389	7.40458	0.00650582	0.0363307	0.64878
CREB3L1	53.5998	-0.00606441	0.00200641	7.51089	0.00613269	0.0347891	0.354065
TMEM147	14.7428	-0.00610219	0.00125746	22.1787	2.4841e-06	8.5901e-05	0.219919
TMEM134	23.687	-0.00610227	0.00123978	23.0628	1.56797e-06	5.90306e-05	0.28435
HSD17B2	44.8845	-0.00611017	0.00144652	16.2462	5.56213e-05	0.00100262	0.320122
ACER3	18.586	-0.00612735	0.00119911	24.9572	5.86159e-07	2.80885e-05	0.204268
RET	31.1102	-0.00613534	0.00141662	17.4144	3.00536e-05	0.000636764	0.25813
FAM69A	32.8457	-0.00622957	0.00112467	28.8245	7.92408e-08	6.06431e-06	0.267073
BTG2	146.225	-0.00624473	0.00206039	8.43392	0.00368285	0.0240122	0.427439
RPSA	21.6039	-0.00624543	0.00171424	12.9903	0.000313102	0.00384987	0.237398
SLC16A1	63.5336	-0.0062497	0.00145538	17.5703	2.76878e-05	0.000594735	0.410569
ZNF641	40.3035	-0.00625982	0.00121852	25.192	5.18963e-07	2.6053e-05	0.314228
C17orf77	50.7325	-0.00627173	0.00171956	12.4763	0.000412142	0.00473119	0.256504
HADH	29.6984	-0.00630826	0.00140898	18.8974	1.37943e-05	0.000346217	0.294512
GNAI2	39.5879	-0.00635463	0.000942497	42.9248	5.68848e-11	1.37357e-08	0.349187
PWWP2A	23.6774	-0.00635634	0.00114458	29.3259	6.11714e-08	4.89546e-06	0.228659
PUSL1	19.0773	-0.0063744	0.00132315	20.6004	5.65828e-06	0.000167535	0.23435
CLDN8	76.1947	-0.00637581	0.00138005	19.7603	8.77887e-06	0.000240133	0.40813
IRX3	157.985	-0.00637902	0.00124206	24.4909	7.46631e-07	3.33012e-05	0.56565
SLC25A4	18.8972	-0.00638477	0.00171082	12.8062	0.000345472	0.00411423	0.205691
HMGN3	41.368	-0.0064212	0.0012163	27.1042	1.92776e-07	1.22375e-05	0.354878
LPGAT1	43.0558	-0.00644813	0.000979947	42.0828	8.74879e-11	1.94487e-08	0.372154
ACO1	70.9897	-0.00645192	0.00121322	27.2986	1.74342e-07	1.12519e-05	0.462805
BCKDK	24.3126	-0.00647211	0.000923344	47.2255	6.3271e-12	2.01389e-09	0.288008
RASSF2	65.7539	-0.00647464	0.00171004	13.4291	0.000247751	0.00321869	0.322358
DUSP23	40.2287	-0.00651205	0.00167673	14.2654	0.00015876	0.00231072	0.347967
MDGA2	30.3141	-0.0065397	0.00154059	16.6422	4.51355e-05	0.000858862	0.230081
CNN2	29.6807	-0.00654913	0.00103012	39.0876	4.05214e-10	7.61909e-08	0.298577
SREBF1	155.914	-0.00657444	0.00136672	21.2314	4.07038e-06	0.000125563	0.535569
PYCR1	30.6978	-0.00659897	0.00115345	30.6083	3.15736e-08	2.84441e-06	0.296951
TCF7	28.8807	-0.00664942	0.00138896	21.7679	3.07713e-06	0.0001014	0.248577
AK5	32.5214	-0.00666328	0.00154692	17.6168	2.70188e-05	0.000584851	0.230285
SLC46A3	40.6531	-0.00668994	0.00133308	23.5566	1.21293e-06	4.7986e-05	0.330285
SLC37A1	111.803	-0.00670929	0.00133457	22.466	2.13898e-06	7.54903e-05	0.536585
ABCD4	20.8194	-0.00675599	0.001708	13.957	0.000187041	0.00259357	0.202642
TMEM171	30.7511	-0.00676957	0.00170647	13.8632	0.000196612	0.00268116	0.243293
ACLY	137.447	-0.00678555	0.0015925	16.8984	3.94351e-05	0.000776776	0.558537
GMPPA	22.6629	-0.00678732	0.0013088	26.6923	2.38573e-07	1.40872e-05	0.247764
PPP1R3B	28.4427	-0.00679848	0.00191645	11.815	0.000587569	0.0061686	0.209756
SFRP1	65.7365	-0.00682456	0.00208972	9.93095	0.00162522	0.0130139	0.317683
NTRK2	189.396	-0.00683116	0.00113565	34.6692	3.90771e-09	5.21215e-07	0.633537
CES3	23.2045	-0.00686506	0.00149853	19.1425	1.21312e-05	0.000312311	0.217276
GPAA1	19.7695	-0.00687998	0.00129253	26.2624	2.98027e-07	1.7106e-05	0.235163
GLIPR2	52.528	-0.00689169	0.00130285	25.5153	4.38881e-07	2.30207e-05	0.37378
CYB5A	76.6934	-0.00693618	0.00129952	25.9339	3.53306e-07	1.92735e-05	0.490244
ZFP36L1	188.124	-0.0069389	0.00155089	18.5129	1.68756e-05	0.000408898	0.603862
RNF144B	39.7061	-0.00694532	0.00128859	27.6959	1.41961e-07	9.60465e-06	0.296748
SLC35A3	18.5838	-0.00694781	0.00120898	31.3419	2.16362e-08	2.10427e-06	0.228049
SIGMAR1	14.623	-0.00695914	0.0013628	24.9285	5.94977e-07	2.80885e-05	0.20935
PCSK6	48.1223	-0.00699934	0.00158971	18.3014	1.88571e-05	0.000446104	0.333943
IL33	52.28	-0.00700348	0.00192952	11.7373	0.000612611	0.00635527	0.300813
MEST	23.2346	-0.00704327	0.0013302	27.3463	1.70088e-07	1.10281e-05	0.218902
AKAP6	83.1471	-0.00705928	0.00124186	30.0815	4.14274e-08	3.49512e-06	0.396545
TNFRSF14	19.0399	-0.00707205	0.00105699	42.8604	5.87886e-11	1.39548e-08	0.220732
COMT	33.522	-0.0070782	0.00103359	44.1858	2.98644e-11	7.89153e-09	0.325
TRIP6	44.9307	-0.00710538	0.000876895	63.1765	1.88986e-15	1.32338e-12	0.377033
PYURF	34.4443	-0.0072113	0.00142042	23.9878	9.69495e-07	4.0652e-05	0.323171
ADAMTS1	110.085	-0.0073261	0.0028177	6.62704	0.0100442	0.049479	0.214228
BST2	26.3633	-0.0073932	0.00143509	25.0955	5.45595e-07	2.67255e-05	0.228252
CXCL2	284.712	-0.00743197	0.00201058	11.6621	0.00063787	0.00652547	0.463618
GLUL	151.59	-0.00745656	0.00145415	24.0667	9.30565e-07	3.96127e-05	0.592276
TIA1	42.6508	-0.0074831	0.00150614	23.6152	1.17657e-06	4.70796e-05	0.318089
CTSA	19.7392	-0.00750142	0.00151594	23.8053	1.06589e-06	4.40346e-05	0.219715
HLF	51.5618	-0.00759428	0.00116779	36.914	1.23454e-09	1.96474e-07	0.350203
FSTL1	26.8998	-0.00767301	0.00174081	16.5705	4.68735e-05	0.000889516	0.20061
HAPLN3	54.5362	-0.00771342	0.00143773	26.6991	2.37729e-07	1.40872e-05	0.364837
CITED2	319.295	-0.00772304	0.00122357	35.6315	2.38402e-09	3.40696e-07	0.657317
DBI	121.042	-0.00775674	0.00140207	28.66	8.62661e-08	6.39237e-06	0.587398
PRDX3	29.9825	-0.00778308	0.00129411	33.4967	7.13833e-09	8.54464e-07	0.306098
DYRK2	21.4093	-0.00782614	0.00150066	24.8894	6.07165e-07	2.85347e-05	0.214837
ABHD11	30.9442	-0.00788442	0.00174507	19.1378	1.21609e-05	0.000312503	0.254675
HIBCH	42.8348	-0.00799766	0.00126984	37.1251	1.1079e-09	1.78347e-07	0.307114
DUSP1	328.453	-0.00800036	0.00177558	17.2194	3.33024e-05	0.000684875	0.616667
EPHA7	29.8026	-0.00802046	0.00138581	32.6912	1.08025e-08	1.17278e-06	0.214431
PRDX4	20.9759	-0.00805627	0.00143633	30.927	2.67921e-08	2.48492e-06	0.231098
ROR1	27.7524	-0.00819093	0.0016008	24.0263	9.50284e-07	3.99662e-05	0.23374
ADRB2	57.8347	-0.00824976	0.00167204	22.3326	2.29284e-06	8.0078e-05	0.338821
TRPS1	119.101	-0.00827377	0.00125101	39.7889	2.82946e-10	5.50369e-08	0.461179
C20orf112	21.7224	-0.00832285	0.00136129	35.8496	2.13156e-09	3.10964e-07	0.208537
EFHD1	47.3037	-0.00840524	0.00126418	42.0096	9.08266e-11	1.98754e-08	0.328862
KCTD14	24.2466	-0.00848486	0.00158212	28.1757	1.10785e-07	7.91602e-06	0.219512
KRT15	115.537	-0.00852013	0.00224363	14.1772	0.000166375	0.00239226	0.349187
CA6	187.778	-0.0085812	0.00123647	41.4216	1.22694e-10	2.61691e-08	0.629675
ANKH	28.0787	-0.00860889	0.00153007	27.0553	1.97718e-07	1.24172e-05	0.236585
RASSF6	84.2322	-0.00902877	0.00147883	32.8912	9.74643e-09	1.09903e-06	0.406301
VAV3	35.498	-0.00907826	0.00173482	26.0854	3.26651e-07	1.82261e-05	0.240447
CDC7	47.3058	-0.00909444	0.00172072	24.7634	6.48171e-07	3.00172e-05	0.266667
ACSL4	77.2769	-0.00913732	0.00111138	65.2183	6.70438e-16	5.52322e-13	0.409146
CHI3L1	66.6145	-0.00914328	0.00288859	8.15351	0.00429779	0.0270149	0.295325
IRX1	36.3019	-0.00917152	0.00185481	21.6374	3.29369e-06	0.000107275	0.25061
SMARCD3	49.6712	-0.00949705	0.00147586	36.7263	1.35932e-09	2.09201e-07	0.335163
ZFP36	449.903	-0.00953554	0.00190088	21.6253	3.31446e-06	0.000107701	0.696138
TFAP2C	44.9496	-0.00964765	0.00144733	42.2915	7.86332e-11	1.77622e-08	0.301829
SELENBP1	108.615	-0.00968731	0.00118099	62.1784	3.13718e-15	1.9971e-12	0.463821
SLC1A2	44.8247	-0.00969336	0.00161801	30.6475	3.09424e-08	2.81395e-06	0.243496
DPYSL3	85.4677	-0.00989617	0.00152477	40.018	2.51631e-10	4.96352e-08	0.399797
FBP1	38.9424	-0.0101323	0.00173989	28.6752	8.55931e-08	6.37623e-06	0.278252
NCALD	37.0186	-0.0103901	0.00144009	46.8954	7.48776e-12	2.33036e-09	0.282724
DIAPH3	62.2725	-0.0104395	0.00123896	66.6361	3.26548e-16	3.04887e-13	0.345935
MIIP	23.3609	-0.0107344	0.001526	42.359	7.59645e-11	1.74407e-08	0.23435
GYLTL1B	30.8439	-0.0108625	0.00168559	35.3321	2.78009e-09	3.85496e-07	0.241463
ATP2C2	74.0723	-0.010917	0.00161611	38.4511	5.61418e-10	9.95273e-08	0.337805
IFI30	41.2661	-0.0116783	0.00156277	49.0927	2.44149e-12	8.33978e-10	0.30752
CD74	115.937	-0.0117014	0.00196904	34.1683	5.05462e-09	6.49449e-07	0.455285
PADI2	57.6365	-0.0121292	0.00151668	57.9113	2.74209e-14	1.42233e-11	0.308943
SLC12A2	51.3866	-0.0127493	0.00154081	63.0579	2.00714e-15	1.33857e-12	0.280488
CHRDL2	272.856	-0.016482	0.00161495	80.331	3.16654e-19	4.92749e-16	0.570122

## Sheet: Secretory
Supplemental Datset 7B
Related to Epithelial cell genes changing over time, Figure 4
Secretory epithelial cells: Genes Significantly Associated with Time Postpartum (DESeq2 on pseudobulk counts, Wald test, adjusted p-value < 0.05 average log fold change > 0.001 or < -0.001, percent cells in cluster expressing > 0.2)
	baseMean	log2FoldChange	lfcSE	stat	pvalue	padj	pts
LPP	245.713	-0.002155	0.000547952	15.1766	9.79078e-05	0.000855324	0.420444
AP3M1	78.9251	-0.00229276	0.000840819	7.12429	0.00760465	0.0302061	0.221546
NUMB	103.933	0.0021548	0.000652717	10.929	0.000946701	0.00562263	0.27223
BAZ2A	128.228	0.00223648	0.00076235	8.73586	0.00312013	0.0147382	0.263195
SPTAN1	103.824	0.00377095	0.00127551	8.36089	0.00383383	0.017405	0.206848
CCDC125	108.605	0.00173182	0.000661444	7.02223	0.00805041	0.0316526	0.256369
AMOTL1	170.972	0.00282324	0.000888251	10.3668	0.00128299	0.00720834	0.335169
G3BP2	232.387	0.00230475	0.000628029	13.5815	0.000228428	0.00173313	0.449955
NDUFA9	86.5589	-0.00295654	0.000879055	11.0418	0.000890807	0.00534063	0.264978
SPTY2D1	91.8228	0.00200113	0.000806318	6.34898	0.0117449	0.0431085	0.218948
GCNT2	98.4558	0.00209729	0.00067784	9.5444	0.0020056	0.0102896	0.227479
ATP6V1F	150.283	-0.00304637	0.000663219	20.5748	5.73473e-06	7.63655e-05	0.389886
CCNH	75.8142	0.00423183	0.00115343	12.6394	0.000377704	0.00264099	0.207934
ATXN7L3B	181.59	0.00195777	0.000616677	10.3282	0.00131015	0.00731513	0.388723
AMOT	270.768	-0.00427048	0.000819994	25.8548	3.68089e-07	7.34831e-06	0.466398
FNBP1	292.606	0.00355275	0.000721758	24.0238	9.51528e-07	1.64173e-05	0.499166
FAM96B	89.3261	-0.00281806	0.000931005	8.88713	0.00287188	0.0137649	0.255439
MPC2	433.919	-0.00177142	0.000688407	6.36549	0.0116361	0.0428069	0.687013
OSMR	319.99	0.00310534	0.00102465	8.53962	0.00347498	0.0160759	0.506806
CUTA	341.786	-0.00186782	0.00063746	8.66275	0.00324782	0.0152411	0.606468
NKIRAS2	98.3475	-0.00305096	0.00072713	17.9009	2.32708e-05	0.000254032	0.278202
JAK1	234.149	-0.006599	0.00100863	42.6346	6.59807e-11	3.38269e-09	0.413542
PPM1G	198.933	0.00140732	0.000545403	6.73535	0.00945208	0.0361055	0.418195
RHOC	458.884	-0.00423256	0.000792864	26.5165	2.61296e-07	5.50794e-06	0.681623
SLC16A4	108.102	-0.0026044	0.000802423	10.3492	0.00129529	0.00725943	0.289875
PABPC1	6965.45	-0.00231169	0.000451383	25.962	3.48212e-07	7.04026e-06	0.996743
LARS	343.129	-0.00235845	0.000612422	14.7696	0.00012148	0.00102821	0.534727
GNAQ	293.174	0.00122144	0.000471699	6.62348	0.0100643	0.0379692	0.522473
HAPLN3	107.597	-0.00330639	0.000925805	11.8631	0.000572564	0.00372149	0.290534
NCBP2	79.3307	0.00182092	0.00065423	7.82171	0.00516224	0.0221008	0.214953
C6orf120	84.8815	0.00438216	0.000764654	32.9854	9.28541e-09	2.93595e-07	0.213635
TEX2	140.24	0.0031615	0.000804555	15.0509	0.000104651	0.000901177	0.312793
GRN	391.545	-0.00208417	0.000705447	8.34013	0.00387788	0.0175661	0.625276
PSMA7	352.893	-0.00163448	0.000610141	7.05263	0.00791489	0.0312481	0.629852
RNF115	91.9042	0.00191444	0.000572565	11.1852	0.00082454	0.00503243	0.24493
ADI1	271.141	-0.00139454	0.000481701	8.39116	0.00377051	0.0171773	0.556094
TMEM18	76.4489	-0.00241218	0.000912582	6.59239	0.0102416	0.0385569	0.22015
EGLN1	167.867	0.00250824	0.000532368	22.1516	2.51949e-06	3.72474e-05	0.384069
SLC25A3	884.793	-0.0029308	0.000527257	30.3323	3.64022e-08	9.51828e-07	0.848877
SLC1A5	114.973	0.00384632	0.00101466	13.8656	0.000196358	0.00153525	0.267344
COPE	142.175	-0.00305282	0.000866048	11.7728	0.000601024	0.0038881	0.377283
THRAP3	273.437	0.00160694	0.000521102	9.57309	0.0019745	0.0101658	0.479505
ANO10	139	0.00166403	0.000558272	8.88559	0.0028743	0.0137719	0.330283
FAM46C	101.943	0.00350582	0.000960687	13.5329	0.000234422	0.00177112	0.253306
PLA2G12A	93.9901	-0.0024884	0.000554157	19.8535	8.36089e-06	0.000106307	0.253888
IDH3G	132.251	-0.00354983	0.000771229	20.6249	5.58654e-06	7.46538e-05	0.326172
KRT15	326.502	-0.00921986	0.00190317	21.5045	3.52992e-06	4.98249e-05	0.401481
ARPC5	271.191	-0.00304754	0.000638283	22.2207	2.43043e-06	3.6267e-05	0.534533
TBL1XR1	175.991	0.00182595	0.000610165	8.99747	0.00270354	0.0131068	0.384457
PSMB4	342.983	-0.00363658	0.000712656	24.5034	7.41777e-07	1.33436e-05	0.604762
EGF	176.702	0.00371728	0.000847922	18.6118	1.60223e-05	0.000186992	0.344204
CHMP3	351.608	-0.00161004	0.000509546	9.87274	0.00167745	0.00886265	0.595804
ERGIC3	294.774	-0.0023572	0.000495083	22.2281	2.42108e-06	3.6165e-05	0.559352
TTC1	131.737	-0.00140789	0.000510503	7.69366	0.00554151	0.023438	0.327064
RAB4A	113.504	-0.00147801	0.000518899	8.12647	0.00436236	0.0193815	0.315042
FKBP5	129.394	0.00535785	0.00153803	11.4421	0.000717976	0.00449283	0.233878
PLXNB2	129.347	0.00331997	0.00109221	8.93209	0.00280203	0.0134887	0.293675
TNPO3	79.3176	-0.0019686	0.000599851	10.6921	0.00107592	0.00626313	0.219064
MGEA5	200.294	0.00246117	0.000567902	18.8359	1.4246e-05	0.000168903	0.381239
CGGBP1	110.226	-0.00158033	0.000496346	10.1588	0.00143611	0.00783852	0.286268
WDR61	86.7759	-0.00209229	0.000729418	8.10271	0.0044199	0.0195512	0.256214
ARL4A	192.175	0.00480003	0.00113282	18.9336	1.35347e-05	0.000161908	0.385466
PYURF	347.42	-0.00353977	0.000706401	24.5415	7.27277e-07	1.31322e-05	0.612518
DST	114.289	0.00399231	0.000884882	20.9661	4.67489e-06	6.37303e-05	0.227557
METTL9	270.103	-0.00177634	0.000500362	12.5498	0.000396243	0.00274786	0.544073
TNC	336.209	-0.0282739	0.0029792	64.4459	9.92186e-16	1.30668e-13	0.411293
SLC25A11	94.2559	-0.0019164	0.00067574	8.02388	0.00461647	0.0202411	0.26905
ETHE1	98.1299	-0.00306205	0.000812399	14.2155	0.000163026	0.00132291	0.28716
LAP3	245.221	0.00469002	0.00107269	17.7877	2.4697e-05	0.000267364	0.444139
COQ4	83.6338	-0.0022776	0.000711808	10.3085	0.0013242	0.00737923	0.241866
RPS13	1172.94	-0.00276992	0.00112077	6.20112	0.012767	0.0459669	0.876915
ATF6	161.657	0.00239684	0.000681784	12.2181	0.000473286	0.00316001	0.322915
RAB3GAP2	174.944	-0.0018696	0.000635673	8.855	0.00292287	0.0139673	0.367899
LMAN1	560.921	0.00145089	0.000574547	6.30168	0.0120624	0.0439815	0.689378
CDC42BPB	174.558	0.00272574	0.00064741	17.4959	2.87922e-05	0.000304129	0.33641
CRABP1	127.816	-0.0145129	0.001716	56.6119	5.30893e-14	5.14931e-12	0.281033
PRDX4	158.582	-0.00588804	0.000907865	39.7148	2.93891e-10	1.32658e-08	0.389305
MCL1	210.727	0.00307247	0.000888832	11.5226	0.000687556	0.00434222	0.425835
SKAP2	137.884	-0.0021148	0.000662217	10.0158	0.001552	0.00834418	0.311785
PFKP	71.5926	-0.00510566	0.00111447	20.6995	5.37302e-06	7.21512e-05	0.209524
RPS16	1647.32	-0.0024893	0.000847726	8.7425	0.00310879	0.0146992	0.923721
ECHS1	264.961	-0.00227316	0.000514645	19.1096	1.23424e-05	0.000149515	0.53337
MAGI1	101.853	0.0024161	0.000621013	14.776	0.000121066	0.0010258	0.218366
KLHL2	193.096	0.00335004	0.000815154	16.2542	5.53853e-05	0.000527925	0.407027
SGK1	112.206	0.0113875	0.00177594	38.9306	4.39149e-10	1.89879e-08	0.202156
SQLE	135.776	0.00478821	0.00108985	19.1024	1.23889e-05	0.000149937	0.285493
QDPR	87.5192	-0.00297602	0.000663493	19.7934	8.62789e-06	0.000109122	0.247877
EXTL1	99.3595	0.00386623	0.00101956	13.5786	0.000228781	0.0017349	0.241362
ZBTB38	237.413	0.00304839	0.000537455	32.1283	1.44322e-08	4.30716e-07	0.403459
SCAND1	112.795	-0.00338054	0.000767754	18.8827	1.39006e-05	0.000165734	0.332687
ABHD5	134.08	0.00368144	0.000729095	25.6498	4.09332e-07	8.0328e-06	0.318765
PRKAR2B	351.536	0.0015156	0.000541312	7.87732	0.00500585	0.021534	0.601505
EEF1B2	338.962	-0.00251162	0.000966466	6.90561	0.00859255	0.0334181	0.600109
YIF1A	123.721	-0.00227656	0.000716873	9.71395	0.00182875	0.00952875	0.336875
AP2S1	272.638	-0.00402306	0.000802551	24.6991	6.70151e-07	1.22704e-05	0.543258
CCND3	131.714	0.00263615	0.000802098	10.7855	0.00102296	0.0060084	0.330477
SMIM14	184.736	-0.00155262	0.000610302	6.49416	0.0108229	0.0403122	0.389809
C6orf48	79.209	-0.00634861	0.0015511	16.34	5.29349e-05	0.000509303	0.214759
TCTA	115.155	-0.0032625	0.000707622	21.2012	4.13502e-06	5.69111e-05	0.317486
THRA	81.5353	0.00158948	0.000614617	6.67039	0.00980275	0.0371681	0.222476
UBE4A	107.01	0.00284974	0.00058822	23.4443	1.28581e-06	2.10465e-05	0.234576
SPRYD4	105.312	-0.00292191	0.000870099	11.4866	0.000701004	0.00440969	0.270446
EEF2	7736.94	-0.0015637	0.000642069	6.01085	0.0142182	0.0499759	0.998216
CTSC	73.1114	-0.0091634	0.00129518	48.8934	2.70257e-12	1.80443e-10	0.233761
FAM114A1	132.561	0.00324259	0.000592251	29.6083	5.28792e-08	1.33379e-06	0.296312
RPS4X	4701.59	-0.00333302	0.000856575	15.1204	0.000100865	0.000875935	0.991818
TKT	1111.41	-0.00256188	0.000831945	9.65972	0.00188353	0.00976455	0.876178
TAX1BP1	3416.61	-0.00225626	0.000607271	13.7966	0.000203705	0.00157808	0.979874
EMC10	229.318	-0.00168423	0.0006614	6.29934	0.0120783	0.0440284	0.482918
MINA	132.016	0.00187975	0.000601984	9.96594	0.00159463	0.00853501	0.301121
LGALS3BP	217.629	-0.00296288	0.000985125	8.40367	0.00374463	0.0170974	0.451468
BST2	241.285	-0.00586504	0.000900439	40.6896	1.78436e-10	8.42581e-09	0.525032
KCTD14	128.387	-0.00246765	0.000934988	7.05815	0.00789055	0.0311692	0.31481
THRB	167.761	0.00758477	0.00147033	25.1313	5.35571e-07	1.01426e-05	0.278629
AFF1	151.602	0.0048157	0.000859171	31.5539	1.93981e-08	5.58035e-07	0.309458
CITED2	428.572	0.00356706	0.000981598	12.9148	0.000325993	0.00235276	0.587389
H2AFZ	102.157	-0.00192097	0.000713404	7.37918	0.00659833	0.0269071	0.296428
ANAPC11	191.198	-0.00204024	0.000773122	6.70023	0.00964006	0.0366923	0.452437
RAD21	130.094	0.00190715	0.000671304	8.18165	0.00423163	0.0189119	0.289642
SLC39A8	775.831	0.00413468	0.00072788	31.3368	2.16933e-08	6.11803e-07	0.774809
EIF3G	397.529	-0.00203079	0.000667033	9.06034	0.00261214	0.0127625	0.639314
SUCO	216.814	0.00294506	0.00063585	22.0194	2.69904e-06	3.94951e-05	0.395548
BSDC1	87.0607	0.00358129	0.000845645	17.7126	2.56914e-05	0.000276255	0.228255
GRHL1	128.329	0.00220967	0.000655568	11.3082	0.000771659	0.00476848	0.299414
LAMA3	419.373	0.00948848	0.00221931	15.4816	8.33129e-05	0.000747473	0.396828
EPS15	84.2895	0.0022228	0.000782866	7.89323	0.00496201	0.0214031	0.224028
OSBPL10	97.9551	0.00179625	0.000718377	6.04705	0.0139295	0.0492144	0.242293
ERBB3	150.952	0.00243877	0.000719883	11.3971	0.00073558	0.00458102	0.312638
LRRC47	88.2509	0.00202987	0.000702483	8.44394	0.00366262	0.0167816	0.235778
EFHD1	439.622	-0.00274831	0.000755685	12.6037	0.000384987	0.00267756	0.683484
KLHDC3	92.1585	-0.00214186	0.00077389	7.57875	0.00590603	0.0246457	0.280723
CTIF	156.974	0.00219283	0.000670707	10.5868	0.00113898	0.00655926	0.350021
EIF5	353.557	0.00505922	0.000815651	38.6017	5.19728e-10	2.20079e-08	0.504285
BTN1A1	6178.41	0.00248388	0.000756293	10.6884	0.00107808	0.00627315	0.993446
REEP3	151.004	0.00257194	0.000656873	15.0942	0.000102279	0.000885001	0.349672
RHOB	143.458	0.00708619	0.00123357	32.213	1.38162e-08	4.15789e-07	0.27669
CNN2	160.511	-0.00367218	0.000648353	31.5358	1.95799e-08	5.60949e-07	0.386086
SERINC2	708.088	-0.00291758	0.000862593	11.1138	0.000856879	0.00517467	0.806879
EIF4G1	593.632	0.00235841	0.000576202	17.1236	3.50238e-05	0.000357332	0.693024
AZGP1	871.803	0.00542672	0.00113906	22.8665	1.73651e-06	2.72135e-05	0.68775
NDUFA8	119.178	-0.00279153	0.000734284	14.2661	0.000158696	0.00129356	0.319696
VGLL4	182.64	-0.00183554	0.000601472	9.23888	0.0023693	0.0117524	0.398108
PLD3	69.6347	-0.00199206	0.000728244	7.3214	0.00681382	0.0275839	0.2141
LYPLAL1	70.1012	-0.00192939	0.000743135	6.62485	0.0100566	0.03795	0.214488
EIF3D	441.013	-0.00249876	0.000624475	16.0983	6.0139e-05	0.000568058	0.659596
USP53	144.927	0.00212163	0.000829623	6.49519	0.0108167	0.0402993	0.312056
MID2	103.26	0.00287155	0.000730633	15.2735	9.30119e-05	0.00081863	0.26428
PRDX3	265.179	-0.00478991	0.000967655	22.75	1.84505e-06	2.86642e-05	0.541668
CFL1	586.667	-0.0034817	0.000708434	22.8868	1.71827e-06	2.70162e-05	0.754683
PROSC	212.81	0.0022599	0.000524135	18.6886	1.53903e-05	0.000180645	0.41932
PDLIM5	382.311	-0.00221574	0.000613284	12.9444	0.000320886	0.00232173	0.606507
UAP1	174.844	-0.00263995	0.000905228	8.79437	0.00302162	0.0143342	0.412029
PPP1CB	710.586	-0.00353485	0.000671468	26.6245	2.47094e-07	5.23933e-06	0.797689
RIPK1	89.7897	0.00288092	0.000604914	23.0438	1.58353e-06	2.53984e-05	0.211153
PIK3R1	118.968	0.00561832	0.000994463	31.4825	2.01247e-08	5.73194e-07	0.227983
MAP1LC3B	71.9059	-0.00333088	0.000721941	20.8188	5.04848e-06	6.82401e-05	0.229185
BHLHE40	161.605	0.00567625	0.0011936	23.0108	1.61095e-06	2.56946e-05	0.283903
SUPT5H	111.951	0.00263705	0.00071062	13.8221	0.000200956	0.00156016	0.262186
GLUL	522.279	-0.0123036	0.00132664	77.8887	1.09011e-18	2.11466e-16	0.611083
CLCN3	265.9	0.00479611	0.000658489	53.0928	3.18158e-13	2.58031e-11	0.453446
PLA2R1	86.778	-0.00543578	0.000921807	34.9548	3.37442e-09	1.20198e-07	0.204987
EIF2B4	92.1452	0.00201989	0.000628299	10.2384	0.00137549	0.00758028	0.240237
ALDH1A3	863.634	0.00398376	0.000863928	20.7416	5.25619e-06	7.08475e-05	0.704037
AP1G1	228.884	0.00196737	0.000760233	6.8857	0.0086888	0.0337102	0.450615
SFXN1	94.942	0.00292222	0.000885815	10.6767	0.00108491	0.00629757	0.249273
MRPL17	78.4041	-0.00271747	0.000683831	15.7922	7.0692e-05	0.000645689	0.240082
NANS	377.803	-0.00262503	0.000638901	16.5891	4.64164e-05	0.00045327	0.638112
MSI2	89.1325	-0.00290151	0.000679343	17.8196	2.42871e-05	0.000263723	0.250747
TMEM87A	289.468	-0.00232073	0.000872463	7.03737	0.00798263	0.0314723	0.517199
ARL2	71.632	-0.00276488	0.00100817	7.06518	0.00785965	0.0310642	0.218017
DHCR7	190.853	-0.00342121	0.000942963	12.6781	0.000369958	0.00259821	0.427076
AGL	91.5554	-0.00876566	0.000857825	100.856	9.89213e-24	4.17651e-21	0.225385
MDM2	133.635	0.00252478	0.000638691	15.847	6.86763e-05	0.000633579	0.300306
PITPNA	247.243	0.00219124	0.000559283	15.4276	8.57272e-05	0.000764831	0.470314
SLAIN2	155.217	0.00125523	0.000489155	6.46078	0.0110281	0.041002	0.344709
PTEN	199.323	-0.00334107	0.000891275	13.7201	0.000212172	0.00163047	0.455191
GIGYF2	100.061	0.00250193	0.00071	12.7624	0.000353661	0.00250335	0.215264
GJB1	158.237	0.00563791	0.000548995	106.517	5.67917e-25	3.01943e-22	0.335595
UBE2J2	89.5617	0.00191513	0.000609479	9.99215	0.00157209	0.00842695	0.250591
COMMD2	96.7642	-0.00437365	0.00100492	18.3159	1.87139e-05	0.000212362	0.277233
LGR4	83.3267	0.00355012	0.0010752	10.7383	0.0010494	0.0061386	0.212084
FBL	183.379	-0.00223661	0.000598444	13.9039	0.000192396	0.00151503	0.430139
APOBR	76.9407	0.00618091	0.000945216	43.0091	5.44869e-11	2.84376e-09	0.200178
ACSS1	236.192	0.0022852	0.000884613	6.39495	0.0114446	0.0422617	0.450382
RDH11	501.411	0.00460882	0.000747416	38.1918	6.41223e-10	2.66034e-08	0.629852
ENPP4	106.042	0.00272103	0.000873287	9.58222	0.0019647	0.0101232	0.262186
PDHB	163.232	-0.00165536	0.000667077	6.0967	0.0135435	0.0481467	0.400938
DDX60L	152.448	0.00432109	0.000824995	27.1937	1.8406e-07	4.07745e-06	0.30907
OSTF1	129.053	0.00146813	0.000588381	6.2283	0.0125724	0.0454603	0.346105
FCHO2	177.674	-0.0024798	0.000734078	11.167	0.00083265	0.0050647	0.408229
SNX19	160.568	0.00536237	0.00088857	35.9724	2.00133e-09	7.4044e-08	0.327878
RAPGEF2	819.227	0.00538541	0.00114815	22.1681	2.49789e-06	3.70044e-05	0.675108
HNRNPK	489.492	0.00157261	0.000504185	9.83925	0.00170827	0.0089924	0.708807
PLIN3	1264.7	-0.00172345	0.000474903	13.3348	0.000260525	0.00193273	0.892659
SQSTM1	1065.84	-0.00200723	0.00056217	12.7373	0.00035843	0.00253212	0.869741
SRPR	319.105	0.00490466	0.000716941	45.3805	1.62244e-11	9.62401e-10	0.523907
MVP	152.757	-0.00253657	0.000719933	12.0895	0.000507052	0.00335426	0.359173
GATAD2A	105.21	0.00262648	0.000866573	9.43407	0.00212991	0.0107696	0.255788
APPL2	97.7826	-0.00344845	0.000691136	25.1625	5.26968e-07	1.00061e-05	0.257184
PSMB5	240.863	-0.00278851	0.000657332	18.126	2.06756e-05	0.000230612	0.514057
SSU72	326.919	0.00166953	0.000471389	12.7882	0.000348817	0.00247639	0.580137
PACSIN2	266.056	0.00179778	0.000598898	8.93661	0.00279511	0.013468	0.47555
SLC25A39	276.177	-0.00403721	0.000814663	23.736	1.10496e-06	1.86608e-05	0.550238
CMTM4	174.112	0.00273266	0.000584049	21.6439	3.28256e-06	4.68867e-05	0.351805
UCK2	85.0414	0.00240871	0.000905573	6.8763	0.00873464	0.0338606	0.230077
ILK	119.69	-0.00266043	0.000776555	11.1046	0.000861122	0.00519141	0.311009
ITPK1	73.4087	0.00294228	0.000894996	10.7784	0.00102693	0.00602191	0.203552
DDX23	78.2076	0.00234265	0.000805667	8.63768	0.00329281	0.01538	0.208244
PTPRF	746.196	0.00304753	0.000617491	23.8572	1.03754e-06	1.76677e-05	0.754256
CAB39	202.63	0.0026543	0.000579036	20.9244	4.77777e-06	6.4825e-05	0.42502
USP54	85.3276	0.00322646	0.000900554	12.982	0.000314503	0.00228245	0.20266
GLYR1	167.019	0.00153727	0.000628489	6.04998	0.0139064	0.0491691	0.372475
NIPSNAP1	162.369	-0.00311347	0.000637583	23.9305	9.98787e-07	1.71297e-05	0.36945
CCNC	169.245	-0.00213033	0.000521941	16.5118	4.83477e-05	0.000470211	0.413891
MAPK13	391.679	0.0023472	0.000557858	17.5391	2.81463e-05	0.000298694	0.620196
SPG20	148.604	0.00214024	0.000706097	9.48591	0.00207056	0.01057	0.327491
COX6B1	224.432	-0.00310956	0.000684366	20.3506	6.44734e-06	8.45219e-05	0.497925
TDRKH	115.107	0.00556033	0.000746865	56.5633	5.44189e-14	5.20788e-12	0.261023
GRB2	230.509	0.00142552	0.000480908	8.85332	0.00292557	0.0139755	0.448055
RPL18	2159.65	-0.00328362	0.000844532	14.8111	0.000118832	0.00100877	0.952302
RAB25	199.413	-0.00270977	0.000750838	12.7918	0.000348149	0.00247294	0.454454
UBE2I	99.9331	-0.00283923	0.000668758	17.987	2.22422e-05	0.000245417	0.286462
TMSB4X	266.352	-0.00337111	0.00125833	6.82257	0.00900128	0.0346975	0.496219
NSA2	178.741	-0.0027155	0.000906106	9.01544	0.00267708	0.0130225	0.421181
PSMB3	179.575	-0.00309738	0.000949369	9.95465	0.00160444	0.00857791	0.436809
PPP2R3A	160.255	-0.00264588	0.000698372	14.5195	0.000138717	0.00114904	0.336022
DENND3	82.8653	0.00340768	0.000897366	13.722	0.00021196	0.00162972	0.211735
SNX6	96.763	-0.00257509	0.000618215	17.1505	3.45325e-05	0.000353576	0.268081
RASEF	526.858	0.00304187	0.00056653	29.2588	6.33293e-08	1.55135e-06	0.647652
SLC35B3	80.1847	0.00240748	0.000642689	13.8887	0.000193957	0.00152125	0.2179
PLXDC2	154.397	0.00265808	0.000628118	18.1227	2.07121e-05	0.000230661	0.289371
PIK3C2A	208.806	0.00371263	0.00063201	35.0944	3.14098e-09	1.13288e-07	0.381239
CSF2RA	104.962	0.0050516	0.000919063	29.64	5.20209e-08	1.31936e-06	0.247489
2021-09-11	116.477	0.002637	0.000847348	9.45188	0.00210933	0.0106951	0.254741
BCKDHB	82.2714	-0.00371222	0.000759594	23.6525	1.15393e-06	1.93061e-05	0.241633
GCNT1	110.902	0.00613142	0.000791836	61.0366	5.60232e-15	6.23421e-13	0.252065
TRIM28	94.7307	-0.00199982	0.000759679	6.75283	0.00935989	0.0358106	0.270834
TUBA1C	112.797	-0.00351602	0.00114253	9.93746	0.00161949	0.00863265	0.321014
HMGCL	111.171	-0.00185014	0.000488314	14.4516	0.000143809	0.00118506	0.308915
TAOK3	180.536	0.00417229	0.000771333	29.7335	4.95712e-08	1.25946e-06	0.325358
FAM83H	83.542	0.0042409	0.000996252	17.9709	2.24307e-05	0.000247306	0.226703
MYO10	100.268	0.00472835	0.000710905	44.1443	3.05036e-11	1.68415e-09	0.207624
STT3B	305.07	-0.00439966	0.000920849	22.3198	2.30817e-06	3.46587e-05	0.548455
SLC7A8	130.901	0.00587108	0.00104485	30.791	2.87363e-08	7.78319e-07	0.289952
SH3BGRL3	186.638	-0.00370282	0.00088154	17.3467	3.11441e-05	0.000324672	0.446853
UBE2H	198.29	-0.00178543	0.000495891	12.87	0.000333892	0.00240131	0.414434
TSPAN12	171.571	0.0036445	0.000736971	24.2859	8.3046e-07	1.46633e-05	0.381239
GRINA	89.1061	-0.0038357	0.000781409	23.712	1.11883e-06	1.88507e-05	0.276922
ABCE1	152.642	-0.00200107	0.000635407	9.92471	0.00163074	0.00867655	0.366735
IL1R1	100.741	0.00339528	0.00079365	19.0826	1.25183e-05	0.000151008	0.245162
TRAPPC3	140.743	-0.00187415	0.000535655	12.2387	0.000468088	0.00312822	0.365417
CUX1	84.4551	0.00224678	0.000769617	8.62417	0.00331731	0.0154711	0.20332
UBN1	97.0591	0.0020066	0.000708113	8.2629	0.00404634	0.0182314	0.228022
BTG1	96.8505	-0.00612815	0.00104441	34.4112	4.46138e-09	1.52848e-07	0.268042
BRK1	238.571	-0.00260584	0.00070465	13.228	0.000275801	0.00203345	0.513166
NEU1	105.996	-0.00255736	0.000555909	20.9787	4.64413e-06	6.35525e-05	0.289991
PRDX2	169.041	-0.00225731	0.000858675	6.52218	0.0106537	0.0397956	0.408811
SPATS2L	208.483	-0.00219858	0.000527587	17.2536	3.27074e-05	0.000338511	0.440028
EVA1B	156.32	-0.00591552	0.00106943	27.7808	1.35869e-07	3.08608e-06	0.387676
UQCRH	279.74	-0.0031784	0.000889787	12.702	0.000365272	0.00256907	0.556172
ACAD9	125.884	-0.00196477	0.000721998	7.36451	0.00665236	0.027083	0.312173
PER2	92.8199	0.00397423	0.0015585	6.21126	0.012694	0.045799	0.202311
LNPEP	289.004	0.00322425	0.000799178	16.3031	5.39757e-05	0.000516547	0.460891
CCNG1	194.73	-0.00358788	0.000729155	24.2135	8.62245e-07	1.50762e-05	0.440493
PNPLA6	80.3498	0.00541681	0.00107011	24.7378	6.56833e-07	1.20728e-05	0.201187
ATP13A2	119.935	0.00327614	0.00113293	7.9297	0.00486298	0.0210516	0.290456
MRPL21	82.775	-0.00230619	0.000713032	10.6014	0.00113001	0.0065172	0.244968
ATP5O	234.512	-0.0031031	0.000761095	16.0905	6.03846e-05	0.000569902	0.519448
ALDH1L1	508.651	0.00281453	0.000636362	19.0535	1.27101e-05	0.000153065	0.677667
DYNLT3	68.1709	-0.00416741	0.000656766	39.2072	3.81123e-10	1.66292e-08	0.212045
GABRP	289.118	0.00413645	0.000729706	32.1577	1.42153e-08	4.26012e-07	0.45744
TRA2B	127.113	0.00171374	0.000633664	7.3049	0.00687667	0.0277834	0.319114
ST13	225.039	-0.00283594	0.000723617	15.0971	0.000102119	0.000884152	0.501144
YWHAQ	218.398	-0.00209437	0.000663769	9.56495	0.00198328	0.0102043	0.470664
ELL2	854.456	0.0014369	0.000541093	7.13992	0.00753864	0.0299937	0.809555
UBR4	175.614	0.00360346	0.0010224	12.1452	0.000492151	0.00327035	0.316904
PPIP5K2	75.0115	-0.00327907	0.00105216	9.53012	0.00202127	0.0103526	0.200993
ESYT2	133.748	0.00334718	0.000782552	17.5096	2.85866e-05	0.000302181	0.299143
OSBPL8	230.92	0.0016674	0.000670039	6.34499	0.0117713	0.0431837	0.418001
PPP2R5E	290.625	0.00331985	0.000868398	14.5879	0.000133772	0.00111451	0.516423
NDUFA13	187.317	-0.00285392	0.00106303	6.84739	0.00887709	0.0343201	0.43615
CD74	796.743	-0.00937398	0.00121935	52.3263	4.70039e-13	3.70737e-11	0.710164
KIF13B	178.334	0.00248336	0.000553682	20.1406	7.19528e-06	9.28851e-05	0.327142
MAT2B	132.448	0.00193166	0.000671543	8.05709	0.0045326	0.0199282	0.321441
VPS28	208.161	-0.00401822	0.000665507	35.4187	2.65924e-09	9.66414e-08	0.479505
ALKBH5	136.411	0.00147272	0.000489768	8.96337	0.00275446	0.0133132	0.341296
RPN2	400.407	-0.00203437	0.000630413	10.1742	0.00142416	0.00777922	0.629115
CAPNS1	532.614	-0.00234906	0.000782985	8.4747	0.00360121	0.0165372	0.73029
TDP2	74.9995	0.00199224	0.000745822	7.14566	0.00751458	0.0299145	0.21189
GOPC	98.5782	0.00218745	0.000699451	9.84542	0.00170255	0.00896884	0.24078
HPS5	91.8667	0.00476505	0.000740183	41.0955	1.44969e-10	6.9822e-09	0.210377
METTL7A	176.524	0.00217451	0.000656913	11.104	0.000861437	0.00519141	0.383643
TBC1D24	108.549	0.0021772	0.000720874	9.28274	0.00231323	0.011522	0.269981
ACADM	159.978	-0.00180955	0.000668483	7.2641	0.00703464	0.0282468	0.373289
CASP6	141.352	-0.00384784	0.000530938	52.0337	5.45556e-13	4.10024e-11	0.364602
ACO1	832.753	-0.0041579	0.000696221	34.535	4.18651e-09	1.44602e-07	0.814441
CHCHD7	102.363	0.00288319	0.000961835	8.97306	0.0027399	0.0132518	0.285687
NEBL	208.71	-0.00451729	0.000650493	47.0728	6.83987e-12	4.30642e-10	0.427929
SSBP1	170.222	-0.00177675	0.000645659	7.60621	0.00581677	0.024351	0.417381
FGFR1	268.923	0.00347294	0.00063862	29.6243	5.24443e-08	1.32542e-06	0.465855
GAS5	174.215	-0.0078008	0.00123179	39.63	3.06929e-10	1.37687e-08	0.40439
GPBP1	109.773	0.00188823	0.000676811	7.77109	0.00530889	0.022614	0.274324
PUM2	148.856	0.00222624	0.000697902	10.0932	0.00148821	0.00805552	0.342343
ZNF622	80.2935	0.00276523	0.000656063	17.5432	2.80847e-05	0.000298634	0.202311
APP	700.826	-0.00613215	0.000985358	36.4441	1.57107e-09	5.96634e-08	0.739597
SEPW1	272.921	-0.00382516	0.000842186	19.3932	1.06386e-05	0.000131313	0.546748
RPL4	2695.39	-0.00225823	0.000727371	9.82507	0.00172149	0.009052	0.97619
ACSL1	2399.85	0.00463934	0.00071967	41.7106	1.05836e-10	5.25702e-09	0.941986
CD55	96.0902	-0.00245897	0.000873268	7.49197	0.00619748	0.0255719	0.253151
GNB4	252.45	0.00373385	0.000722678	26.9049	2.13718e-07	4.6335e-06	0.488386
KIF1B	170.191	0.00169983	0.000635626	7.29718	0.00690628	0.0278874	0.315314
HNRNPH3	99.6027	0.00245645	0.000779983	9.67977	0.00186307	0.00967249	0.257727
POLR2G	98.1743	-0.00297943	0.000748095	15.5692	7.95382e-05	0.000716743	0.284562
RYK	96.4478	0.00225098	0.000737145	9.26283	0.00233852	0.0116278	0.271416
CHMP4B	331.113	0.00127939	0.000378708	11.4565	0.000712454	0.00447192	0.594408
ANXA2	450.283	0.00317913	0.000965045	10.3323	0.00130725	0.00730748	0.593632
C1GALT1	206.234	-0.00239494	0.000616532	15.2507	9.41404e-05	0.000827547	0.445922
CARS	83.7574	-0.00183349	0.000736727	6.33782	0.011819	0.0433254	0.236902
COA4	81.3955	-0.00300769	0.000796336	14.6165	0.000131759	0.00110222	0.24776
REXO2	224.3	-0.00292212	0.00057486	25.2158	5.12599e-07	9.77207e-06	0.498274
C9orf41	181.297	0.00485072	0.000672572	52.2055	4.99861e-13	3.83717e-11	0.368984
ORMDL3	236.342	0.00132089	0.000527187	6.20412	0.0127454	0.0459249	0.475007
MESDC2	106.917	0.00297243	0.000688835	18.6847	1.54211e-05	0.000180858	0.270834
GGNBP2	145.368	0.00232	0.000742883	9.7846	0.00175979	0.00921964	0.303176
CCL28	571.342	0.00403502	0.00077697	27.0123	2.02166e-07	4.41719e-06	0.657347
WBP1L	183.637	0.00217914	0.00065774	10.8521	0.000986847	0.00582491	0.390623
STRADB	104.694	0.00472728	0.000961176	24.194	8.71035e-07	1.51928e-05	0.268663
CA2	78.055	-0.00510662	0.00114802	17.706	2.57806e-05	0.000276799	0.229883
BTG3	129.221	-0.0081611	0.00126186	36.9417	1.21715e-09	4.81329e-08	0.322255
SLC12A2	298.682	-0.0132595	0.000990292	157.9	3.25467e-36	4.67208e-33	0.487998
PPARA	158.849	0.00393118	0.000766332	26.3408	2.86181e-07	6.00605e-06	0.289099
CAPG	109.805	0.00512239	0.00102726	24.2387	8.51066e-07	1.49353e-05	0.243689
TPI1	429.62	-0.00183055	0.000650675	7.76755	0.00531933	0.022645	0.67154
GOLGA5	151.484	0.00274381	0.000601538	21.6195	3.32461e-06	4.73931e-05	0.336061
PGK1	313.115	-0.00194765	0.000772712	6.16057	0.0130629	0.0468326	0.564858
TMPRSS2	94.4504	0.00294548	0.000845572	12.1483	0.000491331	0.00326682	0.23159
USP9X	398.533	0.00223699	0.000619003	12.8339	0.000340388	0.00243098	0.558847
VPS35	457.235	-0.00116593	0.000411385	7.94219	0.00482953	0.0209513	0.671889
RAP2A	156.016	-0.00359115	0.000679648	27.1803	1.85338e-07	4.09943e-06	0.359445
TBC1D9B	299.228	0.00304094	0.00070643	18.1672	2.02335e-05	0.000226738	0.51429
IQGAP2	331.79	0.0030328	0.00107684	8.07288	0.00449327	0.0197977	0.44154
RWDD1	152.748	-0.00252186	0.000782564	10.5074	0.00118895	0.00678085	0.378253
ANXA4	148.437	-0.00179	0.000595199	8.89763	0.00285541	0.0136951	0.347307
LITAF	132.239	-0.00539178	0.000995085	29.6362	5.21232e-08	1.31963e-06	0.33769
CRYAB	92.837	0.00248639	0.000996722	6.14451	0.0131821	0.0471395	0.241944
OTUB1	83.337	-0.002539	0.000699414	12.857	0.000336215	0.00240984	0.2535
FUCA1	226.645	0.0155546	0.00187107	63.3447	1.73523e-15	2.18502e-13	0.270214
PBRM1	113.265	-0.00269745	0.00102705	6.98459	0.00822144	0.0322368	0.250126
CNOT8	72.2039	0.00260243	0.000793742	10.5929	0.00113523	0.00654466	0.213596
PTPRK	141.458	0.00194036	0.000601124	10.2335	0.00137913	0.00758341	0.318726
CEACAM1	80.6659	-0.00290937	0.000909236	10.0691	0.00150775	0.00813672	0.220654
LPIN1	256.023	0.00686046	0.00146737	21.2177	4.09951e-06	5.6585e-05	0.385698
ZDHHC5	105.059	0.00431448	0.000769569	31.4604	2.03545e-08	5.78592e-07	0.248342
RNF145	371.403	0.00388535	0.000900691	18.2841	1.9029e-05	0.000215427	0.550626
ERCC1	122.533	-0.00182449	0.000718787	6.3233	0.0119162	0.0435814	0.326676
MCFD2	376.074	0.00341719	0.00056903	36.2181	1.76425e-09	6.6298e-08	0.56005
SVIP	143.128	0.00215602	0.000844726	6.52625	0.0106294	0.0397356	0.350525
SRSF4	97.0743	0.00190199	0.000603945	10.2811	0.00134397	0.00746264	0.244658
PSMA5	114.599	-0.00303025	0.000721058	17.2826	3.22129e-05	0.000334358	0.320976
G0S2	560.367	0.00708788	0.00160711	19.1556	1.20484e-05	0.000146201	0.542521
LGALS3	145.76	-0.00627949	0.000938421	43.194	4.95735e-11	2.61628e-09	0.382557
SRD5A3	86.5953	0.0028923	0.000863591	11.0413	0.000891036	0.00534063	0.201574
LAMP2	200.842	-0.0068652	0.000735877	83.2864	7.09866e-20	1.56771e-17	0.450498
COA3	125.163	-0.00213754	0.000708139	9.36079	0.00221676	0.0111187	0.334122
MDH1	288.635	-0.00352327	0.000659013	27.381	1.67066e-07	3.74467e-06	0.576802
DDX49	110.371	-0.00159379	0.000641888	6.16124	0.0130579	0.0468266	0.281615
SUV420H1	162.945	0.00212811	0.000667563	10.3534	0.00129234	0.0072495	0.334316
PITRM1	225.399	-0.00288495	0.000713512	16.0719	6.09815e-05	0.000574026	0.452437
KIAA1467	87.0053	0.00564147	0.00130942	16.336	5.30467e-05	0.000510037	0.20522
NAP1L1	378.532	-0.00355103	0.000896761	15.4682	8.39047e-05	0.000750905	0.63881
PTPRA	225.301	0.00251102	0.000660343	14.2093	0.000163557	0.00132573	0.430721
ATP5G3	460.402	-0.00282889	0.000738488	14.448	0.000144083	0.00118664	0.702796
PHGDH	134.792	0.0044654	0.000902877	24.8838	6.08908e-07	1.13371e-05	0.288324
TLR2	128.28	0.00694348	0.00106229	40.6141	1.8546e-10	8.70028e-09	0.254237
GK5	69.5759	0.00212931	0.000765432	7.47527	0.00625523	0.0257436	0.200527
POLR2L	299.489	-0.00207305	0.000808644	6.40877	0.0113558	0.0420135	0.586691
PRPF19	101.906	0.00154147	0.000567046	7.42434	0.00643473	0.026369	0.275294
BNIP3L	157.453	-0.0018509	0.000621668	8.68178	0.00321407	0.0151311	0.371117
TSPAN3	294.784	0.00282445	0.000830671	11.3106	0.000770676	0.00476445	0.515725
WASF2	512.781	-0.00102612	0.00041139	6.27158	0.012269	0.0445425	0.705898
PYGB	220.954	0.00430968	0.000688318	38.46	5.58879e-10	2.3527e-08	0.409896
ERO1L	113.274	0.00243214	0.000683686	12.4253	0.000423561	0.00289075	0.278396
KIAA1109	241.817	0.00545806	0.000783369	48.8226	2.80193e-12	1.86211e-10	0.337845
IFT57	138.356	-0.00539797	0.000815954	44.2363	2.9103e-11	1.61927e-09	0.355489
NTRK2	2058.99	-0.00177868	0.000664825	6.90899	0.00857635	0.0333641	0.944584
PXN	229.899	-0.00209438	0.000838845	6.04736	0.0139271	0.0492144	0.498003
PHKB	338.536	0.00124772	0.000473152	7.01203	0.00809636	0.0318071	0.545158
EEF2K	103.748	0.00334077	0.00103025	10.4587	0.00122072	0.00693723	0.244542
CANT1	752.548	0.00534626	0.000987163	28.6716	8.57537e-08	2.028e-06	0.698414
UBL3	121.648	-0.00298961	0.000556113	28.822	7.93443e-08	1.89515e-06	0.328809
SLFN5	157.606	-0.00298894	0.000857958	11.9234	0.000554322	0.00362189	0.31004
KLF9	136.125	0.00347803	0.00105353	10.5137	0.00118493	0.00676061	0.292201
ARHGEF7	110.838	0.00409924	0.000727851	30.7677	2.90839e-08	7.8625e-07	0.25222
OXA1L	219.862	-0.00306891	0.000740812	17.0334	3.67289e-05	0.000371037	0.479815
RNH1	152.232	-0.00227359	0.000895039	6.2782	0.0122232	0.0444214	0.382829
FBP1	469.924	-0.00346643	0.000645742	28.4334	9.69763e-08	2.27095e-06	0.697483
GAPDH	2375.94	-0.00354116	0.0006738	26.562	2.5522e-07	5.38776e-06	0.967154
ABLIM1	166.449	0.00271286	0.000557013	23.5456	1.21986e-06	2.01973e-05	0.305037
TMEM134	180.991	-0.0045455	0.000851234	26.7642	2.29855e-07	4.94689e-06	0.439718
EIF4A2	442.206	-0.00235712	0.000823837	8.04724	0.00455729	0.0200183	0.67503
KCTD20	111.84	0.00299802	0.000640149	21.9344	2.82124e-06	4.09493e-05	0.251638
FIS1	227.364	-0.00222043	0.000562037	15.448	8.48066e-05	0.000757088	0.493233
DNAJB1	230.846	0.00445106	0.000862329	27.035	1.99802e-07	4.37887e-06	0.435801
MFGE8	2386.38	0.00204408	0.000778134	6.98899	0.00820126	0.0321664	0.943925
RNF141	191.463	-0.00231522	0.000560992	17.1032	3.54033e-05	0.00036018	0.442626
TFG	238.72	-0.00220697	0.000678207	10.4706	0.00121287	0.00690357	0.495405
RTN3	266.538	0.00178637	0.000632705	7.92918	0.00486438	0.0210516	0.50192
CUL4A	124.561	0.00196721	0.000658312	8.67503	0.00322599	0.0151715	0.304184
ATP5B	726.866	-0.00119351	0.000480419	6.03746	0.0140055	0.0494188	0.81386
ESD	146.508	-0.00445927	0.000597639	55.3817	9.92577e-14	9.07544e-12	0.389964
RXRA	90.823	0.00346625	0.000919809	13.8952	0.000193288	0.00151787	0.218754
PLA2G16	110.445	0.00729571	0.0012662	31.2174	2.30683e-08	6.44253e-07	0.259394
RNF130	129.905	0.00215793	0.000831769	6.53762	0.0105617	0.0395428	0.319967
THADA	87.4826	-0.00576997	0.00118991	23.4401	1.28862e-06	2.10686e-05	0.225579
KPNA1	113.802	0.00199578	0.000624336	10.2172	0.00139139	0.00763217	0.27479
PCBP1	376.153	-0.00310082	0.000683517	20.2497	6.7964e-06	8.86125e-05	0.644007
STIM2	103.994	0.00175835	0.000706669	6.15742	0.0130862	0.0468894	0.263466
SACM1L	72.8965	0.00228128	0.000728203	9.71156	0.00183113	0.00953769	0.209873
SNRPC	131.87	-0.00286536	0.000703852	16.1127	5.96813e-05	0.000564377	0.347346
PRKAA2	146.896	0.00556392	0.000788944	49.4429	2.04229e-12	1.37639e-10	0.30306
SEC63	287.803	0.00286038	0.000588164	23.5992	1.18639e-06	1.97341e-05	0.480048
XDH	32546	0.00200273	0.000658536	9.45276	0.00210831	0.0106951	0.999845
RNF7	164.147	-0.00216935	0.000710813	9.2234	0.00238941	0.0118357	0.408074
SLC5A5	71.9084	-0.00430777	0.000922481	21.9909	2.73942e-06	3.99638e-05	0.224571
SRSF5	138.877	0.00212363	0.000756616	7.9568	0.00479069	0.0208395	0.343584
C10orf32	81.9628	-0.00243504	0.000749656	10.2767	0.00134723	0.00746984	0.239035
NDUFA12	85.8983	-0.00365097	0.000726284	24.9535	5.87292e-07	1.09773e-05	0.259355
BCR	151.887	0.00337785	0.000963533	11.5886	0.00066359	0.00420938	0.35165
RMDN3	78.6022	0.00373073	0.000796697	21.8267	2.98424e-06	4.29677e-05	0.204832
STK40	296.246	0.00213281	0.000765435	7.60192	0.00583062	0.0244019	0.540582
NOSTRIN	116.532	0.00846347	0.00145292	31.8458	1.66906e-08	4.90971e-07	0.239578
GGT6	170.035	-0.00172425	0.000670314	6.57853	0.0103216	0.038848	0.386474
LRRC26	155.162	0.00401331	0.00138406	7.84742	0.00508933	0.0218407	0.348276
HMGN3	393.642	-0.00219455	0.000677719	10.188	0.00141358	0.00773025	0.663164
CDC42EP4	152.104	0.00420935	0.000800199	26.8518	2.19669e-07	4.74901e-06	0.333191
SDC2	573.824	0.00290708	0.000500682	33.2593	8.0653e-09	2.6076e-07	0.697716
MSL1	125.534	0.00185445	0.000560796	11.111	0.000858174	0.00517608	0.291503
EFCAB4A	221.103	-0.00243085	0.00081443	8.99898	0.0027013	0.0131008	0.457944
STAT3	750.919	-0.00202603	0.000785539	6.43955	0.0111607	0.0414412	0.771513
HMGCR	138.46	0.0052438	0.00109276	22.3998	2.21402e-06	3.34287e-05	0.290689
EIF4EBP1	250.026	-0.00526851	0.000760398	45.193	1.78546e-11	1.05475e-09	0.510955
GCHFR	117.164	0.0029579	0.000999089	8.37064	0.00381331	0.0173338	0.285764
UBB	1104.44	-0.00154303	0.000581272	7.03414	0.00799704	0.0314945	0.890565
PPP1CA	223.783	-0.001443	0.000521754	7.42909	0.00641778	0.0263221	0.496258
MXD4	180.871	-0.0034903	0.000698949	24.993	5.75393e-07	1.07971e-05	0.431884
PRDX5	554.913	-0.00381655	0.0007532	24.745	6.5438e-07	1.20431e-05	0.737736
AKAP6	330.939	0.00198866	0.000701233	8.02669	0.00460931	0.0202221	0.553767
LRRC16A	178.698	0.00284143	0.000654326	19.6825	9.14339e-06	0.000114732	0.358165
DLG3	117.385	0.00456314	0.000619116	53.853	2.16066e-13	1.83528e-11	0.259743
H2AFY	346.617	-0.00150304	0.000462902	10.5262	0.00117695	0.00673113	0.600845
GSN	199.06	0.00343835	0.000772932	19.3008	1.11662e-05	0.000136884	0.411448
RPL6	357.562	-0.00405039	0.0012592	10.095	0.00148672	0.00805356	0.595882
RAB3IP	285.595	0.00370005	0.000689131	28.1901	1.09967e-07	2.542e-06	0.48951
PSMG2	77.4822	-0.00229576	0.000730867	9.66792	0.00187514	0.00972456	0.243844
GNPNAT1	96.9719	-0.00183392	0.000650067	7.89872	0.00494697	0.0213447	0.263078
ATP2C2	415.888	-0.00352952	0.0012624	6.96676	0.00830377	0.032488	0.596851
KDELR1	186.084	-0.00192897	0.000552924	12.1445	0.000492318	0.00327035	0.449529
MAP3K13	203.228	0.00158207	0.000543274	8.47943	0.00359184	0.0165047	0.438554
PBX1	216.107	-0.00253215	0.000552196	20.7326	5.28094e-06	7.11144e-05	0.432854
GUK1	1124.03	-0.00214765	0.000555798	14.554	0.000136202	0.00113082	0.884515
PPM1B	79.2637	0.00239336	0.000832217	7.8136	0.00518546	0.0221737	0.215264
MRPL45	71.7849	-0.00279905	0.000834949	11.2243	0.000807329	0.00495054	0.212471
GLS	156.725	-0.00311833	0.000704621	19.3497	1.08836e-05	0.000133762	0.363012
MRPS21	144.474	-0.00198547	0.000684042	8.51812	0.00351627	0.0162465	0.373987
SCARA3	85.4028	-0.00727869	0.00118068	34.8875	3.49311e-09	1.24118e-07	0.213325
TGFBR3	675.916	0.00399941	0.000944635	17.7853	2.47291e-05	0.000267511	0.682708
PPP1R1A	91.0204	-0.0263649	0.00186375	187.664	1.02847e-42	2.46062e-39	0.270252
2021-03-06	171.155	0.00231306	0.000644159	12.6044	0.000384834	0.00267756	0.354985
PYCARD	87.9804	-0.00356406	0.00116308	9.15944	0.00247438	0.0121894	0.261372
CAPZA1	176.04	-0.00241813	0.000580531	17.14	3.47229e-05	0.000354767	0.411642
FOXN3	152.31	-0.00387639	0.000687918	31.5072	1.98698e-08	5.6706e-07	0.321441
CCDC90B	75.2617	-0.00225304	0.000608559	13.8237	0.000200788	0.00155969	0.223291
LDHA	154.255	-0.00288999	0.00112812	6.18282	0.0128997	0.0464042	0.31384
SORT1	524.872	0.00288156	0.000831733	12.0088	0.000529485	0.00348659	0.674526
TAF10	225.387	-0.00266358	0.000898999	8.3191	0.00392304	0.0177483	0.496995
CHD1L	87.091	0.00187756	0.000640603	8.811	0.0029942	0.0142371	0.212976
DDX24	188.304	0.00237522	0.000689854	12.0741	0.000511273	0.00337751	0.382363
ZNF207	118.837	-0.00165982	0.000589143	7.99047	0.00470243	0.020549	0.322294
PTK2	203.394	0.00233007	0.000557125	17.8658	2.3704e-05	0.000257976	0.396905
IRAK1	174.361	0.00197481	0.00061125	10.5384	0.00116917	0.00669996	0.371699
ITGA6	960.507	-0.00217503	0.000583726	14.0057	0.000182257	0.00144717	0.80463
SCRN2	78.7225	-0.00272157	0.000808087	11.111	0.000858155	0.00517608	0.241788
RBX1	105.001	-0.00228644	0.000659612	11.933	0.000551479	0.00360962	0.300345
SUMO2	78.2419	-0.00373563	0.00111571	10.6834	0.001081	0.00628503	0.24237
CLTA	844.024	-0.00282324	0.000549389	26.1732	3.12129e-07	6.43427e-06	0.840423
REPS2	127.641	0.00517458	0.00067253	59.3777	1.30133e-14	1.39407e-12	0.277582
RASSF2	711.087	0.00293078	0.000730885	15.9276	6.5811e-05	0.000611072	0.71664
EHF	1751.09	0.00274956	0.000610043	20.5549	5.79443e-06	7.70177e-05	0.9155
GNB2	245.771	-0.00400146	0.000748357	26.9023	2.14003e-07	4.6335e-06	0.536394
SNX3	278.842	-0.00219105	0.000617004	12.3235	0.000447291	0.00301874	0.563656
C19orf70	111.763	-0.00192453	0.00070768	7.15583	0.00747206	0.0297783	0.306976
TCEB3	257.014	0.00229119	0.000549313	17.6221	2.69433e-05	0.000288205	0.459922
CADPS2	122.112	0.00386421	0.00077618	24.2428	8.49245e-07	1.49216e-05	0.255245
SMC4	100.449	-0.0035429	0.000828426	18.333	1.8547e-05	0.000210802	0.240276
TIMM23	77.7953	-0.00345055	0.000918662	13.6776	0.000217029	0.00166171	0.238453
DANCR	321.616	-0.00215436	0.000786203	7.62132	0.00576822	0.0242228	0.573894
EPB41L1	134.568	-0.00278358	0.000709765	15.7121	7.37517e-05	0.000670067	0.323613
VEGFA	94.6248	0.00492902	0.000736622	45.0155	1.95484e-11	1.14538e-09	0.227944
DUT	134.801	-0.00209471	0.000601616	11.9934	0.000533904	0.00351408	0.359639
KCNK1	85.7175	0.00733264	0.00150731	22.2681	2.37109e-06	3.54922e-05	0.209292
ATP2C1	132.202	0.00524599	0.000754774	47.6918	4.98785e-12	3.18225e-10	0.291465
SLC39A9	123.643	0.00372032	0.000823614	19.6869	9.1223e-06	0.000114567	0.292046
ACACB	844.891	0.00598294	0.00097594	36.8817	1.25517e-09	4.92795e-08	0.708807
RETSAT	161.765	0.00279607	0.000600918	21.3916	3.74408e-06	5.23332e-05	0.3615
ATP6V1B2	99.2716	-0.00314776	0.000938161	11.2595	0.000792173	0.00487677	0.266219
GCLC	171.13	0.00256594	0.000813744	9.692	0.00185072	0.00961881	0.370148
DESI1	82.7933	-0.00244545	0.000663082	13.6523	0.00021997	0.00167961	0.239423
RPL13A	1761.22	-0.00314583	0.00101131	9.41997	0.00214635	0.0108413	0.926591
LTBR	94.5615	-0.00209433	0.000706089	8.72736	0.00313469	0.0147973	0.273587
DNAJB9	92.279	0.0047979	0.000962789	24.2505	8.45868e-07	1.48804e-05	0.229728
HPS1	122.902	-0.00228999	0.000532628	18.4334	1.75951e-05	0.000202224	0.320278
CGNL1	116.428	0.00270434	0.00099925	7.26244	0.00704114	0.028265	0.244425
TCN1	500.816	0.011645	0.0015201	62.0833	3.29225e-15	3.97145e-13	0.368907
ORAI1	312.338	-0.00208182	0.000706907	8.61721	0.00333001	0.0155152	0.586381
NDUFV1	199.384	-0.00271839	0.000699023	15.0524	0.00010457	0.000901018	0.435723
IMMP2L	86.172	0.00267534	0.000944929	7.84622	0.00509272	0.0218488	0.237096
NAALADL2	116.221	-0.0021246	0.000691022	9.26531	0.00233535	0.0116161	0.287509
IFITM3	92.8599	-0.00454885	0.0012808	11.2291	0.00080523	0.00494189	0.238531
ATP5A1	833.817	-0.0019249	0.000596498	10.2433	0.0013718	0.00756809	0.839609
CLNS1A	74.0434	-0.00194121	0.00078774	6.09887	0.0135268	0.0481113	0.22713
RPLP0	2816.14	-0.00416312	0.00119412	11.6799	0.000631773	0.00405188	0.96188
TOR1AIP2	141.155	0.00274188	0.000810181	11.4856	0.000701373	0.00441008	0.321092
ECE1	96.0263	0.00337258	0.000951219	12.8447	0.00033843	0.00242004	0.228604
TGOLN2	327.461	0.00233391	0.000608527	14.5977	0.00013308	0.00111132	0.527126
TRAK1	111.434	0.00333819	0.000758834	18.9908	1.31353e-05	0.000157657	0.262807
SCAMP1	106.988	0.00328927	0.000667662	24.007	9.59866e-07	1.65413e-05	0.259239
RPL29	512.896	-0.00406162	0.00141718	8.15345	0.00429794	0.0191724	0.687168
AASDHPPT	69.5204	-0.0021681	0.000656039	10.9189	0.000951863	0.00565095	0.208361
GSTA4	88.9295	-0.00709462	0.000967318	53.8205	2.19673e-13	1.85495e-11	0.268352
KIAA0100	192.14	0.00344566	0.000894148	14.2971	0.000156102	0.00127393	0.392485
IMP3	104.093	0.00343696	0.000714765	23.5609	1.21024e-06	2.00611e-05	0.281111
NUPR1	1816.98	0.00209893	0.000791261	7.2738	0.00699675	0.0281261	0.923915
UBE2R2	131.912	-0.00236583	0.000597583	15.9359	6.55256e-05	0.000609594	0.334199
TNIP1	172.55	-0.00215327	0.00064359	10.86	0.00098266	0.00580534	0.379416
CHI3L1	139.705	-0.0139596	0.00210313	36.0742	1.89942e-09	7.06377e-08	0.273277
SLC39A7	257.837	0.00160449	0.000546657	8.65914	0.00325425	0.0152613	0.483577
ISG20	214.59	-0.00171338	0.000687473	6.36584	0.0116338	0.0428069	0.453988
GGA2	163.533	0.00260208	0.000738166	11.9742	0.000539436	0.00354236	0.358669
SUZ12	188.324	-0.00250875	0.000627731	15.9837	6.38906e-05	0.000595938	0.406445
PLIN2	3619.48	0.00192338	0.000646198	8.95451	0.00276785	0.0133644	0.980998
CSN1S1	54594.1	-0.00199343	0.000658624	9.01042	0.00268444	0.0130373	0.999186
PRKCI	86.4799	-0.00164355	0.000632465	6.69118	0.0096891	0.0368247	0.234382
AKAP13	121.472	0.00236953	0.000822371	8.55705	0.00344188	0.015955	0.221817
FTO	170.475	0.00249582	0.000688932	12.9393	0.000321752	0.00232683	0.39136
EPB41	186.35	0.00331402	0.000614228	29.6052	5.29614e-08	1.33379e-06	0.329972
RBCK1	133.669	-0.00141586	0.000543042	6.79524	0.00914011	0.0351101	0.337457
TIMP4	115.816	-0.00752618	0.00203734	11.1866	0.000823902	0.00503243	0.216272
TPD52L1	286.8	-0.00173321	0.000548122	10.0197	0.00154875	0.0083298	0.545973
SMARCE1	113.621	-0.00275939	0.000647597	18.3448	1.84319e-05	0.000210159	0.299259
MAML3	142.372	0.00534292	0.00077077	48.056	4.14223e-12	2.65454e-10	0.273122
STOML2	133.494	-0.00169778	0.000625565	7.19162	0.00732448	0.0292759	0.347578
KIAA0319L	248.397	0.00191836	0.000487423	15.5611	7.98833e-05	0.0007194	0.425641
SYK	194.503	0.00440863	0.000762822	33.9255	5.72639e-09	1.91168e-07	0.361771
SQRDL	155.912	-0.00279649	0.000645179	18.2299	1.95784e-05	0.000220603	0.404778
NR1D2	96.4174	0.00293627	0.0010286	7.6816	0.00557866	0.0235604	0.225501
PDE4B	93.7688	0.00438236	0.00094031	23.006	1.61494e-06	2.57062e-05	0.213092
HIST1H1C	84.699	-0.00362654	0.00130847	8.24763	0.00408053	0.0183731	0.258037
PELI1	88.1327	0.0041698	0.00083572	23.7957	1.0712e-06	1.81978e-05	0.224997
S100A9	894.888	-0.00658522	0.00204256	8.43268	0.00368536	0.0168536	0.596851
HIBADH	826.091	-0.00285252	0.000521737	29.3035	6.18833e-08	1.52373e-06	0.83608
DNAJB2	824.123	-0.00436581	0.000786023	30.539	3.27228e-08	8.65075e-07	0.80083
KAT7	93.3088	0.00249838	0.000714417	12.6768	0.000370212	0.00259872	0.242719
TULP4	101.321	0.00189571	0.000730758	6.78958	0.00916916	0.0352028	0.254586
IL7R	474.104	0.00711513	0.000794173	83.5678	6.15668e-20	1.38092e-17	0.524722
VDR	546.156	0.00373796	0.000923041	16.4249	5.0616e-05	0.000489618	0.641525
NDUFB5	95.0931	-0.00407605	0.00111264	12.7987	0.000346866	0.00246742	0.284523
TMC5	347.046	-0.00267312	0.000735776	13.4135	0.000249816	0.00186388	0.547252
HNRNPA2B1	996.311	0.00168581	0.000526965	10.2489	0.00136766	0.00755108	0.854927
GAK	161.766	0.00205423	0.000693163	8.83191	0.00296008	0.0141029	0.365378
HADHA	599.321	-0.00271291	0.000632553	18.4411	1.75237e-05	0.000201888	0.740412
ENTPD3	150.157	0.00427514	0.00138077	8.80419	0.0030054	0.0142761	0.321829
HMG20B	81.6223	-0.00302648	0.000630442	23.1913	1.46662e-06	2.36289e-05	0.243766
DNAJC5	182.046	0.00333525	0.000548382	37.0923	1.12667e-09	4.48016e-08	0.400861
DYNLT1	188.208	-0.00386131	0.000874545	18.875	1.39573e-05	0.000166134	0.448094
NUDCD1	79.2221	-0.00566981	0.000730527	60.071	9.1497e-15	1.00263e-12	0.217823
SBDS	237.67	0.00173556	0.000613896	7.90107	0.00494056	0.0213265	0.480475
SMIM19	92.7182	-0.002194	0.000666148	10.5855	0.00113979	0.00656045	0.266297
ELAVL1	95.0856	-0.00211875	0.000668322	9.91408	0.00164019	0.00871388	0.271726
HNRNPA3	81.5204	-0.00222141	0.000888636	6.08462	0.0136363	0.0484409	0.242952
NUCB2	687.496	0.0021699	0.00080325	7.41836	0.00645618	0.0264343	0.726529
SMARCD3	350.195	-0.00448169	0.000662629	43.4129	4.43263e-11	2.36544e-09	0.607438
GMDS	320.134	-0.00163188	0.000565602	8.13772	0.00433538	0.0193154	0.592353
RNF152	122.082	-0.00297356	0.00086968	11.3452	0.000756412	0.00469853	0.288556
ACTR1A	163.704	-0.00209037	0.00060723	11.6053	0.000657627	0.00417954	0.384961
SMDT1	278.801	-0.00259344	0.000667272	14.6813	0.000127305	0.00106869	0.547951
SOX9	375.828	0.00285056	0.00116409	6.14063	0.0132111	0.0472223	0.547097
FAM49A	133.837	0.00208034	0.000840723	6.09142	0.013584	0.0482787	0.31225
PEF1	68.7522	-0.00344973	0.000758804	20.6314	5.56753e-06	7.44845e-05	0.211812
CDK5RAP3	90.4227	-0.00236312	0.00072068	10.6567	0.00109675	0.00635857	0.252569
MCTS1	100.276	-0.00174184	0.000659811	6.92393	0.00850498	0.0331583	0.295808
ARHGAP18	847.657	0.00677829	0.00079979	73.506	1.00333e-17	1.80035e-15	0.73347
GNAI2	234.286	-0.00555559	0.000592254	85.3918	2.44733e-20	5.75925e-18	0.502579
HIST1H2BK	70.4722	-0.00921907	0.00155262	35.8617	2.11838e-09	7.8173e-08	0.213867
SCPEP1	196.931	-0.0054054	0.00107042	24.0894	9.19639e-07	1.59603e-05	0.431729
IPO5	453.611	-0.00174875	0.000609344	8.11157	0.00439837	0.0194879	0.667042
RNF6	83.6802	0.00370365	0.000651288	32.2733	1.33938e-08	4.06487e-07	0.222554
NAGK	131.394	-0.00281779	0.000801599	12.1637	0.000487279	0.00324138	0.352038
ARHGEF37	94.8736	0.00257743	0.000798467	10.1792	0.00142032	0.00776123	0.231473
NFE2L1	256.152	0.0023104	0.000703994	11.1853	0.0008245	0.00503243	0.448404
FBXO7	255.173	-0.00311951	0.000479868	42.1388	8.50192e-11	4.29736e-09	0.534494
WDR45	87.1505	-0.00390349	0.00082725	21.7947	3.03433e-06	4.3645e-05	0.251406
PHPT1	140.229	-0.00296588	0.000732029	15.8733	6.77259e-05	0.000626421	0.368829
WDR83OS	178.314	-0.00335808	0.000640052	26.3143	2.9013e-07	6.07931e-06	0.440493
ATP5C1	270.231	-0.00205597	0.000477587	18.0151	2.19162e-05	0.00024233	0.551092
RORA	206.714	0.0028078	0.000869686	10.4618	0.00121872	0.00692859	0.385272
HIGD2A	101.67	-0.00592259	0.000844092	48.13	3.98885e-12	2.57928e-10	0.297553
TACSTD2	436.743	0.00425866	0.000739792	32.8566	9.9216e-09	3.10971e-07	0.569938
UBE2L6	132.48	-0.00228661	0.000750342	9.03602	0.00264712	0.0128986	0.336255
UQCRFS1	95.2116	-0.00460147	0.00103444	18.9262	1.35872e-05	0.000162402	0.290612
BNIP3	74.9242	0.00435982	0.000991179	19.2057	1.17364e-05	0.000142776	0.214876
PPP1R2	210.847	-0.0013578	0.000492325	7.5681	0.00594105	0.0247486	0.461899
PAPSS1	359.828	-0.00406952	0.00062957	41.2046	1.37097e-10	6.64874e-09	0.606701
FAM134B	292.272	0.0035191	0.00106542	10.3754	0.00127703	0.0071805	0.489239
MTUS1	258.882	0.00501009	0.000650997	58.7654	1.7764e-14	1.84784e-12	0.42312
LAMB3	142.7	0.00735622	0.00167448	18.1992	1.98959e-05	0.000223478	0.267111
ENTPD6	201.361	0.00253341	0.000636714	15.6798	7.5023e-05	0.000680756	0.431419
RABAC1	126.199	-0.00493282	0.000782069	38.7906	4.71786e-10	2.00964e-08	0.349983
UBE2B	115.087	-0.00189535	0.000635474	8.7878	0.00303252	0.0143812	0.313065
CDC42SE2	115.65	0.00186737	0.000763275	6.06492	0.0137893	0.0488393	0.294722
KIF1C	89.8456	0.00409021	0.00105754	14.6299	0.000130822	0.00109501	0.218366
TAF7	118.428	0.00329761	0.000773781	18.5343	1.66876e-05	0.000193751	0.261643
M6PR	112.642	0.00175836	0.0006475	7.28823	0.00694079	0.0279874	0.288905
NDFIP1	432.067	0.00394717	0.000758996	25.8412	3.7069e-07	7.38038e-06	0.617133
MORC4	89.0246	-0.00410029	0.00106777	15.1746	9.80152e-05	0.000855324	0.22395
TLN2	222.092	0.0023596	0.00069908	11.5665	0.000671511	0.00425775	0.417536
TPM1	868.387	0.00222367	0.000607675	13.2332	0.000275037	0.0020299	0.815295
VIMP	152.305	0.00200525	0.000580003	12.1306	0.000496021	0.0032919	0.354132
RPS7	193.403	-0.00416995	0.00110666	14.4963	0.000140436	0.0011606	0.446504
TMEM109	79.3396	0.0038878	0.00110556	12.1397	0.000493592	0.0032773	0.223911
CPNE1	83.2793	-0.00392057	0.000783907	25.2747	4.97192e-07	9.51625e-06	0.236204
ODC1	72.4924	0.00349329	0.000822764	17.4764	2.90901e-05	0.00030705	0.20235
NOB1	80.866	-0.00228731	0.000845311	7.41219	0.00647834	0.0264947	0.23093
RNF11	183.226	0.00332515	0.000734604	19.982	7.81738e-06	0.000100195	0.417536
SGMS1	87.5322	0.00515056	0.000810753	39.285	3.66243e-10	1.60287e-08	0.207314
CUEDC2	75.0673	-0.00210902	0.00081978	6.46302	0.0110143	0.0409611	0.221391
AHCY	183.106	-0.00446264	0.000865707	26.178	3.11353e-07	6.43427e-06	0.410517
MED24	170.26	0.00308568	0.000764947	16.4665	4.95161e-05	0.000479949	0.354442
SRPRB	148.045	0.0014668	0.00056307	6.74839	0.00938323	0.0358807	0.343662
NFIC	334.172	0.0021266	0.000653609	10.6816	0.00108206	0.00628612	0.561446
OGFRL1	719.545	0.00282475	0.00059538	22.56	2.03683e-06	3.11713e-05	0.748478
SH3BP4	741.726	0.00321942	0.00068368	22.5168	2.08316e-06	3.18125e-05	0.749758
LAMTOR5	188.577	-0.00245028	0.000742584	10.5277	0.00117599	0.00672956	0.444488
RPSA	209.929	-0.00417802	0.00147349	7.70756	0.005499	0.0233131	0.452049
UQCRC1	276.823	-0.0015122	0.000464104	10.4065	0.00125572	0.00709679	0.542366
HOOK2	79.8328	-0.00327447	0.000776691	17.5983	2.7283e-05	0.000290972	0.230853
RRP1B	142.31	0.00203874	0.000732895	7.65414	0.00566423	0.0238796	0.320704
USP10	122.076	0.00180075	0.000563154	10.3327	0.00130691	0.00730748	0.286462
CHMP2A	352.055	0.00116033	0.000448637	6.57444	0.0103454	0.0389069	0.599604
LDHB	1241.3	0.00160562	0.00064827	6.08358	0.0136444	0.048444	0.887579
MPP5	191.475	0.00164298	0.000661507	6.15443	0.0131083	0.0469369	0.374103
PLOD1	81.2979	-0.00201472	0.000709076	8.17459	0.00424812	0.0189738	0.228293
STX3	381.408	0.00228208	0.000694648	11.1558	0.000837685	0.00508886	0.577655
CIDEA	902.75	0.0024209	0.000945498	6.31874	0.0119468	0.0436601	0.800791
LY6E	156.419	-0.00553176	0.00118898	18.8427	1.41953e-05	0.000168548	0.377516
AFG3L2	144.419	0.00228702	0.000645594	12.6415	0.000377273	0.00264054	0.312212
GMPR2	85.1888	-0.00240261	0.000677779	12.7149	0.000362744	0.00255505	0.236864
PHACTR2	94.9738	0.00374323	0.000836061	20.7428	5.25291e-06	7.08475e-05	0.205995
RPL28	621.13	-0.00273064	0.000966356	7.56485	0.00595175	0.0247788	0.761042
C1orf122	219.258	-0.00217302	0.000772996	7.5485	0.006006	0.0249685	0.476054
STAP2	133.972	-0.0030657	0.000824498	13.7389	0.000210064	0.00161861	0.332571
IFNAR1	190.794	0.00277842	0.000794752	12.1055	0.000502725	0.00332717	0.379804
NDUFB6	139.777	-0.00322002	0.000785067	16.4714	4.93901e-05	0.000479051	0.376391
UBA1	217.427	-0.0023758	0.000805406	8.3095	0.00394383	0.0178143	0.471594
MTCH2	116.468	-0.00383821	0.00048926	61.1275	5.34949e-15	6.04661e-13	0.325203
CHRDL2	3128.83	-0.00965477	0.000910497	102.703	3.89315e-24	1.74644e-21	0.953969
ITM2A	193.731	-0.00284667	0.00106193	6.71574	0.00955654	0.0364473	0.355024
NFKBIA	93.8236	0.00778137	0.00187083	16.3238	5.33904e-05	0.000512655	0.212045
GSTZ1	81.6533	-0.00261901	0.000821001	10.123	0.00146433	0.00796832	0.237251
MAN2B2	115.9	0.00222434	0.000785912	7.78626	0.00526451	0.0224649	0.275294
WASL	178.722	-0.00164368	0.000564153	8.4531	0.00364421	0.016708	0.417536
EFR3A	176.48	0.0015003	0.000519574	8.43313	0.00368445	0.0168536	0.389188
TLR4	242.303	0.0060374	0.00119492	24.7	6.69854e-07	1.22704e-05	0.41901
AIG1	133.667	-0.00647241	0.000941274	46.2974	1.01601e-11	6.20632e-10	0.366541
MBP	81.6682	-0.00205969	0.000636436	10.2667	0.0013545	0.00749281	0.212006
DPYSL3	853.547	-0.00414781	0.00105174	15.0995	0.000101993	0.000883839	0.786094
RTN4	520.06	0.00149263	0.000596707	6.23957	0.0124927	0.045206	0.69694
UBXN6	198.837	-0.0019339	0.000585904	10.6971	0.00107302	0.0062513	0.45046
FAM200B	67.7464	-0.00249203	0.000736134	11.652	0.00064135	0.00409727	0.205491
NFIB	972.953	0.0029658	0.000527472	32.2322	1.36804e-08	4.13436e-07	0.79575
SAR1A	437.964	0.00305776	0.00045017	45.9013	1.24366e-11	7.50115e-10	0.640051
ZMAT2	136.926	0.00194258	0.000633013	9.45113	0.0021102	0.0106951	0.317602
CADM1	103.244	-0.00503328	0.000936054	28.6825	8.52689e-08	2.01986e-06	0.27192
BRPF3	215.122	0.00325487	0.000774321	17.1193	3.51029e-05	0.00035784	0.411603
NOTCH2	91.0327	0.00497542	0.00112269	19.0699	1.2602e-05	0.00015189	0.210183
CHCHD2	350.066	-0.00271356	0.000924854	8.11616	0.00438724	0.0194619	0.615388
ARHGEF9	124.476	0.00605687	0.00105158	31.3117	2.19751e-08	6.18535e-07	0.26176
SLC25A46	137.134	-0.00241681	0.000552837	18.9934	1.31174e-05	0.000157573	0.338
SLC39A6	216.591	0.00187588	0.000680493	7.58902	0.00587248	0.0245286	0.410207
ZBTB7B	80.9093	0.00464799	0.000997309	20.7481	5.23828e-06	7.0739e-05	0.216466
MAN2A1	102.185	0.00201137	0.000677356	8.7034	0.00317618	0.0149783	0.229573
GPI	145.12	-0.0034803	0.000623256	30.7449	2.94272e-08	7.92546e-07	0.357428
UBE2L3	135.357	-0.00194921	0.000712451	7.5989	0.00584039	0.0244357	0.365029
CD81	1039.77	-0.00245999	0.000774945	9.70341	0.00183927	0.00957428	0.850971
RPL5	1741.54	-0.00228492	0.000851534	7.13295	0.00756802	0.0300856	0.934386
MAPK14	102.622	0.00221339	0.000537276	17.3262	3.14822e-05	0.000327484	0.251987
ICMT	163.452	0.00211204	0.00077443	7.45057	0.00634163	0.0260768	0.353511
TNFRSF11B	468.72	0.00571335	0.00155538	12.533	0.000399836	0.00276743	0.428666
SESN2	79.0867	0.00298393	0.00105913	7.83532	0.00512351	0.0219604	0.205026
ADIPOR2	166.29	0.00949187	0.000954132	97.3538	5.79828e-23	1.97702e-20	0.296622
WARS	441.861	-0.00250053	0.000783608	9.92212	0.00163304	0.00868555	0.622096
EIF3F	189.807	-0.00436277	0.00101691	17.888	2.34289e-05	0.00025537	0.435801
SNX2	134.803	-0.00270388	0.000603173	20.0166	7.67729e-06	9.85081e-05	0.338543
MFSD12	69.0654	-0.00402579	0.000795844	25.2676	4.99026e-07	9.53864e-06	0.218986
AGPAT9	92.9344	0.0067476	0.000895866	58.6763	1.85868e-14	1.91878e-12	0.2103
BIN1	86.9263	-0.00183431	0.000564164	10.2943	0.00133441	0.00741886	0.248187
UGP2	4854.48	-0.00259834	0.000751328	11.739	0.000612031	0.00394508	0.981386
VWA8	117.566	0.00339236	0.000736549	22.0366	2.67507e-06	3.91842e-05	0.262652
KLF15	129.022	0.00492923	0.0011865	16.0979	6.01496e-05	0.000568058	0.298018
RPS23	1210.9	-0.00406489	0.00122952	10.5713	0.00114857	0.0065977	0.878621
UBALD2	151.856	-0.00454181	0.000955888	21.8429	2.95911e-06	4.26915e-05	0.377865
BRI3	218.039	-0.00369673	0.000962311	14.1454	0.000169214	0.0013593	0.486098
SUN2	179.208	0.00239521	0.000705662	11.6288	0.000649367	0.00413928	0.377981
PLEKHJ1	86.2158	-0.00236343	0.000791007	8.81232	0.00299204	0.0142347	0.252569
RPS12	2581.6	-0.00283199	0.000925472	9.52002	0.00203243	0.0103909	0.95808
RPS19	1322.86	-0.00322387	0.00105793	9.35935	0.00221851	0.0111236	0.883701
GCN1L1	92.6891	0.00310522	0.000899309	11.4891	0.000700041	0.0044075	0.221197
NPM1	209.773	-0.00460832	0.00118037	14.8548	0.000116115	0.00098863	0.457285
PGM1	573.885	-0.00337575	0.000675103	23.9264	1.00088e-06	1.71451e-05	0.709699
CTNND1	434.163	0.00231778	0.000683113	11.3266	0.000764058	0.00473373	0.639702
VAMP8	818.91	0.00304896	0.000493228	39.4474	3.37022e-10	1.49782e-08	0.807461
GABARAPL1	173.263	0.00580579	0.000715219	66.9429	2.79488e-16	4.01204e-14	0.342731
RBFOX2	123.785	0.0017995	0.000585945	9.44533	0.00211688	0.0107188	0.2789
ELF1	148.398	0.00256717	0.000627859	16.8491	4.0473e-05	0.000403242	0.326754
ZFYVE9	86.5556	0.00382597	0.000632777	36.8744	1.25988e-09	4.92795e-08	0.206887
NUBP2	66.2914	-0.00184193	0.000745104	6.03277	0.0140427	0.0495167	0.213945
RPL14	1160.54	-0.00224605	0.000764652	8.78402	0.00303881	0.0144062	0.885369
DUSP23	260.498	-0.00439298	0.00115755	13.4917	0.00023962	0.00180425	0.489627
OLA1	122.655	-0.00347703	0.000843704	16.9304	3.87761e-05	0.000389742	0.333579
NSDHL	78.9854	0.00254385	0.0010134	6.2881	0.0121551	0.0442412	0.220421
DCAF11	258.9	0.00146854	0.000477802	9.40754	0.00216095	0.0109035	0.5146
WTAP	75.813	0.00163639	0.000563401	8.40391	0.00374416	0.0170974	0.220421
VAMP3	92.5232	-0.00311617	0.000624013	24.8971	6.04743e-07	1.12741e-05	0.267615
TERF2IP	161.297	0.0019893	0.000530323	14.1655	0.000167413	0.00135088	0.348121
RPL8	4181.55	-0.00186549	0.000652911	8.21024	0.00416545	0.0186801	0.987242
VPS25	115.454	-0.00460156	0.000757771	36.4781	1.54395e-09	5.91155e-08	0.320627
C8orf59	76.593	-0.00257572	0.00087744	8.37284	0.00380869	0.0173183	0.240315
COMMD1	72.9267	-0.00181428	0.000576344	10.0198	0.00154865	0.0083298	0.222903
PRLR	710.188	0.00191318	0.000628882	9.28712	0.00230771	0.0115065	0.719238
TMEM168	93.0728	0.00221429	0.000667874	10.696	0.00107368	0.00625262	0.237484
IRX1	118.8	-0.00231049	0.000927733	6.12937	0.0132954	0.0474884	0.318688
CREBL2	128.696	0.00232707	0.000710586	10.3715	0.00127977	0.00719308	0.314771
RPL15	2001.16	-0.00326892	0.000674928	22.6396	1.95411e-06	3.00979e-05	0.950207
ARHGAP10	171.874	-0.0014673	0.000520624	8.14068	0.00432829	0.0192899	0.383294
GALNT1	232.358	-0.00226289	0.000721205	9.9424	0.00161515	0.00861808	0.469888
ARHGEF26	471.348	0.00671213	0.00119293	30.9161	2.69427e-08	7.35288e-07	0.555978
EIF4A1	88.9461	-0.00399744	0.00109532	12.9474	0.000320358	0.00231908	0.260713
RAB3D	174.268	-0.00198923	0.000693873	8.18283	0.00422888	0.0189055	0.404118
GCLM	94.0365	0.00256454	0.000766329	11.116	0.000855854	0.00517078	0.253733
COX4I1	728.931	-0.00187348	0.000699107	7.09329	0.00773729	0.0306651	0.805367
SNHG8	125.612	-0.0036218	0.00118425	9.09989	0.00255625	0.0125453	0.333928
GPR107	227.595	0.00525831	0.000862976	35.068	3.18384e-09	1.14546e-07	0.406251
CA6	1776.12	-0.00393795	0.000690333	31.1941	2.33474e-08	6.5078e-07	0.915151
RAB11FIP1	407.697	0.00190634	0.000517569	13.3927	0.000252603	0.00188272	0.58258
PPP1R14B	83.5227	-0.00340772	0.00103292	10.624	0.00111628	0.0064484	0.251832
PSMC5	283.131	0.00184835	0.00047101	15.4721	8.37333e-05	0.000749838	0.528755
CYB5A	922.746	-0.00314381	0.00061731	24.7828	6.4167e-07	1.18548e-05	0.846977
PPP1R1B	190.98	-0.00442452	0.00105333	16.3264	5.33158e-05	0.000512281	0.387172
CAMLG	90.7854	-0.00221537	0.000836754	7.09709	0.0077209	0.0306085	0.251173
EFCAB14	230.662	0.0020707	0.000614909	11.3982	0.000735151	0.00458033	0.439795
FAM84B	310.121	0.00495165	0.000786629	38.6274	5.12936e-10	2.17846e-08	0.50095
EIF3M	245.696	-0.00253511	0.000622981	16.3053	5.39124e-05	0.000516403	0.51619
USP25	99.9241	0.00222857	0.000572809	15.3543	8.91177e-05	0.000789635	0.252957
TXN	146.791	-0.00334903	0.000932628	12.3623	0.000438101	0.00296929	0.395044
SGPL1	77.3239	0.00244443	0.000867773	7.85878	0.00505744	0.0217169	0.204018
SLC9A3R2	98.2152	0.00494873	0.000982671	25.3016	4.90303e-07	9.40949e-06	0.251794
ARPC5L	178.419	0.00208083	0.000552739	14.5812	0.00013425	0.00111784	0.418583
LETMD1	69.7233	-0.00348371	0.000978187	12.0611	0.000514852	0.0033987	0.205336
SLC1A2	253.054	-0.00331464	0.000865104	13.6308	0.000222504	0.00169536	0.448055
RNA28S5	15708.6	0.00765409	0.00197788	14.5473	0.000136682	0.00113414	0.998759
SPG21	117.202	-0.00247587	0.000671612	13.3956	0.000252215	0.0018808	0.299608
SEC31A	393.406	-0.00245707	0.000662658	13.8342	0.000199672	0.00155439	0.611742
RER1	145.021	-0.00191428	0.000599815	10.0064	0.00156001	0.00838096	0.37422
PHF20	144.526	0.00200627	0.000604175	11.1166	0.000855576	0.00517078	0.300849
HN1L	157.54	0.00174249	0.000580087	9.04437	0.00263505	0.0128485	0.362469
GLB1	84.0074	-0.00342143	0.000754031	20.5295	5.87183e-06	7.78302e-05	0.237794
ARFGEF2	332.307	0.00337571	0.000608164	30.7103	2.99575e-08	8.03814e-07	0.502579
MAPKAP1	301.876	0.00159419	0.000369772	18.8958	1.38055e-05	0.000164874	0.522201
PDCD6	175.275	-0.00144018	0.000560568	6.6976	0.00965429	0.0367313	0.417652
HUWE1	175.58	0.00310275	0.00102156	9.09646	0.00256104	0.0125645	0.314887
LIMS1	109.346	-0.00299779	0.000678981	19.4366	1.03995e-05	0.000128805	0.287858
PAICS	109.015	-0.00273367	0.000780029	12.2534	0.000464423	0.00311387	0.277504
GNB2L1	2749.1	-0.00243189	0.000810149	9.11383	0.00253685	0.0124714	0.97363
CACNA2D1	104.521	0.00226026	0.000784293	8.13579	0.00434	0.0193292	0.23252
TAF9	82.6876	-0.00230471	0.000645973	12.6243	0.00038077	0.00265595	0.250204
COMMD7	167.673	-0.00232162	0.00067164	12.1926	0.000479787	0.00319747	0.412572
LRG1	250.491	-0.0073004	0.00120055	37.0264	1.1654e-09	4.62134e-08	0.465312
TUBB	316.588	-0.00334282	0.000838947	16.1998	5.6999e-05	0.000541509	0.582115
CEP104	112.872	0.00253237	0.000594878	18.1319	2.06121e-05	0.000230083	0.24493
SNHG16	283.492	-0.00225889	0.000638622	12.1841	0.00048198	0.00321059	0.54194
DNAJC4	92.5709	-0.00198045	0.000762667	6.66131	0.00985285	0.0372891	0.269826
RCAN3	81.7823	-0.00504545	0.000808269	38.1462	6.56367e-10	2.71532e-08	0.222127
CLPTM1	122.398	-0.00200349	0.000779695	6.35775	0.011687	0.042962	0.322139
DAB2	1290.04	-0.00188741	0.00067589	7.97126	0.00475258	0.020724	0.885291
PHTF2	91.987	0.00407341	0.00101871	15.6217	7.73601e-05	0.000699751	0.233955
SNX17	158.374	0.00200109	0.000767369	6.48123	0.010902	0.0405644	0.366658
PTRHD1	147.728	-0.0029023	0.000865918	11.0328	0.000895128	0.00535622	0.380696
BCKDK	150.771	-0.00562782	0.000787038	49.5868	1.89783e-12	1.29116e-10	0.381277
LLGL2	91.255	-0.0024908	0.000878976	7.72645	0.00544176	0.0231114	0.255594
NCOA2	102.263	0.00263636	0.000817772	10.4117	0.00125219	0.00707962	0.219064
RBBP7	332.735	0.00340037	0.000546351	39.1103	4.00529e-10	1.7423e-08	0.564354
TRIM44	99.8284	0.00332344	0.000714759	21.7052	3.17923e-06	4.55923e-05	0.244193
ST14	288.26	-0.00431737	0.000747124	31.9921	1.54799e-08	4.60071e-07	0.536782
UBE2E3	105.638	-0.0059798	0.000747864	63.8959	1.31167e-15	1.69631e-13	0.307791
C1RL	67.6795	-0.00240083	0.000665243	13.0795	0.000298548	0.00217767	0.202621
NSMCE1	184.193	-0.00327422	0.000733627	20.4759	6.03881e-06	7.97489e-05	0.42502
DBI	949.246	-0.0057512	0.00103589	29.5427	5.46972e-08	1.37029e-06	0.84054
PSMD5	85.848	-0.00134896	0.000508484	7.09036	0.00774997	0.0306977	0.237019
C14orf166	171.324	-0.00208525	0.000543527	14.5267	0.000138187	0.00114531	0.421259
SYAP1	314.594	0.00162155	0.000556009	8.65494	0.00326175	0.0152765	0.548493
OPA1	148.091	0.00220027	0.000623378	12.5061	0.000405618	0.00279801	0.325397
SLTM	148.184	0.00202492	0.000680316	8.88291	0.00287852	0.0137852	0.309187
KDM5B	113.78	-0.00265653	0.000989627	7.35429	0.00669029	0.0272143	0.247954
RALGDS	148.129	0.00245117	0.00096154	6.3168	0.0119599	0.0436968	0.348237
ALDH3A2	85.3297	-0.00638305	0.000675085	88.9216	4.10776e-21	1.11258e-18	0.228991
ANKH	234.87	-0.00407731	0.00108989	12.7191	0.000361942	0.00255065	0.446776
RCC2	185.148	-0.00184667	0.000720313	6.65788	0.00987183	0.0373511	0.407957
ATM	115.679	0.00273786	0.000776749	12.5821	0.000389457	0.00270603	0.231822
AGFG1	80.0249	-0.00219152	0.00068957	10.215	0.00139303	0.00763534	0.233916
HOOK3	115.466	-0.00239217	0.000918472	6.69997	0.00964147	0.0366923	0.262148
KIF5B	473.389	0.00242319	0.000590771	16.7239	4.32322e-05	0.000425943	0.615931
PYROXD2	89.5929	-0.00427827	0.000841202	25.9334	3.53393e-07	7.12493e-06	0.261721
CTSA	84.5876	-0.00432552	0.000830952	26.0937	3.25245e-07	6.66034e-06	0.22744
TNKS2	189.566	0.00204588	0.000649565	9.75467	0.00178868	0.00934029	0.379881
SIGMAR1	107.245	-0.00229821	0.000810805	7.92124	0.00488579	0.0211315	0.285182
SREBF2	208.064	0.00311307	0.000919151	10.9715	0.000925247	0.0055066	0.436926
XPC	107.053	0.00461401	0.000810685	31.5447	1.94898e-08	5.59553e-07	0.218637
SYPL1	66.8858	-0.00317048	0.000745395	17.4255	2.98789e-05	0.000314052	0.211308
AIF1L	777.567	0.00197802	0.000453829	19.2484	1.14766e-05	0.000140329	0.812231
VPS51	163.215	-0.00323945	0.000513559	39.4528	3.36093e-10	1.49782e-08	0.393338
HDAC2	132.522	-0.00299407	0.000691691	18.6939	1.53474e-05	0.000180288	0.344709
XPNPEP1	78.6621	-0.00386299	0.00072062	28.1756	1.10792e-07	2.55283e-06	0.22046
BAG5	108.656	0.00200429	0.000616334	10.7001	0.00107131	0.00624642	0.26207
NCOA1	294.422	-0.00199216	0.000535551	13.7551	0.00020826	0.0016073	0.491217
ATP5F1	276.799	-0.00182833	0.000647561	7.94612	0.00481905	0.0209248	0.549851
ACTN1	271.925	-0.00323087	0.000783647	16.592	4.6346e-05	0.000453199	0.495482
CHD3	138.614	-0.00475097	0.00107957	19.5316	9.89511e-06	0.000123302	0.28654
RBM39	245.605	0.00206048	0.000640858	10.5243	0.00117816	0.0067327	0.463606
ERGIC1	214.812	0.00250218	0.0006748	13.6654	0.000218447	0.00166976	0.449063
TIPRL	63.7431	-0.00227676	0.000745115	9.33017	0.00225411	0.0112745	0.20076
RELA	79.3986	-0.00276701	0.000741231	14.1524	0.000168581	0.00135726	0.227557
DDRGK1	126.791	0.00232271	0.000718916	10.3886	0.00126795	0.00713783	0.306123
MPV17	115.183	-0.00376997	0.00102044	13.5005	0.000238503	0.00179911	0.294877
TRAPPC2L	75.4781	-0.00197877	0.000777839	6.50734	0.010743	0.0400874	0.233451
DPP7	125.79	-0.00227728	0.000775754	8.40034	0.00375151	0.0171179	0.340249
ALDH1A1	188.443	0.00449956	0.00102939	18.6078	1.60558e-05	0.000187231	0.336836
NUCB1	275.8	-0.00276701	0.000490253	31.1081	2.44051e-08	6.76322e-07	0.545663
LY6D	158.952	-0.0149488	0.0011906	152.372	5.25455e-35	6.28575e-32	0.337728
TSPAN13	167.008	0.00190952	0.000755779	6.2621	0.0123348	0.044691	0.3869
CTSD	200.943	-0.00307465	0.00117781	6.37129	0.0115981	0.0427448	0.437003
MLEC	273.414	0.003112	0.000704886	19.6625	9.23987e-06	0.000115841	0.470314
ARF1	878.809	-0.00139318	0.000444467	9.80992	0.00173573	0.00911353	0.850273
SLC30A2	214.563	0.00211802	0.00061216	11.8628	0.000572676	0.00372149	0.438244
DCTN2	165.845	-0.0018745	0.000585268	10.3589	0.00128851	0.00723368	0.395432
TSPO	191.831	-0.00314327	0.000718248	18.3231	1.86432e-05	0.000211727	0.456005
FTH1	20632.8	-0.00642668	0.000983421	41.0893	1.45432e-10	6.9822e-09	0.998953
GABARAP	106.029	-0.00289593	0.00104365	7.11647	0.00763791	0.030313	0.296739
AP3B1	177.013	0.00179667	0.000643794	7.92203	0.00488364	0.0211286	0.373638
LHFPL2	102.861	0.00394578	0.000759237	26.6332	2.45978e-07	5.23114e-06	0.241013
CES3	90.0642	-0.00224137	0.000786764	8.12556	0.00436454	0.0193852	0.234498
IRX2	618.377	0.00604442	0.00089413	45.8216	1.29526e-11	7.74727e-10	0.67821
IGBP1	245.162	-0.00346075	0.000788824	19.244	1.15032e-05	0.000140534	0.487998
FKBP4	631.495	-0.00158356	0.000605083	6.66197	0.0098492	0.0372852	0.771629
ACACA	138.795	0.00299999	0.000810269	13.6075	0.000225285	0.00171381	0.2967
SAT2	110.59	-0.00328843	0.000987632	11.2072	0.00081479	0.00498777	0.310428
KLHDC2	67.4642	-0.00219071	0.000622757	12.47	0.00041354	0.00284445	0.209602
RAPGEF1	120.174	0.00211363	0.00059569	12.5353	0.000399327	0.00276657	0.272036
LYZ	10030.5	0.0164443	0.00112832	210.138	1.28139e-47	4.5986e-44	0.851863
MSRB2	72.1043	-0.00297984	0.000766247	14.9071	0.00011294	0.000966179	0.22426
SNRPB	131.069	-0.00273076	0.000855403	9.58965	0.00195677	0.0100896	0.342847
CAMTA1	114.154	-0.00643172	0.000942068	44.6355	2.37344e-11	1.3574e-09	0.325901
SFRP1	399.092	-0.00712654	0.00211259	9.36818	0.00220784	0.0110853	0.510994
HSD17B4	170.501	0.00195952	0.000721059	7.33686	0.00675549	0.0274251	0.356924
LTA4H	137.738	-0.00198865	0.000604338	10.7766	0.00102793	0.0060253	0.33959
NREP	111.691	-0.0085752	0.00114218	56.414	5.87109e-14	5.58142e-12	0.320316
TPCN1	79.6194	0.00278676	0.000665934	17.0386	3.66267e-05	0.000370265	0.21061
OSBPL9	130.318	0.0026689	0.000651876	16.7378	4.29173e-05	0.000424004	0.313763
SELT	65.6301	-0.00262013	0.000766139	11.2572	0.000793137	0.00488019	0.211967
SREBF1	353.51	-0.00254327	0.000787941	9.97824	0.00158401	0.00848766	0.575833
UBE2D2	142.761	-0.0023579	0.000526025	20.0351	7.60334e-06	9.77135e-05	0.378679
SRGAP1	96.9967	0.00316011	0.000779412	16.8825	3.97672e-05	0.000398088	0.22046
TXNRD1	252.601	0.00288813	0.000498104	34.294	4.73846e-09	1.60048e-07	0.469849
NUDT5	77.7644	-0.00224792	0.000749915	8.99526	0.0027068	0.0131182	0.217358
LPO	148.233	0.00839745	0.00192657	16.8703	4.00236e-05	0.000399818	0.262148
CRNDE	93.5345	-0.00258874	0.000796842	10.2844	0.00134157	0.00745577	0.292822
RASAL2	139.884	0.00358932	0.000778892	22.1985	2.45864e-06	3.6536e-05	0.263156
SSR2	365.042	-0.00289922	0.000616064	21.967	2.77373e-06	4.03822e-05	0.628379
SECISBP2	146.088	0.00222496	0.000577945	14.9684	0.000109326	0.000938059	0.315896
ICK	77.4145	-0.00232823	0.000672352	11.9757	0.000538975	0.00354096	0.211618
PAIP2B	136.089	0.00156423	0.000624134	6.12594	0.0133212	0.0475687	0.311707
RPS3	2069.68	-0.00363603	0.000932817	14.9537	0.000110184	0.000944855	0.941676
CLINT1	701.457	0.00401995	0.000571641	50.0727	1.48152e-12	1.02246e-10	0.754295
AGO1	103.248	0.00248959	0.000632749	15.3635	8.86867e-05	0.000786349	0.231202
RAB3GAP1	87.1402	0.0016002	0.000608657	6.89974	0.00862084	0.0334969	0.223174
DDHD2	177.058	0.00177325	0.000545009	10.3962	0.00126273	0.00712237	0.388296
YWHAZ	566.988	-0.0024302	0.000536077	20.232	6.85951e-06	8.92731e-05	0.756234
RAB15	231.668	-0.00324533	0.000850783	14.1937	0.00016492	0.00133452	0.478613
GPAA1	145.378	-0.00305125	0.000885194	11.2563	0.000793552	0.00488065	0.370691
PPA2	172.252	-0.00236573	0.000648973	12.7725	0.000351745	0.00249348	0.420173
ATP8B1	117.276	0.00404961	0.000773285	26.9213	2.11913e-07	4.60214e-06	0.23318
UBP1	72.1212	0.00264282	0.00072074	13.6743	0.000217404	0.00166356	0.201303
RERE	197.927	0.00397957	0.00069468	33.1423	8.56558e-09	2.74462e-07	0.410711
CRCP	113.525	0.00203307	0.000592865	12.0886	0.000507298	0.00335433	0.278163
MCCC2	293.542	0.00260139	0.000632406	16.6495	4.49617e-05	0.00044126	0.533331
METTL21B	84.6554	-0.00288207	0.000811363	12.2411	0.000467477	0.00312559	0.236553
LSM3	177.523	-0.0014808	0.000600363	6.06038	0.0138248	0.0489166	0.418001
PAFAH1B1	230.142	0.00103088	0.000401959	6.64031	0.00996968	0.0376519	0.464498
MCUR1	225.616	0.00371771	0.000564061	43.9756	3.32488e-11	1.81062e-09	0.465312
OXCT1	262.78	0.00445993	0.000687534	41.9129	9.54311e-11	4.78991e-09	0.475705
TMEM261	120.465	-0.00161183	0.000563971	8.17114	0.00425622	0.0189981	0.329391
MIIP	123.831	-0.00254139	0.000881616	7.94688	0.00481703	0.0209224	0.333385
RPL10A	1123.7	-0.00297126	0.000772775	14.5925	0.000133447	0.00111254	0.88118
STX5	97.0492	-0.0020337	0.000614171	10.9095	0.000956744	0.00567523	0.261799
PACS2	90.0996	-0.00221162	0.000650743	11.4496	0.000715089	0.00448258	0.250785
LRP10	282.433	-0.00315619	0.000564032	30.381	3.54995e-08	9.31619e-07	0.544693
OSTC	136.351	-0.00682406	0.000998655	44.1292	3.07406e-11	1.69073e-09	0.377322
STARD7	139.283	0.00238632	0.000694461	11.7097	0.00062176	0.00399882	0.330903
GRHPR	113.998	-0.00317861	0.000709343	20.1736	7.07222e-06	9.16261e-05	0.317175
CAPN2	97.2793	-0.0207674	0.00199037	92.5448	6.58181e-22	1.96837e-19	0.238686
SECISBP2L	228.26	0.00398338	0.000760246	26.9363	2.10273e-07	4.57343e-06	0.387443
SORL1	232.146	0.00267689	0.00102826	6.31113	0.0119982	0.0437922	0.4047
EID1	349.619	0.00209146	0.000392379	28.6586	8.63318e-08	2.03831e-06	0.591577
CREB3L1	448.233	0.00406224	0.00115433	11.6051	0.000657721	0.00417954	0.600845
NDUFC2	168.651	-0.00249155	0.000970062	6.32805	0.0118843	0.0435211	0.408074
TLE1	134.139	0.00375727	0.000667757	31.7437	1.7592e-08	5.12238e-07	0.305037
ACO2	124.981	-0.00223621	0.00071388	9.8699	0.00168004	0.00886982	0.319696
TBC1D9	137.862	0.00376908	0.000740583	25.491	4.44451e-07	8.6101e-06	0.277349
BTN3A2	142.161	0.00251419	0.000788902	10.224	0.00138625	0.00761273	0.297398
WNK1	214.211	0.00152202	0.000555582	7.59508	0.00585278	0.0244804	0.407531
BTF3	532.269	-0.00402082	0.000693469	32.2894	1.32837e-08	4.04858e-07	0.73983
ZMYND8	106.97	0.00280762	0.000972588	8.88261	0.00287899	0.0137852	0.222283
UNC13B	134.725	0.00373816	0.000830837	20.0366	7.59734e-06	9.77135e-05	0.305968
SLC6A14	148.795	-0.00413161	0.000936167	19.3531	1.08645e-05	0.000133641	0.32276
DSTYK	105.173	0.00334767	0.00101236	10.8153	0.00100665	0.00592718	0.207353
STAC2	224.849	0.00875979	0.0012265	52.7599	3.76921e-13	3.02274e-11	0.277853
AP3S1	101.332	-0.00250419	0.000714195	12.0769	0.000510505	0.00337399	0.297631
MAL2	154.379	-0.00234241	0.000639642	13.1881	0.000281726	0.00206986	0.389731
PTPN9	105.65	0.00178856	0.000594368	9.10256	0.00255253	0.0125313	0.26494
TK2	75.8614	0.00203622	0.000737244	7.42455	0.00643399	0.026369	0.208787
GATA3	228.723	0.00380675	0.000833541	21.2722	3.98475e-06	5.52668e-05	0.404235
DCX	86.4389	-0.0065334	0.00134814	23.8987	1.01542e-06	1.73529e-05	0.213557
AK4	440.352	-0.00173051	0.000563056	9.31214	0.00227641	0.0113741	0.658937
RPL10	348.747	-0.00449071	0.00141845	9.48164	0.00207539	0.0105817	0.593594
NMT1	161.927	0.00293685	0.00064984	20.4605	6.0874e-06	8.02429e-05	0.36879
MRPL12	63.4347	-0.00213586	0.000820423	6.69349	0.00967655	0.0368021	0.208981
TMEM9B	72.8377	0.00226485	0.000647785	12.2872	0.000456081	0.00306941	0.222321
PPIC	99.4074	-0.00341016	0.00082077	17.0471	3.64646e-05	0.000368886	0.279249
S100B	131.675	-0.0074727	0.000885196	71.3492	2.99274e-17	4.93801e-15	0.311358
ARMCX3	172.813	0.00181406	0.000624962	8.55374	0.00344814	0.0159671	0.384923
SNX8	70.6	-0.00207293	0.000760181	7.3263	0.00679528	0.0275399	0.204522
CCNI	1394.62	-0.00156992	0.000578571	7.30145	0.0068899	0.0278291	0.919688
UBE3C	118.286	0.00209921	0.000618384	11.5443	0.000679561	0.00429929	0.278861
PARVA	191.69	0.00161566	0.000551975	8.40709	0.0037376	0.0170762	0.411099
C5orf38	275.213	0.00469272	0.00102364	21.4056	3.71683e-06	5.20538e-05	0.461977
MYL6	1603.38	-0.00163255	0.000534052	9.22253	0.00239055	0.0118373	0.932757
C4BPA	212.437	-0.0086542	0.00158641	27.1244	1.90772e-07	4.2002e-06	0.35545
CORIN	134.701	-0.00599968	0.00156563	13.2917	0.000266586	0.00197463	0.26207
SMAP1	84.9646	-0.00242458	0.000658293	13.7373	0.000210241	0.0016191	0.223872
GFPT1	585.709	0.00220818	0.000550461	15.921	6.60435e-05	0.000612438	0.701167
RAB11FIP5	85.5333	0.00363173	0.000832728	18.1693	2.02109e-05	0.000226662	0.23283
EPHA7	144.524	-0.00458955	0.000828359	30.2047	3.88764e-08	1.00735e-06	0.318416
ATP1A1	330.608	0.00534846	0.000916648	32.9157	9.62443e-09	3.0298e-07	0.509482
ARFGEF1	255.486	0.00193256	0.000599229	10.236	0.00137729	0.00758028	0.439058
SLC52A2	69.4283	-0.00273211	0.000888981	9.3392	0.00224303	0.011223	0.212859
SURF6	83.8587	0.00359899	0.000720502	25.5653	4.2766e-07	8.3185e-06	0.226277
C9orf78	127.151	0.00276907	0.000690255	16.2518	5.54577e-05	0.000528265	0.299376
UBLCP1	166.528	-0.0020332	0.000703544	8.22286	0.00413659	0.0185797	0.392136
FGGY	78.9983	0.00441493	0.0007522	34.5332	4.19048e-09	1.44602e-07	0.206112
SIRT2	109.823	-0.00196924	0.000708451	7.62286	0.00576329	0.0242119	0.297708
DSC2	315.035	-0.00323634	0.000663551	23.4901	1.25559e-06	2.07172e-05	0.532788
ACSL3	331.451	0.00407374	0.00064572	39.8268	2.77513e-10	1.25993e-08	0.500368
NPDC1	366.373	-0.00336781	0.000698859	22.5917	2.00352e-06	3.07928e-05	0.645984
ADK	88.9997	-0.0035008	0.000685442	25.6677	4.05567e-07	7.97523e-06	0.243262
ATP5G1	130.761	-0.00237764	0.000847897	7.73389	0.00541937	0.0230367	0.343313
CASP4	238.341	-0.00313639	0.00066639	22.4383	2.17e-06	3.28937e-05	0.518711
PPP4C	85.264	-0.00333407	0.00087641	14.0545	0.000177585	0.0014186	0.269865
UBE2J1	223.537	-0.00154829	0.000600355	6.70234	0.00962866	0.0366767	0.46539
PCP4L1	185.054	0.00281059	0.00081562	11.9323	0.000551689	0.00360962	0.408772
NDUFA4	621.299	-0.00306452	0.000839896	12.751	0.000355818	0.00251491	0.769806
MLF2	203.538	-0.00227184	0.000774814	8.51855	0.00351545	0.0162465	0.47299
ATL1	132.553	0.00339103	0.000885352	14.2461	0.000160396	0.00130601	0.308528
KRT19	1033.73	-0.00284873	0.00102311	7.27479	0.00699291	0.0281261	0.725753
HSD17B10	143.746	-0.00396866	0.000860907	20.8878	4.86991e-06	6.58884e-05	0.347811
TNRC6B	132.591	0.00266039	0.00088224	9.08503	0.0025771	0.0126264	0.235855
MBNL2	151.248	0.00197367	0.000518529	14.4612	0.00014308	0.00118041	0.337418
YPEL3	79.0304	-0.00292496	0.00113125	6.16302	0.0130449	0.0467913	0.224299
TXNIP	786.753	0.0132956	0.00190054	43.8899	3.47376e-11	1.86763e-09	0.486951
AKR7A2	323.303	-0.00250305	0.000962482	6.2146	0.0126701	0.0457557	0.598868
SCNN1B	99.7795	-0.00613224	0.00124878	23.9898	9.68498e-07	1.667e-05	0.260286
VWA1	204.089	-0.00440089	0.000810073	28.492	9.40874e-08	2.2069e-06	0.474076
FIBP	91.0406	-0.00355973	0.000891187	15.3787	8.79757e-05	0.000780668	0.24493
SLC38A3	72.4614	-0.00886902	0.00109141	62.6772	2.43513e-15	3.03968e-13	0.218637
COX7A2L	113.51	-0.00329005	0.000737508	19.3679	1.07802e-05	0.000132832	0.325707
ANXA5	232.055	-0.00164845	0.000540767	9.18224	0.00244374	0.012055	0.485749
PSMD8	330.29	-0.00205754	0.000508338	16.211	5.66649e-05	0.000539049	0.614845
BSPRY	429.867	-0.00147113	0.000506735	8.50717	0.00353749	0.0163329	0.658433
PTOV1	162.904	-0.00240092	0.000562934	17.9394	2.28045e-05	0.000250274	0.399465
MARCKSL1	234.12	-0.00419209	0.000900766	21.1923	4.15433e-06	5.70674e-05	0.511537
NDUFS8	163.591	-0.00285515	0.000910175	9.50696	0.00204694	0.0104569	0.409547
TBC1D8	382.675	0.00370455	0.000924572	15.9065	6.65483e-05	0.000616721	0.552371
PIEZO1	83.0847	0.00377718	0.00101375	13.4545	0.00024442	0.00183315	0.215147
ABCG2	574.888	0.00598434	0.000982848	35.2278	2.93311e-09	1.06057e-07	0.635281
TRPS1	317.501	-0.0062722	0.000897303	48.1165	4.01634e-12	2.5854e-10	0.51239
FAM83F	199.025	-0.00227127	0.000719104	9.80335	0.00174194	0.00913694	0.447551
YIPF6	103.516	0.00235277	0.000553608	18.0298	2.17471e-05	0.00024088	0.256641
LARP4B	210.996	0.00297213	0.000613963	23.4618	1.27418e-06	2.09278e-05	0.401171
SLC39A14	93.3082	0.00410865	0.00103647	15.2829	9.25499e-05	0.000815564	0.20204
LINC00657	439.345	0.00264228	0.000814501	10.0981	0.00148419	0.00804286	0.632528
MOCS2	160.016	0.00267045	0.000677263	15.6394	7.66415e-05	0.000694125	0.374413
C21orf33	225.24	0.00106284	0.000416901	6.59831	0.0102075	0.0384591	0.479195
PSMD12	148.602	0.00182792	0.000568716	10.3887	0.00126785	0.00713783	0.345756
ATIC	72.0393	-0.0035963	0.000743499	23.4029	1.31377e-06	2.14309e-05	0.209563
LGMN	226.854	-0.00655076	0.000739921	74.5181	6.00863e-18	1.10582e-15	0.455191
IRAK4	86.4081	-0.0031389	0.000650588	23.7092	1.12046e-06	1.88561e-05	0.24268
PITHD1	82.2079	0.0023847	0.000633972	14.1862	0.000165585	0.00133838	0.214876
DRAP1	82.23	-0.00249763	0.000564158	19.4414	1.03731e-05	0.00012874	0.249777
CCT6A	275.561	-0.0018348	0.000582953	9.97581	0.0015861	0.00849571	0.528445
HIBCH	481.08	-0.00354007	0.000843358	17.4218	2.99378e-05	0.00031438	0.707643
NDRG1	540.125	-0.00289884	0.000576659	25.8883	3.61761e-07	7.27323e-06	0.717997
NGFRAP1	65.4652	-0.013191	0.000876779	215.223	9.96292e-49	4.76726e-45	0.215768
MRPL40	140.452	-0.00177998	0.000671599	7.03967	0.00797237	0.0314405	0.359755
SLC17A5	123.762	0.00452563	0.000901673	24.6347	6.92916e-07	1.25688e-05	0.29957
UQCRC2	257.775	-0.00283222	0.0006304	20.2296	6.86811e-06	8.93041e-05	0.522124
RAN	231.265	-0.00242398	0.000708684	11.3321	0.000761773	0.00472161	0.489433
BBX	157.208	0.0019931	0.000610227	10.9376	0.000942298	0.0055988	0.295847
MAPKAPK2	108.723	0.00183851	0.000632393	8.65425	0.00326299	0.0152773	0.281847
EFNB2	119.203	0.00276352	0.00100124	7.50994	0.00613593	0.0253617	0.27731
RB1CC1	149.591	-0.00199912	0.000637302	9.91022	0.00164363	0.00872896	0.315275
SCARB1	152.347	-0.00425457	0.000934657	19.4524	1.03139e-05	0.000128187	0.370225
ALKBH7	142.552	-0.00422555	0.000750326	31.2654	2.25057e-08	6.3223e-07	0.3831
ROPN1	91.7369	-0.00274602	0.000867699	9.88112	0.00166984	0.00883217	0.260558
SLC38A2	103.607	0.00376181	0.000894598	17.8843	2.34755e-05	0.000255683	0.250242
QARS	358.821	-0.00319337	0.000559501	32.609	1.12689e-08	3.48632e-07	0.629736
ADH5	104.734	-0.00365687	0.000763797	22.5784	2.01736e-06	3.095e-05	0.295187
IFI30	157.414	-0.00684125	0.00107548	38.8025	4.68929e-10	2.00342e-08	0.384263
TSC22D3	289.404	0.00411352	0.00108624	13.6159	0.000224275	0.00170703	0.454182
PHLDA1	486.445	-0.00701201	0.00147536	21.5912	3.37401e-06	4.79544e-05	0.590569
IDI1	851.431	0.00264482	0.000929148	7.94453	0.0048233	0.020937	0.785357
CD46	398.126	0.00280914	0.000858803	10.1888	0.00141294	0.0077297	0.602668
COL4A2	117.419	-0.00719218	0.000989655	50.514	1.18319e-12	8.45888e-11	0.293171
SLFN13	97.1024	0.00602008	0.000940502	40.1934	2.30022e-10	1.06172e-08	0.221856
SLC38A1	297.309	0.00281218	0.000659567	17.9078	2.31874e-05	0.000253507	0.461318
SLC39A12	62.7725	-0.0041634	0.000823735	25.0558	5.5696e-07	1.05103e-05	0.206073
COG4	71.3684	-0.00192338	0.000627905	9.25837	0.00234421	0.0116521	0.201613
SLC11A2	162.719	0.00505214	0.00109211	20.9661	4.6747e-06	6.37303e-05	0.296506
CSRP1	206.825	-0.00178594	0.000684376	6.83555	0.00893613	0.0345122	0.453058
PDAP1	206.965	0.001511	0.000615476	6.02978	0.0140665	0.0495885	0.45965
CSTB	358.701	-0.00366538	0.000734749	23.8865	1.02187e-06	1.74215e-05	0.645131
NBAS	103.525	0.00199263	0.000788093	6.3549	0.0117058	0.0429871	0.225075
TMEM66	679.978	0.00156845	0.000511	9.39805	0.00217216	0.0109447	0.77287
SLC16A1	413.817	-0.00442036	0.00140031	8.94448	0.00278309	0.0134245	0.576104
TPD52	280.177	0.00207044	0.000464399	19.8645	8.31282e-06	0.00010579	0.531547
NPEPPS	127.491	-0.00203521	0.000595003	11.6244	0.000650909	0.00414433	0.324931
PRKACB	130.367	-0.00174866	0.000566367	9.43622	0.00212742	0.0107646	0.318184
CCT7	240.541	-0.00203735	0.000612785	10.7988	0.00101567	0.00597541	0.503161
CSNK2B	121.204	-0.00238427	0.000955847	6.17844	0.0129317	0.0464444	0.330748
HEATR5A	83.2136	-0.00202464	0.00066115	9.45025	0.0021112	0.0106951	0.22205
EIF2D	171.708	-0.00206823	0.000651232	10.2781	0.00134621	0.00746712	0.393066
TAPBPL	69.7126	-0.00220944	0.000834687	6.84432	0.00889233	0.0343698	0.209175
INTS10	199.443	0.00280591	0.000567768	24.6538	6.86109e-07	1.24989e-05	0.421763
FXR1	189.155	-0.00343226	0.000784355	19.3018	1.11603e-05	0.000136884	0.418234
TJP1	139.234	0.00276294	0.00090094	9.23904	0.0023691	0.0117524	0.281382
DDX6	129.916	0.00365006	0.000846178	19.0863	1.24942e-05	0.000150844	0.300888
LPIN2	148.836	0.00255094	0.000847661	9.32044	0.00226611	0.0113266	0.310544
PANK3	664.776	0.00197723	0.00072578	7.31608	0.00683402	0.0276498	0.74588
TIMM8B	179.401	-0.00166263	0.000676572	6.03863	0.0139961	0.0494011	0.438903
BACE1	90.1249	0.0033596	0.000592004	31.7999	1.70897e-08	5.00659e-07	0.200954
MEST	149.958	-0.00602958	0.000833904	51.0477	9.01474e-13	6.56886e-11	0.37643
NHP2L1	203.61	-0.00156261	0.000567526	7.5137	0.00612316	0.0253321	0.456781
BCAT2	119.877	-0.00271151	0.000815842	10.5838	0.00114083	0.00656377	0.334199
CD47	198.248	-0.00222307	0.00065306	11.138	0.000845782	0.00512287	0.440222
AKR1C3	305.214	-0.00378722	0.000962377	14.6962	0.000126299	0.00106149	0.536627
GRAMD3	101.275	0.00146679	0.000527338	7.77911	0.00528537	0.0225395	0.252879
KHDRBS1	166.472	-0.00195756	0.000627416	9.85124	0.00169717	0.00894709	0.395858
RLIM	108.603	0.00221841	0.000730765	9.06205	0.0026097	0.0127553	0.244503
CLU	3872.87	-0.00290474	0.000940037	8.81191	0.00299271	0.0142347	0.939815
DARS	162.35	-0.0017696	0.000652095	7.35659	0.00668173	0.0271939	0.376469
RPS6	4189.15	-0.00266976	0.000892382	9.08038	0.00258367	0.0126539	0.984333
ACYP2	70.3471	-0.00410256	0.00096996	17.5386	2.81527e-05	0.000298694	0.234149
LPGAT1	259.278	-0.00308255	0.000805404	14.5628	0.000135567	0.00112685	0.491876
NEDD9	107.261	0.00524498	0.00106749	24.1238	9.03359e-07	1.56994e-05	0.222864
APRT	310.277	-0.00320347	0.000716056	19.4045	1.05757e-05	0.000130649	0.579943
WDR82	108.908	0.00241686	0.000799445	9.36758	0.00220857	0.0110853	0.259627
COMT	254.178	-0.00427186	0.000911621	20.4476	6.12848e-06	8.06364e-05	0.512119
C19orf53	196.158	-0.00235465	0.000547784	18.0086	2.19908e-05	0.000242829	0.443906
MRPS35	164.959	-0.0017896	0.000576048	9.52992	0.00202149	0.0103526	0.387909
PHB2	265.322	-0.00250338	0.000644235	14.7655	0.00012174	0.00102937	0.534029
FBXO18	91.9225	0.00207684	0.000636281	10.6816	0.00108205	0.00628612	0.238298
GMPPA	143.722	-0.00472083	0.00083202	32.5926	1.13648e-08	3.50842e-07	0.357932
NDST1	493.165	0.00324583	0.000813369	15.783	7.10397e-05	0.000647065	0.66677
CPD	231.773	0.00374737	0.00073021	26.2819	2.95047e-07	6.13827e-06	0.410323
MZT2A	100.903	-0.00323076	0.000794186	16.1302	5.91343e-05	0.000559573	0.282701
SOD1	334.121	-0.00341137	0.000721745	21.8848	2.89513e-06	4.1937e-05	0.588824
AFTPH	241.378	0.00187044	0.000596197	10.086	0.00149401	0.0080778	0.458836
CFLAR	162.56	0.00160608	0.000566898	8.11269	0.00439565	0.0194872	0.333307
SYNJ2	141.314	0.00186864	0.000622393	9.15242	0.0024839	0.0122236	0.283825
CAT	309.014	-0.00152218	0.00052777	8.35726	0.00384149	0.0174343	0.579594
TJP2	259.139	0.00198157	0.000750853	7.17117	0.00740846	0.0295659	0.467678
ADAM10	142.92	-0.00180097	0.000688788	6.92171	0.00851556	0.0331906	0.329468
GIPC1	373.595	0.00166774	0.000627543	6.87755	0.00872849	0.0338459	0.616822
VAV3	121.779	-0.0054679	0.000819288	43.1491	5.07232e-11	2.66715e-09	0.296428
CALCOCO1	143.04	0.00261974	0.000983593	6.72787	0.00949176	0.0362475	0.327297
PBXIP1	85.7074	0.00443231	0.000884022	25.6869	4.01543e-07	7.9178e-06	0.204367
SLC35E1	121.592	0.0022397	0.000531112	17.9046	2.3226e-05	0.000253737	0.290728
TRIM2	283.657	0.00375531	0.000691784	29.2174	6.46954e-08	1.57674e-06	0.465894
TMEM147	96.1504	-0.00551895	0.000753576	52.2414	4.90793e-13	3.80829e-11	0.271261
C17orf77	309.774	-0.00312742	0.00116606	7.32556	0.00679808	0.0275431	0.464536
HPGD	235.138	-0.0262898	0.00213433	121.927	2.39477e-28	1.56259e-25	0.363982
LCMT1	67.4109	-0.00186618	0.000722822	6.706	0.00960889	0.0366168	0.205103
NTN4	95.5202	0.00245458	0.000960369	6.28025	0.0122091	0.0444037	0.205103
WDR6	72.2734	-0.00331141	0.000757664	18.9778	1.3225e-05	0.000158522	0.215884
GPHN	110.54	0.00296494	0.000940591	9.78179	0.00176249	0.0092265	0.260286
SUMF2	224.48	0.00238388	0.000736305	9.9496	0.00160885	0.00859189	0.461163
RRBP1	1250.52	0.00292979	0.000640629	21.5562	3.43606e-06	4.86916e-05	0.82433
PCSK6	380.028	-0.00261551	0.000771579	11.0161	0.00090323	0.00538673	0.615853
MLST8	72.6224	-0.00347882	0.000839917	16.5153	4.82594e-05	0.00046967	0.217745
SLC25A6	1285.63	-0.00258198	0.000660954	14.9998	0.000107524	0.000924808	0.897623
ZNF91	128.298	-0.00307636	0.00110308	7.99452	0.00469191	0.0205092	0.311436
SYTL1	73.9189	-0.00284834	0.00072785	15.1549	9.9041e-05	0.000863497	0.215186
PGLS	160.669	-0.00405618	0.000688101	34.1178	5.18739e-09	1.73578e-07	0.403731
ZNF106	200.065	0.00226601	0.000754013	9.0793	0.00258519	0.012654	0.335518
FKBP3	93.6474	-0.00218541	0.000645561	11.3251	0.000764654	0.00473538	0.26843
NRBP1	133.078	0.00233351	0.000620151	14.3039	0.000155541	0.00127079	0.33005
TPT1	12683.7	-0.00158732	0.000648283	6.0793	0.0136775	0.0485391	0.999418
CD59	1902.18	0.00261492	0.000703679	13.3733	0.000255228	0.00189834	0.917982
EHD4	186.384	0.00340872	0.000684696	24.5679	7.17376e-07	1.29697e-05	0.397448
SMARCA2	314.791	0.00333403	0.000454225	54.7433	1.37343e-13	1.21701e-11	0.490751
CCDC91	114.885	0.00196442	0.0005875	11.1744	0.000829333	0.00505211	0.28844
PDE4DIP	132.423	0.00337068	0.000728356	21.5683	3.41446e-06	4.84334e-05	0.272385
SLMAP	154.042	0.00213481	0.000560188	14.3422	0.000152408	0.00124662	0.332571
AK3	113.196	-0.00337946	0.000602021	30.9518	2.64513e-08	7.27411e-07	0.304029
C3	715.716	-0.00470403	0.00169113	6.60673	0.0101594	0.0382978	0.670493
ENO1	2665.37	-0.00358185	0.000609344	33.1362	8.5924e-09	2.74708e-07	0.969869
RPL18A	313.677	-0.00622731	0.0011442	27.7871	1.35427e-07	3.08092e-06	0.564277
MLLT4	186.876	0.00220181	0.000757658	8.4564	0.00363762	0.0166831	0.345717
CDIPT	90.1565	-0.00219603	0.000822676	7.1852	0.00735073	0.0293518	0.245589
AP2M1	874.212	-0.00389733	0.000695656	29.7686	4.86813e-08	1.24353e-06	0.855586
ATXN10	149.228	-0.0014998	0.000464317	10.4247	0.0012434	0.00704103	0.374724
DDX3X	411.758	0.00228547	0.000603924	14.4315	0.000145354	0.00119573	0.618335
SPTLC2	143.021	0.00335159	0.000591548	32.2236	1.3741e-08	4.14395e-07	0.291542
BCLAF1	157.289	-0.00242763	0.000657616	13.8546	0.000197515	0.0015401	0.355179
PYGL	152.395	0.00320607	0.000791894	15.8645	6.80443e-05	0.000628961	0.321402
RPL23A	282.874	-0.00540728	0.00121979	18.8793	1.39257e-05	0.000165894	0.530733
SELENBP1	684.351	-0.00619221	0.00104188	33.4319	7.3805e-09	2.41888e-07	0.760383
DIAPH3	409.075	-0.00862781	0.00104006	63.7025	1.44702e-15	1.83823e-13	0.612906
EIF3E	308.302	-0.00411656	0.0010608	14.4557	0.000143498	0.00118318	0.564819
KEAP1	100.789	0.00219664	0.00063194	12.2612	0.000462473	0.00310369	0.267266
TMEM106B	123.737	-0.00333247	0.000811499	16.3049	5.39246e-05	0.000516403	0.314849
HIST1H2AC	102.646	-0.00837755	0.00090126	88.6593	4.69009e-21	1.24678e-18	0.292822
CAB39L	168.573	0.00502711	0.000682327	54.8986	1.26911e-13	1.14579e-11	0.347113
CLOCK	121.836	0.00170032	0.000685616	6.14914	0.0131476	0.0470305	0.265366
RPL9	125.555	-0.00530209	0.00181555	7.88235	0.00499195	0.0214935	0.311824
FBXW5	326.541	-0.00236834	0.000676994	12.0455	0.000519177	0.00342342	0.594098
MBTPS1	140.09	0.00247928	0.000604285	16.6609	4.46938e-05	0.000439137	0.318998
IRF2BP2	81.1287	-0.0023368	0.000876532	7.01061	0.0081028	0.0318237	0.230969
PGRMC2	130.763	0.00264339	0.000696389	14.149	0.000168884	0.00135741	0.310777
STK3	269.571	0.00180326	0.000630222	8.12726	0.00436047	0.0193791	0.496839
DHCR24	523.173	0.00973029	0.00190681	22.868	1.7352e-06	2.72135e-05	0.556715
GNG5	190.552	-0.00284877	0.000798749	12.3723	0.000435745	0.0029589	0.459922
RAC1	326.857	-0.00225042	0.000526384	18.1064	2.08896e-05	0.000232457	0.595261
GCC2	184.084	0.00272286	0.000777547	12.2539	0.000464294	0.00311387	0.335091
EIF4G2	1346.51	0.00132349	0.000500575	6.97529	0.00826429	0.0323782	0.909024
RPS5	1928.38	-0.00392701	0.00106612	12.8758	0.000332858	0.00239627	0.938419
DYNLL1	338.661	-0.00355987	0.000695151	26.1687	3.12849e-07	6.43427e-06	0.613565
SH3BGRL	86.2456	-0.00448876	0.000668073	44.2864	2.83678e-11	1.58452e-09	0.255129
DDIT4	108.749	0.00818481	0.00205836	14.7652	0.00012176	0.00102937	0.213674
HADHB	167.766	-0.00353524	0.000612338	32.197	1.39308e-08	4.18361e-07	0.403847
TDRD3	87.5142	-0.00257158	0.000729102	12.43	0.000422496	0.00288532	0.234653
CCSER2	146.92	-0.00326714	0.000698443	21.4757	3.58337e-06	5.04802e-05	0.330942
MAP2K2	153.9	-0.00435318	0.00058764	54.3104	1.71194e-13	1.48042e-11	0.407027
RAB8A	152.411	0.00170071	0.000638707	7.24687	0.00710249	0.0284804	0.364874
GPRC5B	607.987	0.00278587	0.000692088	16.3916	5.15137e-05	0.000496962	0.7071
SIL1	163.364	-0.001633	0.000571581	8.07379	0.004491	0.0197977	0.39772
SLC46A3	361.658	-0.00266641	0.000709219	13.6339	0.000222135	0.00169344	0.598053
GPNMB	274.648	0.0126515	0.00211832	33.0492	8.9854e-09	2.85366e-07	0.273626
ADAM15	76.4232	0.00290508	0.000927627	9.23952	0.00236847	0.0117524	0.206965
NCALD	215.249	-0.00349535	0.00077836	20.3178	6.55865e-06	8.58244e-05	0.438283
TOR1AIP1	100.893	0.00211532	0.000676614	9.65666	0.00188666	0.00976688	0.255827
CYB561D2	94.3757	-0.00239619	0.000766798	9.93518	0.0016215	0.00864017	0.275798
EPB41L5	105.682	0.00247698	0.00058202	17.528	2.83107e-05	0.000299926	0.27541
BAG1	279.67	0.0015921	0.000466401	11.6083	0.000656575	0.00417596	0.530073
CDC16	168.403	-0.00149775	0.000468693	10.2707	0.00135163	0.0074827	0.386784
VWA5A	78.0127	-0.00234313	0.000743819	9.95273	0.00160611	0.00858366	0.212161
TMEM245	121.653	0.00461634	0.000681191	45.163	1.81298e-11	1.06661e-09	0.2554
SETD3	204.995	0.00280939	0.000557829	26.1686	3.12861e-07	6.43427e-06	0.422461
SLC35A3	86.2939	-0.00479844	0.000771499	36.8082	1.30342e-09	5.08442e-08	0.254702
TSPAN33	108.498	-0.00286043	0.000738523	14.236	0.00016126	0.00131229	0.28716
IVNS1ABP	672.967	0.00408231	0.000918068	19.7666	8.74964e-06	0.000110467	0.693683
CS	92.9967	-0.00225036	0.000704261	10.0494	0.00152396	0.00821494	0.274208
UBA52	914.838	-0.00336796	0.000678742	24.6766	6.78012e-07	1.23986e-05	0.858262
CHPF	127.657	-0.00467663	0.000866913	27.3202	1.72403e-07	3.84889e-06	0.338581
CNDP2	1800.4	-0.0039808	0.000446825	78.4545	8.18624e-19	1.60977e-16	0.942723
RPS14	3453.38	-0.00232629	0.000737405	9.69567	0.00184703	0.0096091	0.978671
HADH	182.928	-0.00381158	0.000622904	36.5217	1.50978e-09	5.82196e-08	0.438283
ESR1	131.126	0.00392781	0.000569696	48.3967	3.48147e-12	2.28203e-10	0.270718
NRIP1	255.428	0.00238391	0.000964381	6.30504	0.0120395	0.0439206	0.4066
PTPN14	243.418	0.00440598	0.000762996	32.97	9.3593e-09	2.95281e-07	0.389537
TSTA3	523.844	-0.00279533	0.00059457	21.9273	2.8317e-06	4.10596e-05	0.721371
ACTG1	1489.22	-0.00454403	0.00088377	24.8686	6.13733e-07	1.1383e-05	0.890022
ARPC4	150.859	-0.0022319	0.000655637	11.3441	0.000756894	0.00469948	0.392872
RPS11	2575.81	-0.00407122	0.000854778	21.4169	3.695e-06	5.18492e-05	0.963509
GPT	69.298	-0.00419062	0.00103532	16.3513	5.26188e-05	0.000506698	0.216698
GPBP1L1	174.337	0.00216292	0.000663336	10.4713	0.00121244	0.00690357	0.394113
WRNIP1	68.7651	0.00183486	0.000611522	9.0561	0.0026182	0.0127794	0.203436
R3HDM4	68.6171	-0.00212389	0.000840309	6.18064	0.0129156	0.0464204	0.205375
TBC1D14	229.738	0.00280139	0.000738545	14.0207	0.000180807	0.00143954	0.445147
SAFB	110.128	0.00276458	0.000674056	16.928	3.88249e-05	0.000389742	0.247489
STEAP4	133.388	0.0116957	0.00169027	43.4005	4.46084e-11	2.37168e-09	0.230116
SAV1	154.492	0.00241295	0.000720277	11.293	0.000778009	0.00480152	0.349944
MRPS27	74.366	-0.0019676	0.000713385	7.50098	0.00616654	0.0254736	0.217319
NDUFS7	154.813	-0.00267653	0.000812111	10.7822	0.00102481	0.00601436	0.387637
HMGCS1	380.179	0.00318108	0.00126538	6.26977	0.0122815	0.0445655	0.52255
SMAD9	115.886	0.00545352	0.0010416	26.246	3.00576e-07	6.24423e-06	0.25063
SNX30	123.946	0.00369349	0.000890964	17.0495	3.64188e-05	0.000368682	0.259394
NOP10	122.837	-0.00334496	0.000804396	17.4251	2.98847e-05	0.000314052	0.36181
NASP	88.2793	0.00202547	0.000754031	7.19013	0.00733058	0.0292876	0.230116
RBL2	247.703	0.00233151	0.000586433	15.8423	6.88476e-05	0.000634751	0.449568
PPAP2C	151.404	-0.00349232	0.000679454	25.7555	3.8753e-07	7.67204e-06	0.388839
ZHX1	164.946	0.00194824	0.000602849	10.5452	0.00116491	0.00667824	0.346841
DPY30	111.825	-0.00268798	0.000687177	15.4519	8.46322e-05	0.000756002	0.310816
RPS9	1363.52	-0.00292311	0.00105486	7.33554	0.00676043	0.0274374	0.896266
TRIP6	199.144	-0.00412683	0.000915025	19.9586	7.91379e-06	0.00010125	0.443906
EIF3H	583.572	-0.00206362	0.000666901	9.55671	0.0019922	0.0102429	0.762826
IDH3B	88.3032	-0.00224208	0.000622641	12.8662	0.000334572	0.00240482	0.24745
WWC1	103.826	0.0021148	0.000682292	9.65848	0.00188479	0.00976652	0.244425
MRFAP1	368.75	-0.00153608	0.000527628	8.48369	0.00358344	0.0164755	0.641641
NDRG2	439.438	0.0016011	0.000641417	6.22919	0.0125661	0.045449	0.630124
RIN2	139.604	-0.00302439	0.00124709	6.00984	0.0142263	0.0499924	0.307636
EIF3K	245.956	-0.00271732	0.000645649	17.528	2.83105e-05	0.000299926	0.523869
ADSL	91.7281	-0.0043433	0.000684558	40.5726	1.89445e-10	8.85825e-09	0.265095
AGPAT3	203.497	0.00424136	0.000683504	38.3357	5.95641e-10	2.47839e-08	0.390546
CNP	200.997	-0.00204935	0.000712912	8.06313	0.00451752	0.019874	0.441773
RPS2	1452.35	-0.00561368	0.00106887	25.8625	3.66628e-07	7.34831e-06	0.894404
CYLD	162.83	0.00246258	0.000606538	16.0467	6.18002e-05	0.000579452	0.319696
FXYD3	197.891	-0.0042841	0.000809234	27.0172	2.01648e-07	4.4126e-06	0.448792
LINC00998	75.0569	-0.00549249	0.00101518	29.2052	6.51046e-08	1.58403e-06	0.243029
GOLGA3	226.825	0.00256457	0.000761173	11.4445	0.000717077	0.00448916	0.399814
MSMO1	461.482	0.00529325	0.00158685	10.4052	0.00125664	0.00709922	0.569783
FAM210B	200.763	-0.00198448	0.000621339	10.1086	0.00147577	0.00801538	0.428278
CDC34	90.963	-0.00205155	0.000670934	9.47407	0.00208396	0.0106007	0.272734
AGPAT6	573.79	0.00520864	0.000755665	46.3105	1.00923e-11	6.19122e-10	0.679218
HLF	274.586	-0.00246243	0.000635502	14.5933	0.000133389	0.00111254	0.531896
POLR2E	207.829	-0.00338266	0.000677923	24.2067	8.65298e-07	1.51111e-05	0.477489
PPP2R1A	117.367	-0.00317186	0.000811234	14.3968	0.000148051	0.00121452	0.322837
WDR1	463.631	-0.0014918	0.000525366	7.87748	0.00500542	0.021534	0.685229
RALGAPB	93.7296	0.00205292	0.000694804	8.63588	0.00329605	0.0153869	0.22267
VTI1B	266.195	0.00303131	0.000501253	37.3506	9.8692e-10	3.95733e-08	0.51049
ARRDC3	97.5178	0.005326	0.00156266	11.6254	0.00065057	0.00414433	0.208283
ITSN2	100.569	0.00221286	0.0006394	11.9272	0.000553211	0.00361628	0.223523
ATP13A4	123.725	0.00310613	0.00108879	7.96187	0.00477731	0.0208065	0.270757
RAB7L1	157.964	0.00194311	0.000603288	10.5154	0.00118385	0.00675711	0.354908
IRS1	113.378	0.00168024	0.000612614	7.51195	0.00612911	0.0253481	0.286074
DAP	1508.4	0.00451409	0.000674039	44.9919	1.97848e-11	1.15452e-09	0.909567
HSBP1L1	77.4391	-0.00385217	0.000963986	15.4158	8.6265e-05	0.000768197	0.246791
MZT2B	245.263	-0.00208814	0.000820113	6.2108	0.0126973	0.045799	0.522085
GOLM1	107.421	-0.0030245	0.000792515	14.1493	0.000168857	0.00135741	0.270136
MRPL37	116.437	-0.00169465	0.000598981	8.02963	0.00460182	0.0202016	0.31671
RHOBTB3	662.222	-0.00199287	0.000543824	13.4557	0.000244261	0.00183292	0.751348
DNAJB6	463.905	0.00171033	0.000579297	8.77862	0.00304782	0.0144442	0.680575
GDE1	166.426	0.00255484	0.000788526	10.2354	0.0013777	0.00758028	0.360259
MMADHC	165.508	-0.00236573	0.000682442	11.7785	0.000599202	0.00387806	0.398689
SRI	68.2745	-0.00338317	0.000841185	16.0512	6.16534e-05	0.000578832	0.222438
CALB2	270.713	0.00270083	0.000807727	10.9407	0.000940736	0.00559183	0.508822
APBB2	98.5934	0.00361319	0.000769164	22.6619	1.93163e-06	2.98478e-05	0.231745
HMGN2	186.694	0.00528251	0.00117873	21.0003	4.59212e-06	6.29006e-05	0.429751
ZBTB7A	82.2614	0.00354715	0.000894755	16.2078	5.67612e-05	0.000539608	0.22492
GNL3	145.033	0.00168659	0.000692799	6.10817	0.0134558	0.0479293	0.329081
LSM7	93.5299	-0.00278734	0.000852975	10.4248	0.00124336	0.00704103	0.285725
PPP1R16A	136.194	-0.00260432	0.000849263	9.20362	0.00241537	0.0119396	0.358475
ELK4	101.963	0.00317457	0.000877383	13.0324	0.00030615	0.00222633	0.229728
GTF2A2	112.498	-0.00457166	0.000783375	34.1307	5.15326e-09	1.72839e-07	0.325629
RRAGD	561.959	0.0020026	0.000515765	15.0827	0.000102902	0.000889322	0.717144
VDAC3	79.8727	-0.00160753	0.000585771	7.51104	0.00613219	0.0253536	0.231008
TP53I3	77.3584	-0.00600127	0.000911267	41.7385	1.04334e-10	5.21853e-09	0.237213
CEP41	149.675	0.00579131	0.000764215	57.508	3.36602e-14	3.33236e-12	0.289642
NDUFS2	213.463	-0.00290064	0.000615793	22.2558	2.38643e-06	3.56845e-05	0.474929
ABRACL	64.1918	-0.00630815	0.000873458	51.3741	7.63399e-13	5.61979e-11	0.218405
HDAC1	140.386	-0.00152122	0.000608686	6.36508	0.0116388	0.0428069	0.338426
PCBP2	402.4	-0.00232559	0.000707864	10.416	0.0012493	0.00706605	0.663008
USP24	107.707	0.00362578	0.000872225	17.1435	3.46602e-05	0.000354378	0.250204
QRSL1	96.1362	0.00293084	0.000702275	17.6241	2.6916e-05	0.000288128	0.233373
LAPTM4B	128.799	-0.00309826	0.00070072	19.2837	1.12664e-05	0.000137876	0.330903
ENAH	151.601	-0.00333192	0.000543632	37.7287	8.12987e-10	3.32491e-08	0.339667
LRP2	133.639	0.00373618	0.00113605	10.4374	0.00123489	0.00700942	0.234963
NUDCD3	92.907	0.0027439	0.000601165	20.9462	4.72361e-06	6.42115e-05	0.240858
TTC39B	90.476	-0.00445632	0.00132913	11.6941	0.000626997	0.00402709	0.221895
POLR1D	134.817	-0.00329051	0.000677127	23.0471	1.58081e-06	2.53832e-05	0.345988
TADA2B	122.637	0.00417903	0.000615647	45.8576	1.27168e-11	7.63808e-10	0.284989
KRT18	357.791	-0.00200303	0.000765875	6.85342	0.00884716	0.0342228	0.615426
PRPSAP1	70.4655	-0.00341079	0.000710036	22.9542	1.65909e-06	2.62872e-05	0.204638
DYNLL2	340.624	0.00328262	0.0006083	29.3443	6.05935e-08	1.50072e-06	0.572226
CD151	314.617	-0.00324055	0.000779564	16.7581	4.24595e-05	0.000420349	0.58576
COPRS	68.6178	-0.00194239	0.000789649	6.1571	0.0130885	0.0468894	0.206693
MEAF6	92.2225	0.00283628	0.000759401	13.7607	0.000207631	0.0016035	0.234886
GGT1	74.9039	-0.00861563	0.00115085	53.3704	2.76228e-13	2.26586e-11	0.236592
CPSF2	111.857	-0.00291519	0.000756675	14.9883	0.000108178	0.000929323	0.26684
TAGLN2	123.433	0.00305236	0.000971147	9.60416	0.00194138	0.010021	0.268352
C2CD2	106.436	0.00322621	0.000767065	17.2745	3.23502e-05	0.00033554	0.240431
HIP1	186.176	0.00222386	0.00064485	12.2811	0.000457568	0.00307653	0.332299
DEK	178.68	0.00326033	0.00090463	13.4923	0.00023955	0.00180425	0.385543
STXBP1	235.868	-0.00202206	0.000642658	9.76071	0.00178281	0.00931645	0.481134
MRPS11	80.2865	-0.00182276	0.000680537	7.2813	0.00696762	0.028064	0.249932
PPP1CC	225.693	-0.00132604	0.000526601	6.39939	0.011416	0.0421818	0.482336
TIMM13	169.118	-0.00268223	0.000690745	14.8724	0.000115036	0.00098095	0.417924
ACSL4	614.576	-0.0114311	0.000951672	137.764	8.20559e-32	7.36195e-29	0.66898
ASCC3	148.28	-0.00340384	0.000787131	18.8092	1.44469e-05	0.000170547	0.319618
UBR3	112.953	0.00293608	0.000681532	18.1233	2.07057e-05	0.000230661	0.253461
NT5C3B	74.5255	-0.00301912	0.000773364	14.9887	0.000108158	0.000929323	0.214953
TPM4	591.5	0.00152404	0.000544142	7.82653	0.00514849	0.0220485	0.723892
MVD	417.511	-0.00282655	0.00110754	6.5015	0.0107784	0.0401671	0.591228
CSNK2A2	122.315	-0.00232067	0.000652552	12.7668	0.000352818	0.00249894	0.304805
HSBP1	258.79	-0.00320031	0.000513808	38.8896	4.48472e-10	1.92749e-08	0.546632
SEC61B	311.096	-0.00241551	0.000849829	8.1746	0.0042481	0.0189738	0.592896
VPS13C	142.382	0.00286277	0.000761155	13.6774	0.000217046	0.00166171	0.258968
ADIPOR1	239.241	0.00248455	0.000734192	11.4543	0.000713305	0.00447335	0.490286
TSN	210.77	0.00214135	0.000470062	21.1152	4.32494e-06	5.92976e-05	0.448365
DNPEP	74.5394	-0.00334346	0.000738052	19.814	8.53556e-06	0.00010817	0.214914
PADI2	514.787	-0.00754579	0.00151477	21.1508	4.24534e-06	5.82619e-05	0.660294
SNAP23	173.148	0.00284517	0.000624771	20.953	4.70683e-06	6.40441e-05	0.392368
SSR4	740.944	-0.00365914	0.00072123	24.8686	6.13755e-07	1.1383e-05	0.816535
KIAA0247	87.9214	0.00369101	0.00105449	12.2786	0.000458173	0.00307771	0.215419
TCF7	263.624	-0.00237499	0.000727697	10.5244	0.00117809	0.0067327	0.525575
COLEC12	91.9341	-0.0284143	0.00251756	104.502	1.57042e-24	7.51446e-22	0.225462
DCTD	150.632	0.00214153	0.00065075	10.6266	0.0011147	0.00644186	0.351805
SF3B14	85.6739	-0.00281933	0.000707125	15.3532	8.91674e-05	0.000789635	0.261062
MRPS6	105.652	-0.00378183	0.000784713	23.2845	1.39723e-06	2.25616e-05	0.313802
VDAC2	86.1971	-0.00326143	0.000853658	14.0773	0.000175453	0.00140313	0.252879
PRELID1	199.818	-0.00394615	0.000856942	20.3648	6.3995e-06	8.39714e-05	0.430217
SLC41A1	275.307	0.00283914	0.000680681	17.239	3.29595e-05	0.000339895	0.515066
SLC7A2	291.309	0.0022759	0.000754165	8.94212	0.0027867	0.0134343	0.452321
ARPC1B	477.073	-0.00438689	0.000648662	44.7296	2.26213e-11	1.29892e-09	0.70489
MFSD6	513.29	0.00465217	0.000864283	28.2279	1.07838e-07	2.50487e-06	0.623376
ANKIB1	156.836	0.00147525	0.000586448	6.21183	0.0126899	0.045799	0.319929
CHMP1A	88.8168	-0.00186874	0.000671521	7.64745	0.00568526	0.0239542	0.266568
ERBB2	120.472	0.00310098	0.000718469	18.0676	2.13198e-05	0.000236329	0.277116
SF3B5	173.031	-0.00296953	0.000559426	27.5683	1.51647e-07	3.41742e-06	0.429441
ACTR10	90.9698	-0.00187714	0.000635755	8.50042	0.00355065	0.0163779	0.263195
YWHAH	272.673	0.00151232	0.000608379	6.12527	0.0133263	0.047575	0.510373
CST3	397.767	-0.00451872	0.00113165	14.7019	0.000125921	0.00105893	0.591461
C6orf89	132.749	0.00163589	0.000597703	7.54269	0.00602542	0.025013	0.300384
IL4R	101.461	0.00194245	0.000752533	6.77099	0.00926516	0.0355334	0.258231
NAP1L4	204.301	0.00158386	0.00041557	14.3956	0.000148145	0.00121452	0.436499
CCT2	254.297	-0.00174653	0.000641254	7.43886	0.00638303	0.0262095	0.488308
PLEKHG3	107.82	0.00412463	0.000769546	28.2066	1.09031e-07	2.52753e-06	0.259084
RALB	439.444	0.00160554	0.00048826	11.0234	0.000899711	0.00537021	0.661457
NCOA4	438.302	-0.00211717	0.000507097	16.8885	3.96417e-05	0.000397108	0.659247
RPL7A	1151.9	-0.00381393	0.000923485	16.7833	4.18997e-05	0.000415954	0.87707
TC2N	1346.19	-0.00248392	0.000568352	18.883	1.38986e-05	0.000165734	0.900105
ME2	82.4724	-0.00162642	0.000636242	6.56983	0.0103722	0.0389772	0.219413
