# Supplementary material for: Cellular and transcriptional diversity over the course of human lactation
Source: Proc Natl Acad Sci U S A. 2022 Apr 4;119(15):e2121720119. doi: 10.1073/pnas.2121720119 (PMC9169737; doi:10.1073/pnas.2121720119)
Supplement: Supplementary File [file pnas.2121720119.sd08.xlsx]

## Sheet: Shared increasing genes
Supplemental Datset 8
Related to Epithelial cell genes changing over time, Figure 5
Genes increasing over time in LC1 and secretory epithelial cells
	LC1 log2foldchange	Secretory log2foldchange	LC1 pcts	Secretory pcts
KIF13B	0.00927276	0.00248336	0.64187	0.327142
IL7R	0.00471805	0.00711513	0.572967	0.524722
AFTPH	0.00261633	0.00187044	0.569512	0.458836
IL1R1	0.00387188	0.00339528	0.353252	0.245162
TNKS2	0.00215865	0.00204588	0.511585	0.379881
RIPK1	0.00336695	0.00288092	0.429675	0.211153
SETD3	0.00320894	0.00280939	0.418496	0.422461
SPTY2D1	0.00344832	0.00200113	0.382927	0.218948
SLC39A7	0.00316162	0.00160449	0.507317	0.483577
CLINT1	0.00369097	0.00401995	0.743699	0.754295
2021-09-11	0.00360447	0.002637	0.325	0.254741
NASP	0.00402279	0.00202547	0.319919	0.230116
LPIN1	0.0057538	0.00686046	0.669512	0.385698
KIAA0247	0.00323586	0.00369101	0.52622	0.215419
NOSTRIN	0.00741347	0.00846347	0.346951	0.239578
ARFGEF1	0.00246031	0.00193256	0.526423	0.439058
STK40	0.0042594	0.00213281	0.652846	0.540582
ARFGEF2	0.00339681	0.00337571	0.545325	0.502579
DEK	0.00367461	0.00326033	0.500407	0.385543
IFNAR1	0.00391561	0.00277842	0.549797	0.379804
CTNND1	0.00266365	0.00231778	0.721341	0.639702
DDX23	0.00328929	0.00234265	0.334553	0.208244
RAB11FIP1	0.00507439	0.00190634	0.721138	0.58258
SLMAP	0.00268577	0.00213481	0.487805	0.332571
PTPRK	0.00241727	0.00194036	0.475203	0.318726
G3BP2	0.00348236	0.00230475	0.543089	0.449955
NFE2L1	0.00425568	0.0023104	0.689837	0.448404
OSBPL9	0.00518348	0.0026689	0.552033	0.313763
NDRG2	0.00390884	0.0016011	0.644919	0.630124
ELK4	0.00185484	0.00317457	0.378252	0.229728
DHCR24	0.0054111	0.00973029	0.395325	0.556715
DNAJB9	0.00518583	0.0047979	0.525203	0.229728
LHFPL2	0.0033189	0.00394578	0.517276	0.241013
BSDC1	0.00267055	0.00358129	0.394919	0.228255
RASAL2	0.00366493	0.00358932	0.504675	0.263156
ATP2C1	0.00299283	0.00524599	0.380691	0.291465
TMPRSS2	0.00739552	0.00294548	0.481911	0.23159
EIF4G1	0.00250093	0.00235841	0.769512	0.693024
HPS5	0.00375097	0.00476505	0.39248	0.210377
TJP2	0.00549376	0.00198157	0.689431	0.467678
TRIM44	0.00325254	0.00332344	0.338008	0.244193
ECE1	0.00591486	0.00337258	0.440244	0.228604
TLR2	0.00862076	0.00694348	0.632927	0.254237
ATP8B1	0.00640781	0.00404961	0.506301	0.23318
SRD5A3	0.00504788	0.0028923	0.298577	0.201574
SESN2	0.00584693	0.00298393	0.345935	0.205026
ARHGAP18	0.00435851	0.00677829	0.719919	0.73347
CDC42BPB	0.0022299	0.00272574	0.396138	0.33641
C9orf78	0.00385988	0.00276907	0.344512	0.299376
SORT1	0.00278809	0.00288156	0.595935	0.674526
OSBPL10	0.00270482	0.00179625	0.353455	0.242293
MYO10	0.00345706	0.00472835	0.488008	0.207624
AGPAT9	0.00916425	0.0067476	0.507114	0.2103
RBBP7	0.00391338	0.00340037	0.485569	0.564354
TOR1AIP2	0.00327141	0.00274188	0.582114	0.321092
ALDH1A3	0.00414659	0.00398376	0.776423	0.704037
TXNRD1	0.00820536	0.00288813	0.59126	0.469849
SRSF4	0.00475698	0.00190199	0.536179	0.244658
VIMP	0.00293347	0.00200525	0.480081	0.354132
HNRNPH3	0.00385758	0.00245645	0.458333	0.257727
ENPP4	0.00267681	0.00272103	0.429065	0.262186
HMGN2	0.00534614	0.00528251	0.371138	0.429751
AKAP13	0.00499424	0.00236953	0.648577	0.221817
STEAP4	0.00878176	0.0116957	0.344309	0.230116
ADIPOR2	0.00327805	0.00949187	0.422561	0.296622
PYGB	0.00520932	0.00430968	0.495122	0.409896
TMEM66	0.0029044	0.00156845	0.71565	0.77287
REEP3	0.00408579	0.00257194	0.50874	0.349672
DYNLL2	0.00353904	0.00328262	0.578659	0.572226
GOLGA3	0.00405889	0.00256457	0.520122	0.399814
VAMP8	0.00405121	0.00304896	0.718089	0.807461
MTUS1	0.00325677	0.00501009	0.59939	0.42312
NRBP1	0.00548081	0.00233351	0.603049	0.33005
PTK2	0.00253175	0.00233007	0.47622	0.396905
AZGP1	0.00936202	0.00542672	0.696748	0.68775
NUPR1	0.00417747	0.00209893	0.895122	0.923915
SEC63	0.00336293	0.00286038	0.580691	0.480048
SPG20	0.00212667	0.00214024	0.472561	0.327491
HUWE1	0.00573028	0.00310275	0.548171	0.314887
CADPS2	0.00412698	0.00386421	0.320122	0.255245
ATP1A1	0.00968655	0.00534846	0.776829	0.509482
KIF1B	0.00446145	0.00169983	0.576423	0.315314
EHD4	0.00475639	0.00340872	0.533943	0.397448
SRPR	0.00379937	0.00490466	0.595528	0.523907
THRAP3	0.00314332	0.00160694	0.616463	0.479505
SPTAN1	0.00679035	0.00377095	0.547358	0.206848
WNK1	0.00363192	0.00152202	0.575	0.407531
KIF1C	0.00426756	0.00409021	0.404472	0.218366
UNC13B	0.0036467	0.00373816	0.283943	0.305968
RAB11FIP5	0.0031177	0.00363173	0.419715	0.23283
SGMS1	0.00308043	0.00515056	0.435569	0.207314
TAOK3	0.00438413	0.00417229	0.483537	0.325358
CEP41	0.00401133	0.00579131	0.330081	0.289642
ERBB3	0.00426522	0.00243877	0.655081	0.312638
PBXIP1	0.0035029	0.00443231	0.214837	0.204367
CPD	0.00384532	0.00374737	0.506504	0.410323
CUX1	0.00304991	0.00224678	0.271951	0.20332
UBR4	0.00398462	0.00360346	0.504065	0.316904
SLC38A2	0.00368365	0.00376181	0.70813	0.250242
TJP1	0.00635001	0.00276294	0.616667	0.281382
MLLT4	0.00617616	0.00220181	0.677439	0.345717
MCUR1	0.00268551	0.00371771	0.441667	0.465312
GABARAPL1	0.00599407	0.00580579	0.669715	0.342731
RETSAT	0.00284537	0.00279607	0.402439	0.3615
TLE1	0.00661831	0.00375727	0.629472	0.305037
GOLGA5	0.00348965	0.00274381	0.443089	0.336061
PLA2G16	0.00491216	0.00729571	0.325203	0.259394
SLC38A1	0.00553346	0.00281218	0.631301	0.461318
HNRNPA2B1	0.00248534	0.00168581	0.788821	0.854927
REPS2	0.00309272	0.00517458	0.292886	0.277582
HNRNPK	0.00337869	0.00157261	0.702642	0.708807
GGNBP2	0.00388997	0.00232	0.550203	0.303176
EIF4G2	0.00200179	0.00132349	0.875407	0.909024
MPP5	0.0027829	0.00164298	0.582114	0.374103
TERF2IP	0.00249732	0.0019893	0.570325	0.348121
SVIP	0.0038153	0.00215602	0.327236	0.350525
PPM1G	0.00314357	0.00140732	0.468699	0.418195
EIF5	0.00319235	0.00505922	0.741463	0.504285
ITSN2	0.0031843	0.00221286	0.507927	0.223523
TAF7	0.00211593	0.00329761	0.435772	0.261643
GSN	0.0082587	0.00343835	0.676016	0.411448
CGNL1	0.00315981	0.00270434	0.564024	0.244425
CYLD	0.00465358	0.00246258	0.506504	0.319696
RTN4	0.00261195	0.00149263	0.712602	0.69694
FUCA1	0.007867	0.0155546	0.331098	0.270214
TOR1AIP1	0.00509553	0.00211532	0.44939	0.255827
RDH11	0.00291263	0.00460882	0.554878	0.629852
SRSF5	0.00307121	0.00212363	0.51565	0.343584
ANXA2	0.00838772	0.00317913	0.824187	0.593632
GRAMD3	0.00389992	0.00146679	0.47439	0.252879
LARP4B	0.00193081	0.00297213	0.524187	0.401171
EPS15	0.00306944	0.0022228	0.379268	0.224028
ERO1L	0.00337691	0.00243214	0.487805	0.278396
PROSC	0.00308794	0.0022599	0.364837	0.41932
DDX3X	0.00271172	0.00228547	0.748577	0.618335
TDP2	0.00366127	0.00199224	0.260163	0.21189
TACSTD2	0.00433393	0.00425866	0.867276	0.569938
YWHAH	0.0039616	0.00151232	0.691667	0.510373
AFG3L2	0.00327911	0.00228702	0.416057	0.312212
FAM114A1	0.0051636	0.00324259	0.425	0.296312
SAFB	0.00462572	0.00276458	0.464228	0.247489
USP9X	0.00258323	0.00223699	0.612398	0.558847
RASEF	0.00315486	0.00304187	0.732114	0.647652
RNA28S5	0.00580384	0.00765409	0.995325	0.998759
KCNK1	0.00608003	0.00733264	0.467073	0.209292
ZBTB38	0.00447137	0.00304839	0.700407	0.403459
NOTCH2	0.00531848	0.00497542	0.457114	0.210183
SLC1A5	0.00482202	0.00384632	0.425407	0.267344
ACSL3	0.00331055	0.00407374	0.606504	0.500368
MCFD2	0.0042519	0.00341719	0.661179	0.56005
DDX24	0.00432804	0.00237522	0.578049	0.382363
CD59	0.0044315	0.00261492	0.913211	0.917982
SUPT5H	0.00354323	0.00263705	0.453252	0.262186
XPC	0.00490669	0.00461401	0.437398	0.218637
CHMP4B	0.00410303	0.00127939	0.649187	0.594408
DAP	0.00237197	0.00451409	0.738618	0.909567
EPB41	0.00269174	0.00331402	0.381911	0.329972
IQGAP2	0.00379083	0.0030328	0.588415	0.44154
ESYT2	0.00313805	0.00334718	0.493699	0.299143
SBDS	0.00465852	0.00173556	0.631911	0.480475
TMEM245	0.00360718	0.00461634	0.381301	0.2554
ARPC5L	0.00338239	0.00208083	0.423984	0.418583
SMARCA2	0.00530158	0.00333403	0.616463	0.490751
TCN1	0.0137494	0.011645	0.524593	0.368907
GFPT1	0.00302271	0.00220818	0.601016	0.701167
RTN3	0.0040902	0.00178637	0.560163	0.50192
GCLM	0.00297775	0.00256454	0.331707	0.253733
DLG3	0.00465121	0.00456314	0.468293	0.259743
GPNMB	0.0054405	0.0126515	0.52622	0.273626
MAPKAPK2	0.00374736	0.00183851	0.490447	0.281847
TSPAN3	0.00276666	0.00282445	0.489634	0.515725
ABHD5	0.006008	0.00368144	0.561992	0.318765
RAB3IP	0.00193579	0.00370005	0.573374	0.48951
RORA	0.00414796	0.0028078	0.661585	0.385272
SUCO	0.00523334	0.00294506	0.633537	0.395548
GCC2	0.00301935	0.00272286	0.492683	0.335091
PRKAA2	0.00328457	0.00556392	0.398984	0.30306
LYZ	0.0202551	0.0164443	0.92439	0.851863
LAMB3	0.00747535	0.00735622	0.375407	0.267111

## Sheet: Shared decreasing genes
Supplemental Datset 8
Related to Epithelial cell genes changing over time, Figure 5
Genes decreasing over time in LC1 and secretory epithelial cells
	LC1 log2foldchange	Secretory log2foldchange	LC1 pcts	Secretory pcts
PSMB5	-0.00321569	-0.00278851	0.357114	0.514057
IRAK4	-0.00376364	-0.0031389	0.205691	0.24268
PHLDA1	-0.0036162	-0.00701201	0.739024	0.590569
HLF	-0.00759428	-0.00246243	0.350203	0.531896
NSMCE1	-0.00421071	-0.00327422	0.276626	0.42502
SLC12A2	-0.0127493	-0.0132595	0.280488	0.487998
HADH	-0.00630826	-0.00381158	0.294512	0.438283
CYB5A	-0.00693618	-0.00314381	0.490244	0.846977
C17orf77	-0.00627173	-0.00312742	0.256504	0.464536
COMT	-0.0070782	-0.00427186	0.325	0.512119
NAGK	-0.00426065	-0.00281779	0.360163	0.352038
EVA1B	-0.00591656	-0.00591552	0.329065	0.387676
C6orf48	-0.00323997	-0.00634861	0.328252	0.214759
CD74	-0.0117014	-0.00937398	0.455285	0.710164
SAT2	-0.00371444	-0.00328843	0.292073	0.310428
PAPSS1	-0.00530676	-0.00406952	0.34248	0.606701
CAT	-0.00337453	-0.00152218	0.380081	0.579594
ASCC3	-0.00228447	-0.00340384	0.344512	0.319618
ERCC1	-0.00421146	-0.00182449	0.239431	0.326676
SLC16A1	-0.0062497	-0.00442036	0.410569	0.576104
HIBCH	-0.00799766	-0.00354007	0.307114	0.707643
MZT2B	-0.00359271	-0.00208814	0.327846	0.522085
UQCRFS1	-0.00427705	-0.00460147	0.225203	0.290612
TIMM13	-0.00465954	-0.00268223	0.27439	0.417924
RAB25	-0.0043908	-0.00270977	0.346138	0.454454
GLUL	-0.00745656	-0.0123036	0.592276	0.611083
COPE	-0.00444608	-0.00305282	0.263415	0.377283
HAPLN3	-0.00771342	-0.00330639	0.364837	0.290534
AHCY	-0.00349816	-0.00446264	0.252033	0.410517
PSMB4	-0.00430079	-0.00363658	0.49878	0.604762
RPL7A	-0.00448573	-0.00381393	0.644919	0.87707
ARPC1B	-0.0052615	-0.00438689	0.406707	0.70489
TSPO	-0.00400666	-0.00314327	0.352236	0.456005
DNPEP	-0.00316877	-0.00334346	0.22622	0.214914
RPS3	-0.00334154	-0.00363603	0.785976	0.941676
ATP5A1	-0.0032378	-0.0019249	0.57622	0.839609
CTSA	-0.00750142	-0.00432552	0.219715	0.22744
CNDP2	-0.00508296	-0.0039808	0.764431	0.942723
GABARAP	-0.0049442	-0.00289593	0.265244	0.296739
MLF2	-0.00228971	-0.00227184	0.399593	0.47299
C14orf166	-0.00302003	-0.00208525	0.301016	0.421259
DUSP23	-0.00651205	-0.00439298	0.347967	0.489627
RPS11	-0.00437712	-0.00407122	0.828049	0.963509
FBXO7	-0.00324424	-0.00311951	0.447561	0.534494
IFI30	-0.0116783	-0.00684125	0.30752	0.384263
BCKDK	-0.00647211	-0.00562782	0.288008	0.381277
PCSK6	-0.00699934	-0.00261551	0.333943	0.615853
DHCR7	-0.00502591	-0.00342121	0.256707	0.427076
WDR45	-0.00364947	-0.00390349	0.216463	0.251406
IFT57	-0.00357575	-0.00539797	0.298171	0.355489
RPS4X	-0.0037134	-0.00333302	0.905081	0.991818
PGM1	-0.00289177	-0.00337575	0.439431	0.709699
UQCRC2	-0.00313274	-0.00283222	0.387805	0.522124
MDH1	-0.00539255	-0.00352327	0.355894	0.576802
ZNF91	-0.00465124	-0.00307636	0.223171	0.311436
EIF2D	-0.00447185	-0.00206823	0.220122	0.393066
CST3	-0.00554889	-0.00451872	0.405081	0.591461
ACO2	-0.00282732	-0.00223621	0.260569	0.319696
EFHD1	-0.00840524	-0.00274831	0.328862	0.683484
VWA1	-0.00515519	-0.00440089	0.40061	0.474076
SNRPC	-0.00435786	-0.00286536	0.234146	0.347346
SREBF1	-0.00657444	-0.00254327	0.535569	0.575833
PLOD1	-0.00354122	-0.00201472	0.211179	0.228293
DNAJB2	-0.00559882	-0.00436581	0.647154	0.80083
YIF1A	-0.00300178	-0.00227656	0.321138	0.336875
MVD	-0.00518342	-0.00282655	0.354675	0.591228
CA6	-0.0085812	-0.00393795	0.629675	0.915151
SCPEP1	-0.00500126	-0.0054054	0.279472	0.431729
ARPC4	-0.00400266	-0.0022319	0.298171	0.392872
GPAA1	-0.00687998	-0.00305125	0.235163	0.370691
CLTA	-0.00255314	-0.00282324	0.654878	0.840423
PRDX3	-0.00778308	-0.00478991	0.306098	0.541668
PTOV1	-0.00286952	-0.00240092	0.37439	0.399465
ELAVL1	-0.00263684	-0.00211875	0.317073	0.271726
TC2N	-0.00323264	-0.00248392	0.744715	0.900105
LY6E	-0.00531589	-0.00553176	0.266057	0.377516
ANAPC11	-0.00336422	-0.00204024	0.282927	0.452437
TMEM134	-0.00610227	-0.0045455	0.28435	0.439718
SELENBP1	-0.00968731	-0.00619221	0.463821	0.760383
BTG3	-0.00388402	-0.0081611	0.317276	0.322255
LTBR	-0.0030695	-0.00209433	0.329878	0.273587
TCF7	-0.00664942	-0.00237499	0.248577	0.525575
MEST	-0.00704327	-0.00602958	0.218902	0.37643
NDUFB6	-0.00464937	-0.00322002	0.228049	0.376391
NDUFV1	-0.00371221	-0.00271839	0.322154	0.435723
SLC1A2	-0.00969336	-0.00331464	0.243496	0.448055
ACTG1	-0.00549219	-0.00454403	0.857927	0.890022
VAV3	-0.00907826	-0.0054679	0.240447	0.296428
DIAPH3	-0.0104395	-0.00862781	0.345935	0.612906
WDR6	-0.00381006	-0.00331141	0.34126	0.215884
HIBADH	-0.00450655	-0.00285252	0.511585	0.83608
AK4	-0.00445282	-0.00173051	0.439431	0.658937
GNAI2	-0.00635463	-0.00555559	0.349187	0.502579
COA3	-0.00385113	-0.00213754	0.228862	0.334122
RPL18A	-0.00526363	-0.00622731	0.325813	0.564277
EIF3G	-0.0023287	-0.00203079	0.53252	0.639314
PRDX2	-0.00414958	-0.00225731	0.211382	0.408811
SLC46A3	-0.00668994	-0.00266641	0.330285	0.598053
TDRD3	-0.00361796	-0.00257158	0.222967	0.234653
CASP6	-0.00493948	-0.00384784	0.215244	0.364602
PPA2	-0.0040373	-0.00236573	0.267683	0.420173
EFCAB4A	-0.00572985	-0.00243085	0.525407	0.457944
VPS28	-0.00445944	-0.00401822	0.406707	0.479505
TRPS1	-0.00827377	-0.0062722	0.461179	0.51239
TFG	-0.00364455	-0.00220697	0.498374	0.495405
TRIP6	-0.00710538	-0.00412683	0.377033	0.443906
BST2	-0.0073932	-0.00586504	0.228252	0.525032
SYTL1	-0.00546314	-0.00284834	0.274797	0.215186
HPS1	-0.00421695	-0.00228999	0.243496	0.320278
IDH3G	-0.00390577	-0.00354983	0.265041	0.326172
SIL1	-0.00277106	-0.001633	0.27439	0.39772
RPL23A	-0.0056037	-0.00540728	0.317886	0.530733
NPDC1	-0.00540137	-0.00336781	0.496138	0.645984
CHI3L1	-0.00914328	-0.0139596	0.295325	0.273277
ATP2C2	-0.010917	-0.00352952	0.337805	0.596851
UQCRC1	-0.00228683	-0.0015122	0.438415	0.542366
OXA1L	-0.00371701	-0.00306891	0.340041	0.479815
TAF10	-0.00479477	-0.00266358	0.371545	0.496995
ACSL4	-0.00913732	-0.0114311	0.409146	0.66898
COX7A2L	-0.00364778	-0.00329005	0.241463	0.325707
SNRPB	-0.00266971	-0.00273076	0.319919	0.342847
LGALS3BP	-0.00476566	-0.00296288	0.327846	0.451468
LPGAT1	-0.00644813	-0.00308255	0.372154	0.491876
QARS	-0.00293446	-0.00319337	0.404472	0.629736
MSI2	-0.00529157	-0.00290151	0.204878	0.250747
VPS25	-0.00518369	-0.00460156	0.257927	0.320627
SIRT2	-0.00398134	-0.00196924	0.262602	0.297708
PADI2	-0.0121292	-0.00754579	0.308943	0.660294
DYNLL1	-0.00348957	-0.00355987	0.570528	0.613565
CCNG1	-0.00389274	-0.00358788	0.30061	0.440493
ATP5G3	-0.00452595	-0.00282889	0.440447	0.702796
NDUFS8	-0.00578286	-0.00285515	0.226016	0.409547
AP2M1	-0.00523111	-0.00389733	0.600407	0.855586
CD81	-0.00281232	-0.00245999	0.750203	0.850971
GNB2	-0.0027344	-0.00400146	0.48374	0.536394
CNP	-0.00437295	-0.00204935	0.319512	0.441773
RHOBTB3	-0.00553321	-0.00199287	0.531504	0.751348
RPS5	-0.00430391	-0.00392701	0.762195	0.938419
PPP2R3A	-0.00235945	-0.00264588	0.478659	0.336022
SSR4	-0.00526597	-0.00365914	0.516463	0.816535
FIS1	-0.00299492	-0.00222043	0.327033	0.493233
NCALD	-0.0103901	-0.00349535	0.282724	0.438283
CADM1	-0.00407531	-0.00503328	0.20752	0.27192
CHMP1A	-0.00333597	-0.00186874	0.256911	0.266568
PPP1R14B	-0.00338303	-0.00340772	0.223984	0.251832
C1GALT1	-0.00453129	-0.00239494	0.570122	0.445922
AP2S1	-0.00426437	-0.00402306	0.361179	0.543258
NKIRAS2	-0.00267703	-0.00305096	0.246341	0.278202
PBX1	-0.00394699	-0.00253215	0.36687	0.432854
TSTA3	-0.00513149	-0.00279533	0.53435	0.721371
RPS2	-0.00528289	-0.00561368	0.69065	0.894404
SLC35A3	-0.00694781	-0.00479844	0.228049	0.254702
FBP1	-0.0101323	-0.00346643	0.278252	0.697483
GRHPR	-0.00602715	-0.00317861	0.225407	0.317175
CDK5RAP3	-0.00552004	-0.00236312	0.346545	0.252569
ATP6V1F	-0.00380391	-0.00304637	0.30813	0.389886
SCAND1	-0.00291194	-0.00338054	0.298374	0.332687
ILK	-0.00276307	-0.00266043	0.364024	0.311009
KRT15	-0.00852013	-0.00921986	0.349187	0.401481
DPP7	-0.00487645	-0.00227728	0.305691	0.340249
GLB1	-0.00373735	-0.00342143	0.203252	0.237794
ANKH	-0.00860889	-0.00407731	0.236585	0.446776
MAP2K2	-0.00411985	-0.00435318	0.277439	0.407027
UGP2	-0.00466042	-0.00259834	0.889431	0.981386
PHB2	-0.00375925	-0.00250338	0.396748	0.534029
SFRP1	-0.00682456	-0.00712654	0.317683	0.510994
CSNK2B	-0.00241563	-0.00238427	0.325	0.330748
BCAT2	-0.00423207	-0.00271151	0.253049	0.334199
SCARB1	-0.00501591	-0.00425457	0.248171	0.370225
UBE2L3	-0.00271088	-0.00194921	0.320325	0.365029
PLIN3	-0.0026089	-0.00172345	0.723171	0.892659
PSMA5	-0.00273101	-0.00303025	0.287805	0.320976
KCTD14	-0.00848486	-0.00246765	0.219512	0.31481
IFITM3	-0.00589149	-0.00454885	0.202236	0.238531
PYURF	-0.0072113	-0.00353977	0.323171	0.612518
PPP1CA	-0.00323706	-0.001443	0.386992	0.496258
POLR2L	-0.00337422	-0.00207305	0.347358	0.586691
ATP5F1	-0.00418123	-0.00182833	0.361382	0.549851
GAPDH	-0.00356542	-0.00354116	0.853455	0.967154
NAALADL2	-0.00418181	-0.0021246	0.341463	0.287509
NTRK2	-0.00683116	-0.00177868	0.633537	0.944584
CD151	-0.002675	-0.00324055	0.592683	0.58576
TP53I3	-0.00497973	-0.00600127	0.214431	0.237213
PRDX4	-0.00805627	-0.00588804	0.231098	0.389305
DBI	-0.00775674	-0.0057512	0.587398	0.84054
COMMD2	-0.00401917	-0.00437365	0.20935	0.277233
MMADHC	-0.00387261	-0.00236573	0.38435	0.398689
CNN2	-0.00654913	-0.00367218	0.298577	0.386086
DUT	-0.00397437	-0.00209471	0.298984	0.359639
COX6B1	-0.00283591	-0.00310956	0.325	0.497925
RPL15	-0.00401604	-0.00326892	0.802642	0.950207
CYB561D2	-0.00591203	-0.00239619	0.215854	0.275798
APRT	-0.0049232	-0.00320347	0.318902	0.579943
IRX1	-0.00917152	-0.00231049	0.25061	0.318688
SLC25A46	-0.00391915	-0.00241681	0.262398	0.338
RNF152	-0.00487047	-0.00297356	0.276626	0.288556
PDHB	-0.00465079	-0.00165536	0.212602	0.400938
GGT6	-0.0040238	-0.00172425	0.272561	0.386474
POLR2E	-0.0050448	-0.00338266	0.30874	0.477489
GRINA	-0.00526873	-0.0038357	0.251423	0.276922
EIF3F	-0.00488303	-0.00436277	0.260163	0.435801
ECHS1	-0.00406075	-0.00227316	0.318089	0.53337
PPP1R1B	-0.0041186	-0.00442452	0.272561	0.387172
MPV17	-0.00429597	-0.00376997	0.246748	0.294877
GMDS	-0.00498478	-0.00163188	0.371748	0.592353
EPB41L1	-0.00296034	-0.00278358	0.294106	0.323613
BRK1	-0.00380626	-0.00260584	0.31687	0.513166
CSRP1	-0.00495835	-0.00178594	0.384959	0.453058
CFL1	-0.00254525	-0.0034817	0.618089	0.754683
COMMD7	-0.00379905	-0.00232162	0.306707	0.412572
BTF3	-0.00308204	-0.00402082	0.593293	0.73983
APPL2	-0.00308959	-0.00344845	0.245325	0.257184
RAB3D	-0.00464568	-0.00198923	0.255285	0.404118
AMOT	-0.00424945	-0.00427048	0.357114	0.466398
EIF3E	-0.00408748	-0.00411656	0.382724	0.564819
MIIP	-0.0107344	-0.00254139	0.23435	0.333385
PPAP2C	-0.00323663	-0.00349232	0.488821	0.388839
FKBP4	-0.00221839	-0.00158356	0.631707	0.771629
CHD3	-0.00413671	-0.00475097	0.269715	0.28654
PGLS	-0.00460277	-0.00405618	0.276626	0.403731
CES3	-0.00686506	-0.00224137	0.217276	0.234498
RAB15	-0.0054287	-0.00324533	0.298374	0.478613
FTH1	-0.00382407	-0.00642668	0.992276	0.998953
ESD	-0.00331194	-0.00445927	0.303252	0.389964
RPL10A	-0.00315453	-0.00297126	0.694512	0.88118
STAP2	-0.00339925	-0.0030657	0.289837	0.332571
AKR7A2	-0.00500182	-0.00250305	0.331707	0.598868
OSTC	-0.00395608	-0.00682406	0.26626	0.377322
CCNC	-0.00350028	-0.00213033	0.318496	0.413891
SIGMAR1	-0.00695914	-0.00229821	0.20935	0.285182
EIF4EBP1	-0.00464826	-0.00526851	0.474593	0.510955
SLC25A6	-0.00315974	-0.00258198	0.704675	0.897623
HDAC1	-0.00290219	-0.00152122	0.281301	0.338426
GUK1	-0.00340364	-0.00214765	0.689024	0.884515
GMPPA	-0.00678732	-0.00472083	0.247764	0.357932
HADHB	-0.00349149	-0.00353524	0.31687	0.403847
EIF3K	-0.00327442	-0.00271732	0.355488	0.523869
HSBP1	-0.00327099	-0.00320031	0.361179	0.546632
DPYSL3	-0.00989617	-0.00414781	0.399797	0.786094
ACO1	-0.00645192	-0.0041579	0.462805	0.814441
NDUFS7	-0.00579491	-0.00267653	0.244715	0.387637
TMEM147	-0.00610219	-0.00551895	0.219919	0.271261
GPI	-0.00386313	-0.0034803	0.26687	0.357428
NDUFA4	-0.00579674	-0.00306452	0.470122	0.769806
EPHA7	-0.00802046	-0.00458955	0.214431	0.318416
LSM7	-0.00307891	-0.00278734	0.243902	0.285725
ORAI1	-0.00502383	-0.00208182	0.443902	0.586381
PGK1	-0.00288168	-0.00194765	0.45061	0.564858
MRPS35	-0.00360041	-0.0017896	0.284756	0.387909
CHRDL2	-0.016482	-0.00965477	0.570122	0.953969
RPSA	-0.00624543	-0.00417802	0.237398	0.452049
APP	-0.00295607	-0.00613215	0.643089	0.739597
PSMB3	-0.0046969	-0.00309738	0.318902	0.436809
EMC10	-0.00373478	-0.00168423	0.364431	0.482918
FBXW5	-0.0023444	-0.00236834	0.560772	0.594098
TMEM18	-0.00347281	-0.00241218	0.219715	0.22015
HIGD2A	-0.0034576	-0.00592259	0.214634	0.297553
STX5	-0.00352726	-0.0020337	0.296748	0.261799
PRKACB	-0.00461865	-0.00174866	0.236789	0.318184
NDUFS2	-0.00212013	-0.00290064	0.379268	0.474929
ERGIC3	-0.00216935	-0.0023572	0.432114	0.559352
SLC25A39	-0.00516593	-0.00403721	0.359553	0.550238
SF3B5	-0.00239335	-0.00296953	0.347358	0.429441
SMARCD3	-0.00949705	-0.00448169	0.335163	0.607438
FAM210B	-0.00518927	-0.00198448	0.26748	0.428278
HMGN3	-0.0064212	-0.00219455	0.354878	0.663164
SNHG16	-0.00322271	-0.00225889	0.404675	0.54194
TIMM23	-0.00475365	-0.00345055	0.209553	0.238453
ATP5C1	-0.00254583	-0.00205597	0.385163	0.551092

## Sheet: Opposite direction genes
Supplemental Datset 8
Related to Epithelial cell genes changing over time, Figure 5
Genes changing in opposite directions with time in LC1 and secretory epithelial cells
	LC1 log2foldchange	Secretory log2foldchange	LC1 pcts	Secretory pcts
NDRG1	0.0054128	-0.00289884	0.782724	0.717997
LGALS3	0.00499087	-0.00627949	0.61748	0.382557
DSC2	0.00461519	-0.00323634	0.74939	0.532788
CEACAM1	0.00408716	-0.00290937	0.436789	0.220654
ADAM10	0.00389989	-0.00180097	0.536992	0.329468
LDHA	0.00389308	-0.00288999	0.44065	0.31384
SLFN5	0.00385326	-0.00298894	0.591667	0.31004
H2AFZ	0.00346798	-0.00192097	0.346138	0.296428
TUBA1C	0.00309357	-0.00351602	0.492073	0.321014
RB1CC1	0.00289396	-0.00199912	0.568089	0.315275
UBE2H	0.00235626	-0.00178543	0.639837	0.414434
MVP	0.00235516	-0.00253657	0.510366	0.359173
SPATS2L	0.00227119	-0.00219858	0.539634	0.440028
NPEPPS	0.00217578	-0.00203521	0.462398	0.324931
TK2	-0.00286979	0.00203622	0.235976	0.208787
C21orf33	-0.0029508	0.00106284	0.294715	0.479195
RYK	-0.00295516	0.00225098	0.320528	0.271416
CANT1	-0.00299495	0.00534626	0.579065	0.698414
GATA3	-0.00314498	0.00380675	0.547764	0.404235
SRGAP1	-0.00320105	0.00316011	0.272764	0.22046
CDC42SE2	-0.00321982	0.00186737	0.250813	0.294722
MAPK13	-0.00329491	0.0023472	0.405488	0.620196
PANK3	-0.00331714	0.00197723	0.573171	0.74588
SNX17	-0.00334784	0.00200109	0.297967	0.366658
RAPGEF2	-0.00335921	0.00538541	0.733333	0.675108
SOX9	-0.00336565	0.00285056	0.625813	0.547097
HIP1	-0.00395567	0.00222386	0.246545	0.332299
TBC1D24	-0.00407008	0.0021772	0.228455	0.269981
IRS1	-0.00410962	0.00168024	0.274187	0.286074
DDHD2	-0.00437382	0.00177325	0.273577	0.388296
APBB2	-0.00439901	0.00361319	0.213008	0.231745
ARRDC3	-0.00449391	0.005326	0.61748	0.208283
RALGDS	-0.00492478	0.00245117	0.41565	0.348237
DDIT4	-0.00500901	0.00818481	0.607724	0.213674
TMEM168	-0.00519294	0.00221429	0.244715	0.237484
STIM2	-0.00575153	0.00175835	0.259146	0.263466
GPRC5B	-0.00576761	0.00278587	0.491057	0.7071
CREB3L1	-0.00606441	0.00406224	0.354065	0.600845
RASSF2	-0.00647464	0.00293078	0.322358	0.71664
AKAP6	-0.00705928	0.00198866	0.396545	0.553767
CITED2	-0.00772304	0.00356706	0.657317	0.587389
