# Supplementary material for: Cellular and transcriptional diversity over the course of human lactation
Source: Proc Natl Acad Sci U S A. 2022 Apr 4;119(15):e2121720119. doi: 10.1073/pnas.2121720119 (PMC9169737; doi:10.1073/pnas.2121720119)
Supplement: Supplementary File [file pnas.2121720119.sd09.xlsx]

## Sheet: Secretory Increasing GO
Supplemental Dataset 9
Related to Epithelial cell genes changing over time, Figure 5
Secretory cells genes increasing with time: GO Biological Process pathways enriched for genes with positive log2foldchanges with time in Secretory cells
Term	Overlap	Adjusted P-value	Odds Ratio	Combined Score	Genes	n_genes	collapsed_into_geneset
membrane organization (GO:0061024)	27/242	3.43505e-05	4.03757	74.1225	HIP1;SAR1A;SNAP23;TOR1AIP2;LRP2;PIK3C2A;ATP2C1;TOR1AIP1;TGOLN2;OPA1;PACSIN2;REPS2;EPS15;VTI1B;SUN2;FNBP1;EGF;HUWE1;M6PR;SYNJ2;GAK;VAMP8;REEP3;CHMP2A;CHMP4B;GRB2;IL7R	27
positive regulation of intracellular signal transduction (GO:1902533)	40/546	0.000758294	2.5588	36.8554	CANT1;HIP1;DDX3X;IRS1;WWC1;GATA3;LRP2;PIK3R1;ATP2C1;RTN4;AKAP13;IRAK1;ERBB3;ERBB2;GCNT2;RIPK1;ZNF622;SOX9;TRIM44;OSBPL8;NDFIP1;RYK;EGF;CFLAR;ESR1;PTK2;MID2;PUM2;VEGFA;GPRC5B;RRAGD;PELI1;RAPGEF2;TERF2IP;GRB2;NUPR1;TLR4;TMEM9B;TLR2;FGFR1	40
positive regulation of cellular metabolic process (GO:0031325)	15/105	0.000758294	5.28701	73.6638	ANXA2;EGF;ECE1;GATA3;MAPK14;ACACB;ACACA;VEGFA;NFKBIA;RIPK1;GRB2;PPARA;XDH;IFNAR1;EIF4G1	15
regulation of lipid metabolic process (GO:0019216)	14/92	0.000758294	5.68789	78.9334	NCOA2;IDI1;HMGCS1;RORA;NR1D2;HMGCR;ADIPOR1;ACACB;SREBF2;ACACA;SQLE;RXRA;TBL1XR1;PPARA	14
regulation of primary metabolic process (GO:0080090)	16/130	0.00189519	4.454	56.7364	IDI1;NCOA2;PSMD12;HMGCS1;ODC1;NR1D2;HMGCR;ADIPOR1;ACACB;ACACA;SREBF2;SQLE;PSMC5;RXRA;TBL1XR1;PPARA	16
regulation of autophagy (GO:0010506)	22/231	0.00192484	3.35721	42.101	PRKAA2;USP10;BNIP3;KEAP1;PIK3C2A;SVIP;SREBF2;MID2;TPCN1;DAP;RRAGD;ORMDL3;TBC1D14;SH3BP4;ATM;ATP13A2;NUPR1;ATF6;RAB8A;EIF4G2;MCL1;EIF4G1	22
regulation of gene expression (GO:0010468)	60/1079	0.00452852	1.91997	22.1277	CALCOCO1;DDX3X;CITED2;WWC1;RORA;AFF1;CREB3L1;GPBP1;SLC39A8;KAT7;SOX9;NCOA2;MBNL2;TLE1;BTN1A1;ZBTB38;BTN3A2;RBL2;TERF2IP;HNRNPH3;CD46;TLR4;CLOCK;TLR2;NOTCH2;PRKAA2;RNF6;BAZ2A;ATXN7L3B;CREBL2;GATA3;SPTY2D1;DDRGK1;TRA2B;GCNT2;APBB2;GPBP1L1;ZBTB7B;SLC38A2;XDH;TRIM44;NDFIP1;GSN;EGF;SORT1;VDR;NR1D2;RRP1B;MAPK14;SMARCA2;ESR1;PUM2;VEGFA;HNRNPK;AGO1;BHLHE40;RLIM;ATM;ATP13A2;TNRC6B	60
positive regulation of metabolic process (GO:0009893)	14/113	0.00452852	4.47649	51.0196	IL4R;THRA;SYK;ACSL1;G0S2;ADIPOR1;PRLR;ACACB;ADIPOR2;ACACA;VEGFA;PER2;ZBTB7B;LPIN1	14	positive regulation of metabolic process (GO:0009893)
negative regulation of intracellular signal transduction (GO:1902532)	19/198	0.00525995	3.3738	37.5495	TLE1;DDX3X;PRKAA2;USP10;WWC1;RORA;ADIPOR1;MAPK14;ESR1;CYLD;PPM1B;DDIT4;MDM2;SH3BP4;RIPK1;PPARA;XDH;CGNL1;MCL1	19	negative regulation of intracellular signal transduction (GO:1902532)
positive regulation of transcription by RNA polymerase II (GO:0045944)	52/908	0.00583943	1.97042	21.5166	EHF;CALCOCO1;SETD3;DDX3X;THRB;THRA;CITED2;WWC1;UBP1;RORA;ELK4;KAT7;SOX9;NCOA2;ZBTB38;KLF15;SREBF2;GNL3;ELF1;MED24;TBL1XR1;THRAP3;MAML3;PPARA;ATF6;TLR4;CLOCK;GLYR1;TLR2;GATA3;PIK3R1;RXRA;DDRGK1;NRIP1;RIPK1;VDR;SMAD9;NR1D2;RRP1B;GRHL1;SUPT5H;SMARCA2;ESR1;VEGFA;NFKBIA;NFIB;AGO1;NFIC;TAF7;ATM;LPIN1;LPIN2	52	positive regulation of transcription by RNA polymerase II (GO:0045944)
post-Golgi vesicle-mediated transport (GO:0006892)	1989-12-01	0.00585623	4.92274	53.2722	VAMP8;ARFGEF2;AP1G1;SORT1;VPS13C;SNAP23;CHMP2A;GOPC;SCAMP1;CLINT1;EPS15;SORL1	12
regulation of apoptotic process (GO:0042981)	44/742	0.00907578	2.03363	20.8154	NOTCH2;PRKAA2;HIP1;DDX3X;ARHGEF26;CITED2;LRP2;PIK3R1;RTN4;STK3;AKAP13;DSTYK;RASSF2;OPA1;IRAK1;DDRGK1;TRIM2;BAG1;RIPK1;ZNF622;SOX9;ZBTB7A;MCL1;UNC13B;BNIP3;CIDEA;DHCR24;RRP1B;CFLAR;PRLR;PTK2;RHOB;VEGFA;TJP1;NFKBIA;ARHGEF9;GCLC;HNRNPK;ATM;NUPR1;ARHGEF7;SGK1;ATF6;CRYAB	44
regulation of NIK/NF-kappaB signaling (GO:1901222)	1980-11-01	0.00907578	5.02955	51.3845	NFKBIA;CYLD;PPM1B;DDX3X;RASSF2;IRAK1;TERF2IP;ADIPOR1;TLR4;TRIM44;TLR2	11
positive regulation of cold-induced thermogenesis (GO:0120162)	1997-12-01	0.0110222	4.45757	44.3443	PER2;IL4R;THRA;SYK;ACSL1;G0S2;ADIPOR1;ZBTB7B;LPIN1;PRLR;ADIPOR2;VEGFA	12	positive regulation of metabolic process (GO:0009893)
regulation of sequestering of triglyceride (GO:0010889)	2021-05-15	0.0135001	15.6691	150.628	OSBPL8;CIDEA;PLIN2;ABHD5;PPARA	5	regulation of sequestering of triglyceride (GO:0010889)
negative regulation of programmed cell death (GO:0043069)	27/381	0.0135001	2.43441	23.3534	NOTCH2;DDX3X;PRKAA2;CITED2;PIK3R1;LRP2;DSTYK;IRAK1;OPA1;DDRGK1;BAG1;RIPK1;SOX9;MCL1;BNIP3;DHCR24;CFLAR;PRLR;PTK2;VEGFA;TJP1;NFKBIA;PSMC5;GCLC;HNRNPK;NUPR1;CRYAB	27
secondary alcohol biosynthetic process (GO:1902653)	1934-07-01	0.0135001	8.14394	77.784	IDI1;SQLE;NSDHL;HMGCS1;MSMO1;DHCR24;HMGCR	7
positive regulation of protein-containing complex assembly (GO:0031334)	13/118	0.0143015	3.91157	36.9108	UNC13B;DDX3X;SYK;CAPG;CHD1L;ESR1;VEGFA;CUL4A;PSMC5;PIEZO1;ATM;TLR4;EIF4G1	13
cholesterol biosynthetic process (GO:0006695)	1935-07-01	0.0146965	7.85268	73.4619	IDI1;SQLE;NSDHL;HMGCS1;MSMO1;DHCR24;HMGCR	7
positive regulation of protein kinase activity (GO:0045860)	15/154	0.01558	3.41454	31.5686	DDX3X;RALB;CAB39;STRADB;SYAP1;NEDD9;PTK2;STK3;VEGFA;GPRC5B;RASSF2;DLG3;ERBB3;TAOK3;RAPGEF2	15	positive regulation of protein kinase activity (GO:0045860)
cellular response to ionizing radiation (GO:0071479)	1948-08-01	0.0159436	6.28846	57.5294	MDM2;TMEM109;ATM;GRB2;MAPK14;CLOCK;CRYAB;RHOB	8	cellular response to ionizing radiation (GO:0071479)
positive regulation of autophagy (GO:0010508)	1990-11-01	0.0159436	4.39063	40.0346	PRKAA2;BNIP3;SESN2;ORMDL3;SH3BP4;PIK3C2A;SUPT5H;ATF6;SVIP;MID2;TPCN1	11
regulation of intracellular signal transduction (GO:1902531)	29/437	0.0159436	2.26984	20.5219	PRKAA2;MEAF6;SGMS1;ARHGEF26;PHF20;MAPKAP1;WWC1;ARHGAP18;AKAP6;STK3;AKAP13;RASSF2;PRKAR2B;RBBP7;SRGAP1;MAPK14;RHOB;VEGFA;BCR;NFKBIA;CYLD;ARHGEF9;TAOK3;DDIT4;MDM2;TAF7;ATM;ARHGEF7;SGK1	29
hippo signaling (GO:0035329)	2021-06-26	0.0159436	9.41183	84.9286	TJP1;WWC1;AMOTL1;SAV1;STK3;TJP2	6
transcription initiation from RNA polymerase II promoter (GO:0006367)	14/140	0.0159436	3.51232	31.6078	NOTCH2;THRB;THRA;CCNH;VDR;RORA;NR1D2;ESR1;NRBP1;RXRA;TBL1XR1;TAF7;MAML3;PPARA	14	transcription initiation from RNA polymerase II promoter (GO:0006367)
amyloid fibril formation (GO:1990000)	1963-09-01	0.0170588	5.24511	46.6411	BACE1;GGA2;GSN;USP9X;MDM2;RIPK1;MFGE8;LYZ;SORL1	9	amyloid fibril formation (GO:1990000)
sterol biosynthetic process (GO:0016126)	1938-07-01	0.0179	7.09164	62.452	IDI1;SQLE;NSDHL;HMGCS1;MSMO1;DHCR24;HMGCR	7
positive regulation of protein kinase B signaling (GO:0051897)	15/161	0.0183253	3.24965	28.4233	OSBPL8;HIP1;IRS1;EGF;GATA3;PIK3R1;LRP2;ESR1;RTN4;PTK2;ERBB3;ERBB2;GCNT2;GRB2;FGFR1	15	positive regulation of protein kinase B signaling (GO:0051897)
transmembrane receptor protein tyrosine kinase signaling pathway (GO:0007169)	27/404	0.0197992	2.28313	19.6902	IRS1;SDC2;NEDD9;PIK3R1;PIK3C2A;GIGYF2;EFNB2;ERBB3;ERBB2;ZNF106;RBFOX2;SYK;RYK;SORT1;NCBP2;MAPK14;SLC39A14;PRLR;PTK2;VEGFA;DDIT4;MAPKAPK2;RAPGEF1;RAPGEF2;GRB2;ARHGEF7;FGFR1	27
protein localization to lysosome (GO:0061462)	2021-06-28	0.0197992	8.55533	73.4399	M6PR;SH3BP4;GCC2;ATP13A2;SORL1;RTN4	6
positive regulation of protein localization to plasma membrane (GO:1903078)	1952-08-01	0.0197992	5.71559	48.968	KIF5B;STAC2;ZDHHC5;PTPN9;ACSL3;PIK3R1;STX3;ATP2C1	8	positive regulation of protein localization to plasma membrane (GO:1903078)
ERBB signaling pathway (GO:0038127)	1966-09-01	0.0199541	4.96828	42.369	ERBB3;EGF;ERBB2;REPS2;GRB2;SOX9;PIK3R1;PIK3C2A;PTK2	9	ERBB signaling pathway (GO:0038127)
negative regulation of gene expression (GO:0010629)	23/322	0.0201447	2.4459	20.7598	NOTCH2;DDX6;NDFIP1;DDX3X;PRKAA2;CITED2;VDR;CIDEA;ESR1;GIGYF2;VEGFA;RBL2;PAIP2B;GPNMB;DDRGK1;CREB3L1;AGO1;RBBP7;CD46;CNOT8;XDH;LGR4;TNRC6B	23	negative regulation of gene expression (GO:0010629)
MAPK cascade (GO:0000165)	22/303	0.0212161	2.48762	20.9108	PSMD12;ICMT;IRS1;EGF;PIK3R1;RASAL2;CSF2RA;PTK2;MAPK13;PSMC5;TAOK3;DLG3;ERBB3;PTPRA;MAPKAPK2;ERBB2;RAPGEF2;GRB2;SOX9;RALGDS;SPTAN1;FGFR1	22	MAPK cascade (GO:0000165)
negative regulation of cellular macromolecule biosynthetic process (GO:2000113)	33/547	0.0225357	2.05262	17.0527	DDX6;DDX3X;THRA;CITED2;PBXIP1;GATA3;PTPRK;GIGYF2;PAIP2B;CREB3L1;KAT7;SOX9;ZBTB7A;RBFOX2;TLE1;ATP8B1;VDR;ZBTB38;NR1D2;SMARCA2;ZHX1;GATAD2A;PER2;EID1;DAP;GCLC;BHLHE40;RLIM;MDM2;TAF7;CNOT8;CLOCK;CRYAB	33
DNA-templated transcription, initiation (GO:0006352)	15/168	0.0225357	3.09985	25.6627	NOTCH2;CRCP;THRB;THRA;CCNH;VDR;RORA;NR1D2;ESR1;NRBP1;RXRA;TBL1XR1;TAF7;MAML3;PPARA	15	transcription initiation from RNA polymerase II promoter (GO:0006367)
Golgi to lysosome transport (GO:0090160)	2021-04-11	0.0225357	17.8814	147.719	GAK;CCDC91;AP1G1;SORT1	4	Golgi to lysosome transport (GO:0090160)
regulation of protein kinase B signaling (GO:0051896)	17/207	0.0230586	2.83289	23.2197	OSBPL8;HIP1;IRS1;EGF;GATA3;PIK3R1;LRP2;ESR1;PTK2;RTN4;ERBB3;ERBB2;GCNT2;GRB2;PPARA;XDH;FGFR1	17	positive regulation of protein kinase B signaling (GO:0051897)
regulation of programmed necrotic cell death (GO:0062098)	2021-05-20	0.0230586	10.4434	84.6002	CYLD;PELI1;RIPK1;CFLAR;NUPR1	5	regulation of programmed necrotic cell death (GO:0062098)
negative regulation of apoptotic process (GO:0043066)	30/485	0.0230586	2.10389	17.0159	NOTCH2;PRKAA2;DDX3X;CITED2;LRP2;PIK3R1;DSTYK;OPA1;DNAJB6;IRAK1;ERBB3;DDRGK1;BAG1;RIPK1;SOX9;MCL1;TLE1;BNIP3;CIDEA;DHCR24;CFLAR;PRLR;PTK2;VEGFA;TJP1;NFKBIA;GCLC;HNRNPK;NUPR1;CRYAB	30
neutrophil activation involved in immune response (GO:0002283)	30/485	0.0230586	2.10389	17.0159	PYGB;PSMD12;CANT1;DDX3X;CAB39;SNAP23;UBR4;PYGL;IQGAP2;ORMDL3;MLEC;CD59;ENPP4;METTL7A;OSTF1;SPTAN1;GSN;ANXA2;SYK;FUCA1;HUWE1;PDAP1;SCAMP1;LYZ;MAPK14;SVIP;VAMP8;TCN1;DNAJC5;TLR2	30
negative regulation of epithelial cell proliferation (GO:0050680)	1972-09-01	0.0272132	4.49372	35.323	TGFBR3;VDR;NFIB;KLF9;PTPRK;SOX9;NUPR1;GATA3;XDH	9	negative regulation of epithelial cell proliferation (GO:0050680)
neurotrophin signaling pathway (GO:0038179)	2021-05-21	0.0272132	9.79015	76.8989	SORT1;DDIT4;RAPGEF1;RAPGEF2;GRB2	5
zinc ion transport (GO:0006829)	2021-05-21	0.0272132	9.79015	76.8989	SLC30A2;SLC39A6;SLC39A8;SLC39A7;SLC39A14	5	zinc ion transport (GO:0006829)
positive regulation of transcription, DNA-templated (GO:0045893)	58/1183	0.0289372	1.66547	12.9437	EHF;CALCOCO1;SETD3;DDX3X;THRB;THRA;CITED2;UBP1;RORA;ELK4;KAT7;SOX9;YWHAH;NCOA2;ZBTB38;KLF15;SREBF2;ELF1;MED24;TBL1XR1;THRAP3;MAML3;PPARA;ATF6;TLR4;CLOCK;GLYR1;TLR2;RNF6;XPC;CREBL2;GATA3;PIK3R1;RXRA;DDRGK1;NRIP1;ERBB2;RIPK1;TRIM44;EGF;VDR;NR1D2;RRP1B;GRHL1;SUPT5H;SMARCA2;ESR1;VEGFA;NFKBIA;PSMC5;NFIB;PITHD1;AGO1;NFIC;TAF7;ATM;LPIN1;LPIN2	58
positive regulation of protein serine/threonine kinase activity (GO:0071902)	11/106	0.0306158	3.64813	27.9682	CCND3;DDX3X;RALB;IRAK1;CAB39;EGF;SYAP1;ERBB2;RAPGEF2;FGFR1;VEGFA	11	positive regulation of protein serine/threonine kinase activity (GO:0071902)
positive regulation of cellular catabolic process (GO:0031331)	13/141	0.0306158	3.20488	24.5375	PRKAA2;IRS1;BNIP3;ABHD5;PIK3C2A;SVIP;MID2;TPCN1;ORMDL3;SH3BP4;CNOT8;PPARA;ATF6	13
transcription by RNA polymerase II (GO:0006366)	22/320	0.0306158	2.34362	17.937	NOTCH2;THRB;THRA;CCNH;VDR;NCBP2;INTS10;SSU72;NR1D2;RORA;DEK;SUPT5H;ELL2;ESR1;NRBP1;RXRA;TBL1XR1;NFIC;TAF7;MAML3;ZBTB7B;PPARA	22
zinc ion transmembrane transport (GO:0071577)	2021-05-22	0.0309561	9.21378	70.2336	SLC30A2;SLC39A6;SLC39A8;SLC39A7;SLC39A14	5	zinc ion transport (GO:0006829)
protein stabilization (GO:0050821)	15/179	0.0310697	2.89027	21.9649	HIP1;CCNH;USP9X;CTNND1;CREBL2;PARVA;PIK3R1;RTN4;STK3;RASSF2;BAG5;GNAQ;BAG1;CRYAB;TRIM44	15
cell-substrate junction assembly (GO:0007044)	1934-06-01	0.0331662	6.71996	50.1994	BCR;DST;LAMB3;LAMA3;PTPRK;ARHGEF7	6
phosphatidylinositol 3-kinase signaling (GO:0014065)	1934-06-01	0.0331662	6.71996	50.1994	ERBB3;IRS1;ERBB2;GATA3;PIK3R1;PIK3C2A	6	phosphatidylinositol 3-kinase signaling (GO:0014065)
neutrophil degranulation (GO:0043312)	29/481	0.0331662	2.04413	15.2294	PYGB;PSMD12;CANT1;DDX3X;CAB39;SNAP23;UBR4;PYGL;IQGAP2;ORMDL3;MLEC;CD59;ENPP4;METTL7A;OSTF1;SPTAN1;GSN;ANXA2;FUCA1;HUWE1;PDAP1;SCAMP1;LYZ;MAPK14;SVIP;VAMP8;TCN1;DNAJC5;TLR2	29
epidermal growth factor receptor signaling pathway (GO:0007173)	1947-07-01	0.0331662	5.49347	40.885	EGF;REPS2;GRB2;PIK3R1;SOX9;PIK3C2A;PTK2	7	ERBB signaling pathway (GO:0038127)
cholesterol metabolic process (GO:0008203)	1977-09-01	0.0354463	4.16222	30.6281	IDI1;SQLE;NSDHL;RXRA;HMGCS1;SNX17;MSMO1;DHCR24;HMGCR	9
regulation of I-kappaB kinase/NF-kappaB signaling (GO:0043122)	17/224	0.0373857	2.59793	18.9344	NDFIP1;TLE1;CANT1;USP10;RORA;CFLAR;ATP2C1;ESR1;MID2;AKAP13;GPRC5B;PPM1B;IRAK1;PELI1;TERF2IP;RIPK1;TMEM9B	17
negative regulation of nucleic acid-templated transcription (GO:1903507)	28/464	0.0380098	2.04436	14.8265	THRA;CITED2;PBXIP1;GATA3;PTPRK;CREB3L1;KAT7;SOX9;ZBTB7A;RBFOX2;TLE1;ATP8B1;VDR;ZBTB38;NR1D2;SMARCA2;ZHX1;GATAD2A;PER2;EID1;DAP;GCLC;BHLHE40;RLIM;MDM2;TAF7;CLOCK;CRYAB	28	negative regulation of nucleic acid-templated transcription (GO:1903507)
manganese ion transport (GO:0006828)	2021-04-14	0.0380098	12.515	90.4332	SLC11A2;SLC39A8;ATP2C1;SLC39A14	4	manganese ion transport (GO:0006828)
neutrophil mediated immunity (GO:0002446)	29/488	0.0380098	2.01221	14.5324	PYGB;PSMD12;CANT1;DDX3X;CAB39;SNAP23;UBR4;PYGL;IQGAP2;ORMDL3;MLEC;CD59;ENPP4;METTL7A;OSTF1;SPTAN1;GSN;ANXA2;FUCA1;HUWE1;PDAP1;SCAMP1;LYZ;MAPK14;SVIP;VAMP8;TCN1;DNAJC5;TLR2	29
ubiquitin-dependent protein catabolic process (GO:0006511)	23/354	0.0398347	2.20573	15.7912	PSMD12;RNF11;NDFIP1;ANKIB1;UBE3C;USP9X;HUWE1;UBR4;KEAP1;UBE4A;UBR3;RNF6;CUL4A;RNF115;PSMC5;TBL1XR1;TRIM2;PELI1;RLIM;MDM2;DCAF11;CLOCK;RNF130	23
regulation of protein localization to plasma membrane (GO:1903076)	1980-09-01	0.0416353	3.98573	28.2114	VAMP8;KIF5B;STAC2;ZDHHC5;NUMB;PTPN9;PIK3R1;STX3;VTI1B	9
acetyl-CoA metabolic process (GO:0006084)	2021-04-15	0.0416353	11.3767	78.9615	HMGCS1;ACSS1;ACACB;ACACA	4
endoplasmic reticulum tubular network organization (GO:0071786)	2021-04-15	0.0416353	11.3767	78.9615	RTN3;ATL1;REEP3;RTN4	4	endoplasmic reticulum tubular network organization (GO:0071786)
negative regulation of cellular component movement (GO:0051271)	2021-04-15	0.0416353	11.3767	78.9615	TGFBR3;CCDC125;TACSTD2;GATA3	4	negative regulation of cellular component movement (GO:0051271)
regulation of secretion (GO:0051046)	2021-04-15	0.0416353	11.3767	78.9615	ERBB3;EGF;ACSL3;SGK1	4	regulation of secretion (GO:0051046)
positive regulation of protein localization to cell periphery (GO:1904377)	1952-07-01	0.0456742	4.88182	33.3024	EPB41;KIF5B;STAC2;ZDHHC5;PTPN9;PIK3R1;STX3	7	positive regulation of protein localization to plasma membrane (GO:1903078)
signal transduction in response to DNA damage (GO:0042770)	1952-07-01	0.0456742	4.88182	33.3024	USP10;SESN2;ATM;GRB2;PRPF19;MAPK14;CLOCK	7
organic acid transport (GO:0015849)	10/100	0.046258	3.49592	23.7587	NCOA2;SLC38A1;RXRA;SLC7A8;ACSL1;ATP8B1;SLC1A5;SLC38A2;SLC7A2;ABCG2	10	organic acid transport (GO:0015849)
negative regulation of multicellular organismal process (GO:0051241)	16/214	0.0464705	2.55324	17.3079	WWC1;ARRDC3;CIDEA;TACSTD2;LNPEP;GATA3;HMGCR;ADIPOR1;RAB11FIP1;GPNMB;NFIB;ALDH1A1;SOX9;TLR4;LGR4;RAB11FIP5	16	negative regulation of multicellular organismal process (GO:0051241)
regulation of cellular response to stress (GO:0080135)	11/118	0.0465293	3.23697	21.898	DNAJB1;BAG5;DNAJB6;MAPKAPK2;BAG1;ATM;NUPR1;SLC38A2;CRYAB;MCL1;EIF4G1	11	regulation of cellular response to stress (GO:0080135)
response to insulin (GO:0032868)	1984-09-01	0.0477973	3.77238	25.3717	IRS1;SORT1;SYAP1;PIK3R1;ZBTB7B;LPIN1;SLC39A14;LPIN2;RAB8A	9	response to insulin (GO:0032868)
positive regulation of macroautophagy (GO:0016239)	1953-07-01	0.0481104	4.77544	32.0282	PRKAA2;RALB;SPTLC2;BNIP3;SESN2;SUPT5H;RAB3GAP1	7	positive regulation of macroautophagy (GO:0016239)
necroptotic process (GO:0070266)	2021-04-16	0.0483525	10.4281	69.6361	CYLD;ITPK1;RIPK1;TLR4	4	necroptotic process (GO:0070266)
retrograde axonal transport (GO:0008090)	2021-04-16	0.0483525	10.4281	69.6361	DST;KIF5B;KIF1C;PAFAH1B1	4

## Sheet: Secretory Decreasing GO
Supplemental Dataset 7G
Related to Epithelial cell genes changing over time, Figure 4
Secretory cells genes decreasing with time: GO Biological Process pathways enriched for genes with negative log2foldchanges with time in Secretory cells
Term	Overlap	Adjusted P-value	Odds Ratio	Combined Score	Genes	n_genes	collapsed_into_geneset
cytoplasmic translation (GO:0002181)	37/93	1.07986e-25	18.4568	1209.33	EIF4A2;RPL4;EIF4A1;RPL5;RPL10;RPLP0;RPL10A;RPL8;RPL9;RPL6;RPS4X;RPL7A;RPS14;RPS16;RPL18A;RPS19;RPL14;RPS3;RPL15;RPS2;RPS11;RPL18;RPS13;RPS12;RWDD1;RPS9;RPS7;RPS5;RPS6;RPL13A;RPSA;RPL23A;EIF3M;RPL29;RPL28;UBA52;RPS23	37
cotranslational protein targeting to membrane (GO:0006613)	35/94	2.61705e-23	16.5208	980.318	RPL4;RPL5;RPL10;RPLP0;RPL10A;RPL8;RPL9;RPL6;RPS4X;RPL7A;RPS14;RPS16;RPL18A;RPS19;RPL14;RPS3;RPL15;RPS2;RPS11;RPL18;SIL1;RPS13;RPS12;RPS9;RPS7;RPS5;SSR2;RPS6;RPL13A;RPSA;RPL23A;RPL29;RPL28;UBA52;RPS23	35	SRP-dependent cotranslational protein targeting to membrane (GO:0006614)
SRP-dependent cotranslational protein targeting to membrane (GO:0006614)	34/90	5.20564e-23	16.8867	983.57	RPL4;RPL5;RPL10;RPLP0;RPL10A;RPL8;RPL9;RPL6;RPS4X;RPL7A;RPS14;RPS16;RPL18A;RPS19;RPL14;RPS3;SEC61B;RPL15;RPS2;RPS11;RPL18;RPS13;RPS12;RPS9;RPS7;RPS5;RPS6;RPL13A;RPSA;RPL23A;RPL29;RPL28;UBA52;RPS23	34	SRP-dependent cotranslational protein targeting to membrane (GO:0006614)
nuclear-transcribed mRNA catabolic process, nonsense-mediated decay (GO:0000184)	36/113	1.33214e-21	13.0271	712.786	RPL4;RPL5;RPL10;RPLP0;RPL10A;RPL8;RPL9;RPL6;RPS4X;RPS14;RPL7A;RPS16;RPL18A;RPS19;PPP2R1A;RPL14;RPS3;RPL15;RPS2;RPS11;RPL18;RPS13;RPS12;RPS9;RPS7;RPS5;RPS6;RPL13A;RPSA;RPL23A;EIF3E;PABPC1;RPL29;RPL28;UBA52;RPS23	36	SRP-dependent cotranslational protein targeting to membrane (GO:0006614)
protein targeting to ER (GO:0045047)	33/103	7.50085e-20	13.0835	660.214	RPL4;RPL5;RPL10;RPLP0;RPL10A;RPL8;RPL9;RPL6;RPS4X;RPS14;RPL7A;RPS16;RPL18A;RPS19;RPL14;RPS3;RPL15;RPS2;RPS11;RPL18;RPS13;RPS12;RPS9;RPS7;RPS5;RPS6;RPL13A;RPSA;RPL23A;RPL29;RPL28;UBA52;RPS23	33
peptide biosynthetic process (GO:0043043)	39/162	9.1214e-19	8.85217	422.966	RPL4;RPL5;RPL10;MRPS11;RPLP0;MRPL37;RPL10A;RPL8;RPL9;RPL6;RPS4X;RPS14;RPL7A;RPS16;RPL18A;RPS19;RPL14;RPS3;RPL15;RPS2;GGT1;RPS11;RPL18;RPS13;RPS12;RPS9;GGT6;RPS7;RPS5;RPS6;MRPS21;RPL13A;RPSA;RPL23A;MRPS6;TNIP1;RPL29;RPL28;RPS23	39	SRP-dependent cotranslational protein targeting to membrane (GO:0006614)
translation (GO:0006412)	43/214	1.23562e-17	7.04389	317.121	RPL4;RPL5;RPL10;MRPS11;RPLP0;MRPL37;RPL8;RPL10A;RPL9;RPL6;EEF1B2;RPS4X;RPS14;RPL7A;RPS16;RPL18A;RPS19;RPL14;RPS3;RPL15;RPS2;RPS11;RPL18;RPS13;RPS12;RWDD1;RPS9;RPS7;RPS5;RPS6;MRPS21;RPL13A;RPSA;RPL23A;EEF2;MRPS6;PPA2;TNIP1;RPL29;ABCE1;RPL28;UBA52;RPS23	43	SRP-dependent cotranslational protein targeting to membrane (GO:0006614)
nuclear-transcribed mRNA catabolic process (GO:0000956)	37/171	3.58906e-16	7.68198	318.943	RPL4;RPL5;RPL10;RPLP0;RPL10A;RPL8;RPL9;RPL6;RPS4X;RPS14;RPL7A;RPS16;RPL18A;RPS19;PPP2R1A;RPL14;RPS3;POLR2G;RPL15;RPS2;RPS11;RPL18;RPS13;RPS12;RPS9;RPS7;RPS5;RPS6;RPL13A;RPSA;RPL23A;EIF3E;PABPC1;RPL29;RPL28;UBA52;RPS23	37
cellular protein metabolic process (GO:0044267)	57/417	1.57038e-15	4.48335	178.996	RPL4;RPL5;APP;UBE2D2;MRPS11;RPLP0;TNC;UBE2L6;MRPL37;RPL8;RPL10A;RPL9;RPL6;UBE2L3;RPS4X;RPL7A;RPS14;RPS16;RPL18A;RPS19;RPS11;RPS13;RPS12;RPS9;RPS7;RPS5;RPS6;RPL13A;MRPS21;ADAM10;RPSA;MRPS6;CDC34;VWA1;RPL29;RPL28;UBA52;STOML2;RPN2;RPL10;C3;CST3;RPL14;RPS3;LTA4H;RPL15;RPS2;RPL18;LCMT1;UBE2I;GOLM1;RPL23A;TNIP1;MSRB2;NUCB1;LGMN;RPS23	57	SRP-dependent cotranslational protein targeting to membrane (GO:0006614)
cellular macromolecule biosynthetic process (GO:0034645)	44/314	4.0965e-12	4.54789	145.317	RPL4;RPL5;RPL10;MRPS11;RPLP0;MRPL37;RPL8;RPL10A;RPL9;RPL6;EEF1B2;RPS4X;RPS14;RPL7A;RPS16;RPL18A;RPS19;RPL14;RPS3;POLR2E;POLR2G;RPL15;RPS2;RPS11;RPL18;RPS13;RPS12;POLR2L;RPS9;DUT;RPS7;RPS5;RPS6;MRPS21;RPL13A;RPSA;NAP1L1;RPL23A;EEF2;MRPS6;TNIP1;RPL29;RPL28;RPS23	44
ribosome biogenesis (GO:0042254)	32/192	1.34963e-10	5.51659	156.464	RPL4;RPL5;DDX49;RPL10;RPLP0;RPL10A;RPL8;RPL9;RPL6;FBL;RPS14;RPL7A;RPS16;RPL18A;RPS19;NOB1;RPL14;RPL15;RPS2;RPL18;GLUL;RPS9;NPM1;RPS7;RPS6;RPL13A;RPL23A;RPL29;ABCE1;RPL28;UBA52;RAN	32	SRP-dependent cotranslational protein targeting to membrane (GO:0006614)
aerobic electron transport chain (GO:0019646)	19/70	9.64842e-10	10.1443	266.881	NDUFA9;NDUFA8;NDUFA13;NDUFB6;NDUFA12;NDUFB5;NDUFA4;COX4I1;NDUFC2;UQCRH;COX6B1;COX7A2L;NDUFS8;NDUFS7;UQCRC1;UQCRFS1;NDUFS2;UQCRC2;NDUFV1	19
gene expression (GO:0010467)	43/356	1.06633e-09	3.81965	99.7072	RPL4;RPL5;RPL10;MRPS11;RPLP0;MRPL37;RPL8;RPL10A;RPL9;TSPAN33;RPL6;RPS4X;RPS14;RPL7A;RPS16;RPL18A;RPS19;RPL14;RPS3;POLR2E;POLR2G;RPL15;RPS2;RPS11;RPL18;RPS13;AGFG1;RPS12;POLR2L;RPS9;RPS7;RPS5;RPS6;CPSF2;MRPS21;RPL13A;RPSA;RPL23A;MRPS6;TNIP1;RPL29;RPL28;RPS23	43
mitochondrial ATP synthesis coupled electron transport (GO:0042775)	19/71	1.06633e-09	9.94871	258.976	NDUFA9;NDUFA8;NDUFA13;NDUFB6;NDUFA12;NDUFB5;NDUFA4;COX4I1;NDUFC2;UQCRH;COX6B1;COX7A2L;NDUFS8;NDUFS7;UQCRC1;UQCRFS1;NDUFS2;UQCRC2;NDUFV1	19
rRNA processing (GO:0006364)	29/173	1.06633e-09	5.53559	143.844	RPL4;RPL5;DDX49;RPL10;RPLP0;RPL10A;RPL8;RPL9;RPL6;FBL;RPS14;RPL7A;RPS16;RPL18A;RPS19;NOB1;RPL14;RPL15;RPS2;RPL18;RPS9;RPS7;RPS6;RPL13A;RPL23A;NSA2;RPL29;RPL28;UBA52	29	SRP-dependent cotranslational protein targeting to membrane (GO:0006614)
rRNA metabolic process (GO:0016072)	28/162	1.08553e-09	5.73832	148.639	RPL4;RPL5;DDX49;RPL10;RPLP0;RPL10A;RPL8;RPL9;RPL6;FBL;RPS14;RPL7A;RPS16;RPL18A;RPS19;NOB1;RPL14;RPL15;RPS2;RPL18;RPS9;RPS7;RPS6;RPL13A;RPL23A;RPL29;RPL28;UBA52	28
ncRNA processing (GO:0034470)	28/201	1.86822e-07	4.43566	91.7924	RPL4;RPL5;DDX49;RPL10;RPLP0;RPL8;RPL10A;RPL9;RPL6;RPS14;FBL;RPL7A;RPS16;RPL18A;RPS19;NOB1;RPL14;RPL15;RPS2;RPL18;RPS9;RPS7;RPS6;RPL13A;RPL23A;RPL29;RPL28;UBA52	28
neutrophil mediated immunity (GO:0002446)	47/488	2.02953e-07	2.96055	60.8518	GPI;CSTB;GRN;BRI3;RAB3D;MVP;C3;PYCARD;CST3;CNN2;LGALS3;PRDX4;DPP7;FTH1;LAMP2;NEU1;CPNE1;LTA4H;RAC1;CTSD;PGM1;CTSC;CD55;CTSA;CCT2;DYNLT1;AGL;TUBB;NDUFC2;ADAM10;ARPC5;IRAK4;DYNLL1;EEF2;APRT;PSMA5;BST2;CEACAM1;LRG1;GLB1;CSNK2B;CAT;PADI2;CHI3L1;CD47;S100A9;ACTR10	47
neutrophil degranulation (GO:0043312)	46/481	3.63169e-07	2.93413	58.4428	GPI;CSTB;GRN;BRI3;RAB3D;MVP;C3;PYCARD;CST3;CNN2;LGALS3;PRDX4;DPP7;FTH1;LAMP2;NEU1;CPNE1;LTA4H;RAC1;CTSD;PGM1;CTSC;CD55;CTSA;CCT2;DYNLT1;AGL;TUBB;NDUFC2;ADAM10;ARPC5;DYNLL1;EEF2;APRT;PSMA5;BST2;CEACAM1;LRG1;GLB1;CSNK2B;CAT;PADI2;CHI3L1;CD47;S100A9;ACTR10	46
neutrophil activation involved in immune response (GO:0002283)	46/485	4.48725e-07	2.90678	57.134	GPI;CSTB;GRN;BRI3;RAB3D;MVP;C3;PYCARD;CST3;CNN2;LGALS3;PRDX4;DPP7;FTH1;LAMP2;NEU1;CPNE1;LTA4H;RAC1;CTSD;PGM1;CTSC;CD55;CTSA;CCT2;DYNLT1;AGL;TUBB;NDUFC2;ADAM10;ARPC5;DYNLL1;EEF2;APRT;PSMA5;BST2;CEACAM1;LRG1;GLB1;CSNK2B;CAT;PADI2;CHI3L1;CD47;S100A9;ACTR10	46
mitochondrial electron transport, NADH to ubiquinone (GO:0006120)	1939-12-01	1.09864e-06	11.9981	224.5	NDUFA9;NDUFA8;NDUFA13;NDUFS8;NDUFB6;NDUFS7;NDUFA12;NDUFB5;NDUFA4;NDUFC2;NDUFS2;NDUFV1	12
mitochondrial respiratory chain complex I assembly (GO:0032981)	13/58	1.57367e-05	7.80243	124.514	NDUFA9;NDUFA8;NDUFA13;NDUFB6;NDUFA12;NDUFB5;ACAD9;NDUFC2;OXA1L;NDUFS8;NDUFS7;NDUFS2;NDUFV1	13
NADH dehydrogenase complex assembly (GO:0010257)	13/58	1.57367e-05	7.80243	124.514	NDUFA9;NDUFA8;NDUFA13;NDUFB6;NDUFA12;NDUFB5;ACAD9;NDUFC2;OXA1L;NDUFS8;NDUFS7;NDUFS2;NDUFV1	13
mitochondrial respiratory chain complex assembly (GO:0033108)	15/90	9.98388e-05	5.40845	76.0872	NDUFA9;COA3;NDUFA8;NDUFA13;NDUFB6;NDUFA12;NDUFB5;ACAD9;NDUFC2;OXA1L;NDUFS8;NDUFS7;UQCRFS1;NDUFS2;NDUFV1	15	mitochondrial respiratory chain complex assembly (GO:0033108)
ribosomal small subunit biogenesis (GO:0042274)	1940-10-01	0.000143668	8.97203	122.589	RPS14;NPM1;RPS16;NOB1;RPS19;RPS7;MRPS11;RPS5;RPS6;RPSA	10	ribosomal small subunit biogenesis (GO:0042274)
ribosome assembly (GO:0042255)	1950-11-01	0.000160478	7.59879	102.687	RPL5;RPS14;NPM1;RPS19;RPL10;MRPS11;RPS5;RPLP0;RPSA;RPL23A;RPL6	11
branched-chain amino acid catabolic process (GO:0009083)	2021-07-20	0.000451589	14.4455	179.194	BCKDK;ECHS1;HIBADH;BCKDHB;HSD17B10;HIBCH;BCAT2	7	branched-chain amino acid catabolic process (GO:0009083)
branched-chain amino acid metabolic process (GO:0009081)	2021-07-20	0.000451589	14.4455	179.194	BCKDK;ECHS1;HIBADH;BCKDHB;HSD17B10;HIBCH;BCAT2	7	branched-chain amino acid catabolic process (GO:0009083)
cellular response to hypoxia (GO:0071456)	17/131	0.000561931	4.03579	49.0395	BNIP3L;AK4;NDRG1;SIRT2;PSMA7;RBX1;PSMD8;PSMA5;NPEPPS;SFRP1;PSMB4;PSMB5;UBB;PSMD5;PSMB3;PGK1;UBA52	17
mitochondrion organization (GO:0007005)	20/175	0.000601684	3.49943	42.1642	TIMM8B;BNIP3L;FIS1;STOML2;TIMM13;TIMM23;PHB2;HSD17B10;HIGD2A;PRDX3;OXA1L;CHCHD2;COX7A2L;PITRM1;TSPO;PYROXD2;MPV17;SSBP1;FBXO7;SLC25A6	20
negative regulation of apoptotic process (GO:0043066)	38/485	0.00076513	2.32983	27.4355	GRN;HDAC2;RPL10;HDAC1;TAF9;PHB2;RELA;PRDX3;PRDX2;PRDX5;UBB;CFL1;SNX6;IGBP1;BNIP3L;NTRK2;CD74;PRKCI;PRELID1;NPM1;ANXA4;CSNK2A2;ANXA5;ADAM10;YWHAZ;HIGD2A;SOD1;ARHGAP10;DAB2;SFRP1;KRT18;CAT;TAX1BP1;UBA52;SQSTM1;TPT1;LGMN;LAMTOR5	38
antigen processing and presentation of exogenous peptide antigen via MHC class II (GO:0019886)	14/98	0.00112136	4.49859	51.1121	CD74;ARF1;DCTN2;CLTA;IFI30;DYNLL1;ACTR1A;CAPZA1;AP2S1;CTSD;ACTR10;AP2M1;SEC31A;LGMN	14	antigen processing and presentation of exogenous peptide antigen via MHC class II (GO:0019886)
gluconeogenesis (GO:0006094)	1941-09-01	0.00118843	7.55879	85.2096	GPI;TPI1;MDH1;PGK1;ENO1;FBP1;GAPDH;SLC25A11;PGM1	9	gluconeogenesis (GO:0006094)
antigen processing and presentation of peptide antigen via MHC class II (GO:0002495)	14/100	0.00133705	4.39352	48.8789	CD74;ARF1;DCTN2;CLTA;IFI30;DYNLL1;ACTR1A;CAPZA1;AP2S1;CTSD;ACTR10;AP2M1;SEC31A;LGMN	14	antigen processing and presentation of exogenous peptide antigen via MHC class II (GO:0019886)
antigen processing and presentation of exogenous peptide antigen (GO:0002478)	14/103	0.00183006	4.24476	45.7685	CD74;ARF1;DCTN2;CLTA;IFI30;DYNLL1;ACTR1A;CAPZA1;AP2S1;CTSD;ACTR10;AP2M1;SEC31A;LGMN	14	antigen processing and presentation of exogenous peptide antigen via MHC class II (GO:0019886)
translational elongation (GO:0006414)	14/104	0.00194494	4.19737	44.7907	MRPS27;MRPS35;MRPS11;MRPL17;MRPS21;MRPL37;MRPL12;EEF2;MRPL45;MRPS6;MRPL21;EEF1B2;OXA1L;MRPL40	14	translational elongation (GO:0006414)
hexose biosynthetic process (GO:0019319)	1944-09-01	0.00194494	6.90982	73.6953	GPI;TPI1;MDH1;PGK1;ENO1;FBP1;GAPDH;SLC25A11;PGM1	9	gluconeogenesis (GO:0006094)
ATP synthesis coupled electron transport (GO:0042773)	2021-04-06	0.00194494	53.4619	568.18	NDUFB6;NDUFA12;NDUFS2;NDUFV1	4	ATP synthesis coupled electron transport (GO:0042773)
pyruvate metabolic process (GO:0006090)	1955-10-01	0.00194494	5.97669	63.4322	GPI;LDHA;TPI1;SLC16A1;PGK1;ENO1;ME2;PDHB;GAPDH;PGM1	10	gluconeogenesis (GO:0006094)
interleukin-1-mediated signaling pathway (GO:0070498)	13/94	0.00255881	4.32657	44.5466	IRAK4;PSMA7;RELA;RBX1;PSMD8;PSMA5;PSMB4;PSMB5;UBB;PSMD5;PSMB3;SQSTM1;UBA52	13
ribosomal large subunit biogenesis (GO:0042273)	1957-10-01	0.00255881	5.72177	58.871	RPL5;RPL7A;NSA2;NPM1;RPL10;RPLP0;RPL14;RPL23A;RPL10A;RPL6	10
cytoplasmic translational initiation (GO:0002183)	2021-06-19	0.00290004	12.3646	125.141	EIF4A2;MCTS1;EIF4A1;EIF3M;EIF2D;EIF3D	6
regulation of apoptotic process (GO:0042981)	49/742	0.00290004	1.94361	19.6618	MTCH2;PHB2;CLU;PYCARD;CASP6;CFL1;IFT57;PHLDA1;CTSD;VAV3;BNIP3L;PRKCI;ANXA4;ACTN1;SIGMAR1;ANXA5;RPS6;ADAM10;YWHAZ;ARHGAP10;SFRP1;BIN1;CAT;TAX1BP1;ITGA6;SQSTM1;UBA52;HDAC2;RPL10;HDAC1;TAF9;NDRG1;RELA;PRDX3;PRDX2;PRDX5;BCLAF1;UBB;RPS3;LCMT1;CD74;PRELID1;NPM1;HIGD2A;SOD1;DAB2;KRT18;TP53I3;TPT1	49
translational termination (GO:0006415)	13/96	0.00292145	4.22188	42.5133	MRPS27;MRPS35;MRPS11;MRPS21;MRPL17;MRPL37;MRPL45;MRPL12;MRPS6;MRPL21;OXA1L;MRPL40;ABCE1	13	translational elongation (GO:0006414)
protein-containing complex assembly (GO:0065003)	24/267	0.00292145	2.68146	26.9395	CD74;TRAPPC3;STOML2;TRAPPC2L;ST13;GPAA1;PEF1;HDAC1;PDCD6;TCF7;ADAM10;WASL;TSPAN33;RBX1;TFG;PPP2R1A;CAPZA1;CSNK2B;STX5;CTSC;AP2M1;SKAP2;SEC31A;VAMP3	24	protein-containing complex assembly (GO:0065003)
protein insertion into ER membrane (GO:0045048)	1937-08-01	0.00292145	7.4048	74.3541	ALDH3A2;APP;CYB5A;WDR83OS;CAMLG;STX5;EMC10;SEC61B	8	protein insertion into ER membrane (GO:0045048)
endoplasmic reticulum to Golgi vesicle-mediated transport (GO:0006888)	19/185	0.00295465	3.09798	31.0063	TRAPPC3;TRAPPC2L;DCTN2;KDELR1;PEF1;PDCD6;COG4;DYNLL1;YIF1A;ACTR1A;TFG;CAPZA1;STX5;ERGIC3;ACTR10;COPE;CTSC;CD55;SEC31A	19
purine ribonucleoside monophosphate metabolic process (GO:0009167)	2021-06-20	0.00358081	11.4808	112.458	ADSL;ATIC;GMPR2;AK3;AK4;PAICS	6	purine ribonucleoside monophosphate metabolic process (GO:0009167)
glycolytic process (GO:0006096)	2021-07-29	0.00387067	8.53197	82.6517	GPI;LDHA;TPI1;PGK1;ENO1;GAPDH;PGM1	7	gluconeogenesis (GO:0006094)
negative regulation of programmed cell death (GO:0043069)	30/381	0.00387067	2.32725	22.5199	HDAC2;RPL10;HDAC1;TAF9;PHB2;RELA;PRDX3;PRDX2;PRDX5;UBB;CFL1;CD74;BNIP3L;PRKCI;PRELID1;NPM1;ANXA4;ANXA5;ADAM10;YWHAZ;HIGD2A;ARHGAP10;SFRP1;DAB2;KRT18;CAT;TAX1BP1;UBA52;SQSTM1;TPT1	30
positive regulation of translation (GO:0045727)	13/100	0.00395142	4.02693	38.8041	RPL5;KHDRBS1;COA3;RPS9;NPM1;MRPS27;EEF2;ELAVL1;FXR1;RPS4X;POLR2G;EIF3E;EIF3D	13
aerobic respiration (GO:0009060)	2021-06-21	0.00436413	10.7149	101.682	OXA1L;NDUFS8;NDUFS7;UQCRC1;UQCRC2;UQCRH	6
retrograde transport, endosome to Golgi (GO:0042147)	1988-12-01	0.00436413	4.25164	40.2516	SNX3;TMEM87A;SNX2;HEATR5A;VPS51;RHOBTB3;STX5;VPS35;SNX8;PLEKHJ1;VAMP3;SNX6	12
regulation of transcription from RNA polymerase II promoter in response to hypoxia (GO:0061418)	1975-11-01	0.00436413	4.6245	43.7479	PSMD8;PSMA5;PSMB4;PSMB5;UBB;PSMD5;PSMB3;UBA52;SIRT2;PSMA7;RBX1	11
autophagy of mitochondrion (GO:0000422)	1940-08-01	0.00436413	6.70955	63.3934	FIS1;MAP1LC3B;RB1CC1;WDR45;PHB2;FBXO7;SQSTM1;GABARAP	8
tumor necrosis factor-mediated signaling pathway (GO:0033209)	14/116	0.00436413	3.70125	34.952	ILK;COMMD7;PSMA7;RELA;PSMD8;PYCARD;PSMA5;PSMB4;PSMB5;PSMD5;PSMB3;TMSB4X;LTBR;LIMS1	14	tumor necrosis factor-mediated signaling pathway (GO:0033209)
protein polyubiquitination (GO:0000209)	26/314	0.00452255	2.45222	23.0038	UBE2D2;UBE2L6;PSMA7;UBE2L3;ANAPC11;UBE2J1;PSMD8;NPEPPS;PSMB4;PSMB5;UBB;PSMD5;PSMB3;FBXO7;RNF152;UBE2H;FBXW5;UBE2B;UBE2E3;RBX1;PSMA5;CDC34;UBE2R2;CDC16;RBCK1;UBA52	26
mitochondrial translational elongation (GO:0070125)	1989-12-01	0.00452255	4.19621	39.2574	OXA1L;MRPL40;MRPS27;MRPS35;MRPS11;MRPS21;MRPL17;MRPL37;MRPL45;MRPL12;MRPS6;MRPL21	12	translational elongation (GO:0006414)
mitochondrial translational termination (GO:0070126)	1989-12-01	0.00452255	4.19621	39.2574	OXA1L;MRPL40;MRPS27;MRPS35;MRPS11;MRPS21;MRPL17;MRPL37;MRPL45;MRPL12;MRPS6;MRPL21	12	translational elongation (GO:0006414)
carbohydrate catabolic process (GO:0016052)	1941-08-01	0.00487722	6.5059	60.265	GPI;LDHA;TPI1;NEU1;PGK1;ENO1;GAPDH;PGM1	8	gluconeogenesis (GO:0006094)
cellular amino acid catabolic process (GO:0009063)	1990-12-01	0.00488354	4.14219	38.2959	BCKDK;GSTZ1;QDPR;HMGCL;ECHS1;HIBADH;BCKDHB;GLUL;HSD17B10;HIBCH;GLS;BCAT2	12	cellular amino acid catabolic process (GO:0009063)
regulation of ubiquitin-dependent protein catabolic process (GO:2000058)	1942-08-01	0.00564708	6.31422	57.357	RPL5;DESI1;RPS7;CSNK2A2;PTEN;COMMD1;CLU;CDK5RAP3	8	regulation of ubiquitin-dependent protein catabolic process (GO:2000058)
ribonucleoprotein complex assembly (GO:0022618)	15/136	0.00615557	3.34431	30.0372	MCTS1;RPL5;RPL10;RPS5;MRPS11;RPLP0;RPSA;RPL23A;RPL6;RPS14;RPS19;CLNS1A;EIF2D;SNRPC;SNRPB	15
cellular protein-containing complex assembly (GO:0034622)	17/168	0.00645217	3.04101	27.122	CCT2;COG4;STXBP1;PXN;ARL2;CLTA;CLU;HIGD2A;COX7A2L;BIN1;CSNK2B;FCHO2;AP2S1;CHMP3;PSMG2;AP2M1;VAMP3	17
protein targeting to mitochondrion (GO:0006626)	1955-09-01	0.00696251	5.25446	46.3819	TIMM8B;FIS1;NDUFA13;PITRM1;TIMM13;TSPO;TIMM23;FBXO7;SLC25A6	9	protein targeting to mitochondrion (GO:0006626)
cellular response to interleukin-1 (GO:0071347)	16/155	0.00764175	3.10678	27.0444	IRAK4;PSMA7;RELA;RBX1;PSMD8;PYCARD;PSMA5;SFRP1;PSMB4;PSMB5;UBB;PSMD5;PSMB3;CD47;SQSTM1;UBA52	16
mitochondrial transport (GO:0006839)	1956-09-01	0.00764175	5.1424	44.6575	TIMM8B;OXA1L;FIS1;PITRM1;TIMM13;TSPO;TIMM23;FBXO7;SLC25A6	9
canonical glycolysis (GO:0061621)	2021-06-24	0.00764175	8.92768	77.4416	GPI;TPI1;PGK1;ENO1;GAPDH;PFKP	6	gluconeogenesis (GO:0006094)
glucose catabolic process to pyruvate (GO:0061718)	2021-06-24	0.00764175	8.92768	77.4416	GPI;TPI1;PGK1;ENO1;GAPDH;PFKP	6	gluconeogenesis (GO:0006094)
regulation of mitotic cell cycle phase transition (GO:1901990)	18/188	0.00766135	2.86122	24.7707	DCTN2;TUBB;DYNLL1;SIRT2;PSMA7;ANAPC11;PSMD8;PSMA5;ACTR1A;PSMB4;PSMB5;UBB;PPP2R1A;PSMD5;PSMB3;CDC16;UBA52;APPL2	18
protein insertion into membrane (GO:0051205)	1934-07-01	0.00793956	6.95017	59.8238	ALDH3A2;APP;CYB5A;WDR83OS;OXA1L;STX5;SEC61B	7	protein insertion into ER membrane (GO:0045048)
negative regulation of immune effector process (GO:0002698)	2021-05-16	0.00827999	12.1616	104.001	LGALS3;GRN;RPS19;CD47;CD55	5	negative regulation of immune effector process (GO:0002698)
glycolytic process through glucose-6-phosphate (GO:0061620)	2021-06-25	0.00917108	8.45736	71.3025	GPI;TPI1;PGK1;ENO1;GAPDH;PFKP	6	gluconeogenesis (GO:0006094)
anaphase-promoting complex-dependent catabolic process (GO:0031145)	1984-11-01	0.00917108	4.05245	34.1295	PSMD8;PSMA5;PSMB4;PSMB5;UBB;PSMD5;PSMB3;CDC16;UBA52;PSMA7;ANAPC11	11	anaphase-promoting complex-dependent catabolic process (GO:0031145)
ubiquitin-dependent protein catabolic process (GO:0006511)	27/354	0.00991324	2.24142	18.6726	UBE2D2;UBE2L6;RNF7;PSMA7;UBE2L3;ANAPC11;PSMD8;PSMB4;PSMB5;PSMD5;PSMB3;PCBP2;FBXO7;UBE2H;FBXW5;UBE2I;UBE2B;SIRT2;RBX1;PSMA5;CDC34;UBE2R2;CDC16;UBA1;RBCK1;SQSTM1;VPS28	27
intracellular protein transport (GO:0006886)	26/336	0.010121	2.27555	18.8796	ARF1;STXBP1;PDCD6;PHB2;GABARAP;IPO5;LAMP2;STX5;EIF2D;VPS35;SIL1;SNX8;APPL2;TNPO3;SEC31A;SNX6;CTSA;CD74;NPM1;DESI1;STAT3;OXA1L;RAB3GAP2;VPS25;VPS28;RAN	26	intracellular protein transport (GO:0006886)
ribosomal small subunit assembly (GO:0000028)	2021-05-17	0.0105303	11.1476	91.7826	RPS14;RPS19;MRPS11;RPS5;RPSA	5	ribosomal small subunit assembly (GO:0000028)
mitochondrion disassembly (GO:0061726)	1936-07-01	0.0105303	6.47018	53.2566	FIS1;MAP1LC3B;RB1CC1;WDR45;FBXO7;SQSTM1;GABARAP	7
purine-containing compound biosynthetic process (GO:0072522)	2021-06-26	0.0107322	8.03408	65.8744	PRPSAP1;ADSL;GMPR2;ADK;PAICS;APRT	6	purine-containing compound biosynthetic process (GO:0072522)
cellular response to interleukin-12 (GO:0071349)	1948-08-01	0.0113598	5.36541	43.5295	CNN2;ARF1;CAPZA1;RPLP0;CFL1;CD47;JAK1;SOD1	8
establishment of protein localization to mitochondrion (GO:0072655)	1948-08-01	0.0113598	5.36541	43.5295	TIMM8B;FIS1;PITRM1;TIMM13;TSPO;TIMM23;FBXO7;SLC25A6	8
modulation by symbiont of host process (GO:0044003)	2021-04-10	0.0113598	17.8169	144.411	UBB;PGK1;ENO1;UBA52	4
regulation of proteasomal ubiquitin-dependent protein catabolic process (GO:0032434)	12/102	0.0119265	3.58766	28.8608	DNAJB2;DAB2;CAMLG;DESI1;SUMO2;TAF9;EIF3H;COMMD1;CLU;GABARAP;SIRT2;RBX1	12
glucose metabolic process (GO:0006006)	1962-09-01	0.0137191	4.55882	35.9803	GPI;TPI1;MDH1;PGK1;ENO1;FBP1;GAPDH;SLC25A11;PGM1	9	gluconeogenesis (GO:0006094)
mitochondrial translation (GO:0032543)	12/105	0.0152448	3.47138	26.9906	OXA1L;MRPL40;MRPS27;MRPS35;MRPS11;MRPL17;MRPS21;MRPL37;MRPL12;MRPL45;MRPS6;MRPL21	12	translational elongation (GO:0006414)
nucleotide-sugar biosynthetic process (GO:0009226)	2021-05-19	0.0164753	9.55407	73.2115	NAGK;UGP2;GNPNAT1;UAP1;NANS	5	nucleotide-sugar biosynthetic process (GO:0009226)
pre-replicative complex assembly (GO:0036388)	1964-09-01	0.0164835	4.39259	33.608	PSMD8;PSMA5;PSMB4;PSMB5;UBB;PSMD5;PSMB3;UBA52;PSMA7	9
regulation of mRNA catabolic process (GO:0061013)	13/122	0.0167101	3.21047	24.4838	ELAVL1;YWHAZ;PSMA7;PSMD8;FXR1;PSMA5;PSMB4;PSMB5;UBB;PSMD5;PSMB3;PABPC1;UBA52	13
hydrogen peroxide metabolic process (GO:0042743)	2021-06-29	0.0173325	6.98506	52.8608	PRDX3;PRDX2;PRDX5;PRDX4;CAT;SOD1	6	hydrogen peroxide metabolic process (GO:0042743)
protein K11-linked ubiquitination (GO:0070979)	2021-06-29	0.0173325	6.98506	52.8608	UBE2H;UBE2B;UBE2E3;CDC16;ANAPC11;UBE2L3	6	protein K11-linked ubiquitination (GO:0070979)
positive regulation of intrinsic apoptotic signaling pathway (GO:2001244)	1940-07-01	0.0173957	5.68473	42.9381	FIS1;BCLAF1;UBB;RPS7;RPS3;S100A9;SOD1	7
negative regulation of G2/M transition of mitotic cell cycle (GO:0010972)	1966-09-01	0.0196697	4.23802	31.4448	PSMD8;PSMA5;PSMB4;PSMB5;PSMD5;PSMB3;CDK5RAP3;PSMA7;RBX1	9
mitochondrial electron transport, ubiquinol to cytochrome c (GO:0006122)	2021-04-12	0.0214876	13.3613	97.616	UQCRC1;UQCRFS1;UQCRC2;UQCRH	4
tricarboxylic acid metabolic process (GO:0072350)	2021-04-12	0.0214876	13.3613	97.616	IDH3G;IDH3B;ACO1;ACO2	4	tricarboxylic acid metabolic process (GO:0072350)
positive regulation of cellular amide metabolic process (GO:0034250)	1981-10-01	0.0214876	3.78292	27.6017	RPS4X;FXR1;RPL5;NPM1;EIF3E;EEF2;CLU;ELAVL1;EIF3D;RELA	10	positive regulation of cellular amide metabolic process (GO:0034250)
regulation of cellular amino acid metabolic process (GO:0006521)	1954-08-01	0.0214876	4.66412	33.9997	PSMD8;PSMA5;BCKDK;PSMB4;PSMB5;PSMD5;PSMB3;PSMA7	8
cellular respiration (GO:0045333)	1942-07-01	0.0222094	5.35933	38.836	OXA1L;NDUFS8;NDUFS7;UQCRC1;UQCRFS1;UQCRC2;UQCRH	7
cellular response to tumor necrosis factor (GO:0071356)	17/194	0.0224146	2.59078	18.724	ILK;COMMD7;PSMA7;RELA;PSMD8;PSMA5;PYCARD;SFRP1;PSMB4;PSMB5;PSMD5;PSMB3;TMSB4X;RPS3;CHI3L1;LTBR;LIMS1	17
ephrin receptor signaling pathway (GO:0048013)	1982-10-01	0.0227835	3.73019	26.8525	VAV3;EPHA7;ARPC1B;AP2S1;ARPC4;WASL;RAC1;ARPC5;AP2M1;ACTG1	10	ephrin receptor signaling pathway (GO:0048013)
regulation of cellular component size (GO:0032535)	1931-06-01	0.0227835	6.42559	46.2068	VAV3;PTEN;RAC1;AP2M1;PPP1CA;LAMTOR5	6	regulation of cellular component size (GO:0032535)
hydrogen peroxide catabolic process (GO:0042744)	2021-05-21	0.0231951	8.35894	59.8784	PRDX3;PRDX2;PRDX5;PRDX4;CAT	5
regulation of mitotic cell cycle (GO:0007346)	16/178	0.0232367	2.66249	19.0419	APP;BTG3;BTG1;DYNLT3;PSMA7;ANAPC11;PSMD8;PSMA5;PSMB4;PSMB5;PSMD5;PSMB3;CDC16;EIF4EBP1;CDK5RAP3;LGMN	16	regulation of mitotic cell cycle (GO:0007346)
substantia nigra development (GO:0021762)	1943-07-01	0.0242405	5.21019	36.9927	CNP;YWHAQ;PADI2;MBP;DYNLL1;SIRT2;COX6B1	7	substantia nigra development (GO:0021762)
regulation of mRNA stability (GO:0043488)	14/146	0.0249654	2.85558	20.1166	NPM1;ELAVL1;YWHAZ;PSMA7;PSMD8;FXR1;PSMA5;PSMB4;PSMB5;UBB;PSMD5;PSMB3;PABPC1;UBA52	14
UDP-N-acetylglucosamine metabolic process (GO:0006047)	2021-04-13	0.026668	11.8761	82.7423	SLC35A3;NAGK;GNPNAT1;UAP1	4	UDP-N-acetylglucosamine metabolic process (GO:0006047)
homotypic cell-cell adhesion (GO:0034109)	1944-07-01	0.026668	5.06911	35.2715	FIBP;CSRP1;STXBP1;ACTN1;ILK;DSC2;ACTG1	7	homotypic cell-cell adhesion (GO:0034109)
proteasomal ubiquitin-independent protein catabolic process (GO:0010499)	2021-05-22	0.0268542	7.86683	54.5611	PSMA5;PSMB4;PSMB5;PSMB3;PSMA7	5	proteasomal ubiquitin-independent protein catabolic process (GO:0010499)
negative regulation of cell cycle G2/M phase transition (GO:1902750)	1957-08-01	0.0268542	4.37788	30.3049	PSMD8;PSMA5;PSMB4;PSMB5;PSMD5;PSMB3;PSMA7;RBX1	8
protein K48-linked ubiquitination (GO:0070936)	1957-08-01	0.0268542	4.37788	30.3049	UBE2H;CDC34;UBE2R2;UBE2B;UBE2D2;UBE2E3;RNF152;RBX1	8
Wnt signaling pathway, planar cell polarity pathway (GO:0060071)	1985-10-01	0.0268542	3.58042	24.7602	PSMD8;PSMA5;PSMB4;PSMB5;PSMD5;PSMB3;AP2S1;RAC1;AP2M1;PSMA7	10	anaphase-promoting complex-dependent catabolic process (GO:0031145)
Fc-gamma receptor signaling pathway involved in phagocytosis (GO:0038096)	1971-09-01	0.0274483	3.89523	26.8029	VAV3;ARPC1B;BRK1;ARPC4;WASL;RAC1;ARPC5;WASF2;ACTG1	9	ephrin receptor signaling pathway (GO:0048013)
cytosolic transport (GO:0016482)	12/116	0.0274483	3.10244	21.3329	TMEM87A;SNX2;HOOK2;HEATR5A;VPS51;RHOBTB3;STX5;VPS35;HOOK3;PLEKHJ1;SNX6;VAMP3	12
regulation of G2/M transition of mitotic cell cycle (GO:0010389)	14/149	0.0280562	2.79169	19.111	DCTN2;RCC2;TUBB;DYNLL1;PSMA7;RBX1;PSMD8;PSMA5;ACTR1A;PSMB4;PSMB5;PPP2R1A;PSMD5;PSMB3	14	regulation of G2/M transition of mitotic cell cycle (GO:0010389)
modification-dependent protein catabolic process (GO:0019941)	17/201	0.0281906	2.4913	17.0216	UBE2H;UBE2I;UBE2B;UBE2D2;UBE2L6;RNF7;UBE2L3;ANAPC11;RBX1;CDC34;UBB;UBE2R2;CDC16;UBA1;FBXO7;UBA52;SQSTM1	17
Fc-gamma receptor signaling pathway (GO:0038094)	1972-09-01	0.0294732	3.8332	25.987	VAV3;ARPC1B;BRK1;ARPC4;WASL;RAC1;ARPC5;WASF2;ACTG1	9	ephrin receptor signaling pathway (GO:0048013)
positive regulation of cellular protein metabolic process (GO:0032270)	11/102	0.0301534	3.24782	21.9172	FXR1;RPS4X;RPL5;HDAC2;NPM1;VPS35;EIF3E;EEF2;ELAVL1;EIF3D;VGLL4	11
regulation of transcription from RNA polymerase II promoter in response to stress (GO:0043618)	1987-10-01	0.0303235	3.48706	23.4831	PSMD8;PSMA5;PSMB4;PSMB5;UBB;PSMD5;PSMB3;UBA52;PSMA7;RBX1	10
fatty acid oxidation (GO:0019395)	1959-08-01	0.0310393	4.20576	28.1431	ALDH3A2;HADHB;HADHA;ECHS1;ACADM;HADH;HSD17B10;ADH5	8	fatty acid oxidation (GO:0019395)
response to reactive oxygen species (GO:0000302)	1959-08-01	0.0310393	4.20576	28.1431	PRDX3;PRDX5;CAT;PXN;RPS3;AKR1C3;MPV17;SOD1	8	response to reactive oxygen species (GO:0000302)
interleukin-12-mediated signaling pathway (GO:0035722)	1946-07-01	0.0310393	4.80866	32.1532	CNN2;ARF1;CAPZA1;RPLP0;CFL1;JAK1;SOD1	7
ribonucleoside monophosphate biosynthetic process (GO:0009156)	2021-04-14	0.0316315	10.6879	71.1773	ADSL;ATIC;ADK;PAICS	4
regulation of establishment of planar polarity (GO:0090175)	1988-10-01	0.0318095	3.44217	22.8767	PSMD8;PSMA5;PSMB4;PSMB5;PSMD5;PSMB3;AP2S1;RAC1;AP2M1;PSMA7	10	anaphase-promoting complex-dependent catabolic process (GO:0031145)
membrane organization (GO:0061024)	19/242	0.0326859	2.29924	15.154	PRKCI;CLTA;ARPC4;WASL;ARPC5;ACTG1;SNX3;OXA1L;DAB2;UBB;BIN1;CHMP1A;FCHO2;AP2S1;CHMP3;UBA52;AP2M1;AGFG1;VAMP3	19
Fc receptor mediated stimulatory signaling pathway (GO:0002431)	1974-09-01	0.0326859	3.71487	24.4522	VAV3;ARPC1B;BRK1;ARPC4;WASL;RAC1;ARPC5;WASF2;ACTG1	9	ephrin receptor signaling pathway (GO:0048013)
NIK/NF-kappaB signaling (GO:0038061)	1974-09-01	0.0326859	3.71487	24.4522	PSMD8;PSMA5;PSMB4;PSMB5;PSMD5;PSMB3;CHI3L1;PSMA7;RELA	9
ribonucleoprotein complex biogenesis (GO:0022613)	1960-08-01	0.0326859	4.12466	27.1408	RPL5;NPM1;RPS16;RPS19;RPS7;RPS6;RPL14;GLUL	8	ribonucleoprotein complex biogenesis (GO:0022613)
macroautophagy (GO:0016236)	12/120	0.0326859	2.98691	19.6536	MAP1LC3B;RB1CC1;LAMP2;CSNK2A2;CSNK2B;CHMP3;DYNLL1;SQSTM1;VPS25;VPS28;GABARAP;UBXN6	12
protein import (GO:0017038)	1989-10-01	0.0331204	3.39842	22.2906	ALDH3A2;FIS1;LAMP2;STAT3;CLU;PHB2;APPL2;TNPO3;RAN;IPO5	10	protein import (GO:0017038)
regulation of T cell receptor signaling pathway (GO:0050856)	1935-06-01	0.0340632	5.53815	36.1281	LGALS3;CEACAM1;CD81;RPS3;PHPT1;RELA	6	regulation of T cell receptor signaling pathway (GO:0050856)
positive regulation of NF-kappaB transcription factor activity (GO:0051092)	14/155	0.0355477	2.67205	17.2773	APP;PRKCI;NPM1;STAT3;CLU;RELA;PYCARD;PRDX3;UBB;RPS3;RBCK1;S100A9;UBA52;LAMTOR5	14
positive regulation of telomerase RNA localization to Cajal body (GO:1904874)	2021-04-15	0.0384833	9.7158	61.9707	CCT6A;CCT2;CCT7;NOP10	4	positive regulation of telomerase RNA localization to Cajal body (GO:1904874)
platelet aggregation (GO:0070527)	1936-06-01	0.0384833	5.35327	34.1103	FIBP;CSRP1;STXBP1;ACTN1;ILK;ACTG1	6	homotypic cell-cell adhesion (GO:0034109)
ribosomal large subunit assembly (GO:0000027)	2021-05-25	0.0400925	6.68576	42.2782	RPL5;RPL10;RPLP0;RPL23A;RPL6	5
COPII vesicle coating (GO:0048208)	1963-08-01	0.0417946	3.89907	24.4103	TRAPPC3;TRAPPC2L;TFG;PEF1;PDCD6;STX5;CTSC;SEC31A	8
vesicle coating (GO:0006901)	1963-08-01	0.0417946	3.89907	24.4103	TRAPPC3;TRAPPC2L;TFG;PEF1;PDCD6;STX5;CTSC;SEC31A	8
vesicle targeting, rough ER to cis-Golgi (GO:0048207)	1963-08-01	0.0417946	3.89907	24.4103	TRAPPC3;TRAPPC2L;TFG;PEF1;PDCD6;STX5;CTSC;SEC31A	8
cellular response to oxidative stress (GO:0034599)	12/125	0.0427895	2.854	17.7803	PRDX3;PRDX2;CHCHD2;PRDX5;PXN;CAT;RPS3;AKR1C3;MPV17;PLA2R1;SIRT2;SOD1	12
antigen processing and presentation of exogenous peptide antigen via MHC class I (GO:0042590)	1978-09-01	0.0433732	3.49879	21.7253	PSMD8;PSMA5;PSMB4;PSMB5;PSMD5;PSMB3;IFI30;PSMA7;VAMP3	9
actin polymerization or depolymerization (GO:0008154)	1950-07-01	0.044022	4.36043	26.9804	ENAH;DIAPH3;WDR1;CFL1;MSRB2;WASL;RAC1	7	actin polymerization or depolymerization (GO:0008154)
regulation of translation (GO:0006417)	15/178	0.0456064	2.47715	15.2227	EIF4A2;APP;RPL5;NPM1;RPL10;RPL13A;EEF2;ELAVL1;FXR1;RPS4X;RPS3;EIF3H;EIF3E;GAPDH;EIF3D	15
positive regulation of ubiquitin-dependent protein catabolic process (GO:2000060)	1979-09-01	0.0461413	3.44862	21.1068	DNAJB2;DAB2;SUMO2;PTEN;CLU;CDK5RAP3;SIRT2;GABARAP;RBX1	9	positive regulation of ubiquitin-dependent protein catabolic process (GO:2000060)
positive regulation of apoptotic process (GO:0043065)	22/310	0.0461413	2.06315	12.6263	VAV3;BNIP3L;EPHA7;GRN;MTCH2;BTG1;RPS6;TPD52L1;CLU;SIRT2;SOD1;PYCARD;SFRP1;BCLAF1;UBB;BIN1;RPS3;ITGA6;UBA52;CTSD;PHLDA1;SQSTM1	22	positive regulation of apoptotic process (GO:0043065)
protein stabilization (GO:0050821)	15/179	0.0464208	2.46191	14.9951	RPL5;CCT2;GRN;RPS7;UBE2B;CAMLG;TAF9;PTEN;CLU;PHB2;CCT6A;LAMP2;ZNF207;CCT7;GAPDH	15
negative regulation of ubiquitin-dependent protein catabolic process (GO:2000059)	1938-06-01	0.0464208	5.01817	30.5324	RPL5;CAMLG;RPS7;TAF9;CSNK2A2;EIF3H	6	negative regulation of ubiquitin-dependent protein catabolic process (GO:2000059)
regulation of cellular amine metabolic process (GO:0033238)	1951-07-01	0.0464208	4.26111	25.8696	PSMD8;PSMA5;PSMB4;PSMB5;PSMD5;PSMB3;PSMA7	7
regulation of NIK/NF-kappaB signaling (GO:1901222)	1980-09-01	0.0477363	3.39987	20.5113	APP;TMSB4X;TRIP6;CPNE1;RPS3;ILK;PHB2;RELA;LIMS1	9

## Sheet: LC1 Increasing GO
Supplemental Dataset 9
Related to Epithelial cell genes changing over time, Figure 5
LC1 cells' genes increasing with time: GO Biological Process pathways enriched for genes with positive log2foldchanges with time inLC1 cells
Term	Overlap	Adjusted P-value	Odds Ratio	Combined Score	Genes	n_genes	collapsed_into_geneset
neutrophil mediated immunity (GO:0002446)	42/488	7.83242e-06	3.07932	60.6823	PIGR;PYGB;CD63;VCP;HSP90AB1;DDX3X;MVP;UBR4;IQGAP1;PSEN1;IQGAP2;LGALS3;HEBP2;TOM1;SIRPA;ITGAV;CD59;ENPP4;CD58;SPTAN1;DSP;VAT1;CAP1;DYNC1H1;XRCC6;GSN;JUP;ANXA2;FUCA1;HUWE1;ADAM10;ATP11B;LYZ;ILF2;SVIP;CKAP4;VAMP8;DIAPH1;CEACAM1;ADAM17;TCN1;TLR2	42
neutrophil degranulation (GO:0043312)	41/481	7.83242e-06	3.04271	57.774	PIGR;PYGB;CD63;VCP;HSP90AB1;DDX3X;MVP;UBR4;IQGAP1;PSEN1;IQGAP2;LGALS3;HEBP2;TOM1;SIRPA;ITGAV;CD59;ENPP4;CD58;SPTAN1;DSP;VAT1;CAP1;DYNC1H1;XRCC6;GSN;JUP;ANXA2;FUCA1;HUWE1;ADAM10;ATP11B;LYZ;ILF2;SVIP;CKAP4;VAMP8;DIAPH1;CEACAM1;TCN1;TLR2	41
neutrophil activation involved in immune response (GO:0002283)	41/485	7.83242e-06	3.01466	56.5238	PIGR;PYGB;CD63;VCP;HSP90AB1;DDX3X;MVP;UBR4;IQGAP1;PSEN1;IQGAP2;LGALS3;HEBP2;TOM1;SIRPA;ITGAV;CD59;ENPP4;CD58;SPTAN1;DSP;VAT1;CAP1;DYNC1H1;XRCC6;GSN;JUP;ANXA2;FUCA1;HUWE1;ADAM10;ATP11B;LYZ;ILF2;SVIP;CKAP4;VAMP8;DIAPH1;CEACAM1;TCN1;TLR2	41
negative regulation of apoptotic process (GO:0043066)	40/485	1.78725e-05	2.92932	51.6643	NOTCH2;ITGB1;YAP1;YWHAE;ARF4;ANKLE2;SET;PRKAA2;DDX3X;ARL6IP1;PRKDC;PSEN1;AATF;UBE2Z;EGFR;HSP90B1;IGF1R;ERBB3;PIM1;MYO18A;SFN;RIPK1;MAP4K4;HSPA9;TLE1;HSPA5;ADAM10;DHCR24;KLF4;SIRT1;HIPK3;PTK2;TJP1;ITCH;HNRNPK;YME1L1;NUPR1;PTMA;BCL2L1;BIRC3	40	negative regulation of apoptotic process (GO:0043066)
regulation of apoptotic process (GO:0042981)	52/742	2.65654e-05	2.4753	42.1234	ITGB1;ARF4;ANKLE2;DDX3X;ARL6IP1;DDX42;AATF;UBE2Z;IGF1R;AKAP13;SLK;MYO18A;PIM1;TNFSF10;UNC13B;DAPK2;ADAM10;SIRT1;YME1L1;NUPR1;PTMA;BIRC3;NOTCH2;VCP;PRKAA2;PRKDC;PSEN1;NDRG1;EGFR;RTN4;HSP90B1;GNA13;PERP;TP53BP2;RIPK1;MAP4K4;HSPA9;HSPA5;HIP1R;TNFRSF10A;DHCR24;HIPK3;PTK2;NET1;TJP1;ITCH;HNRNPK;STK17A;ANP32E;ANP32B;TARDBP;BCL2L1	52	negative regulation of apoptotic process (GO:0043066)
negative regulation of programmed cell death (GO:0043069)	33/381	6.69501e-05	3.06916	48.8328	NOTCH2;ARF4;ANKLE2;DDX3X;PRKAA2;ARL6IP1;PRKDC;PSEN1;AATF;UBE2Z;EGFR;IGF1R;HSP90B1;PIM1;MYO18A;RIPK1;MAP4K4;HSPA9;HSPA5;ADAM10;DHCR24;SIRT1;PTK2;HIPK3;TJP1;ITCH;HNRNPK;YME1L1;NUPR1;PTMA;MET;BCL2L1;BIRC3	33	negative regulation of apoptotic process (GO:0043066)
regulation of DNA repair (GO:0006282)	1945-10-01	0.000432197	9.04559	125.659	CDK9;RNF168;CEBPG;UBR5;USP1;TRIP12;DEK;SIRT1;EGFR;NPAS2	10	regulation of DNA repair (GO:0006282)
ERBB signaling pathway (GO:0038127)	1966-11-01	0.00220007	6.33574	76.8578	PIGR;ADAM17;ERBB3;MVP;GAB1;REPS2;TGFA;IQGAP1;EGFR;PTK2;HBEGF	11	epidermal growth factor receptor signaling pathway (GO:0007173)
positive regulation of protein kinase activity (GO:0045860)	17/154	0.00225989	3.95313	47.3832	MAP2K3;PRNP;PTPN1;XRCC6;DDX3X;HSP90AB1;INSR;IQGAP1;PTK2;DLG3;ERBB3;TAOK3;SNX9;CALM1;IL6R;CALM2;MAP4K4	17	positive regulation of protein kinase activity (GO:0045860)
cell-cell junction organization (GO:0045216)	1982-12-01	0.0026848	5.43533	63.64	DSP;TJP1;PARD6B;OCLN;JUP;CDH1;CTNND1;CTNNA1;F2RL1;DSG2;TLN1;TJP2	12	cell-cell junction organization (GO:0045216)
epidermal growth factor receptor signaling pathway (GO:0007173)	1947-09-01	0.00329973	7.48491	84.8024	PIGR;ADAM17;REPS2;GAB1;TGFA;IQGAP1;EGFR;PTK2;HBEGF	9	epidermal growth factor receptor signaling pathway (GO:0007173)
RNA processing (GO:0006396)	18/179	0.00329973	3.56318	40.2564	SF3A3;SF3B2;SCAF11;DDX23;HNRNPU;DDX54;TFIP11;HNRNPK;RRAGC;XRN2;HNRNPA2B1;MPHOSPH10;DHX16;SRSF4;SRSF5;HNRNPH3;TARDBP;RBM6	18	RNA processing (GO:0006396)
bundle of His cell-Purkinje myocyte adhesion involved in cell communication (GO:0086073)	2021-04-06	0.00329973	62.8104	705.987	DSP;JUP;DSG2;DSC2	4	bundle of His cell-Purkinje myocyte adhesion involved in cell communication (GO:0086073)
actomyosin structure organization (GO:0031032)	1976-11-01	0.00506328	5.35823	57.5351	ITGB1;TMOD1;TJP1;ITGB5;EPB41;TMOD3;FLII;MYO18A;MYH9;MYH14;CDC42BPB	11	actomyosin structure organization (GO:0031032)
heterotypic cell-cell adhesion (GO:0034113)	2021-07-30	0.00513826	9.59439	100.12	ITGB1;DSP;JUP;ITGAV;DSG2;CD58;DSC2	7	heterotypic cell-cell adhesion (GO:0034113)
cellular protein modification process (GO:0006464)	56/1025	0.00513826	1.88308	19.6351	ARF4;DYRK3;SETD3;PTPRK;GOLGA2;NUB1;TBK1;DUSP10;PIM1;TLK1;DSP;DUSP5;PARP4;APLP2;DAPK2;ADAM10;LMTK2;WIPI1;OXSR1;SIRT1;NRBP1;CKAP4;ERN1;PTP4A2;PSME4;MAPKAPK2;PRKAA2;PRKDC;CUL1;DAPP1;GLRX;ACVR1B;HSP90B1;MTM1;PPM1G;TNKS2;MGAT1;RBBP7;SOCS6;MARK3;MAP4K4;PTPN1;YES1;CSNK1A1;INSR;CDC42BPB;FBXO32;HIPK3;KTN1;CDK9;TAOK3;STK24;WNK1;STK17A;COPS2;RAB5A	56
Golgi ribbon formation (GO:0090161)	2021-05-13	0.00513826	19.654	204.872	GOLGA2;MYO18A;GCC2;OPTN;TMED5	5	Golgi ribbon formation (GO:0090161)
positive regulation of protein acetylation (GO:1901985)	2021-05-13	0.00513826	19.654	204.872	DDX3X;PRKAA2;TERF2IP;DIP2A;DIP2B	5	positive regulation of protein acetylation (GO:1901985)
cardiac muscle cell-cardiac muscle cell adhesion (GO:0086042)	2021-04-07	0.00513826	41.8714	436.2	DSP;JUP;DSG2;DSC2	4	bundle of His cell-Purkinje myocyte adhesion involved in cell communication (GO:0086073)
positive regulation of macroautophagy (GO:0016239)	1953-09-01	0.00530471	6.46223	66.6659	TBK1;PRKAA2;CALCOCO2;SESN2;VPS13D;GNAI3;SUPT5H;SIRT1;OPTN	9	positive regulation of macroautophagy (GO:0016239)
protein phosphorylation (GO:0006468)	33/496	0.00530471	2.2929	23.4245	DYRK3;PRKAA2;PRKDC;ACVR1B;EGFR;IGF1R;TBK1;SLK;PIM1;TLK1;RIPK1;MARK3;MAP4K4;CSNK1A1;DAPK2;INSR;ADAM10;LMTK2;CDC42BPB;OXSR1;HIPK3;NRBP1;PTK2;CDK9;ERN1;TAOK3;STK24;WNK1;STK17A;COPS2;ABI1;MAPKAPK2;TLR2	33
protein autophosphorylation (GO:0046777)	16/159	0.00530471	3.55749	36.3064	DAPK2;INSR;LMTK2;OXSR1;ACVR1B;PTK2;EGFR;IGF1R;ERN1;SLK;STK24;TAOK3;MAPKAPK2;PIM1;RIPK1;MARK3	16	protein autophosphorylation (GO:0046777)
regulation of extrinsic apoptotic signaling pathway via death domain receptors (GO:1902041)	1942-08-01	0.00530471	7.42539	75.5102	LGALS3;SP100;DDX3X;PEA15;TNFSF10;RIPK1;TNFRSF10A;BCL2L1	8	regulation of extrinsic apoptotic signaling pathway via death domain receptors (GO:1902041)
peptidyl-threonine modification (GO:0018210)	1967-10-01	0.00530471	5.54799	56.3239	DYRK3;TBK1;PRKDC;GALNT2;WNK1;LMTK2;OXSR1;CDC42BPB;ACVR1B;HIPK3	10	peptidyl-threonine modification (GO:0018210)
positive regulation of protein modification process (GO:0031401)	19/214	0.00540429	3.105	31.3277	ANKLE2;DDX3X;LIMCH1;ODAM;FAXDC2;INSR;FMR1;SIRT1;SVIP;PTK2;EGFR;GOLGA2;ADAM17;GPNMB;RB1CC1;TERF2IP;RIPK1;CALM1;CALM2	19
regulation of translational initiation (GO:0006446)	1968-10-01	0.00540429	5.45206	54.6344	EIF5B;DDX3X;EIF5;FMR1;CSDE1;TPR;AGO2;EIF4G2;EIF1;EIF4G1	10	regulation of translational initiation (GO:0006446)
regulation of cytoskeleton organization (GO:0051493)	13/112	0.00540429	4.16401	41.7056	PRKAA2;ODAM;HIP1R;ARHGAP18;ARHGAP17;IQGAP1;IQGAP2;PTK2;TJP1;CYLD;DIAPH1;PFDN2;EZR	13	regulation of cytoskeleton organization (GO:0051493)
negative regulation of JNK cascade (GO:0046329)	1933-07-01	0.00663002	8.48603	82.9506	CYLD;ITCH;DUSP10;TAOK3;SIRPA;F2RL1;HIPK3	7	negative regulation of JNK cascade (GO:0046329)
positive regulation of intracellular protein transport (GO:0090316)	15/148	0.00665638	3.58185	34.8725	YWHAE;PRNP;JUP;TMEM30B;HUWE1;PSEN1;NPEPPS;CDH1;TPR;UBR5;TP53BP2;SFN;ANP32B;YWHAG;YWHAH	15	positive regulation of intracellular protein transport (GO:0090316)
positive regulation of protein catabolic process (GO:0045732)	1985-11-01	0.00684136	4.70436	45.5128	VCP;ITCH;CDKN1B;SMURF1;HUWE1;ADAM9;NEDD4L;MSN;SNX9;PTTG1IP;EZR	11	positive regulation of protein catabolic process (GO:0045732)
protein localization to cell-cell junction (GO:0150105)	2021-05-15	0.0069341	15.7216	151.373	DSP;TJP1;LSR;CGNL1;TJP2	5	protein localization to cell-cell junction (GO:0150105)
response to cytokine (GO:0034097)	15/150	0.00693488	3.52842	33.807	SP100;IL1R1;CALCOCO2;ADAM10;LIFR;TNFRSF11A;RELB;CDK9;NUB1;TBK1;MAPKAPK2;ADAM9;RIPK1;IL6R;BCL2L1	15
negative regulation of phosphorylation (GO:0042326)	1986-11-01	0.00693488	4.6414	44.3982	PRNP;ANKLE2;OCLN;CDKN1B;PRKDC;HNRNPU;SIRPA;TERF2IP;NUPR1;TARDBP;SIRT1	11	negative regulation of phosphorylation (GO:0042326)
membrane organization (GO:0061024)	20/242	0.00694816	2.87164	27.378	HUWE1;HIP1R;TGFA;TOR1AIP2;ATP2C1;EGFR;TOR1AIP1;VAMP8;REEP3;TRIP10;CHMP4C;REPS2;MFN2;CHMP4B;SNX9;IL7R;EPS15;RAB5A;SPTBN1;HBEGF	20	membrane organization (GO:0061024)
MAPK cascade (GO:0000165)	23/303	0.00728293	2.62349	24.7553	YWHAE;DUSP5;CUL1;TGFA;RASAL2;PIK3CB;PTK2;EGFR;TAOK3;DLG3;ERBB3;PSME4;PEA15;MAPKAPK2;ITGAV;CALM1;SPTAN1;MARK3;MET;SPTBN1;HBEGF;MAP4K4;BCL2L1	23	MAPK cascade (GO:0000165)
negative regulation of protein phosphorylation (GO:0001933)	15/152	0.00728293	3.47655	32.7829	PRNP;PRKDC;MVP;OCLN;CEACAM1;PARD3;SIRPA;TERF2IP;TAF7;SFN;CALM1;TARDBP;CALM2;YWHAG;EIF4G1	15
peptidyl-threonine phosphorylation (GO:0018107)	1960-09-01	0.00783069	5.57324	51.8564	DYRK3;TBK1;PRKDC;WNK1;LMTK2;OXSR1;CDC42BPB;ACVR1B;HIPK3	9	peptidyl-threonine modification (GO:0018210)
regulation of cardiac muscle cell action potential (GO:0098901)	2021-06-25	0.00783069	9.94095	92.2238	DSP;JUP;ATP2A2;DSG2;CALM1;DSC2	6	bundle of His cell-Purkinje myocyte adhesion involved in cell communication (GO:0086073)
regulation of spindle assembly (GO:0090169)	2021-06-25	0.00783069	9.94095	92.2238	DYNC1H1;TPR;CHMP4C;HNRNPU;CHMP4B;CCSAP	6	regulation of mitotic spindle assembly (GO:1901673)
regulation of JNK cascade (GO:0046328)	12/105	0.00799106	4.08623	37.5806	CYLD;MFHAS1;ITCH;DUSP10;TAOK3;SIRPA;F2RL1;RIPK1;PJA2;EGFR;IGF1R;MAP4K4	12
bundle of His cell to Purkinje myocyte communication (GO:0086069)	2021-04-09	0.00799106	25.1203	230.767	DSP;JUP;DSG2;DSC2	4	bundle of His cell-Purkinje myocyte adhesion involved in cell communication (GO:0086073)
positive regulation of intracellular signal transduction (GO:1902533)	34/546	0.00799106	2.13439	19.5913	ITGB1;HSP90AB1;DDX3X;TGFA;DDX21;IQGAP1;PIK3CB;ATP2C1;EGFR;RTN4;IGF1R;AKAP13;TBK1;ERBB3;TNFSF10;ITGAV;RIPK1;TRIM44;HEXIM1;INSR;GAB1;SIRT1;PTK2;MFHAS1;RRAGC;DLG5;F2RL1;TERF2IP;NUPR1;MET;HBEGF;BCL2L1;BIRC3;TLR2	34
positive regulation of protein phosphorylation (GO:0001934)	26/371	0.00799106	2.41083	22.0814	DDX3X;HSP90AB1;FAXDC2;FMR1;IQGAP1;EGFR;TBK1;GPNMB;RB1CC1;SNX9;RIPK1;IL6R;MAP2K3;PRNP;XRCC6;LIMCH1;ODAM;INSR;SIRT1;PTK2;CDK9;ADAM17;TERF2IP;CALM1;CALM2;EIF4G1	26
positive regulation of cell migration (GO:0030335)	21/269	0.00799937	2.69994	24.6394	ITGB1;SPAG9;HSPA5;INSR;GAB1;ADAM10;ACVR1B;PTK2;EGFR;RTN4;SYNE2;IGF1R;TJP1;NIPBL;ADAM17;GPNMB;AGO2;F2RL1;ADAM9;HBEGF;MAP4K4	21	positive regulation of cell migration (GO:0030335)
supramolecular fiber organization (GO:0097435)	25/351	0.00799937	2.45154	22.3403	HSP90AB1;FLII;ARHGAP17;CAMSAP1;CAMSAP2;MTM1;SLK;MYO6;RIPK1;CGNL1;TMOD1;DSP;DYNC1H1;GSN;LAMB3;ODAM;USP9X;TPM3;TMOD3;HIP1R;ADAM10;LYZ;MYO1E;CLIP1;MYO5B	25	supramolecular fiber organization (GO:0097435)
negative regulation of stress-activated MAPK cascade (GO:0032873)	1937-07-01	0.00873308	7.35304	66.1995	CYLD;ITCH;DUSP10;TAOK3;SIRPA;F2RL1;EZR	7	negative regulation of JNK cascade (GO:0046329)
positive regulation of cellular catabolic process (GO:0031331)	14/141	0.00895437	3.49632	31.3147	PTPN1;PRKAA2;INSR;MSN;ABHD5;PSEN1;PTTG1IP;PIK3CB;SVIP;ITCH;ADAM9;SNX9;EZR;OPTN	14	positive regulation of cellular catabolic process (GO:0031331)
gene expression (GO:0010467)	25/356	0.00935948	2.41388	21.4622	FYTTD1;SLBP;HNRNPU;CASC3;GSPT1;TPR;RBM6;ABCF1;RANBP2;GALNT2;DDX54;TFIP11;MCM3AP;HNRNPK;RPS27;RRAGC;XRN2;AGO2;HNRNPA2B1;MPHOSPH10;SRSF4;HNRNPH3;SRSF5;PTMA;EIF4G1	25
phosphorylation (GO:0016310)	27/400	0.00967072	2.31611	20.4694	DYRK3;PRKAA2;PRKDC;PIK3CB;ACVR1B;TBK1;PIM1;TLK1;MARK3;MAP4K4;CSNK1A1;DAPK2;INSR;ADAM10;LMTK2;CDC42BPB;OXSR1;HIPK3;NRBP1;CDK9;ERN1;TAOK3;STK24;WNK1;STK17A;COPS2;MAPKAPK2	27
positive regulation of toll-like receptor signaling pathway (GO:0034123)	2021-06-27	0.0096834	8.99326	79.2876	MFHAS1;DDX3X;F2RL1;RTN4;PJA2;TLR2	6	positive regulation of toll-like receptor signaling pathway (GO:0034123)
negative regulation of intracellular signal transduction (GO:1902532)	17/198	0.0100031	2.98531	26.1634	MAP2K3;TLE1;DDX3X;PRKAA2;RORA;UBR2;PIK3CB;SIRT1;UACA;HERPUD1;CYLD;DLG5;RIPK1;MARK3;CGNL1;EPHA2;BCL2L1	17	negative regulation of intracellular signal transduction (GO:1902532)
regulation of peptidyl-lysine acetylation (GO:2000756)	2021-04-10	0.0104543	20.9325	182.123	PRKAA2;DIP2A;DIP2B;SIRT1	4	regulation of peptidyl-lysine acetylation (GO:2000756)
mRNA processing (GO:0006397)	22/300	0.0114424	2.52352	21.68	SF3A3;SPEN;SF3B2;IK;SCAF11;DDX23;DDX42;HNRNPU;TFIP11;CASC3;SUPT5H;ERN1;HNRNPM;SART1;HNRNPK;SYF2;HNRNPA2B1;DHX16;SRSF4;HNRNPH3;SRSF5;RBM6	22
regulation of cell migration (GO:0030334)	27/408	0.0118858	2.26652	19.3038	ITGB1;MACF1;PTPRK;EGFR;SYNE2;IGF1R;PARD6B;SLK;DUSP10;GPNMB;CDH1;PLXNA2;MAP4K4;SPAG9;HSPA5;LIMCH1;INSR;ADAM10;PTK2;TJP1;CEACAM1;ADAM17;STK24;DLG5;ADAM9;F2RL1;HBEGF	27	regulation of cell migration (GO:0030334)
negative regulation of protein modification process (GO:0031400)	1981-10-01	0.0118858	4.4508	37.9034	PRNP;MFHAS1;OCLN;PRKAA2;PRKDC;SIRPA;TERF2IP;CDYL;TARDBP;SIRT1	10
positive regulation of kinase activity (GO:0033674)	12/114	0.0129895	3.72394	31.3157	MAP2K3;XRCC6;ERBB3;INSR;LMTK2;SNX9;IQGAP1;MET;PTK2;EGFR;IGF1R;EPHA2	12
regulation of mitotic spindle assembly (GO:1901673)	2021-05-19	0.0131715	11.2274	94.0593	TPR;CHMP4C;HNRNPU;CHMP4B;CCSAP	5	regulation of mitotic spindle assembly (GO:1901673)
RNA metabolic process (GO:0016070)	13/133	0.0140644	3.43157	28.3316	DDX3X;DDX24;HNRNPU;DDX54;TFIP11;HNRNPM;HNRNPK;XRN2;AGO2;HNRNPA2B1;MPHOSPH10;HNRNPH3;RBM6	13
regulation of intracellular signal transduction (GO:1902531)	28/437	0.0140644	2.19002	18.0699	PRKAA2;SGMS1;ARHGAP18;ARHGAP17;CHD4;ARHGAP5;EGFR;GNA13;AKAP13;TP53BP2;ITGAV;RBBP7;MAP4K4;USP7;TAF15;DAPK2;PJA2;NET1;CYLD;CEACAM1;TAOK3;RRAGC;TRIP10;F2RL1;TAF7;EZR;OPTN;BIRC3	28
ATP-dependent chromatin remodeling (GO:0043044)	1942-07-01	0.0140644	6.30098	51.504	SMARCC1;NASP;MBD2;ANP32E;CHD4;SPTY2D1;SMARCA2	7
positive regulation of protein tyrosine kinase activity (GO:0061098)	1942-07-01	0.0140644	6.30098	51.504	PRNP;PTPN1;ADAM17;ERBB3;DLG3;TGFA;HBEGF	7	positive regulation of protein tyrosine kinase activity (GO:0061098)
actin filament organization (GO:0007015)	14/152	0.0140644	3.21579	26.261	TMOD1;SVIL;GSN;TPM3;TMOD3;FLII;HIP1R;ARHGAP17;MYO1E;MYO5B;MYO6;ABI1;SPIRE1;CGNL1	14	actin filament organization (GO:0007015)
establishment of epithelial cell polarity (GO:0090162)	2021-05-20	0.0143838	10.4784	85.0394	PARD3;MYO18A;MSN;EZR;CYTH1	5	establishment of epithelial cell polarity (GO:0090162)
positive regulation of protein localization to membrane (GO:1905477)	11/101	0.0143838	3.86483	31.356	ITGB1;YWHAE;LGALS3;PRNP;TP53BP2;SFN;SPTBN1;YWHAG;EGFR;EPHA2;YWHAH	11	positive regulation of protein localization to membrane (GO:1905477)
regulation of cellular response to stress (GO:0080135)	12/118	0.0145577	3.58267	28.9715	YWHAE;RANBP2;DYRK3;HSP90AB1;MAPKAPK2;TPR;NUPR1;SLC38A2;SIRT1;NPAS2;MANF;EIF4G1	12	regulation of cellular response to stress (GO:0080135)
positive regulation of cell growth (GO:0030307)	11/102	0.0152315	3.82216	30.6801	ITSN2;MACF1;GOLGA4;ADAM17;DDX3X;SMURF1;ADAM10;NEDD4L;EIF4G2;EGFR;EIF4G1	11	positive regulation of cell growth (GO:0030307)
RNA splicing, via transesterification reactions with bulged adenosine as nucleophile (GO:0000377)	19/251	0.0153648	2.60477	20.8293	SF3A3;SPEN;SF3B2;IK;DDX23;DDX42;HNRNPU;TFIP11;CASC3;HNRNPM;SART1;HNRNPK;SYF2;HNRNPA2B1;DHX16;SRSF4;HNRNPH3;SRSF5;RBM6	19
nucleic acid metabolic process (GO:0090304)	1971-09-01	0.0153648	4.58183	36.6089	HNRNPM;HNRNPK;DDX24;XRN2;HNRNPA2B1;HNRNPU;DDX54;KPNA2;POLG	9	nucleic acid metabolic process (GO:0090304)
macroautophagy (GO:0016236)	12/120	0.016077	3.51596	27.8848	VAMP8;GABARAPL1;VCP;ACBD5;PRKAA2;RB1CC1;CHMP4C;CHMP4B;MFN2;WIPI1;DYNLL2;ARL8B	12	macroautophagy (GO:0016236)
positive regulation of phosphorylation (GO:0042327)	19/253	0.0161528	2.58224	20.393	PRKAA2;LIMCH1;ODAM;FAXDC2;INSR;FMR1;LMTK2;PSEN1;SIRT1;PTK2;EGFR;IGF1R;ADAM17;GPNMB;ERBB3;RB1CC1;RIPK1;MET;EPHA2	19
regulation of ventricular cardiac muscle cell action potential (GO:0098911)	2021-04-12	0.0161528	15.6977	123.898	DSP;JUP;DSG2;DSC2	4	bundle of His cell-Purkinje myocyte adhesion involved in cell communication (GO:0086073)
extrinsic apoptotic signaling pathway (GO:0097191)	1972-09-01	0.0161528	4.50887	35.5476	DDX3X;ERBB3;SORT1;ITGAV;RIPK1;TNFRSF10A;ACVR1B;IL6R;BCL2L1	9	extrinsic apoptotic signaling pathway (GO:0097191)
mRNA splicing, via spliceosome (GO:0000398)	20/274	0.0161528	2.50567	19.7268	SF3A3;SPEN;SF3B2;IK;SCAF11;DDX23;DDX42;HNRNPU;TFIP11;CASC3;HNRNPM;SART1;HNRNPK;SYF2;HNRNPA2B1;DHX16;SRSF4;HNRNPH3;SRSF5;RBM6	20
negative regulation of cellular process (GO:0048523)	33/566	0.0177111	1.9844	15.3936	SP100;TES;CDKN1B;DDX3X;UBR2;PTPRK;ACVR1B;NPAS2;RTN4;GPNMB;ERBB3;CLMN;SESN2;PLXNA2;TP53BP2;SIRPA;RBBP7;HMGA1;ADAM10;KLF4;SIRT1;SMARCA2;VAMP8;AZGP1;DLG3;DLG5;ABI1;CHMP4B;MYH9;ANP32B;NUPR1;IRF6;TLR2	33	negative regulation of cellular process (GO:0048523)
enzyme linked receptor protein signaling pathway (GO:0007167)	13/140	0.0177111	3.24125	25.1363	YES1;INSR;LMTK2;LIFR;PIK3CB;ACVR1B;PTK2;EGFR;IGF1R;ERBB3;ABI1;MET;EPHA2	13	enzyme linked receptor protein signaling pathway (GO:0007167)
transforming growth factor beta receptor signaling pathway (GO:0007179)	1989-10-01	0.0177269	3.99843	30.9545	ITGB1;ITGB5;SMURF1;USP9X;PARD3;ADAM9;PTPRK;CGN;SIRT1;PTK2	10
positive regulation of nucleocytoplasmic transport (GO:0046824)	1946-07-01	0.0201422	5.65355	42.9448	YWHAE;JUP;CDH1;TPR;UBR5;PSEN1;ANP32B	7	positive regulation of protein import into nucleus (GO:0042307)
positive regulation of protein kinase B signaling (GO:0051897)	14/161	0.0201422	3.01749	22.8716	ITGB1;HSP90AB1;INSR;GAB1;TGFA;PIK3CB;RTN4;PTK2;EGFR;IGF1R;MFHAS1;ERBB3;MET;HBEGF	14	positive regulation of protein kinase B signaling (GO:0051897)
integrin-mediated signaling pathway (GO:0007229)	1975-09-01	0.0201422	4.30325	32.6062	ITGB1;CEACAM1;ITGB5;ITGA2;ADAM10;ADAM9;MYH9;ITGAV;PTK2	9	integrin-mediated signaling pathway (GO:0007229)
entry into host (GO:0044409)	2021-04-13	0.0204541	13.9528	105.341	CDH1;CTNND1;ITGAV;MET	4	entry into host (GO:0044409)
negative regulation of extrinsic apoptotic signaling pathway via death domain receptors (GO:1902042)	1934-06-01	0.0210252	6.74251	50.4821	DDX3X;PEA15;TNFSF10;RIPK1;TNFRSF10A;BCL2L1	6	regulation of extrinsic apoptotic signaling pathway via death domain receptors (GO:1902041)
positive regulation of mitochondrial outer membrane permeabilization involved in apoptotic signaling pathway (GO:1901030)	1934-06-01	0.0210252	6.74251	50.4821	YWHAE;TP53BP2;HIP1R;SFN;YWHAG;YWHAH	6	positive regulation of protein insertion into mitochondrial membrane involved in apoptotic signaling pathway (GO:1900740)
membrane protein ectodomain proteolysis (GO:0006509)	2021-05-23	0.0222762	8.73061	64.7629	ADAM17;ADAM10;ADAM9;MYH9;PSEN1	5	membrane protein ectodomain proteolysis (GO:0006509)
cellular response to DNA damage stimulus (GO:0006974)	23/350	0.023405	2.24088	16.4866	YAP1;VCP;PARP4;PRKDC;FMR1;ZBTB38;CBX1;XPC;PSEN1;AATF;SMC1A;SIRT1;RNF168;MSH6;NIPBL;TAOK3;PSME4;MAPKAPK2;UBR5;SFN;TRIP12;EPHA2;BCL2L1	23	cellular response to DNA damage stimulus (GO:0006974)
regulation of mitotic spindle organization (GO:0060236)	1935-06-01	0.0236487	6.50967	47.6858	DYNC1H1;TPR;CHMP4C;HNRNPU;CHMP4B;CCSAP	6	regulation of mitotic spindle assembly (GO:1901673)
cellular protein localization (GO:0034613)	22/329	0.0236487	2.28167	16.7124	ARF4;CD63;SMURF1;WIPI1;PTPRK;EGFR;TM9SF3;EHD1;RAB21;TBC1D1;OCLN;NIPBL;RRAGC;MYO6;MFN2;CEP250;TLK1;SNX9;RAB5A;TMED5;TBC1D15;YWHAH	22
regulation of kinase activity (GO:0043549)	1994-10-01	0.0238713	3.75945	27.4602	CDKN1B;ERBB3;INSR;NLRC5;HNRNPU;LMTK2;MET;EGFR;IGF1R;EPHA2	10
regulation of protein phosphorylation (GO:0001932)	19/266	0.0241301	2.44467	17.8038	PRNP;LIMCH1;PRKDC;ODAM;FAXDC2;INSR;FMR1;SIRT1;PTK2;EGFR;OCLN;ADAM17;GPNMB;RB1CC1;SESN2;SIRPA;TERF2IP;RIPK1;TARDBP	19
negative regulation of DNA-templated transcription, elongation (GO:0032785)	2021-04-14	0.0247009	12.5569	90.8874	HEXIM1;RNF168;HNRNPU;SUPT5H	4	negative regulation of DNA-templated transcription, elongation (GO:0032785)
positive regulation of T cell chemotaxis (GO:0010820)	2021-04-14	0.0247009	12.5569	90.8874	ADAM17;WNK1;ADAM10;OXSR1	4	positive regulation of T cell chemotaxis (GO:0010820)
response to unfolded protein (GO:0006986)	1949-07-01	0.0253085	5.24891	37.8094	ERN1;HSPA9;PTPN1;HSP90AB1;HSPA5;OPTN;HERPUD1	7
regulation of protein kinase B signaling (GO:0051896)	16/207	0.0260082	2.65681	19.0378	ITGB1;HSP90AB1;INSR;GAB1;TGFA;PIK3CB;SIRT1;PTK2;EGFR;RTN4;IGF1R;MFHAS1;ERBB3;MET;EPHA2;HBEGF	16	positive regulation of protein kinase B signaling (GO:0051897)
actin polymerization or depolymerization (GO:0008154)	1950-07-01	0.0276259	5.12658	36.292	SVIL;DIAPH1;GSN;FLII;ABI1;MICAL3;SPIRE1	7	actin polymerization or depolymerization (GO:0008154)
regulation of cellular component movement (GO:0051270)	1950-07-01	0.0276259	5.12658	36.292	DIAPH1;ADAM17;SP100;ERBB3;ARHGAP18;EGFR;HBEGF	7	regulation of cellular component movement (GO:0051270)
organelle assembly (GO:0070925)	26/425	0.0276259	2.07864	14.6989	ARF4;DDX3X;FLII;ATP2A2;TXNDC15;GOLGA2;RB1CC1;CEP250;RAB8B;OFD1;TMOD1;DYNC1H1;GABARAPL1;GSN;TMOD3;RAB3IP;PRRC2C;WIPI1;DYNLL2;EHD1;EHD4;CSDE1;CHMP4C;CHMP4B;CEP41;MAPRE2	26	organelle assembly (GO:0070925)
RNA splicing, via transesterification reactions (GO:0000375)	2021-05-25	0.0276259	7.85674	55.0949	SF3A3;SCAF11;DDX23;MPHOSPH10;SRSF4	5	RNA splicing, via transesterification reactions (GO:0000375)
RNA splicing (GO:0008380)	1998-10-01	0.0276259	3.58782	25.0323	SF3A3;SF3B2;RRAGC;SCAF11;DDX23;MPHOSPH10;DHX16;SRSF4;HNRNPH3;TARDBP	10	RNA splicing (GO:0008380)
endoplasmic reticulum tubular network organization (GO:0071786)	2021-04-15	0.0276259	11.4148	79.3626	RTN3;ARL6IP1;REEP3;RTN4	4	endoplasmic reticulum tubular network organization (GO:0071786)
regulation of T cell chemotaxis (GO:0010819)	2021-04-15	0.0276259	11.4148	79.3626	ADAM17;WNK1;ADAM10;OXSR1	4	positive regulation of T cell chemotaxis (GO:0010820)
regulation of cell cycle (GO:0051726)	20/296	0.0287286	2.30329	15.9035	NOTCH2;CDKN1B;HSP90AB1;HNRNPU;ADAM10;DHCR24;IQGAP1;PTPRK;SIRT1;ERN1;CDK9;CYLD;TP53BP2;MFN2;NUPR1;IRF6;TARDBP;EIF4G2;PHACTR4;BIRC3	20
positive regulation of protein localization to plasma membrane (GO:1903078)	1952-07-01	0.0296238	4.89823	33.5057	ITGB1;LGALS3;ACSL3;ATP2C1;EGFR;SPTBN1;EPHA2	7	positive regulation of protein localization to plasma membrane (GO:1903078)
regulation of intrinsic apoptotic signaling pathway (GO:2001242)	1952-07-01	0.0296238	4.89823	33.5057	CYLD;DDX3X;SGMS1;DAPK2;NUPR1;HERPUD1;BCL2L1	7	regulation of intrinsic apoptotic signaling pathway (GO:2001242)
hippo signaling (GO:0035329)	2021-05-26	0.0296238	7.48222	51.0623	YAP1;YWHAE;TJP1;TEAD1;TJP2	5	hippo signaling (GO:0035329)
positive regulation of protein insertion into mitochondrial membrane involved in apoptotic signaling pathway (GO:1900740)	2021-05-26	0.0296238	7.48222	51.0623	YWHAE;TP53BP2;SFN;YWHAG;YWHAH	5	positive regulation of protein insertion into mitochondrial membrane involved in apoptotic signaling pathway (GO:1900740)
regulation of protein insertion into mitochondrial membrane involved in apoptotic signaling pathway (GO:1900739)	2021-05-26	0.0296238	7.48222	51.0623	YWHAE;TP53BP2;SFN;YWHAG;YWHAH	5	positive regulation of protein insertion into mitochondrial membrane involved in apoptotic signaling pathway (GO:1900740)
protein localization to plasma membrane (GO:0072659)	12/136	0.0296238	3.05975	20.8289	EHD1;EHD4;JUP;CDH1;SMURF1;SLMAP;MAP7;EZR;SPTBN1;EPHA2;S100A10;RAB8B	12	protein localization to plasma membrane (GO:0072659)
negative regulation of macromolecule metabolic process (GO:0010605)	15/194	0.0296238	2.65501	18.0604	YAP1;NOTCH2;HSP90AB1;PRKAA2;ADAM10;AP1AR;PSEN1;KLF4;SIRT1;OCLN;SUB1;AGO2;DIP2A;TARDBP;OPTN	15
regulation of programmed cell death (GO:0043067)	15/194	0.0296238	2.65501	18.0604	VCP;DAPK2;DDX42;TNFRSF10A;SIRT1;NDRG1;RTN4;SLK;PERP;TP53BP2;ANP32E;RIPK1;ANP32B;TARDBP;BIRC3	15	regulation of programmed cell death (GO:0043067)
positive regulation of transcription, DNA-templated (GO:0045893)	56/1183	0.0296238	1.60519	10.9121	ARF4;SETD3;DDX3X;HNRNPU;RORA;AATF;ETS2;ELK4;TBK1;CDH1;TEAD1;ATXN7L3;YWHAH;MAP2K3;SMARCC1;ZBTB38;SIRT1;ILF2;CREB3;THRAP3;IRF6;MET;TLR2;YAP1;SP100;KDM3A;TMF1;KMT2A;PRKDC;CEBPG;NLRC5;XPC;PSEN1;EGFR;NPAS2;EPCAM;MYO6;RIPK1;TRIM44;AKIRIN2;XRCC6;TAF15;JUP;CNBP;HMGA1;KLF4;SUPT5H;HNRNPAB;SMARCA2;CDK9;AGO2;MAFF;F2RL1;TAF7;CEBPZ;LPIN1	56
protein localization to membrane (GO:0072657)	15/195	0.0307296	2.64013	17.8224	PIGR;JUP;SMURF1;TM9SF3;EHD1;EHD4;DLG3;CDH1;SLMAP;MAP7;EZR;SPTBN1;EPHA2;S100A10;RAB8B	15	protein localization to plasma membrane (GO:0072659)
membrane protein proteolysis (GO:0033619)	1939-06-01	0.0307296	5.71944	38.5046	AFG3L2;ADAM17;ADAM10;ADAM9;MYH9;PSEN1	6	membrane protein ectodomain proteolysis (GO:0006509)
IRE1-mediated unfolded protein response (GO:0036498)	1953-07-01	0.0307296	4.7915	32.2248	ERN1;HSPA5;GFPT1;DNAJB9;WIPI1;HYOU1;TLN1	7	IRE1-mediated unfolded protein response (GO:0036498)
negative regulation of cysteine-type endopeptidase activity (GO:2000117)	1953-07-01	0.0307296	4.7915	32.2248	YWHAE;CAST;DDX3X;ARL6IP1;SFN;DHCR24;KLF4	7	negative regulation of cysteine-type endopeptidase activity (GO:2000117)
positive regulation of cysteine-type endopeptidase activity involved in apoptotic process (GO:0043280)	11/119	0.0307296	3.21768	21.6277	VCP;DAP;DDX3X;GSN;TNFSF10;HIP1R;RIPK1;TNFRSF10A;ANP32B;SIRT1;UACA	11	positive regulation of cysteine-type endopeptidase activity involved in apoptotic process (GO:0043280)
Golgi to endosome transport (GO:0006895)	2021-04-16	0.0313009	10.463	69.9937	SORT1;AP1AR;WIPI1;EPS15	4	Golgi to endosome transport (GO:0006895)
intrinsic apoptotic signaling pathway (GO:0097193)	10/102	0.0313009	3.43112	22.8785	ERN1;MSH6;DDX3X;STK24;PRKDC;CUL1;TP53BP2;SFN;EPHA2;BCL2L1	10	intrinsic apoptotic signaling pathway (GO:0097193)
positive regulation of cellular protein metabolic process (GO:0032270)	10/102	0.0313009	3.43112	22.8785	DDX3X;PRKDC;FMR1;PERP;MSN;LARP4B;PTTG1IP;EZR;KLF4;EIF4G1	10	positive regulation of cellular protein metabolic process (GO:0032270)
regulation of cell growth (GO:0001558)	16/217	0.0313009	2.52332	16.8212	CDKN1B;DDX3X;ADAM10;ACVR1B;SMARCA2;SIRT1;EGFR;RTN4;NET1;CEACAM1;ITCH;ADAM17;SESN2;RBBP7;EIF4G2;EIF4G1	16
cellular response to unfolded protein (GO:0034620)	2021-05-27	0.0313009	7.14175	47.4589	HSPA9;ERN1;PTPN1;HSPA5;OPTN	5
positive regulation of gene silencing by miRNA (GO:2000637)	2021-05-27	0.0313009	7.14175	47.4589	FMR1;AGO2;RIPK1;EGFR;EIF4G1	5
regulation of cardiac muscle cell contraction (GO:0086004)	2021-05-27	0.0313009	7.14175	47.4589	DSP;JUP;ATP2A2;DSG2;DSC2	5	bundle of His cell-Purkinje myocyte adhesion involved in cell communication (GO:0086073)
positive regulation of protein transport (GO:0051222)	1969-08-01	0.0313009	4.13297	27.4531	UNC13B;TPR;MYO18A;ADAM9;ACSL3;EZR;ATP2C1;SYTL4	8	positive regulation of protein transport (GO:0051222)
positive regulation of wound healing (GO:0090303)	1940-06-01	0.0325531	5.55093	36.6135	ITGB1;ARFGEF1;OCLN;ENPP4;PTK2;HBEGF	6	positive regulation of response to wounding (GO:1903036)
neuron projection morphogenesis (GO:0048812)	12/140	0.0329708	2.96352	19.4301	AFG3L2;PARD6B;ALCAM;ANKRD27;TAOK3;PARD3;LMTK2;DIP2A;NRCAM;IQGAP1;NBL1;MAP4K4	12	neuron projection morphogenesis (GO:0048812)
protein localization to cell periphery (GO:1990778)	12/140	0.0329708	2.96352	19.4301	EHD1;EHD4;JUP;CDH1;SMURF1;SLMAP;MAP7;EZR;SPTBN1;EPHA2;S100A10;RAB8B	12	protein localization to plasma membrane (GO:0072659)
regulation of plasma membrane bounded cell projection assembly (GO:0120032)	1970-08-01	0.0329708	4.06609	26.6253	TBC1D1;CYLD;MYO10;ATP8B1;FMR1;RAB5A;TBC1D15;EPHA2	8	regulation of plasma membrane bounded cell projection assembly (GO:0120032)
wound healing (GO:0042060)	1970-08-01	0.0329708	4.06609	26.6253	DSP;MACF1;ERBB3;ODAM;MYH9;SYTL4;PPL;ARL8B	8	wound healing (GO:0042060)
mRNA transport (GO:0051028)	10/104	0.0329708	3.35777	21.8919	FYTTD1;RANBP2;SLBP;MCM3AP;FMR1;TPR;HNRNPA2B1;SRSF4;CASC3;SRSF5	10
positive regulation of cell motility (GO:2000147)	16/221	0.0335823	2.47357	16.0209	ITGB1;SPAG9;HSPA5;INSR;ADAM10;PTK2;EGFR;SYNE2;IGF1R;TJP1;ADAM17;GPNMB;F2RL1;ADAM9;HBEGF;MAP4K4	16	positive regulation of cell migration (GO:0030335)
positive regulation of protein import into nucleus (GO:0042307)	2021-05-28	0.0335823	6.83089	44.2241	JUP;CDH1;TPR;UBR5;PSEN1	5	positive regulation of protein import into nucleus (GO:0042307)
positive regulation of response to wounding (GO:1903036)	2021-05-28	0.0335823	6.83089	44.2241	ITGB1;ARFGEF1;OCLN;PTK2;HBEGF	5	positive regulation of response to wounding (GO:1903036)
negative regulation of peptidyl-threonine phosphorylation (GO:0010801)	2021-04-17	0.034084	9.65765	62.2538	PARD3;CALM1;CALM2;EIF4G1	4	negative regulation of peptidyl-threonine phosphorylation (GO:0010801)
regulation of receptor recycling (GO:0001919)	2021-04-17	0.034084	9.65765	62.2538	ANXA2;AP1AR;ECE1;OPTN	4	regulation of receptor recycling (GO:0001919)
positive regulation of establishment of protein localization to mitochondrion (GO:1903749)	1956-07-01	0.035568	4.49744	28.7696	YWHAE;NPEPPS;TP53BP2;HUWE1;SFN;YWHAG;YWHAH	7	positive regulation of protein insertion into mitochondrial membrane involved in apoptotic signaling pathway (GO:1900740)
protein localization to nucleus (GO:0034504)	10/106	0.035651	3.28747	20.9597	YWHAE;CSE1L;TPR;HNRNPU;TOR1AIP2;PAF1;PTTG1IP;GBP2;IPO7;TOR1AIP1	10
regulation of phosphatidylinositol 3-kinase signaling (GO:0014066)	10/106	0.035651	3.28747	20.9597	CEACAM1;ERBB3;INSR;GAB1;F2RL1;PIK3CB;SIRT1;PTK2;EGFR;IGF1R	10	regulation of phosphatidylinositol 3-kinase signaling (GO:0014066)
negative regulation of DNA-binding transcription factor activity (GO:0043433)	12/143	0.035651	2.8952	18.4573	PRNP;CYLD;USP7;DAP;SP100;ITCH;CEBPG;PIM1;NLRC5;NUPR1;KLF4;SIRT1	12
regulation of cysteine-type endopeptidase activity involved in apoptotic process (GO:0043281)	1989-09-01	0.0367529	3.54761	22.4858	YWHAE;DDX3X;ARL6IP1;TNFSF10;SFN;DHCR24;KLF4;SIRT1;UACA	9	negative regulation of cysteine-type endopeptidase activity (GO:2000117)
protein-containing complex assembly (GO:0065003)	18/267	0.0372142	2.29335	14.4928	YAP1;MCFD2;TLE1;KMT2A;CSNK1A1;CUL1;TGFA;ADAM10;GOLGA2;AFG3L2;OCLN;PARD6B;PARD3;REPS2;SNX9;CD59;RIPK1;TEAD1	18	protein-containing complex assembly (GO:0065003)
establishment of endothelial barrier (GO:0061028)	2021-05-29	0.0373161	6.54593	41.3077	TJP1;MSN;F2RL1;EZR;TJP2	5	establishment of endothelial barrier (GO:0061028)
positive regulation of autophagy (GO:0010508)	1990-09-01	0.0389932	3.50363	21.9335	TBK1;PRKAA2;SESN2;GNAI3;PIK3CB;SUPT5H;SIRT1;SVIP;OPTN	9
endoplasmic reticulum to Golgi vesicle-mediated transport (GO:0006888)	14/185	0.0393914	2.59075	16.1478	ARF4;DYNC1H1;MCFD2;TGFA;DYNLL2;NRBP1;GOLGA2;DYNC1LI2;GOLGB1;HYOU1;CD59;SPTAN1;SPTBN1;TMED5	14	endoplasmic reticulum to Golgi vesicle-mediated transport (GO:0006888)
amyloid precursor protein metabolic process (GO:0042982)	2021-04-18	0.0393914	8.96735	55.7715	ADAM17;ADAM10;PSEN1;KLK6	4	amyloid precursor protein metabolic process (GO:0042982)
positive regulation of lymphocyte chemotaxis (GO:0140131)	2021-04-18	0.0393914	8.96735	55.7715	ADAM17;WNK1;ADAM10;OXSR1	4	positive regulation of T cell chemotaxis (GO:0010820)
cellular glucose homeostasis (GO:0001678)	1943-06-01	0.0393914	5.10007	31.6805	UNC13B;ERN1;PRKAA2;SIRT1;HK2;IGF1R	6	cellular glucose homeostasis (GO:0001678)
negative regulation of type I interferon production (GO:0032480)	1943-06-01	0.0393914	5.10007	31.6805	CYLD;ITCH;TBK1;NLRC5;SIRPA;RELB	6	negative regulation of type I interferon production (GO:0032480)
substantia nigra development (GO:0021762)	1943-06-01	0.0393914	5.10007	31.6805	YWHAE;HSPA5;NDRG2;CALM1;CALM2;YWHAH	6
cytokine-mediated signaling pathway (GO:0019221)	33/621	0.0393914	1.79353	11.1329	ITGB1;YAP1;SP100;CDKN1B;CUL1;RORA;TNFRSF11A;PIK3CB;ADIPOR2;HSP90B1;HNRNPDL;PIM1;RIPK1;SOCS6;GBP2;IL6R;HSPA9;ANXA2;IFNGR1;IL1R1;MSN;LIFR;SIRT1;CEACAM1;ADAM17;PSME4;CANX;HNRNPA2B1;IRF6;IL7R;IFNAR1;BCL2L1;BIRC3	33	cytokine-mediated signaling pathway (GO:0019221)
regulation of cytokine-mediated signaling pathway (GO:0001959)	1974-08-01	0.0399064	3.81887	23.6322	PTPN1;CYLD;HSP90AB1;IFNGR1;LIFR;RIPK1;TRIM44;BIRC3	8	regulation of cytokine-mediated signaling pathway (GO:0001959)
Golgi to plasma membrane protein transport (GO:0043001)	2021-05-30	0.0405875	6.28377	38.6681	MACF1;GOLGA4;GCC2;SPTBN1;OPTN	5	Golgi to plasma membrane protein transport (GO:0043001)
maintenance of blood-brain barrier (GO:0035633)	2021-05-30	0.0405875	6.28377	38.6681	ITGB1;TJP1;OCLN;LSR;TJP2	5	maintenance of blood-brain barrier (GO:0035633)
positive regulation of protein import (GO:1904591)	2021-05-30	0.0405875	6.28377	38.6681	JUP;CDH1;TPR;UBR5;PSEN1	5	positive regulation of protein import into nucleus (GO:0042307)
positive regulation of macromolecule metabolic process (GO:0010604)	23/384	0.0410571	2.02621	12.4319	YAP1;CD63;PTPN1;GSN;TLE1;DDX3X;ANXA2;IFNGR1;ODAM;INSR;FMR1;MSN;ECE1;PSEN1;PIK3CB;KLF4;OCLN;ITCH;AGO2;UBR5;EZR;SLC38A2;TLR2	23
regulation of protein kinase activity (GO:0045859)	10/110	0.0417333	3.15532	19.2435	MAP2K3;XRCC6;CEACAM1;TAF7;SFN;SNX9;IQGAP1;SIRT1;PTK2;YWHAG	10
intracellular steroid hormone receptor signaling pathway (GO:0030518)	1944-06-01	0.0417333	4.9656	30.247	YAP1;KDM3A;TMF1;UBR5;DDX54;SAFB	6
negative regulation of epidermal growth factor receptor signaling pathway (GO:0042059)	1944-06-01	0.0417333	4.9656	30.247	GPRC5A;MVP;TGFA;EPS15;EGFR;HBEGF	6	negative regulation of epidermal growth factor receptor signaling pathway (GO:0042059)
positive regulation of receptor-mediated endocytosis (GO:0048260)	1944-06-01	0.0417333	4.9656	30.247	RAB21;CD63;HNRNPK;ANXA2;FMR1;INSR	6	positive regulation of receptor-mediated endocytosis (GO:0048260)
Golgi organization (GO:0007030)	11/130	0.0446202	2.91858	17.547	GOLGA2;ARFGEF1;GOLGA5;ATP8B1;CSNK1A1;GOLGB1;MYO18A;HUWE1;GCC2;OPTN;TMED5	11	Golgi organization (GO:0007030)
negative regulation of T cell receptor signaling pathway (GO:0050860)	2021-04-19	0.0446202	8.3691	50.2784	PRNP;LGALS3;CEACAM1;EZR	4	negative regulation of T cell receptor signaling pathway (GO:0050860)
regulation of leukocyte chemotaxis (GO:0002688)	2021-04-19	0.0446202	8.3691	50.2784	ADAM17;MTUS1;F2RL1;IL6R	4	regulation of leukocyte chemotaxis (GO:0002688)
protein-containing complex subunit organization (GO:0043933)	10/112	0.0462719	3.09313	18.4528	YAP1;AFG3L2;OCLN;PARD6B;KMT2A;PARD3;TPR;REPS2;SNX9;TEAD1	10	protein-containing complex subunit organization (GO:0043933)
nucleosome organization (GO:0034728)	1994-09-01	0.0462989	3.33806	19.8937	SMARCC1;MCM3AP;SET;NASP;HMGA1;ANP32E;PAF1;ANP32B;SPTY2D1	9	nucleosome organization (GO:0034728)
positive regulation of phosphatidylinositol 3-kinase signaling (GO:0014068)	1977-08-01	0.0471764	3.65227	21.6776	ERBB3;INSR;GAB1;F2RL1;PIK3CB;SIRT1;PTK2;IGF1R	8
DNA metabolic process (GO:0006259)	18/277	0.0476294	2.20365	13.0465	XRCC6;SP100;USP7;VCP;PARP4;PRKDC;CNBP;DDX23;DDX21;XPC;SMC1A;MSH6;PURA;PSME4;MCM4;TERF2IP;KPNA2;POLG	18	DNA metabolic process (GO:0006259)
mRNA metabolic process (GO:0016071)	1995-09-01	0.0489641	3.29908	19.4227	ERN1;SF3A3;SLBP;SF3B2;SCAF11;HNRNPA2B1;SRSF4;SRSF5;HIPK3	9
positive regulation of nucleic acid-templated transcription (GO:1903508)	28/511	0.0490373	1.84725	10.8627	YAP1;SP100;KDM3A;SETD3;KMT2A;XPC;RORA;PSEN1;EGFR;NPAS2;ETS2;CDH1;TEAD1;ATXN7L3;TRIM44;YWHAH;MAP2K3;SMARCC1;XRCC6;TAF15;CNBP;HMGA1;KLF4;ILF2;HNRNPAB;SMARCA2;THRAP3;IRF6	28
protein transport (GO:0015031)	22/369	0.0490528	2.01442	11.8221	MACF1;ARF4;LMTK2;GCC2;HSP90B1;EHD1;RAB21;TBC1D1;GOLGA4;MYO6;CANX;TOM1;TLK1;MYH9;SNX9;RAB5A;OPTN;SPTBN1;TMED5;TBC1D15;RAB8B;YWHAH	22
regulation of DNA metabolic process (GO:0051052)	1946-06-01	0.0490528	4.71683	27.6439	CDK9;SUB1;USP1;TERF2IP;KPNA2;IL7R	6	regulation of DNA metabolic process (GO:0051052)
cellular response to glucose stimulus (GO:0071333)	1932-05-01	0.0490528	5.8177	34.085	UNC13B;ERN1;PRKAA2;IGF1R;RAB11FIP5	5
cellular response to topologically incorrect protein (GO:0035967)	1932-05-01	0.0490528	5.8177	34.085	HSPA9;ERN1;PTPN1;HSPA5;OPTN	5
cellular response to transforming growth factor beta stimulus (GO:0071560)	10/114	0.0495044	3.03333	17.703	ITGB1;ITGB5;SMURF1;USP9X;PARD3;ADAM9;CGN;PTPRK;SIRT1;PTK2	10
regulation of cell motility (GO:2000145)	11/133	0.0495044	2.84637	16.6058	MACF1;DIAPH1;CEACAM1;PARD6B;SLK;ERBB3;TACSTD2;PLXNA2;ARHGAP18;EGFR;HBEGF	11	regulation of cell motility (GO:2000145)
transmembrane receptor protein serine/threonine kinase signaling pathway (GO:0007178)	11/133	0.0495044	2.84637	16.6058	ITGB1;ITGB5;SMURF1;USP9X;PARD3;ADAM9;CGN;PTPRK;ACVR1B;SIRT1;PTK2	11
endoplasmic reticulum calcium ion homeostasis (GO:0032469)	2021-04-20	0.04957	7.84562	45.5758	CCDC47;ATP2A2;PSEN1;HERPUD1	4
hepaticobiliary system development (GO:0061008)	2021-04-20	0.04957	7.84562	45.5758	NIPBL;CEBPG;LSR;MET	4
positive regulation of cyclin-dependent protein kinase activity (GO:1904031)	2021-04-20	0.04957	7.84562	45.5758	ADAM17;HSP90AB1;CCNYL1;EGFR	4	positive regulation of cyclin-dependent protein kinase activity (GO:1904031)
regulation of programmed necrotic cell death (GO:0062098)	2021-04-20	0.04957	7.84562	45.5758	CYLD;RIPK1;NUPR1;BIRC3	4	regulation of programmed necrotic cell death (GO:0062098)

## Sheet: LC1 Decreasing GO
Supplemental Datase 7I
Related to Epithelial cell genes changing over time, Figure 5
LC1 cells' genes decreasing with time: GO Biological Process pathways enriched for genes with negative log2foldchanges with time in LC1 cells
Term	Overlap	Adjusted P-value	Odds Ratio	Combined Score	Genes	n_genes	collapsed_into_geneset
translation (GO:0006412)	24/214	0.000270165	3.92439	62.9791	PTCD3;MRPS15;RPS5;MRPS18A;RPSA;RPL23A;MRPL34;MRPS7;APEH;RPL10A;TUFM;RPS4X;MRPL3;RPL7A;RPL18A;PPA2;NOA1;RPS3;RPL15;RPS2;MRPL9;RPS11;FARSA;MRRF	24	peptide biosynthetic process (GO:0043043)
peptide biosynthetic process (GO:0043043)	20/162	0.000270165	4.35849	66.0878	MRPS15;GGT6;RPS5;MRPS18A;RPSA;RPL23A;RPL10A;MRPL34;MRPS7;RPS4X;MRPL3;RPL7A;RPL18A;RPS3;DMD;MRPL9;RPL15;RPS2;RPS11;MRRF	20	peptide biosynthetic process (GO:0043043)
aerobic electron transport chain (GO:0019646)	13/70	0.000270165	7.00989	105.399	NDUFA11;NDUFB6;NDUFA4;COX6B1;COX7A2L;NDUFS8;NDUFS7;UQCRC1;UQCRFS1;NDUFS2;UQCRC2;CYC1;NDUFV1	13	aerobic electron transport chain (GO:0019646)
mitochondrial ATP synthesis coupled electron transport (GO:0042775)	13/71	0.000270165	6.88867	102.385	NDUFA11;NDUFB6;NDUFA4;COX6B1;COX7A2L;NDUFS8;NDUFS7;UQCRC1;UQCRFS1;NDUFS2;UQCRC2;CYC1;NDUFV1	13
positive regulation of intracellular signal transduction (GO:1902533)	40/546	0.000701869	2.47979	33.936	RET;APP;CANT1;HIP1;IRS1;SLC44A2;MAZ;ILK;GATA3;ADRB2;PHB2;NR3C2;SHARPIN;TFG;PDGFC;RPS3;SOX9;CD14;CDK5RAP3;TRIM22;NTRK2;FIS1;CD74;RYK;SHISA5;IRAK4;BST2;FKBP1A;GPRC5B;RRAGA;TRIP6;TRIM13;RAPGEF2;CHI3L1;ROR1;LAMTOR1;TRIM38;LTBR;GAPDH;CC2D1A	40
branched-chain amino acid catabolic process (GO:0009083)	2021-07-20	0.000796779	16.4307	217.242	BCKDK;ECHS1;HIBADH;IVD;DBT;HIBCH;BCAT2	7	branched-chain amino acid catabolic process (GO:0009083)
branched-chain amino acid metabolic process (GO:0009081)	2021-07-20	0.000796779	16.4307	217.242	BCKDK;ECHS1;HIBADH;IVD;DBT;HIBCH;BCAT2	7	branched-chain amino acid catabolic process (GO:0009083)
cellular respiration (GO:0045333)	1942-09-01	0.00224637	8.33976	100.508	OXA1L;NDUFS8;NDUFS7;UQCRC1;UQCRFS1;ETFB;UQCRC2;SDHB;SLC25A13	9	cellular respiration (GO:0045333)
cellular macromolecule biosynthetic process (GO:0034645)	26/314	0.00363256	2.79949	32.0634	MRPS15;MRPL34;RPL10A;RPS4X;TBRG1;MRPL3;RPL7A;RPL18A;RPS3;POLR2E;RPL15;RPS2;MRPL9;RPS11;POLR2L;DUT;RPS5;MRPS18A;CDC7;RPSA;RPL23A;MRPS7;TUFM;FAM111A;MRRF;ATR	26	peptide biosynthetic process (GO:0043043)
mitochondrion organization (GO:0007005)	18/175	0.00428146	3.53371	39.5195	FIS1;CXADR;TIMM13;CHCHD10;TIMM23;PHB2;PISD;HIGD2A;PRDX3;OXA1L;COX7A2L;RHOT2;TSPO;MPV17;FBXO7;SLC25A4;SLC25A36;SLC25A6	18
transmembrane receptor protein tyrosine kinase signaling pathway (GO:0007169)	30/404	0.00540222	2.49241	27.0569	RET;ATP6V1A;IRS1;ARPC1B;BRK1;PIK3R3;TCIRG1;ADRB2;ACTB;ACTG1;PDGFC;AP2S1;POLR2E;AKT1;AP2M1;POLR2L;ATP6V1F;VAV3;NTRK2;TIA1;ATP6V1G1;EPHA7;ATP6AP1;RYK;VEGFB;ARPC4;SIRT2;DDIT4;RAPGEF2;ROR1	30
tricarboxylic acid metabolic process (GO:0072350)	2021-05-12	0.00560656	21.7341	233.218	ACLY;IDH3G;IDH1;ACO1;ACO2	5	tricarboxylic acid metabolic process (GO:0072350)
protein transport (GO:0015031)	28/369	0.00560656	2.54746	27.0289	ATP6V1A;TMEM167A;RAB3D;RAB1B;VPS26B;TCIRG1;SCFD1;CHMP1A;TMED3;STX6;STX5;EIF2D;CD36;SIL1;ATP6V1F;CTSA;CD74;ATP6V1G1;ATP6AP1;ARRDC1;ARRDC3;VMP1;PREPL;TBC1D4;SNX17;RAB15;PREB;RAB17	28
glucose metabolic process (GO:0006006)	1962-10-01	0.00560656	5.88413	62.239	SLC25A1;GPI;MDH1;DCXR;AKR1A1;PGK1;FBP1;GAPDH;PGM1;SLC25A13	10	gluconeogenesis (GO:0006094)
mitochondrial translation (GO:0032543)	13/105	0.00638959	4.33521	44.9896	PTCD3;MRPS15;MRPS35;MRPS18A;MRPL34;MRPS7;TUFM;OXA1L;MRPL3;NOA1;MRPL9;CHCHD1;MRRF	13
positive regulation of I-kappaB kinase/NF-kappaB signaling (GO:0043123)	17/171	0.00683518	3.39749	34.6584	CD74;CANT1;SLC44A2;SHISA5;IRAK4;BST2;FKBP1A;GPRC5B;SHARPIN;TFG;TRIM13;ROR1;LTBR;TRIM38;GAPDH;TRIM22;CC2D1A	17	positive regulation of I-kappaB kinase/NF-kappaB signaling (GO:0043123)
aerobic respiration (GO:0009060)	2021-06-21	0.00683518	12.1852	124	OXA1L;NDUFS8;NDUFS7;UQCRC1;UQCRC2;SDHB	6
gluconeogenesis (GO:0006094)	1941-08-01	0.00683518	7.40141	74.9613	SLC25A1;GPI;MDH1;PGK1;FBP1;GAPDH;PGM1;SLC25A13	8	gluconeogenesis (GO:0006094)
cotranslational protein targeting to membrane (GO:0006613)	1994-12-01	0.00744628	4.48494	44.7968	RPS4X;RPL7A;RPL18A;RPS5;RPS3;RPSA;RPL23A;RPL15;RPS2;RPL10A;RPS11;SIL1	12	cotranslational protein targeting to membrane (GO:0006613)
cellular response to tumor necrosis factor (GO:0071356)	18/194	0.00831493	3.14911	30.8625	STAT1;ILK;GATA3;NPNT;COMMD7;TXNDC17;ZFP36L1;PSMA5;SFRP1;PSMB4;ZFP36;PSMB5;PSMB3;RPS3;AKT1;CHI3L1;TNFRSF14;LTBR	18
translational termination (GO:0006415)	1996-12-01	0.00831493	4.3777	42.8045	PTCD3;MRPL3;OXA1L;MRPS15;MRPS35;MRPS18A;MRPL9;APEH;MRPL34;MRPS7;CHCHD1;MRRF	12
mitochondrial transport (GO:0006839)	1956-09-01	0.00911735	5.85133	56.2817	OXA1L;FIS1;TIMM13;TSPO;TIMM23;FBXO7;SLC25A4;SLC25A13;SLC25A6	9	mitochondrial transport (GO:0006839)
hexose biosynthetic process (GO:0019319)	1944-08-01	0.00911735	6.78357	65.0868	SLC25A1;GPI;MDH1;PGK1;FBP1;GAPDH;PGM1;SLC25A13	8	gluconeogenesis (GO:0006094)
neutrophil mediated immunity (GO:0002446)	32/488	0.0141028	2.1782	19.7851	GPI;CANT1;B4GALT1;TMEM179B;SLC44A2;RAB3D;TCIRG1;APEH;CST3;CNN2;PRDX4;ACTR1B;DPP7;FTH1;CD14;CD36;PGM1;CTSA;IDH1;IRAK4;DYNLL1;APRT;PSMA5;BST2;ACLY;GLB1;CSNK2B;CAT;PADI2;CHI3L1;LAMTOR1;PPIA	32
mitochondrial translational elongation (GO:0070125)	1989-11-01	0.0141028	4.31606	38.7143	PTCD3;MRPL3;OXA1L;MRPS15;MRPS35;MRPS18A;MRPL9;MRPL34;MRPS7;CHCHD1;TUFM	11
mitochondrial translational termination (GO:0070126)	1989-11-01	0.0141028	4.31606	38.7143	PTCD3;MRPL3;OXA1L;MRPS15;MRPS35;MRPS18A;MRPL9;MRPL34;MRPS7;CHCHD1;MRRF	11
cellular response to oxygen-containing compound (GO:1901701)	24/323	0.0141028	2.47958	22.2383	RET;IRS1;LDOC1;AKAP6;FOS;CXCL2;ACTB;ZFP36L1;PRDX3;FAM210B;RRAGA;SFRP1;ZFP36;BRINP1;CREB1;KCNQ1;RPS3;AKT1;RAPGEF2;MPV17;SOX9;CD14;LAMTOR1;IP6K2	24	cellular response to oxygen-containing compound (GO:1901701)
nuclear-transcribed mRNA catabolic process (GO:0000956)	16/171	0.0141028	3.17176	28.4248	RPS5;SAMD4B;RPSA;RPL23A;RPL10A;ZFP36L1;RPS4X;RPL7A;ZFP36;EXOSC4;RPL18A;RPS3;EIF3E;RPL15;RPS2;RPS11	16	cotranslational protein targeting to membrane (GO:0006613)
SRP-dependent cotranslational protein targeting to membrane (GO:0006614)	1990-11-01	0.0149517	4.2612	37.7897	RPS4X;RPL7A;RPL18A;RPS5;RPS3;RPSA;RPL23A;RPL15;RPS2;RPL10A;RPS11	11	cotranslational protein targeting to membrane (GO:0006613)
nucleobase-containing small molecule interconversion (GO:0015949)	2021-06-27	0.018094	8.70101	75.2086	DUT;GUK1;AK2;AK4;AK5;NME1	6
cellular response to oxygen levels (GO:0071453)	2021-04-10	0.018209	20.2543	173.748	ATP6V1A;ATP6V1G1;ATP6AP1;NDUFS2	4	cellular response to oxygen levels (GO:0071453)
cytoplasmic translation (GO:0002181)	1993-11-01	0.018209	4.10467	35.1884	RPS4X;RPL7A;RPL18A;RPS5;RPS3;RPSA;RPL23A;RPL15;RPS2;RPL10A;RPS11	11	cotranslational protein targeting to membrane (GO:0006613)
neutrophil degranulation (GO:0043312)	31/481	0.0183382	2.13544	18.2259	GPI;CANT1;B4GALT1;TMEM179B;SLC44A2;RAB3D;TCIRG1;APEH;CST3;CNN2;PRDX4;ACTR1B;DPP7;FTH1;CD14;CD36;PGM1;CTSA;IDH1;DYNLL1;APRT;PSMA5;BST2;ACLY;GLB1;CSNK2B;CAT;PADI2;CHI3L1;LAMTOR1;PPIA	31
mitochondrial electron transport, NADH to ubiquinone (GO:0006120)	1939-07-01	0.0191694	6.66842	56.42	NDUFS8;NDUFA11;NDUFB6;NDUFS7;NDUFA4;NDUFS2;NDUFV1	7
neutrophil activation involved in immune response (GO:0002283)	31/485	0.0199884	2.11618	17.7546	GPI;CANT1;B4GALT1;TMEM179B;SLC44A2;RAB3D;TCIRG1;APEH;CST3;CNN2;PRDX4;ACTR1B;DPP7;FTH1;CD14;CD36;PGM1;CTSA;IDH1;DYNLL1;APRT;PSMA5;BST2;ACLY;GLB1;CSNK2B;CAT;PADI2;CHI3L1;LAMTOR1;PPIA	31
regulation of vesicle-mediated transport (GO:0060627)	1996-11-01	0.0214751	3.95918	32.8217	SCARB1;SCFD1;HIP1;MAP2K2;RAB25;RAB15;SNX17;RAB3D;AP2S1;STON2;RAB17	11	regulation of vesicle-mediated transport (GO:0060627)
cellular response to interleukin-7 (GO:0098761)	2021-05-19	0.0215921	10.8631	89.409	STAT5A;STAT5B;CISH;IRS1;BRWD1	5	interleukin-7-mediated signaling pathway (GO:0038111)
interleukin-7-mediated signaling pathway (GO:0038111)	2021-05-19	0.0215921	10.8631	89.409	STAT5A;STAT5B;CISH;IRS1;BRWD1	5	interleukin-7-mediated signaling pathway (GO:0038111)
nuclear-transcribed mRNA catabolic process, nonsense-mediated decay (GO:0000184)	12/113	0.0216285	3.63765	29.8391	RPS4X;RPL7A;RPL18A;RPS5;RPS3;RPSA;RPL23A;EIF3E;RPL15;RPS2;RPL10A;RPS11	12	cotranslational protein targeting to membrane (GO:0006613)
regulation of primary metabolic process (GO:0080090)	13/130	0.0216542	3.40446	27.8361	FDPS;SREBF1;MVK;SMARCD3;NFYC;PRKAB1;PSMA5;PSMB4;PSMB5;PSMB3;SC5D;MVD;DHCR7	13	regulation of primary metabolic process (GO:0080090)
regulation of I-kappaB kinase/NF-kappaB signaling (GO:0043122)	18/224	0.0237693	2.6863	21.4578	CD74;CANT1;SLC44A2;STAT1;SHISA5;IRAK4;BST2;FKBP1A;GPRC5B;SHARPIN;TFG;TRIM13;ROR1;LTBR;TRIM38;GAPDH;TRIM22;CC2D1A	18
substantia nigra development (GO:0021762)	1943-07-01	0.0271604	5.92626	46.4146	CNP;PADI2;CALM3;DYNLL1;ACTB;SIRT2;COX6B1	7
mitochondrial electron transport, ubiquinol to cytochrome c (GO:0006122)	2021-04-12	0.0282098	15.1892	118.052	UQCRC1;UQCRFS1;CYC1;UQCRC2	4
protein targeting to ER (GO:0045047)	11/103	0.0304143	3.65661	28.0659	RPS4X;RPL7A;RPL18A;RPS5;RPS3;RPSA;RPL23A;RPL15;RPS2;RPL10A;RPS11	11	cotranslational protein targeting to membrane (GO:0006613)
cytokine-mediated signaling pathway (GO:0019221)	36/621	0.0304558	1.90962	14.595	IFITM3;IRS1;ILK;GATA3;IFI30;SAMHD1;CXCL2;TXNDC17;CNN2;PSMB4;PSMB5;PSMB3;CFL1;AKT1;TNFRSF14;CD36;JUNB;APPL2;TRIM22;IP6K2;SOCS5;STAT5A;STAT5B;IL33;CISH;STAT1;FOS;IRAK4;COMMD7;PSMA5;BST2;CSNK2B;TRIM38;LTBR;BRWD1;PPIA	36
regulation of autophagy (GO:0010506)	18/231	0.0304558	2.59707	19.7865	CTSA;ATP6V1A;SREBF1;ATP6V1G1;ITPR1;VPS26B;PRKAB1;SIRT2;RRAGA;AKT1;WDR6;LAMTOR1;TRIM38;RNF152;GAPDH;DCAF12;TRIM22;SNX5	18
regulation of cell population proliferation (GO:0042127)	42/764	0.0304558	1.80993	13.753	BTG3;APP;BTG2;IRS1;CELF1;HDAC1;CD81;MAZ;GATA3;TCIRG1;GNAI2;ZFP36L1;PRDX3;DNAJB2;TBRG1;RPS4X;RAB25;ADAMTS1;FTH1;PDGFC;AKT1;TSPO;WDR6;HES1;SOX9;JUNB;STAT5A;NTRK2;STAT5B;TFAP2C;STAT1;CDC7;LDOC1;SIRT2;NME1;SFRP1;DDAH1;ACER3;CSNK2B;RAPGEF2;MVD;EZH2	42
translational elongation (GO:0006414)	11/104	0.0304558	3.6171	27.4623	PTCD3;OXA1L;MRPL3;MRPS15;MRPS35;MRPS18A;MRPL9;MRPL34;MRPS7;CHCHD1;TUFM	11	translational elongation (GO:0006414)
intracellular protein transport (GO:0006886)	23/336	0.0332226	2.26464	16.953	CTSA;CD74;RAB1B;AKAP6;VPS26B;PHB2;GABARAP;OXA1L;SCFD1;TBC1D4;SNX17;FAM53C;TMED3;STX6;AKT1;STX5;EIF2D;PREB;RAB17;SIL1;VPS25;VPS28;APPL2	23
cellular amino acid catabolic process (GO:0009063)	1990-10-01	0.0335267	3.81914	28.2827	BCKDK;ECHS1;HIBADH;DDAH1;CBS;IVD;DBT;GLUL;HIBCH;BCAT2	10
cholesterol biosynthetic process (GO:0006695)	1935-06-01	0.0415548	6.29813	45.0917	FDPS;ACLY;MVK;SC5D;MVD;DHCR7	6	cholesterol biosynthetic process (GO:0006695)
establishment of protein localization to mitochondrion (GO:0072655)	1948-07-01	0.0415548	5.2022	37.1641	FIS1;TIMM13;AKT1;TSPO;TIMM23;FBXO7;SLC25A6	7	mitochondrial transport (GO:0006839)
post-translational protein modification (GO:0043687)	23/345	0.0415548	2.2003	15.6775	UBE2F;APP;CUL7;FBXW5;CISH;GPS1;RAB1B;SHISA5;RABGGTB;FSTL1;DCAF7;LRRC41;PSMA5;CST3;KLHL9;PSMB4;PSMB5;PSMB3;UBA3;VWA1;FBXO7;FBXO9;SOCS5	23	post-translational protein modification (GO:0043687)
respiratory electron transport chain (GO:0022904)	2021-04-14	0.0415548	12.1501	86.4974	UQCRFS1;ETFB;SDHB;SLC25A13	4
positive regulation of epithelial cell migration (GO:0010634)	1994-10-01	0.0432804	3.63652	25.6806	GPI;SCARB1;EPB41L4B;RAB25;GLIPR2;AKT1;EMC10;SOX9;GATA3;RREB1	10	positive regulation of epithelial cell migration (GO:0010634)
cellular response to insulin stimulus (GO:0032869)	12/129	0.0453517	3.13758	21.9595	ATP6V1A;ATP6V1G1;ATP6AP1;TBC1D4;IRS1;RAB15;AKT1;PIK3R3;TCIRG1;CPEB2;ZFP36L1;ATP6V1F	12
regulation of macroautophagy (GO:0016241)	11/112	0.0461024	3.32922	23.1928	ATP6V1A;SCOC;ATP6V1G1;RRAGA;TRIM13;AKT1;VPS26B;LAMTOR1;PRKAB1;GAPDH;SNX5	11
cellular protein metabolic process (GO:0044267)	26/417	0.0489761	2.05089	14.1311	APP;MRPS15;MRPL34;RPL10A;FSTL1;UBE2L3;CST3;RPS4X;MRPL3;RPL7A;RPL18A;RPS3;RPL15;RPS2;MRPL9;RPS11;RPS5;SHISA5;MRPS18A;RPSA;RPL23A;RABGGTB;MRPS7;UBA3;VWA1;MRRF	26	peptide biosynthetic process (GO:0043043)
